# Supplementary material for: Deep Sequencing and Bioinformatic Analysis of Lesioned Sciatic Nerves after Crush Injury
Source: PLoS One. 2015 Dec 2;10(12):e0143491. doi: 10.1371/journal.pone.0143491 (PMC4668002; doi:10.1371/journal.pone.0143491)
Supplement: S1 Table — (XLSX) [file pone.0143491.s008.xlsx]

## Sheet: Sheet1
primer	primer sequence（5‘--3’）
IL-1beta-F	ACAAGCAACGACAAAATCCC
IL-1beta-R	GACAAACCGCTTTTCCATCT
IL-6-F	AAGCCAGAGTCATTCAGAGCA
IL-6-R	AGGAGAGCATTGGAAGTTGGG
Mapk11-F	CTACCGGCAAGAGCTGAACA
Mapk11-R	CAGCTTCTTCACAGCCACCT
Mapk13-F	TGCCTTAGAGCGGGAGAAAC
Mapk13-R	AGCTTCATCCCACTTCGTCG
TREM1-F	CTCAACTCCAACCCGATCCC
TREM1-R	ACAGACCACGGGAACAACAA
APOC4-F	CAGAACCAGGGACAGATGGC
APOC4-R	GGCTGTGGGTCTTGTTTAGGA
NGF-F	CCAAGGACGCAGCTTTCTATC
NGF-R	CTGTGTACGGTTCTGCCTGTA
NGFR-F	AGAGAAACTGCACAGCGACA
NGFR-R	GAGGTTGCCATCACCCTTGA
PAK3-F	TGGATGTGGATAGACGAGGGT
PAK3-R	AGGCTTGCACTTCTAACGGC
PAK6-F	CCCCTTACTTCAGCGACTCC
PAK6-R	TCCCGTACCAGCATTCGTTC
