# Supplementary material for: Deep Sequencing and Bioinformatic Analysis of Lesioned Sciatic Nerves after Crush Injury
Source: PLoS One. 2015 Dec 2;10(12):e0143491. doi: 10.1371/journal.pone.0143491 (PMC4668002; doi:10.1371/journal.pone.0143491)
Supplement: S2 Table — (XLS) [file pone.0143491.s009.xls]

## Sheet: differentially expressed genes
1d-geneID	geneLength	SN0dA-Expression	SN1dB-Expression	SN0dA-RPKM	SN1dB-RPKM	log2 Ratio(SN1dB/SN0dA)	Up-Down-Regulation(SN1dB/SN0dA)	P-value	FDR		4d-geneID	geneLength	SN0dA-Expression	SN4dB-Expression	SN0dA-RPKM	SN4dB-RPKM	log2 Ratio(SN4dB/SN0dA)	Up-Down-Regulation(SN4dB/SN0dA)	P-value	FDR		7d-geneID	geneLength	SN0dA-Expression	SN7dB-Expression	SN0dA-RPKM	SN7dB-RPKM	log2 Ratio(SN7dB/SN0dA)	Up-Down-Regulation(SN7dB/SN0dA)	P-value	FDR		14d-geneID	geneLength	SN0dA-Expression	SN14dB-Expression	SN0dA-RPKM	SN14dB-RPKM	log2 Ratio(SN14dB/SN0dA)	Up-Down-Regulation(SN14dB/SN0dA)	P-value	FDR
XLOC_007779	250	0	367	0.001	29.4748	14.8472	Up	7.47e-124	9.13e-123		XLOC_007779	250	0	532	0.001	38.5791	15.2355	Up	8.8865e-167	1.25492e-165		XLOC_007779	250	0	335	0.001	26.3609	14.6861	Up	1.59337e-111	2.52312e-110		297932	1330	0	1330	0.001	16.9201	14.0465	Up	0	0
287562	540	0	767	0.001	28.5185	14.7996	Up	5.17e-258	1.11e-256		24931	1261	0	1143	0.001	16.4328	14.0043	Up	0	0		24931	1261	0	648	0.001	10.1092	13.3034	Up	5.11178e-215	1.39831e-213		XLOC_007779	250	0	232	0.001	15.7019	13.9387	Up	1.26006e-69	1.78043e-68
XLOC_009778	390	0	188	0.001	9.67871	13.2406	Up	8.13e-64	6.27e-63		84017	802	0	480	0.001	10.8504	13.4055	Up	1.50738e-150	1.9779e-149		XLOC_130884	579	0	181	0.001	6.14971	12.5863	Up	1.32605e-60	1.29602e-59		XLOC_137728	682	0	386	0.001	9.57651	13.2253	Up	2.30478e-115	4.72188e-114
XLOC_123857	246	0	97	0.001	7.91701	12.9507	Up	2.7e-33	1.46e-32		XLOC_130884	579	0	341	0.001	10.6772	13.3822	Up	3.63836e-107	3.69995e-106		XLOC_080935	200	0	54	0.001	5.31152	12.3749	Up	1.30385e-18	5.59103e-18		117033	1831	2	18969	0.0188298	175.291	13.1844	Up	0	0
84017	802	0	315	0.001	7.88607	12.9451	Up	2.06e-106	2.24e-105		XLOC_151861	230	0	107	0.001	8.43406	13.042	Up	3.92304e-34	2.01764e-33		XLOC_007763	280	0	73	0.001	5.12885	12.3244	Up	6.80552e-25	3.54001e-24		24931	1261	0	606	0.001	8.13133	12.9893	Up	1.05431e-180	3.12153e-179
24931	1261	0	453	0.001	7.21286	12.8164	Up	1.07e-152	1.52e-151		XLOC_151834	371	0	137	0.001	6.69464	12.7088	Up	1.70002e-43	9.9133e-43		XLOC_090205	343	0	82	0.001	4.703	12.1994	Up	7.19452e-28	4.05056e-27		XLOC_007763	280	0	118	0.001	7.13063	12.7998	Up	9.08268e-36	7.92813e-35
60665	393	0	122	0.001	6.23292	12.6057	Up	1.11e-41	6.76e-41		XLOC_151815	221	0	71	0.001	5.82434	12.5079	Up	6.75188e-23	2.84399e-22		XLOC_130883	238	0	56	0.001	4.62877	12.1764	Up	2.84398e-19	1.24932e-18		300247	1722	0	519	0.001	5.09963	12.3162	Up	7.27502e-155	1.90552e-153
114105	1101	0	306	0.001	5.58031	12.4461	Up	2.15e-103	2.29e-102		XLOC_130883	238	0	75	0.001	5.71301	12.48	Up	3.81068e-24	1.64566e-23		XLOC_124342	264	0	55	0.001	4.09839	12.0008	Up	6.08944e-19	2.64317e-18		XLOC_137732	379	0	113	0.001	5.04479	12.3006	Up	2.77464e-34	2.36161e-33
XLOC_007763	280	0	72	0.001	5.16296	12.334	Up	6.56e-25	3.1e-24		XLOC_151874	640	0	200	0.001	5.6654	12.468	Up	3.69656e-63	2.67178e-62		XLOC_137728	682	0	137	0.001	3.95176	11.9483	Up	4.6903e-46	3.76385e-45		XLOC_100942	351	0	101	0.001	4.86876	12.2493	Up	1.01669e-30	8.03641e-30
688925	345	0	81	0.001	4.71401	12.2027	Up	6.28e-28	3.12e-27		XLOC_151842	407	0	126	0.001	5.61251	12.4544	Up	4.6091e-40	2.5709e-39		XLOC_015570	213	0	42	0.001	3.87904	11.9215	Up	1.21071e-14	4.41518e-14		287562	540	0	139	0.001	4.35537	12.0886	Up	5.26316e-42	5.13844e-41
25105	628	0	132	0.001	4.22026	12.0431	Up	4.93e-45	3.11e-44		XLOC_122741	244	0	75	0.001	5.57253	12.4441	Up	3.81068e-24	1.64585e-23		XLOC_127877	313	0	60	0.001	3.77105	11.8807	Up	1.35308e-20	6.21064e-20		XLOC_103622	435	0	90	0.001	3.50072	11.7734	Up	1.88006e-27	1.39297e-26
XLOC_086704	212	0	43	0.001	4.07246	11.9917	Up	3.49e-15	1.31e-14		XLOC_151845	206	0	62	0.001	5.45639	12.4137	Up	4.34886e-20	1.72569e-19		XLOC_048557	252	0	48	0.001	3.7471	11.8716	Up	1.25642e-16	4.9713e-16		XLOC_100936	357	0	72	0.001	3.41247	11.7366	Up	4.17006e-22	2.71345e-21
XLOC_047191	302	0	60	0.001	3.98904	11.9618	Up	6.94e-21	3.01e-20		287562	540	0	162	0.001	5.43879	12.4091	Up	2.67802e-51	1.70955e-50		XLOC_027778	223	0	42	0.001	3.70509	11.8553	Up	1.21071e-14	4.41645e-14		XLOC_113598	363	0	70	0.001	3.26284	11.6719	Up	1.63734e-21	1.0482e-20
XLOC_155275	206	0	40	0.001	3.89868	11.9288	Up	3.54e-14	1.29e-13		XLOC_151863	327	0	97	0.001	5.3778	12.3928	Up	5.18416e-31	2.53848e-30		XLOC_076446	470	0	84	0.001	3.5159	11.7797	Up	1.56928e-28	8.98718e-28		XLOC_130884	579	0	105	0.001	3.06842	11.5833	Up	6.59468e-32	5.34201e-31
XLOC_086721	250	0	47	0.001	3.7747	11.8821	Up	1.59e-16	6.21e-16		XLOC_151864	828	0	241	0.001	5.27676	12.3654	Up	5.90838e-76	4.80932e-75		XLOC_023351	202	0	36	0.001	3.50595	11.7756	Up	1.16666e-12	3.86386e-12		XLOC_100941	357	0	64	0.001	3.0333	11.5667	Up	9.9113e-20	6.02901e-19
291752	2928	0	539	0.001	3.69609	11.8518	Up	1.53e-181	2.47e-180		XLOC_151835	663	0	184	0.001	5.03136	12.2967	Up	3.64324e-58	2.50609e-57		XLOC_073066	272	0	48	0.001	3.47158	11.7614	Up	1.25642e-16	4.97181e-16		25335	1043	0	170	0.001	2.75784	11.4293	Up	3.2681e-51	3.62705e-50
XLOC_016859	214	0	39	0.001	3.65911	11.8373	Up	7.67e-14	2.76e-13		24715	1451	0	392	0.001	4.89778	12.2579	Up	4.40066e-123	4.94151e-122		XLOC_113461	455	0	79	0.001	3.41563	11.7379	Up	7.06244e-27	3.87388e-26		XLOC_021395	417	0	65	0.001	2.63743	11.3649	Up	5.00186e-20	3.06766e-19
XLOC_114412	447	0	81	0.001	3.63833	11.8291	Up	6.28e-28	3.12e-27		XLOC_007763	280	0	74	0.001	4.79131	12.2262	Up	7.81822e-24	3.35324e-23		XLOC_027753	325	0	56	0.001	3.38969	11.7269	Up	2.84398e-19	1.24946e-18		XLOC_122741	244	0	37	0.001	2.56576	11.3252	Up	1.03535e-11	4.66918e-11
XLOC_145183	242	0	43	0.001	3.56761	11.8007	Up	3.49e-15	1.31e-14		XLOC_151832	327	0	85	0.001	4.71251	12.2023	Up	2.88368e-27	1.32087e-26		XLOC_072663	233	0	40	0.001	3.37722	11.7216	Up	5.55062e-14	1.96214e-13		XLOC_113461	455	0	68	0.001	2.52873	11.3042	Up	6.4289e-21	4.04136e-20
XLOC_123855	329	0	58	0.001	3.53962	11.7894	Up	3.25e-20	1.39e-19		XLOC_151844	494	0	127	0.001	4.66077	12.1864	Up	2.24652e-40	1.25737e-39		XLOC_027750	212	0	36	0.001	3.34058	11.7059	Up	1.16666e-12	3.86318e-12		XLOC_137734	390	0	58	0.001	2.51633	11.2971	Up	5.99958e-18	3.44474e-17
XLOC_007573	247	0	43	0.001	3.49539	11.7712	Up	3.49e-15	1.31e-14		XLOC_151872	344	0	82	0.001	4.32152	12.0773	Up	2.49036e-26	1.12172e-25		XLOC_116204	287	0	48	0.001	3.29014	11.6839	Up	1.25642e-16	4.97078e-16		XLOC_162479	213	0	31	0.001	2.46256	11.2659	Up	6.26728e-10	2.57026e-09
XLOC_025737	201	0	34	0.001	3.39631	11.7298	Up	3.65e-12	1.23e-11		XLOC_155275	206	0	49	0.001	4.31231	12.0742	Up	4.96304e-16	1.75827e-15		XLOC_143195	248	0	40	0.001	3.17295	11.6316	Up	5.55062e-14	1.96195e-13		XLOC_061798	268	0	38	0.001	2.39913	11.2283	Up	5.22504e-12	2.39169e-11
XLOC_128100	203	0	34	0.001	3.36285	11.7155	Up	3.65e-12	1.23e-11		XLOC_151838	257	0	60	0.001	4.23252	12.0473	Up	1.83057e-19	7.153e-19		287562	540	0	87	0.001	3.16942	11.63	Up	1.59863e-29	9.3659e-29		XLOC_146470	284	0	40	0.001	2.38312	11.2186	Up	1.33074e-12	6.25502e-12
XLOC_007574	323	0	54	0.001	3.35672	11.7128	Up	7.14e-19	2.96e-18		XLOC_151868	241	0	55	0.001	4.13739	12.0145	Up	6.6545e-18	2.4965e-17		XLOC_023350	297	0	47	0.001	3.11312	11.6041	Up	2.6902e-16	1.05052e-15		XLOC_124342	264	0	37	0.001	2.37138	11.2115	Up	1.03535e-11	4.66975e-11
XLOC_066216	228	0	38	0.001	3.34636	11.7084	Up	1.66e-13	5.91e-13		XLOC_151837	243	0	55	0.001	4.10334	12.0026	Up	6.6545e-18	2.49675e-17		XLOC_073740	310	0	49	0.001	3.10949	11.6025	Up	5.8679e-17	2.35716e-16		XLOC_125448	501	0	68	0.001	2.29655	11.1653	Up	6.4289e-21	4.04068e-20
XLOC_163893	238	0	39	0.001	3.29012	11.6839	Up	7.67e-14	2.76e-13		XLOC_072663	233	0	52	0.001	4.04602	11.9823	Up	5.74688e-17	2.09416e-16		XLOC_023490	346	0	54	0.001	3.07024	11.5841	Up	1.30385e-18	5.5904e-18		XLOC_103645	279	0	36	0.001	2.18324	11.0923	Up	2.05158e-11	9.1305e-11
XLOC_151861	230	0	35	0.001	3.05538	11.5771	Up	1.69e-12	5.76e-12		XLOC_080935	200	0	44	0.001	3.98844	11.9616	Up	1.80417e-14	6.07572e-14		XLOC_120941	296	0	46	0.001	3.05718	11.578	Up	5.76018e-16	2.22191e-15		XLOC_009778	390	0	46	0.001	1.99571	10.9627	Up	2.19838e-14	1.11191e-13
XLOC_172571	211	0	32	0.001	3.04503	11.5722	Up	1.71e-11	5.6e-11		XLOC_090205	343	0	75	0.001	3.96413	11.9528	Up	3.81068e-24	1.64604e-23		XLOC_115442	337	0	52	0.001	3.03549	11.5677	Up	5.97764e-18	2.4975e-17		XLOC_012095	229	0	27	0.001	1.99495	10.9621	Up	9.66214e-09	3.68877e-08
XLOC_138070	211	0	32	0.001	3.04503	11.5722	Up	1.71e-11	5.6e-11		XLOC_151829	280	0	60	0.001	3.88485	11.9236	Up	1.83057e-19	7.15226e-19		117033	1831	2	5305	0.0188298	56.997	11.5636	Up	0	0		XLOC_032205	239	0	28	0.001	1.98228	10.9529	Up	4.87612e-09	1.89558e-08
XLOC_099167	232	0	34	0.001	2.94249	11.5228	Up	3.65e-12	1.23e-11		XLOC_061798	268	0	57	0.001	3.85586	11.9128	Up	1.5809e-18	6.02343e-18		XLOC_086762	208	0	32	0.001	3.02651	11.5634	Up	2.45216e-11	7.56279e-11		XLOC_058492	205	0	24	0.001	1.9809	10.9519	Up	7.51742e-08	2.70004e-07
XLOC_123789	248	0	36	0.001	2.91457	11.5091	Up	7.78e-13	2.69e-12		XLOC_017546	228	0	48	0.001	3.81669	11.8981	Up	1.01825e-15	3.57138e-15		XLOC_025651	221	0	34	0.001	3.02651	11.5634	Up	5.34868e-12	1.70921e-11		XLOC_155275	206	0	24	0.001	1.97128	10.9449	Up	7.51742e-08	2.70056e-07
XLOC_120833	276	0	39	0.001	2.83713	11.4702	Up	7.67e-14	2.76e-13		XLOC_093234	230	0	48	0.001	3.7835	11.8855	Up	1.01825e-15	3.57104e-15		XLOC_073742	224	0	33	0.001	2.89815	11.5009	Up	1.14524e-11	3.59729e-11		XLOC_177945	215	0	25	0.001	1.96746	10.9421	Up	3.79376e-08	1.39517e-07
XLOC_143761	206	0	29	0.001	2.82654	11.4648	Up	1.73e-10	5.41e-10		XLOC_113461	455	0	94	0.001	3.74539	11.8709	Up	4.47708e-30	2.15659e-29		XLOC_032205	239	0	35	0.001	2.88088	11.4923	Up	2.49802e-12	8.11728e-12		24331	801	0	89	0.001	1.88002	10.8765	Up	3.72536e-27	2.74165e-26
XLOC_009225	228	0	32	0.001	2.81799	11.4605	Up	1.71e-11	5.59e-11		XLOC_135041	227	0	46	0.001	3.67378	11.843	Up	4.28614e-15	1.47537e-14		XLOC_145437	246	0	36	0.001	2.87887	11.4913	Up	1.16666e-12	3.86352e-12		XLOC_135041	227	0	25	0.001	1.86345	10.8638	Up	3.79376e-08	1.39572e-07
XLOC_154253	207	0	29	0.001	2.81289	11.4578	Up	1.73e-10	5.42e-10		XLOC_151880	361	0	73	0.001	3.66603	11.84	Up	1.60403e-23	6.83605e-23		XLOC_155757	274	0	40	0.001	2.87187	11.4878	Up	5.55062e-14	1.96177e-13		XLOC_013800	260	0	28	0.001	1.82217	10.8314	Up	4.87612e-09	1.89578e-08
XLOC_109704	372	0	52	0.001	2.80663	11.4546	Up	3.35e-18	1.36e-17		XLOC_120781	249	0	50	0.001	3.64042	11.8299	Up	2.41904e-16	8.65643e-16		XLOC_122741	244	0	35	0.001	2.82184	11.4624	Up	2.49802e-12	8.11659e-12		XLOC_062976	279	0	30	0.001	1.81937	10.8292	Up	1.24188e-09	4.99999e-09
XLOC_086525	202	0	28	0.001	2.78311	11.4425	Up	3.75e-10	1.15e-09		25335	1043	0	207	0.001	3.59805	11.813	Up	2.4158e-65	1.7803e-64		XLOC_059290	225	0	32	0.001	2.79784	11.4501	Up	2.45216e-11	7.56525e-11		XLOC_120117	270	0	29	0.001	1.81735	10.8276	Up	2.4608e-09	9.73706e-09
XLOC_105747	263	0	36	0.001	2.74834	11.4243	Up	7.78e-13	2.7e-12		XLOC_125448	501	0	99	0.001	3.58243	11.8067	Up	1.23159e-31	6.09492e-31		297932	1330	0	187	0.001	2.76595	11.4336	Up	1.37611e-62	1.37398e-61		XLOC_130883	238	0	25	0.001	1.77733	10.7955	Up	3.79376e-08	1.3953e-07
XLOC_135041	227	0	31	0.001	2.74195	11.421	Up	3.7e-11	1.19e-10		298077	2455	0	466	0.001	3.44124	11.7487	Up	3.5294e-146	4.5222e-145		XLOC_102512	200	0	28	0.001	2.75412	11.4274	Up	5.1541e-10	1.46514e-09		XLOC_061786	205	0	21	0.001	1.73328	10.7593	Up	5.84876e-07	1.95357e-06
XLOC_086701	304	0	41	0.001	2.70791	11.403	Up	1.64e-14	6.02e-14		XLOC_112866	246	0	46	0.001	3.39003	11.7271	Up	4.28614e-15	1.4751e-14		XLOC_161753	303	0	42	0.001	2.72685	11.413	Up	1.21071e-14	4.41561e-14		XLOC_100749	236	0	24	0.001	1.72069	10.7488	Up	7.51742e-08	2.7003e-07
XLOC_143408	231	0	31	0.001	2.69447	11.3958	Up	3.7e-11	1.19e-10		XLOC_027249	201	0	37	0.001	3.33723	11.7044	Up	2.76068e-12	8.52996e-12		XLOC_032288	202	0	28	0.001	2.72685	11.413	Up	5.1541e-10	1.46426e-09		XLOC_027753	325	0	33	0.001	1.71805	10.7466	Up	1.59618e-10	6.77818e-10
XLOC_091210	218	0	29	0.001	2.67095	11.3831	Up	1.73e-10	5.42e-10		XLOC_015570	213	0	38	0.001	3.23433	11.6593	Up	1.34558e-12	4.21052e-12		XLOC_155442	231	0	32	0.001	2.72517	11.4121	Up	2.45216e-11	7.56586e-11		XLOC_023350	297	0	30	0.001	1.70911	10.739	Up	1.24188e-09	5.00053e-09
XLOC_151845	206	0	27	0.001	2.63161	11.3617	Up	8.12e-10	2.45e-09		XLOC_073740	310	0	55	0.001	3.21649	11.6513	Up	6.6545e-18	2.496e-17		XLOC_053883	383	0	53	0.001	2.72228	11.4106	Up	2.79176e-18	1.18256e-17		XLOC_073740	310	0	31	0.001	1.69201	10.7245	Up	6.26728e-10	2.56941e-09
XLOC_057902	298	0	39	0.001	2.62768	11.3596	Up	7.67e-14	2.76e-13		XLOC_145437	246	0	43	0.001	3.16894	11.6298	Up	3.70154e-14	1.23219e-13		XLOC_091285	228	0	31	0.001	2.67474	11.3852	Up	5.2505e-11	1.58543e-10		XLOC_031535	216	0	21	0.001	1.64501	10.6839	Up	5.84876e-07	1.95305e-06
XLOC_071868	238	0	31	0.001	2.61523	11.3527	Up	3.7e-11	1.19e-10		XLOC_048557	252	0	44	0.001	3.16543	11.6282	Up	1.80417e-14	6.07681e-14		XLOC_047275	207	0	28	0.001	2.66099	11.3777	Up	5.1541e-10	1.46459e-09		XLOC_110015	207	0	20	0.001	1.6348	10.6749	Up	1.15894e-06	3.77062e-06
XLOC_148504	200	0	26	0.001	2.61016	11.3499	Up	1.76e-09	5.21e-09		XLOC_155769	281	0	49	0.001	3.16134	11.6263	Up	4.96304e-16	1.7581e-15		XLOC_018437	208	0	28	0.001	2.64819	11.3708	Up	5.1541e-10	1.46393e-09		XLOC_017546	228	0	22	0.001	1.63265	10.673	Up	2.95166e-07	1.01055e-06
XLOC_076446	470	0	61	0.001	2.60589	11.3476	Up	3.21e-21	1.4e-20		XLOC_018751	261	0	45	0.001	3.12574	11.61	Up	8.79368e-15	2.99434e-14		XLOC_079060	216	0	29	0.001	2.64119	11.367	Up	2.40714e-10	6.98877e-10		XLOC_172153	218	0	21	0.001	1.62992	10.6706	Up	5.84876e-07	1.95322e-06
XLOC_117700	301	0	39	0.001	2.60149	11.3451	Up	7.67e-14	2.76e-13		XLOC_053883	383	0	66	0.001	3.12411	11.6092	Up	2.45444e-21	1.00002e-20		XLOC_173265	231	0	31	0.001	2.64	11.3663	Up	5.2505e-11	1.58505e-10		XLOC_106882	260	0	25	0.001	1.62694	10.6679	Up	3.79376e-08	1.39585e-07
XLOC_062976	279	0	36	0.001	2.59073	11.3391	Up	7.78e-13	2.69e-12		XLOC_151817	217	0	37	0.001	3.09117	11.5939	Up	2.76068e-12	8.52856e-12		XLOC_086830	434	0	58	0.001	2.62902	11.3603	Up	6.20332e-20	2.78138e-19		XLOC_086762	208	0	20	0.001	1.62694	10.6679	Up	1.15894e-06	3.77128e-06
XLOC_007225	226	0	29	0.001	2.5764	11.3311	Up	1.73e-10	5.41e-10		XLOC_076446	470	0	80	0.001	3.08584	11.5914	Up	1.04827e-25	4.66304e-25		XLOC_145480	205	0	27	0.001	2.59098	11.3393	Up	1.10358e-09	3.06904e-09		XLOC_136224	253	0	24	0.001	1.60507	10.6484	Up	7.51742e-08	2.70082e-07
XLOC_127877	313	0	40	0.001	2.5659	11.3253	Up	3.54e-14	1.29e-13		XLOC_115994	208	0	35	0.001	3.0506	11.5749	Up	1.16206e-11	3.49518e-11		XLOC_062611	243	0	32	0.001	2.59059	11.3391	Up	2.45216e-11	7.56648e-11		XLOC_177826	234	0	22	0.001	1.59078	10.6355	Up	2.95166e-07	1.00981e-06
XLOC_122741	244	0	31	0.001	2.55092	11.3168	Up	3.7e-11	1.19e-10		XLOC_066216	228	0	38	0.001	3.02155	11.5611	Up	1.34558e-12	4.21087e-12		XLOC_076003	228	0	30	0.001	2.58846	11.3379	Up	1.12422e-10	3.33104e-10		XLOC_132744	298	0	28	0.001	1.58981	10.6346	Up	4.87612e-09	1.89539e-08
XLOC_178498	285	0	36	0.001	2.53619	11.3084	Up	7.78e-13	2.69e-12		XLOC_127877	313	0	52	0.001	3.01189	11.5565	Up	5.74688e-17	2.09375e-16		XLOC_055609	343	0	45	0.001	2.58091	11.3337	Up	1.23335e-15	4.69354e-15		XLOC_140057	216	0	20	0.001	1.56668	10.6135	Up	1.15894e-06	3.77391e-06
XLOC_093581	222	0	28	0.001	2.53238	11.3063	Up	3.75e-10	1.15e-09		24331	801	0	132	0.001	2.9876	11.5448	Up	6.1799e-42	3.53731e-41		XLOC_074521	254	0	33	0.001	2.55585	11.3196	Up	1.14524e-11	3.59759e-11		XLOC_096232	238	0	22	0.001	1.56405	10.6111	Up	2.95166e-07	1.00999e-06
XLOC_106413	263	0	33	0.001	2.51932	11.2988	Up	7.9e-12	2.62e-11		XLOC_096232	238	0	39	0.001	2.97077	11.5366	Up	6.5585e-13	2.08134e-12		XLOC_012656	254	0	33	0.001	2.55585	11.3196	Up	1.14524e-11	3.597e-11		24715	1451	0	134	0.001	1.56258	10.6097	Up	1.60783e-40	1.52341e-39
XLOC_151842	407	0	51	0.001	2.51594	11.2969	Up	7.25e-18	2.93e-17		XLOC_151873	318	0	52	0.001	2.96454	11.5336	Up	5.74688e-17	2.09436e-16		XLOC_125448	501	0	65	0.001	2.55229	11.3176	Up	3.00654e-22	1.45443e-21		XLOC_118472	241	0	22	0.001	1.54458	10.593	Up	2.95166e-07	1.01101e-06
XLOC_106586	264	0	33	0.001	2.50977	11.2933	Up	7.9e-12	2.62e-11		XLOC_018749	209	0	34	0.001	2.94926	11.5261	Up	2.38414e-11	7.07026e-11		XLOC_118270	201	0	26	0.001	2.54467	11.3133	Up	2.36296e-09	6.42536e-09		XLOC_062379	241	0	22	0.001	1.54458	10.593	Up	2.95166e-07	1.01018e-06
XLOC_150530	232	0	29	0.001	2.50977	11.2933	Up	1.73e-10	5.41e-10		XLOC_055621	206	0	33	0.001	2.90421	11.5039	Up	4.89146e-11	1.42839e-10		XLOC_099167	232	0	30	0.001	2.54383	11.3128	Up	1.12422e-10	3.33078e-10		XLOC_123196	242	0	22	0.001	1.5382	10.587	Up	2.95166e-07	1.01036e-06
XLOC_018749	209	0	26	0.001	2.49776	11.2864	Up	1.76e-09	5.21e-09		XLOC_102512	200	0	32	0.001	2.90069	11.5022	Up	1.00356e-10	2.88444e-10		XLOC_018749	209	0	27	0.001	2.5414	11.3114	Up	1.10358e-09	3.07017e-09		XLOC_027750	212	0	19	0.001	1.51643	10.5665	Up	2.29648e-06	7.30441e-06
XLOC_026085	322	0	40	0.001	2.49418	11.2844	Up	3.54e-14	1.29e-13		XLOC_071280	344	0	55	0.001	2.89858	11.5011	Up	6.6545e-18	2.49625e-17		XLOC_076295	248	0	32	0.001	2.53836	11.3097	Up	2.45216e-11	7.56402e-11		XLOC_134657	246	0	22	0.001	1.51318	10.5634	Up	2.95166e-07	1.00971e-06
XLOC_039733	258	0	32	0.001	2.49032	11.2821	Up	1.71e-11	5.59e-11		XLOC_143195	248	0	39	0.001	2.85098	11.4772	Up	6.5585e-13	2.08169e-12		XLOC_096593	228	0	29	0.001	2.50218	11.289	Up	2.40714e-10	6.98984e-10		298077	2455	0	218	0.001	1.50248	10.5531	Up	1.81288e-65	2.43412e-64
XLOC_018753	262	0	32	0.001	2.4523	11.2599	Up	1.71e-11	5.59e-11		XLOC_027753	325	0	51	0.001	2.8449	11.4742	Up	1.17906e-16	4.2569e-16		XLOC_069433	205	0	26	0.001	2.49502	11.2848	Up	2.36296e-09	6.42766e-09		XLOC_160350	353	0	31	0.001	1.48591	10.5371	Up	6.26728e-10	2.5697e-09
XLOC_071280	344	0	42	0.001	2.45141	11.2594	Up	7.56e-15	2.81e-14		XLOC_088679	204	0	32	0.001	2.84381	11.4736	Up	1.00356e-10	2.88421e-10		XLOC_014240	253	0	32	0.001	2.48819	11.2809	Up	2.45216e-11	7.56463e-11		XLOC_008207	228	0	20	0.001	1.48422	10.5355	Up	1.15894e-06	3.77226e-06
XLOC_174540	238	0	29	0.001	2.4465	11.2565	Up	1.73e-10	5.41e-10		117518	282	0	44	0.001	2.82868	11.4659	Up	1.80417e-14	6.07626e-14		XLOC_162023	214	0	27	0.001	2.48202	11.2773	Up	1.10358e-09	3.06949e-09		XLOC_103628	243	0	21	0.001	1.46223	10.514	Up	5.84876e-07	1.95445e-06
365183	1742	0	212	0.001	2.4435	11.2547	Up	7.26e-72	6e-71		XLOC_124542	260	0	40	0.001	2.78912	11.4456	Up	3.19668e-13	1.02537e-12		XLOC_138724	254	0	32	0.001	2.4784	11.2752	Up	2.45216e-11	7.56156e-11		XLOC_143542	256	0	22	0.001	1.45408	10.5059	Up	2.95166e-07	1.01083e-06
XLOC_074401	222	0	27	0.001	2.44194	11.2538	Up	8.12e-10	2.45e-09		XLOC_088669	302	0	46	0.001	2.76141	11.4312	Up	4.28614e-15	1.47497e-14		XLOC_087997	334	0	42	0.001	2.47376	11.2725	Up	1.21071e-14	4.4173e-14		XLOC_072893	223	0	19	0.001	1.44163	10.4935	Up	2.29648e-06	7.30254e-06
XLOC_048498	214	0	26	0.001	2.43941	11.2523	Up	1.76e-09	5.22e-09		XLOC_053868	238	0	36	0.001	2.74225	11.4211	Up	5.66398e-12	1.72777e-11		XLOC_086931	279	0	35	0.001	2.46785	11.269	Up	2.49802e-12	8.11589e-12		XLOC_088616	294	0	25	0.001	1.43879	10.4906	Up	3.79376e-08	1.39544e-07
XLOC_083343	387	0	47	0.001	2.43844	11.2517	Up	1.59e-16	6.21e-16		XLOC_088065	260	0	39	0.001	2.71939	11.4091	Up	6.5585e-13	2.08117e-12		XLOC_155769	281	0	35	0.001	2.45029	11.2587	Up	2.49802e-12	8.1145e-12		XLOC_028789	259	0	22	0.001	1.43723	10.4891	Up	2.95166e-07	1.01046e-06
XLOC_133149	240	0	29	0.001	2.42611	11.2444	Up	1.73e-10	5.41e-10		XLOC_160350	353	0	52	0.001	2.6706	11.383	Up	5.74688e-17	2.09396e-16		XLOC_121389	274	0	34	0.001	2.44109	11.2533	Up	5.34868e-12	1.7095e-11		XLOC_015570	213	0	18	0.001	1.42987	10.4817	Up	4.5505e-06	1.40759e-05
XLOC_116732	348	0	42	0.001	2.42323	11.2427	Up	7.56e-15	2.81e-14		XLOC_076445	211	0	31	0.001	2.66354	11.3791	Up	2.05896e-10	5.83227e-10		XLOC_174909	219	0	27	0.001	2.42535	11.244	Up	1.10358e-09	3.07062e-09		XLOC_123247	261	0	22	0.001	1.42622	10.478	Up	2.95166e-07	1.01073e-06
XLOC_005410	315	0	38	0.001	2.42213	11.2421	Up	1.66e-13	5.9e-13		XLOC_055609	343	0	50	0.001	2.64275	11.3678	Up	2.41904e-16	8.65725e-16		XLOC_178498	285	0	35	0.001	2.4159	11.2383	Up	2.49802e-12	8.11867e-12		171371	345	0	29	0.001	1.42227	10.474	Up	2.4608e-09	9.7381e-09
XLOC_000225	209	0	25	0.001	2.4017	11.2298	Up	3.81e-09	1.11e-08		XLOC_160377	215	0	31	0.001	2.61399	11.352	Up	2.05896e-10	5.83095e-10		XLOC_060095	270	0	33	0.001	2.40439	11.2315	Up	1.14524e-11	3.5964e-11		XLOC_082843	229	0	19	0.001	1.40385	10.4552	Up	2.29648e-06	7.30317e-06
XLOC_146042	226	0	27	0.001	2.39872	11.228	Up	8.12e-10	2.45e-09		XLOC_115787	322	0	46	0.001	2.5899	11.3387	Up	4.28614e-15	1.47524e-14		XLOC_071280	344	0	42	0.001	2.40185	11.2299	Up	1.21071e-14	4.41688e-14		XLOC_076487	231	0	19	0.001	1.3917	10.4426	Up	2.29648e-06	7.30941e-06
XLOC_062553	210	0	25	0.001	2.39026	11.223	Up	3.81e-09	1.11e-08		XLOC_055563	204	0	29	0.001	2.5772	11.3316	Up	8.66684e-10	2.37867e-09		XLOC_024154	213	0	26	0.001	2.40131	11.2296	Up	2.36296e-09	6.42859e-09		XLOC_088065	260	0	21	0.001	1.36663	10.4164	Up	5.84876e-07	1.95287e-06
XLOC_130433	211	0	25	0.001	2.37893	11.2161	Up	3.81e-09	1.11e-08		XLOC_074521	254	0	36	0.001	2.56951	11.3273	Up	5.66398e-12	1.72791e-11		XLOC_047993	239	0	29	0.001	2.38701	11.221	Up	2.40714e-10	6.98931e-10		XLOC_027778	223	0	18	0.001	1.36575	10.4155	Up	4.5505e-06	1.40817e-05
XLOC_076445	211	0	25	0.001	2.37893	11.2161	Up	3.81e-09	1.11e-08		XLOC_100749	236	0	33	0.001	2.53503	11.3078	Up	4.89146e-11	1.42884e-10		XLOC_023324	234	0	28	0.001	2.35395	11.2009	Up	5.1541e-10	1.46437e-09		XLOC_138070	211	0	17	0.001	1.36323	10.4128	Up	9.01692e-06	2.70886e-05
XLOC_138260	211	0	25	0.001	2.37893	11.2161	Up	3.81e-09	1.11e-08		XLOC_151825	222	0	31	0.001	2.53157	11.3058	Up	2.05896e-10	5.83139e-10		XLOC_100237	234	0	28	0.001	2.35395	11.2009	Up	5.1541e-10	1.46404e-09		XLOC_146432	303	0	24	0.001	1.34021	10.3882	Up	7.51742e-08	2.69978e-07
XLOC_009479	229	0	27	0.001	2.3673	11.209	Up	8.12e-10	2.45e-09		XLOC_061806	366	0	51	0.001	2.52621	11.3028	Up	1.17906e-16	4.25649e-16		XLOC_160350	353	0	42	0.001	2.34061	11.1927	Up	1.21071e-14	4.41603e-14		XLOC_088541	202	0	16	0.001	1.34021	10.3882	Up	1.78672e-05	5.20925e-05
XLOC_124661	238	0	28	0.001	2.36214	11.2059	Up	3.75e-10	1.15e-09		XLOC_134657	246	0	34	0.001	2.50567	11.291	Up	2.38414e-11	7.06692e-11		XLOC_138070	211	0	25	0.001	2.33084	11.1866	Up	5.05948e-09	1.34465e-08		XLOC_068004	215	0	17	0.001	1.33787	10.3857	Up	9.01692e-06	2.70908e-05
XLOC_162898	204	0	24	0.001	2.36214	11.2059	Up	8.24e-09	2.35e-08		XLOC_170863	261	0	36	0.001	2.50059	11.2881	Up	5.66398e-12	1.72763e-11		XLOC_018753	262	0	31	0.001	2.32764	11.1847	Up	5.2505e-11	1.5853e-10		XLOC_118362	204	0	16	0.001	1.32707	10.374	Up	1.78672e-05	5.21251e-05
XLOC_103652	255	0	30	0.001	2.36214	11.2059	Up	8.01e-11	2.54e-10		XLOC_075061	253	0	34	0.001	2.43635	11.2505	Up	2.38414e-11	7.0697e-11		XLOC_104107	212	0	25	0.001	2.31985	11.1798	Up	5.05948e-09	1.34436e-08		171528	1445	0	113	0.001	1.32317	10.3698	Up	2.77464e-34	2.36107e-33
XLOC_056587	357	0	42	0.001	2.36214	11.2059	Up	7.56e-15	2.81e-14		XLOC_124205	249	0	33	0.001	2.40268	11.2304	Up	4.89146e-11	1.42817e-10		XLOC_012095	229	0	27	0.001	2.31944	11.1796	Up	1.10358e-09	3.06972e-09		XLOC_089911	246	0	19	0.001	1.30684	10.3519	Up	2.29648e-06	7.30566e-06
XLOC_122337	281	0	33	0.001	2.35794	11.2033	Up	7.9e-12	2.62e-11		XLOC_027750	212	0	28	0.001	2.39443	11.2255	Up	1.77814e-09	4.79656e-09		XLOC_134657	246	0	29	0.001	2.31909	11.1793	Up	2.40714e-10	6.9861e-10		XLOC_073066	272	0	21	0.001	1.30633	10.3513	Up	5.84876e-07	1.95392e-06
XLOC_171741	264	0	31	0.001	2.35767	11.2031	Up	3.7e-11	1.19e-10		XLOC_088584	206	0	27	0.001	2.37617	11.2144	Up	3.64814e-09	9.68459e-09		XLOC_079408	239	0	28	0.001	2.3047	11.1704	Up	5.1541e-10	1.46492e-09		XLOC_080227	247	0	19	0.001	1.30155	10.346	Up	2.29648e-06	7.31128e-06
XLOC_024999	521	0	61	0.001	2.3508	11.1989	Up	3.21e-21	1.4e-20		XLOC_032205	239	0	31	0.001	2.3515	11.1994	Up	2.05896e-10	5.83183e-10		XLOC_123840	301	0	35	0.001	2.28748	11.1595	Up	2.49802e-12	8.11798e-12		XLOC_124542	260	0	20	0.001	1.30155	10.346	Up	1.15894e-06	3.77358e-06
XLOC_069620	302	0	35	0.001	2.32694	11.1842	Up	1.69e-12	5.76e-12		XLOC_124342	264	0	34	0.001	2.33483	11.1891	Up	2.38414e-11	7.06915e-11		XLOC_058712	259	0	30	0.001	2.27864	11.154	Up	1.12422e-10	3.33052e-10		XLOC_076446	470	0	36	0.001	1.29601	10.3399	Up	2.05158e-11	9.12832e-11
XLOC_047619	216	0	25	0.001	2.32386	11.1823	Up	3.81e-09	1.11e-08		XLOC_164335	227	0	29	0.001	2.31608	11.1775	Up	8.66684e-10	2.37832e-09		XLOC_077989	251	0	29	0.001	2.27289	11.1503	Up	2.40714e-10	6.98824e-10		XLOC_067336	263	0	20	0.001	1.2867	10.3295	Up	1.15894e-06	3.77029e-06
XLOC_066918	268	0	31	0.001	2.32248	11.1814	Up	3.7e-11	1.19e-10		XLOC_076487	231	0	29	0.001	2.27597	11.1523	Up	8.66684e-10	2.37884e-09		XLOC_009778	390	0	45	0.001	2.26988	11.1484	Up	1.23335e-15	4.69401e-15		XLOC_028765	238	0	18	0.001	1.27967	10.3216	Up	4.5505e-06	1.40771e-05
XLOC_063702	261	0	30	0.001	2.30784	11.1723	Up	8.01e-11	2.54e-10		XLOC_176616	311	0	39	0.001	2.27345	11.1507	Up	6.5585e-13	2.08152e-12		XLOC_074890	202	0	23	0.001	2.23991	11.1292	Up	2.31958e-08	5.86207e-08		XLOC_052057	252	0	19	0.001	1.27573	10.3171	Up	2.29648e-06	7.3013e-06
XLOC_150700	244	0	28	0.001	2.30405	11.17	Up	3.75e-10	1.15e-09		171519	760	0	95	0.001	2.26616	11.146	Up	2.18218e-30	1.05751e-29		XLOC_005718	246	0	28	0.001	2.23912	11.1287	Up	5.1541e-10	1.46481e-09		XLOC_080935	200	0	15	0.001	1.26901	10.3095	Up	3.54042e-05	9.98837e-05
XLOC_142877	340	0	39	0.001	2.30309	11.1694	Up	7.67e-14	2.76e-13		XLOC_081806	1489	0	186	0.001	2.26464	11.1451	Up	8.65522e-59	5.99868e-58		XLOC_115135	255	0	29	0.001	2.23724	11.1275	Up	2.40714e-10	6.99038e-10		XLOC_166448	254	0	19	0.001	1.26568	10.3057	Up	2.29648e-06	7.31003e-06
XLOC_075555	201	0	23	0.001	2.2975	11.1659	Up	1.78e-08	4.99e-08		XLOC_010300	241	0	30	0.001	2.25676	11.14	Up	4.2243e-10	1.17927e-09		XLOC_125287	299	0	34	0.001	2.23698	11.1273	Up	5.34868e-12	1.70978e-11		XLOC_153226	254	0	19	0.001	1.26568	10.3057	Up	2.29648e-06	7.30504e-06
XLOC_027249	201	0	23	0.001	2.2975	11.1659	Up	1.78e-08	4.99e-08		XLOC_041743	314	0	39	0.001	2.25173	11.1368	Up	6.5585e-13	2.08187e-12		XLOC_173524	230	0	26	0.001	2.22382	11.1188	Up	2.36296e-09	6.42628e-09		XLOC_178498	285	0	21	0.001	1.24675	10.284	Up	5.84876e-07	1.95427e-06
171551	674	0	77	0.001	2.2938	11.1635	Up	1.38e-26	6.72e-26		XLOC_138070	211	0	26	0.001	2.23394	11.1254	Up	7.48476e-09	1.9502e-08		XLOC_105078	204	0	23	0.001	2.21795	11.115	Up	2.31958e-08	5.8566e-08		XLOC_091210	218	0	16	0.001	1.24185	10.2783	Up	1.78672e-05	5.21333e-05
XLOC_163568	255	0	29	0.001	2.2834	11.157	Up	1.73e-10	5.41e-10		XLOC_106882	260	0	32	0.001	2.2313	11.1237	Up	1.00356e-10	2.88466e-10		XLOC_152998	222	0	25	0.001	2.21535	11.1133	Up	5.05948e-09	1.34352e-08		XLOC_088001	232	0	17	0.001	1.23984	10.2759	Up	9.01692e-06	2.70777e-05
XLOC_093234	230	0	26	0.001	2.26971	11.1483	Up	1.76e-09	5.21e-09		XLOC_084671	244	0	30	0.001	2.22901	11.1222	Up	4.2243e-10	1.17918e-09		XLOC_016859	214	0	24	0.001	2.20624	11.1074	Up	1.08332e-08	2.80485e-08		XLOC_121389	274	0	20	0.001	1.23505	10.2704	Up	1.15894e-06	3.77292e-06
29148	1448	0	163	0.001	2.26018	11.1422	Up	1.97e-55	1.41e-54		XLOC_087997	334	0	41	0.001	2.22545	11.1199	Up	1.55809e-13	5.05641e-13		XLOC_076469	241	0	27	0.001	2.20395	11.1059	Up	1.10358e-09	3.07039e-09		XLOC_090205	343	0	25	0.001	1.23325	10.2682	Up	3.79376e-08	1.39558e-07
XLOC_120781	249	0	28	0.001	2.25779	11.1407	Up	3.75e-10	1.15e-09		XLOC_011086	204	0	25	0.001	2.22173	11.1175	Up	1.53562e-08	3.92207e-08		XLOC_107647	287	0	32	0.001	2.19343	11.099	Up	2.45216e-11	7.56217e-11		XLOC_123587	249	0	18	0.001	1.22314	10.2564	Up	4.5505e-06	1.40876e-05
XLOC_060617	258	0	29	0.001	2.25685	11.1401	Up	1.73e-10	5.41e-10		XLOC_024011	204	0	25	0.001	2.22173	11.1175	Up	1.53562e-08	3.91967e-08		XLOC_140057	216	0	24	0.001	2.18581	11.094	Up	1.08332e-08	2.80638e-08		XLOC_047993	239	0	17	0.001	1.20353	10.2331	Up	9.01692e-06	2.7082e-05
XLOC_032536	276	0	31	0.001	2.25516	11.139	Up	3.7e-11	1.19e-10		XLOC_125298	270	0	33	0.001	2.2158	11.1136	Up	4.89146e-11	1.4285e-10		XLOC_073060	225	0	25	0.001	2.18581	11.094	Up	5.05948e-09	1.34418e-08		498660	382	0	27	0.001	1.19593	10.2239	Up	9.66214e-09	3.68914e-08
XLOC_025017	242	0	27	0.001	2.24013	11.1294	Up	8.12e-10	2.45e-09		XLOC_162479	213	0	26	0.001	2.21296	11.1118	Up	7.48476e-09	1.95006e-08		XLOC_005207	225	0	25	0.001	2.18581	11.094	Up	5.05948e-09	1.34399e-08		XLOC_016859	214	0	15	0.001	1.18599	10.2119	Up	3.54042e-05	9.98459e-05
XLOC_072313	207	0	23	0.001	2.23091	11.1234	Up	1.78e-08	4.99e-08		XLOC_163893	238	0	29	0.001	2.20903	11.1092	Up	8.66684e-10	2.37745e-09		XLOC_135041	227	0	25	0.001	2.16655	11.0812	Up	5.05948e-09	1.34446e-08		XLOC_088745	257	0	18	0.001	1.18507	10.2108	Up	4.5505e-06	1.40829e-05
XLOC_024829	226	0	25	0.001	2.22104	11.117	Up	3.81e-09	1.11e-08		XLOC_086907	223	0	27	0.001	2.19503	11.1	Up	3.64814e-09	9.68733e-09		XLOC_145268	209	0	23	0.001	2.16489	11.0801	Up	2.31958e-08	5.86089e-08		XLOC_152100	258	0	18	0.001	1.18048	10.2052	Up	4.5505e-06	1.40806e-05
XLOC_069568	208	0	23	0.001	2.22018	11.1165	Up	1.78e-08	4.98e-08		XLOC_061803	223	0	27	0.001	2.19503	11.1	Up	3.64814e-09	9.68664e-09		XLOC_164096	219	0	24	0.001	2.15587	11.0741	Up	1.08332e-08	2.80696e-08		XLOC_155988	273	0	19	0.001	1.17759	10.2016	Up	2.29648e-06	7.30691e-06
XLOC_128824	236	0	26	0.001	2.212	11.1111	Up	1.76e-09	5.21e-09		XLOC_121389	274	0	33	0.001	2.18345	11.0924	Up	4.89146e-11	1.42872e-10		XLOC_124852	274	0	30	0.001	2.1539	11.0727	Up	1.12422e-10	3.33183e-10		XLOC_063639	259	0	18	0.001	1.17592	10.1996	Up	4.5505e-06	1.40794e-05
XLOC_100749	236	0	26	0.001	2.212	11.1111	Up	1.76e-09	5.21e-09		XLOC_076469	241	0	29	0.001	2.18153	11.0911	Up	8.66684e-10	2.37919e-09		XLOC_123310	276	0	30	0.001	2.13829	11.0622	Up	1.12422e-10	3.33131e-10		XLOC_164969	274	0	19	0.001	1.17329	10.1963	Up	2.29648e-06	7.30878e-06
XLOC_107474	227	0	25	0.001	2.21125	11.1106	Up	3.81e-09	1.11e-08		XLOC_160623	242	0	29	0.001	2.17252	11.0852	Up	8.66684e-10	2.3785e-09		XLOC_076487	231	0	25	0.001	2.12904	11.056	Up	5.05948e-09	1.34455e-08		XLOC_160617	231	0	16	0.001	1.17196	10.1947	Up	1.78672e-05	5.21129e-05
XLOC_007703	228	0	25	0.001	2.20156	11.1043	Up	3.81e-09	1.11e-08		XLOC_116204	287	0	34	0.001	2.14772	11.0686	Up	2.38414e-11	7.06859e-11		24715	1451	0	157	0.001	2.12857	11.0557	Up	1.14336e-52	1.01593e-51		XLOC_008574	203	0	14	0.001	1.16691	10.1885	Up	7.01542e-05	0.000190881
XLOC_105409	201	0	22	0.001	2.19761	11.1017	Up	3.86e-08	1.06e-07		XLOC_104107	212	0	25	0.001	2.13789	11.062	Up	1.53562e-08	3.921e-08		XLOC_160594	222	0	24	0.001	2.12673	11.0544	Up	1.08332e-08	2.80676e-08		XLOC_058828	261	0	18	0.001	1.16691	10.1885	Up	4.5505e-06	1.40747e-05
XLOC_057552	284	0	31	0.001	2.19163	11.0978	Up	3.7e-11	1.19e-10		XLOC_115135	255	0	30	0.001	2.13286	11.0586	Up	4.2243e-10	1.17944e-09		XLOC_086941	222	0	24	0.001	2.12673	11.0544	Up	1.08332e-08	2.80466e-08		100526631	117	0	8	0.001	1.15693	10.1761	Up	0.00424662	0.00872371
XLOC_162483	230	0	25	0.001	2.18241	11.0917	Up	3.81e-09	1.11e-08		XLOC_028765	238	0	28	0.001	2.13286	11.0586	Up	1.77814e-09	4.79587e-09		XLOC_141444	241	0	26	0.001	2.12232	11.0514	Up	2.36296e-09	6.4272e-09		XLOC_014240	253	0	17	0.001	1.13693	10.1509	Up	9.01692e-06	2.70842e-05
XLOC_167795	221	0	24	0.001	2.18044	11.0904	Up	8.24e-09	2.35e-08		XLOC_088668	290	0	34	0.001	2.1255	11.0536	Up	2.38414e-11	7.06747e-11		XLOC_148251	225	0	24	0.001	2.09838	11.0351	Up	1.08332e-08	2.80657e-08		XLOC_012656	254	0	17	0.001	1.13245	10.1452	Up	9.01692e-06	2.70798e-05
XLOC_151834	371	0	40	0.001	2.16476	11.08	Up	3.54e-14	1.29e-13		XLOC_160617	231	0	27	0.001	2.11901	11.0492	Up	3.64814e-09	9.68254e-09		XLOC_076647	264	0	28	0.001	2.08645	11.0268	Up	5.1541e-10	1.46503e-09		XLOC_175846	284	0	19	0.001	1.13198	10.1446	Up	2.29648e-06	7.31066e-06
XLOC_151863	327	0	35	0.001	2.14904	11.0695	Up	1.69e-12	5.76e-12		XLOC_016859	214	0	25	0.001	2.11791	11.0484	Up	1.53562e-08	3.91941e-08		XLOC_100749	236	0	25	0.001	2.08393	11.0251	Up	5.05948e-09	1.34408e-08		XLOC_086830	434	0	29	0.001	1.13061	10.1429	Up	2.4608e-09	9.73913e-09
XLOC_074011	271	0	29	0.001	2.14859	11.0692	Up	1.73e-10	5.41e-10		XLOC_088001	232	0	27	0.001	2.10987	11.0429	Up	3.64814e-09	9.68118e-09		XLOC_061798	268	0	28	0.001	2.05531	11.0051	Up	5.1541e-10	1.4647e-09		XLOC_005207	225	0	15	0.001	1.12801	10.1396	Up	3.54042e-05	9.99064e-05
XLOC_090601	262	0	28	0.001	2.14576	11.0673	Up	3.75e-10	1.15e-09		XLOC_146890	319	0	37	0.001	2.10277	11.0381	Up	2.76068e-12	8.52926e-12		XLOC_005673	249	0	26	0.001	2.05413	11.0043	Up	2.36296e-09	6.42398e-09		XLOC_023490	346	0	23	0.001	1.12475	10.1354	Up	1.48959e-07	5.22227e-07
XLOC_152812	262	0	28	0.001	2.14576	11.0673	Up	3.75e-10	1.15e-09		XLOC_115435	243	0	28	0.001	2.08897	11.0286	Up	1.77814e-09	4.7976e-09		XLOC_171096	278	0	29	0.001	2.05215	11.0029	Up	2.40714e-10	6.98717e-10		XLOC_164335	227	0	15	0.001	1.11807	10.1268	Up	3.54042e-05	9.99443e-05
XLOC_088584	206	0	22	0.001	2.14427	11.0663	Up	3.86e-08	1.06e-07		XLOC_123247	261	0	30	0.001	2.08383	11.025	Up	4.2243e-10	1.17953e-09		298077	2455	0	256	0.001	2.05137	11.0024	Up	2.10736e-85	2.6723e-84		XLOC_128539	212	0	14	0.001	1.11737	10.1259	Up	7.01542e-05	0.000191104
XLOC_055621	206	0	22	0.001	2.14427	11.0663	Up	3.86e-08	1.05e-07		XLOC_116507	238	0	27	0.001	2.05668	11.0061	Up	3.64814e-09	9.68938e-09		XLOC_088065	260	0	27	0.001	2.04289	10.9964	Up	1.10358e-09	3.06882e-09		XLOC_104107	212	0	14	0.001	1.11737	10.1259	Up	7.01542e-05	0.000191034
XLOC_051333	253	0	27	0.001	2.14273	11.0652	Up	8.12e-10	2.45e-09		XLOC_025651	221	0	25	0.001	2.05082	11.002	Up	1.53562e-08	3.91914e-08		XLOC_074401	222	0	23	0.001	2.03812	10.993	Up	2.31958e-08	5.86167e-08		XLOC_087997	334	0	22	0.001	1.1145	10.1222	Up	2.95166e-07	1.01064e-06
XLOC_004552	207	0	22	0.001	2.13391	11.0593	Up	3.86e-08	1.06e-07		XLOC_047993	239	0	27	0.001	2.04808	11.0001	Up	3.64814e-09	9.68323e-09		XLOC_176200	271	0	28	0.001	2.03256	10.9891	Up	5.1541e-10	1.46371e-09		XLOC_100151	276	0	18	0.001	1.10349	10.1079	Up	4.5505e-06	1.40864e-05
XLOC_155988	273	0	29	0.001	2.13285	11.0586	Up	1.73e-10	5.41e-10		XLOC_135736	222	0	25	0.001	2.04159	10.9955	Up	1.53562e-08	3.92047e-08		XLOC_088679	204	0	21	0.001	2.02509	10.9838	Up	1.06343e-07	2.55462e-07		XLOC_102512	200	0	13	0.001	1.09981	10.103	Up	0.000139012	0.000363802
XLOC_155757	274	0	29	0.001	2.12506	11.0533	Up	1.73e-10	5.41e-10		XLOC_099167	232	0	26	0.001	2.03173	10.9885	Up	7.48476e-09	1.94966e-08		XLOC_168555	243	0	25	0.001	2.0239	10.9829	Up	5.05948e-09	1.34361e-08		XLOC_155442	231	0	15	0.001	1.09871	10.1016	Up	3.54042e-05	9.99594e-05
XLOC_091172	227	0	24	0.001	2.1228	11.0518	Up	8.24e-09	2.35e-08		117033	1831	2	3848	0.0188298	38.1002	10.9826	Up	0	0		XLOC_155240	284	0	29	0.001	2.00879	10.9721	Up	2.40714e-10	6.9877e-10		XLOC_173265	231	0	15	0.001	1.09871	10.1016	Up	3.54042e-05	9.99216e-05
XLOC_153032	256	0	27	0.001	2.11762	11.0482	Up	8.12e-10	2.45e-09		XLOC_009559	251	0	28	0.001	2.02239	10.9818	Up	1.77814e-09	4.79691e-09		XLOC_006766	255	0	26	0.001	2.0058	10.97	Up	2.36296e-09	6.4249e-09		XLOC_049664	216	0	14	0.001	1.09668	10.0989	Up	7.01542e-05	0.000191146
XLOC_072742	294	0	31	0.001	2.11709	11.0479	Up	3.7e-11	1.19e-10		XLOC_074389	260	0	29	0.001	2.02211	10.9816	Up	8.66684e-10	2.37763e-09		XLOC_055621	206	0	21	0.001	2.00543	10.9697	Up	1.06343e-07	2.55381e-07		XLOC_025737	201	0	13	0.001	1.09434	10.0958	Up	0.000139012	0.000363445
XLOC_148268	238	0	25	0.001	2.10905	11.0424	Up	3.81e-09	1.11e-08		XLOC_061391	252	0	28	0.001	2.01437	10.9761	Up	1.77814e-09	4.79725e-09		XLOC_088720	226	0	23	0.001	2.00205	10.9673	Up	2.31958e-08	5.86246e-08		XLOC_031100	232	0	15	0.001	1.09397	10.0954	Up	3.54042e-05	9.98535e-05
XLOC_040308	200	0	21	0.001	2.10821	11.0418	Up	8.36e-08	2.24e-07		XLOC_172580	234	0	26	0.001	2.01437	10.9761	Up	7.48476e-09	1.94939e-08		XLOC_164335	227	0	23	0.001	1.99323	10.9609	Up	2.31958e-08	5.85933e-08		XLOC_146536	218	0	14	0.001	1.08661	10.0856	Up	7.01542e-05	0.000190908
XLOC_016700	324	0	34	0.001	2.10697	11.041	Up	3.65e-12	1.23e-11		XLOC_050232	217	0	24	0.001	2.00508	10.9694	Up	3.15058e-08	7.89187e-08		XLOC_049044	209	0	21	0.001	1.97664	10.9488	Up	1.06343e-07	2.55365e-07		XLOC_007003	296	0	19	0.001	1.08609	10.0849	Up	2.29648e-06	7.30192e-06
XLOC_013896	248	0	26	0.001	2.10497	11.0396	Up	1.76e-09	5.22e-09		XLOC_078188	209	0	23	0.001	1.99509	10.9622	Up	6.4639e-08	1.58597e-07		XLOC_021712	261	0	26	0.001	1.95969	10.9364	Up	2.36296e-09	6.42582e-09		XLOC_055609	343	0	22	0.001	1.08526	10.0838	Up	2.95166e-07	1.01092e-06
XLOC_173360	229	0	24	0.001	2.10426	11.0391	Up	8.24e-09	2.35e-08		XLOC_091285	228	0	25	0.001	1.98786	10.957	Up	1.53562e-08	3.9226e-08		XLOC_018751	261	0	26	0.001	1.95969	10.9364	Up	2.36296e-09	6.42352e-09		XLOC_130934	250	0	16	0.001	1.08289	10.0807	Up	1.78672e-05	5.21211e-05
XLOC_046821	258	0	27	0.001	2.10121	11.037	Up	8.12e-10	2.45e-09		XLOC_161753	303	0	33	0.001	1.97448	10.9473	Up	4.89146e-11	1.42828e-10		XLOC_074465	231	0	23	0.001	1.95871	10.9357	Up	2.31958e-08	5.86011e-08		XLOC_127877	313	0	20	0.001	1.08116	10.0784	Up	1.15894e-06	3.77161e-06
XLOC_121659	211	0	22	0.001	2.09346	11.0317	Up	3.86e-08	1.06e-07		XLOC_108796	267	0	29	0.001	1.9691	10.9433	Up	8.66684e-10	2.37815e-09		XLOC_027249	201	0	20	0.001	1.95744	10.9348	Up	2.27698e-07	5.31277e-07		XLOC_047380	235	0	15	0.001	1.08001	10.0768	Up	3.54042e-05	9.98686e-05
XLOC_132664	288	0	30	0.001	2.09148	11.0303	Up	8.01e-11	2.54e-10		XLOC_061786	205	0	22	0.001	1.94558	10.926	Up	1.32617e-07	3.18692e-07		XLOC_160623	242	0	24	0.001	1.95097	10.93	Up	1.08332e-08	2.80619e-08		XLOC_081806	1489	0	95	0.001	1.07953	10.0762	Up	6.1543e-29	4.72041e-28
XLOC_082636	231	0	24	0.001	2.08605	11.0266	Up	8.24e-09	2.35e-08		XLOC_054666	234	0	25	0.001	1.93689	10.9195	Up	1.53562e-08	3.92233e-08		XLOC_015180	212	0	21	0.001	1.94867	10.9283	Up	1.06343e-07	2.5543e-07		XLOC_024011	204	0	13	0.001	1.07824	10.0745	Up	0.000139012	0.00036347
XLOC_076469	241	0	25	0.001	2.0828	11.0243	Up	3.81e-09	1.11e-08		XLOC_079060	216	0	23	0.001	1.93043	10.9147	Up	6.4639e-08	1.58607e-07		XLOC_012079	202	0	20	0.001	1.94775	10.9276	Up	2.27698e-07	5.30983e-07		XLOC_125287	299	0	19	0.001	1.07519	10.0704	Up	2.29648e-06	7.31253e-06
XLOC_013060	270	0	28	0.001	2.08218	11.0239	Up	3.75e-10	1.15e-09		XLOC_108802	283	0	30	0.001	1.92183	10.9083	Up	4.2243e-10	1.17909e-09		XLOC_175846	284	0	28	0.001	1.93952	10.9215	Up	5.1541e-10	1.46525e-09		XLOC_025651	221	0	14	0.001	1.07186	10.0659	Up	7.01542e-05	0.000190853
XLOC_048923	270	0	28	0.001	2.08218	11.0239	Up	3.75e-10	1.15e-09		XLOC_145465	265	0	28	0.001	1.91555	10.9035	Up	1.77814e-09	4.79553e-09		XLOC_162479	213	0	21	0.001	1.93952	10.9215	Up	1.06343e-07	2.55511e-07		XLOC_074401	222	0	14	0.001	1.06704	10.0594	Up	7.01542e-05	0.000191132
XLOC_018751	261	0	27	0.001	2.07705	11.0203	Up	8.12e-10	2.45e-09		XLOC_057509	210	0	22	0.001	1.89926	10.8912	Up	1.32617e-07	3.18814e-07		84017	802	0	79	0.001	1.93779	10.9202	Up	7.06244e-27	3.87332e-26		XLOC_027739	224	0	14	0.001	1.05751	10.0465	Up	7.01542e-05	0.000190964
XLOC_083325	271	0	28	0.001	2.0745	11.0185	Up	3.75e-10	1.15e-09		XLOC_079408	239	0	25	0.001	1.89637	10.889	Up	1.53562e-08	3.92154e-08		XLOC_021395	417	0	41	0.001	1.93421	10.9175	Up	2.59234e-14	9.3008e-14		XLOC_115442	337	0	21	0.001	1.05437	10.0422	Up	5.84876e-07	1.95375e-06
XLOC_011920	213	0	22	0.001	2.0738	11.0181	Up	3.86e-08	1.05e-07		XLOC_025737	201	0	21	0.001	1.8941	10.8873	Up	2.72086e-07	6.39264e-07		XLOC_117383	234	0	23	0.001	1.9336	10.9171	Up	2.31958e-08	5.86128e-08		XLOC_055019	257	0	16	0.001	1.05339	10.0408	Up	1.78672e-05	5.21088e-05
XLOC_135300	310	0	32	0.001	2.07259	11.0172	Up	1.71e-11	5.6e-11		XLOC_080143	230	0	24	0.001	1.89175	10.8855	Up	3.15058e-08	7.8924e-08		XLOC_127739	234	0	23	0.001	1.9336	10.9171	Up	2.31958e-08	5.85972e-08		XLOC_098095	259	0	16	0.001	1.04526	10.0296	Up	1.78672e-05	5.2117e-05
XLOC_140661	223	0	23	0.001	2.07084	11.016	Up	1.78e-08	4.99e-08		XLOC_121429	202	0	21	0.001	1.88473	10.8801	Up	2.72086e-07	6.39584e-07		XLOC_088674	266	0	26	0.001	1.92286	10.909	Up	2.36296e-09	6.42813e-09		XLOC_066216	228	0	14	0.001	1.03896	10.0209	Up	7.01542e-05	0.000191062
XLOC_027778	223	0	23	0.001	2.07084	11.016	Up	1.78e-08	4.98e-08		XLOC_117360	234	0	24	0.001	1.85941	10.8606	Up	3.15058e-08	7.89503e-08		XLOC_159227	248	0	24	0.001	1.90377	10.8946	Up	1.08332e-08	2.80715e-08		XLOC_155769	281	0	17	0.001	1.02364	9.99949	Up	9.01692e-06	2.70733e-05
XLOC_123840	301	0	31	0.001	2.06785	11.0139	Up	3.7e-11	1.19e-10		XLOC_006766	255	0	26	0.001	1.84848	10.8521	Up	7.48476e-09	1.94979e-08		XLOC_115994	208	0	20	0.001	1.89157	10.8854	Up	2.27698e-07	5.31342e-07		XLOC_071163	233	0	14	0.001	1.01666	9.98962	Up	7.01542e-05	0.000190894
XLOC_091752	282	0	29	0.001	2.06478	11.0118	Up	1.73e-10	5.41e-10		XLOC_141008	255	0	26	0.001	1.84848	10.8521	Up	7.48476e-09	1.94952e-08		XLOC_170863	261	0	25	0.001	1.88432	10.8798	Up	5.05948e-09	1.34371e-08		25080	1423	0	85	0.001	1.01069	9.98113	Up	5.74332e-26	4.098e-25
XLOC_116239	253	0	26	0.001	2.06337	11.0108	Up	1.76e-09	5.21e-09		XLOC_178498	285	0	29	0.001	1.84473	10.8492	Up	8.66684e-10	2.37902e-09		XLOC_132138	230	0	22	0.001	1.8817	10.8778	Up	4.9666e-08	1.22434e-07		XLOC_122137	201	0	12	0.001	1.01016	9.98037	Up	0.000275454	0.000689904
XLOC_048500	253	0	26	0.001	2.06337	11.0108	Up	1.76e-09	5.21e-09		XLOC_088674	266	0	27	0.001	1.84019	10.8456	Up	3.64814e-09	9.6887e-09		XLOC_009559	251	0	24	0.001	1.88102	10.8773	Up	1.08332e-08	2.80504e-08		XLOC_118270	201	0	12	0.001	1.01016	9.98037	Up	0.000275454	0.000689811
XLOC_138997	224	0	23	0.001	2.0616	11.0095	Up	1.78e-08	4.98e-08		XLOC_166460	237	0	24	0.001	1.83588	10.8423	Up	3.15058e-08	7.89293e-08		XLOC_038438	221	0	21	0.001	1.86931	10.8683	Up	1.06343e-07	2.55478e-07		XLOC_174927	235	0	14	0.001	1.00801	9.97729	Up	7.01542e-05	0.00019102
XLOC_025011	254	0	26	0.001	2.05525	11.0051	Up	1.76e-09	5.22e-09		291752	2928	0	296	0.001	1.83274	10.8398	Up	4.03328e-93	3.74507e-92		XLOC_172571	211	0	20	0.001	1.86467	10.8647	Up	2.27698e-07	5.31375e-07		XLOC_161753	303	0	18	0.001	1.00516	9.97321	Up	4.5505e-06	1.40782e-05
XLOC_066345	254	0	26	0.001	2.05525	11.0051	Up	1.76e-09	5.21e-09		XLOC_109629	228	0	23	0.001	1.82883	10.8367	Up	6.4639e-08	1.58638e-07		XLOC_025737	201	0	19	0.001	1.85957	10.8608	Up	4.87542e-07	1.10792e-06		XLOC_106149	272	0	16	0.001	0.995303	9.95899	Up	1.78672e-05	5.21374e-05
XLOC_032537	254	0	26	0.001	2.05525	11.0051	Up	1.76e-09	5.21e-09		XLOC_174540	238	0	24	0.001	1.82816	10.8362	Up	3.15058e-08	7.89345e-08		XLOC_125478	286	0	27	0.001	1.85717	10.8589	Up	1.10358e-09	3.06927e-09		XLOC_038438	221	0	13	0.001	0.995303	9.95899	Up	0.000139012	0.0003637
XLOC_089774	264	0	27	0.001	2.05345	11.0038	Up	8.12e-10	2.45e-09		XLOC_153719	251	0	25	0.001	1.80571	10.8183	Up	1.53562e-08	3.9202e-08		XLOC_112866	246	0	23	0.001	1.83928	10.8449	Up	2.31958e-08	5.85816e-08		XLOC_146505	205	0	12	0.001	0.990448	9.95194	Up	0.000275454	0.000690136
XLOC_063224	225	0	23	0.001	2.05244	11.0031	Up	1.78e-08	4.99e-08		XLOC_106149	272	0	27	0.001	1.7996	10.8135	Up	3.64814e-09	9.68801e-09		XLOC_143951	225	0	21	0.001	1.83608	10.8424	Up	1.06343e-07	2.55333e-07		XLOC_033321	274	0	16	0.001	0.988038	9.94842	Up	1.78672e-05	5.20966e-05
XLOC_004551	225	0	23	0.001	2.05244	11.0031	Up	1.78e-08	4.99e-08		XLOC_088655	294	0	29	0.001	1.78826	10.8043	Up	8.66684e-10	2.3778e-09		XLOC_153477	237	0	22	0.001	1.82612	10.8346	Up	4.9666e-08	1.22418e-07		XLOC_158277	241	0	14	0.001	0.982913	9.94092	Up	7.01542e-05	0.000190867
XLOC_141321	235	0	24	0.001	2.05054	11.0018	Up	8.24e-09	2.35e-08		XLOC_067342	235	0	23	0.001	1.77436	10.7931	Up	6.4639e-08	1.58628e-07		XLOC_116507	238	0	22	0.001	1.81845	10.8285	Up	4.9666e-08	1.22497e-07		XLOC_073742	224	0	13	0.001	0.981973	9.93954	Up	0.000139012	0.000363623
XLOC_023286	284	0	29	0.001	2.05024	11.0016	Up	1.73e-10	5.41e-10		XLOC_174927	235	0	23	0.001	1.77436	10.7931	Up	6.4639e-08	1.58618e-07		XLOC_155275	206	0	19	0.001	1.81443	10.8253	Up	4.87542e-07	1.10845e-06		XLOC_047275	207	0	12	0.001	0.980878	9.93793	Up	0.000275454	0.000689672
XLOC_004004	265	0	27	0.001	2.0457	10.9984	Up	8.12e-10	2.45e-09		XLOC_025570	215	0	21	0.001	1.77077	10.7902	Up	2.72086e-07	6.39344e-07		XLOC_152711	207	0	19	0.001	1.80567	10.8183	Up	4.87542e-07	1.10819e-06		XLOC_091285	228	0	13	0.001	0.964745	9.914	Up	0.000139012	0.000363853
XLOC_115704	226	0	23	0.001	2.04335	10.9967	Up	1.78e-08	4.99e-08		XLOC_084583	277	0	27	0.001	1.76711	10.7872	Up	3.64814e-09	9.68528e-09		XLOC_032568	229	0	21	0.001	1.80401	10.817	Up	1.06343e-07	2.55397e-07		XLOC_103597	265	0	15	0.001	0.957744	9.9035	Up	3.54042e-05	9.9861e-05
XLOC_151199	226	0	23	0.001	2.04335	10.9967	Up	1.78e-08	4.98e-08		XLOC_056766	257	0	25	0.001	1.76355	10.7843	Up	1.53562e-08	3.92074e-08		XLOC_046378	240	0	22	0.001	1.80329	10.8164	Up	4.9666e-08	1.22426e-07		XLOC_123840	301	0	17	0.001	0.955623	9.9003	Up	9.01692e-06	2.70864e-05
XLOC_042059	285	0	29	0.001	2.04304	10.9965	Up	1.73e-10	5.41e-10		XLOC_049664	216	0	21	0.001	1.76257	10.7835	Up	2.72086e-07	6.39864e-07		XLOC_082684	219	0	20	0.001	1.79656	10.811	Up	2.27698e-07	5.31113e-07		XLOC_077989	251	0	14	0.001	0.943753	9.88227	Up	7.01542e-05	0.000190978
XLOC_047275	207	0	21	0.001	2.03692	10.9922	Up	8.36e-08	2.23e-07		XLOC_169932	228	0	22	0.001	1.74932	10.7726	Up	1.32617e-07	3.18896e-07		XLOC_073308	285	0	26	0.001	1.79467	10.8095	Up	2.36296e-09	6.42444e-09		XLOC_153436	235	0	13	0.001	0.936008	9.87038	Up	0.000139012	0.000363649
XLOC_083261	207	0	21	0.001	2.03692	10.9922	Up	8.36e-08	2.23e-07		XLOC_146536	218	0	21	0.001	1.7464	10.7702	Up	2.72086e-07	6.39384e-07		XLOC_076765	235	0	21	0.001	1.75795	10.7797	Up	1.06343e-07	2.55494e-07		XLOC_071280	344	0	19	0.001	0.934543	9.86812	Up	2.29648e-06	7.30629e-06
XLOC_120393	218	0	22	0.001	2.02624	10.9846	Up	3.86e-08	1.05e-07		XLOC_146895	229	0	22	0.001	1.74168	10.7663	Up	1.32617e-07	3.18733e-07		XLOC_007775	247	0	22	0.001	1.75219	10.7749	Up	4.9666e-08	1.22474e-07		XLOC_022174	236	0	13	0.001	0.932042	9.86425	Up	0.000139012	0.000363547
XLOC_032534	228	0	23	0.001	2.02543	10.984	Up	1.78e-08	4.98e-08		XLOC_061413	229	0	22	0.001	1.74168	10.7663	Up	1.32617e-07	3.1859e-07		XLOC_120117	270	0	24	0.001	1.74865	10.772	Up	1.08332e-08	2.80561e-08		XLOC_166460	237	0	13	0.001	0.928109	9.85815	Up	0.000139012	0.000363751
XLOC_055997	238	0	24	0.001	2.02469	10.9835	Up	8.24e-09	2.35e-08		XLOC_170771	200	0	19	0.001	1.72228	10.7501	Up	1.1453e-06	2.57966e-06		117518	282	0	25	0.001	1.744	10.7682	Up	5.05948e-09	1.34427e-08		XLOC_174909	219	0	12	0.001	0.927131	9.85663	Up	0.000275454	0.000690229
XLOC_089383	268	0	27	0.001	2.0228	10.9821	Up	8.12e-10	2.45e-09		XLOC_100237	234	0	22	0.001	1.70446	10.7351	Up	1.32617e-07	3.1861e-07		XLOC_017346	316	0	28	0.001	1.74311	10.7675	Up	5.1541e-10	1.46415e-09		XLOC_027864	240	0	13	0.001	0.916508	9.84	Up	0.000139012	0.000363572
XLOC_164308	219	0	22	0.001	2.01699	10.978	Up	3.86e-08	1.05e-07		XLOC_100185	256	0	24	0.001	1.69962	10.731	Up	3.15058e-08	7.89398e-08		XLOC_170315	226	0	20	0.001	1.74091	10.7656	Up	2.27698e-07	5.31309e-07		XLOC_018753	262	0	14	0.001	0.90413	9.82039	Up	7.01542e-05	0.000191076
XLOC_133891	259	0	26	0.001	2.01557	10.977	Up	1.76e-09	5.21e-09		XLOC_146564	235	0	22	0.001	1.69721	10.7289	Up	1.32617e-07	3.18712e-07		XLOC_028765	238	0	21	0.001	1.73579	10.7614	Up	1.06343e-07	2.55349e-07		XLOC_088584	206	0	11	0.001	0.903503	9.81939	Up	0.000545818	0.00131167
XLOC_094368	200	0	20	0.001	2.00782	10.9714	Up	1.81e-07	4.72e-07		XLOC_011618	214	0	20	0.001	1.69433	10.7265	Up	5.58228e-07	1.28208e-06		XLOC_131887	227	0	20	0.001	1.73324	10.7593	Up	2.27698e-07	5.31146e-07		XLOC_071289	225	0	12	0.001	0.902408	9.81764	Up	0.000275454	0.000689348
XLOC_082941	240	0	24	0.001	2.00782	10.9714	Up	8.24e-09	2.35e-08		XLOC_013060	270	0	25	0.001	1.67864	10.7131	Up	1.53562e-08	3.92127e-08		XLOC_120852	274	0	24	0.001	1.72312	10.7508	Up	1.08332e-08	2.80523e-08		117518	282	0	15	0.001	0.900008	9.81379	Up	3.54042e-05	9.99291e-05
XLOC_123247	261	0	26	0.001	2.00013	10.9659	Up	1.76e-09	5.22e-09		XLOC_145826	218	0	20	0.001	1.66324	10.6998	Up	5.58228e-07	1.28278e-06		XLOC_082843	229	0	20	0.001	1.7181	10.7466	Up	2.27698e-07	5.31015e-07		XLOC_171869	245	0	13	0.001	0.897804	9.81026	Up	0.000139012	0.00036393
XLOC_087242	241	0	24	0.001	1.99949	10.9654	Up	8.24e-09	2.35e-08		XLOC_062976	279	0	25	0.001	1.62449	10.6658	Up	1.53562e-08	3.91994e-08		171161	607	0	53	0.001	1.71768	10.7462	Up	2.79176e-18	1.18243e-17		XLOC_145465	265	0	14	0.001	0.893895	9.80396	Up	7.01542e-05	0.000190839
XLOC_028586	221	0	22	0.001	1.99873	10.9649	Up	3.86e-08	1.06e-07		XLOC_168725	225	0	20	0.001	1.61149	10.6542	Up	5.58228e-07	1.28184e-06		XLOC_146536	218	0	19	0.001	1.71456	10.7436	Up	4.87542e-07	1.10805e-06		XLOC_151429	284	0	15	0.001	0.89367	9.8036	Up	3.54042e-05	9.9914e-05
XLOC_023131	211	0	21	0.001	1.9983	10.9646	Up	8.36e-08	2.23e-07		XLOC_048498	214	0	19	0.001	1.60961	10.6525	Up	1.1453e-06	2.58028e-06		XLOC_161992	253	0	22	0.001	1.71063	10.7403	Up	4.9666e-08	1.22458e-07		XLOC_078188	209	0	11	0.001	0.890534	9.79853	Up	0.000545818	0.00131082
XLOC_131190	262	0	26	0.001	1.99249	10.9604	Up	1.76e-09	5.22e-09		XLOC_035810	237	0	21	0.001	1.60639	10.6496	Up	2.72086e-07	6.39904e-07		XLOC_120212	242	0	21	0.001	1.7071	10.7373	Up	1.06343e-07	2.55543e-07		XLOC_032534	228	0	12	0.001	0.890534	9.79853	Up	0.000275454	0.000689255
XLOC_124073	262	0	26	0.001	1.99249	10.9604	Up	1.76e-09	5.21e-09		XLOC_176899	250	0	22	0.001	1.59538	10.6397	Up	1.32617e-07	3.18794e-07		100526631	117	0	10	0.001	1.68139	10.7154	Up	0.00046118	0.000785669		XLOC_138260	211	0	11	0.001	0.882093	9.78479	Up	0.000545818	0.00131023
XLOC_040342	252	0	25	0.001	1.99188	10.9599	Up	3.81e-09	1.11e-08		XLOC_055536	216	0	19	0.001	1.59471	10.6391	Up	1.1453e-06	2.58012e-06		XLOC_083125	258	0	22	0.001	1.67748	10.7121	Up	4.9666e-08	1.22466e-07		XLOC_074465	231	0	12	0.001	0.878969	9.77967	Up	0.000275454	0.000690043
XLOC_061391	252	0	25	0.001	1.99188	10.9599	Up	3.81e-09	1.11e-08		XLOC_146505	205	0	18	0.001	1.59184	10.6365	Up	2.34976e-06	5.15729e-06		XLOC_106882	260	0	22	0.001	1.66458	10.7009	Up	4.9666e-08	1.22481e-07		XLOC_086579	252	0	13	0.001	0.872865	9.76961	Up	0.000139012	0.000363777
XLOC_094863	232	0	23	0.001	1.99051	10.9589	Up	1.78e-08	4.99e-08		XLOC_129436	206	0	18	0.001	1.58411	10.6295	Up	2.34976e-06	5.15489e-06		XLOC_124542	260	0	22	0.001	1.66458	10.7009	Up	4.9666e-08	1.22442e-07		XLOC_162023	214	0	11	0.001	0.869727	9.76442	Up	0.000545818	0.00131006
XLOC_055609	343	0	34	0.001	1.99026	10.9587	Up	3.65e-12	1.23e-11		XLOC_009778	390	0	34	0.001	1.5805	10.6262	Up	2.38414e-11	7.07082e-11		XLOC_121429	202	0	17	0.001	1.65559	10.6931	Up	2.23518e-06	4.79205e-06		362443	1012	0	52	0.001	0.869415	9.7639	Up	3.63172e-16	1.96609e-15
XLOC_032288	202	0	20	0.001	1.98794	10.9571	Up	1.81e-07	4.71e-07		XLOC_018928	241	0	21	0.001	1.57973	10.6255	Up	2.72086e-07	6.39624e-07		XLOC_170336	226	0	19	0.001	1.65387	10.6916	Up	4.87542e-07	1.10799e-06		XLOC_172580	234	0	12	0.001	0.8677	9.76105	Up	0.000275454	0.000689579
XLOC_119906	283	0	28	0.001	1.98653	10.956	Up	3.75e-10	1.15e-09		XLOC_173524	230	0	20	0.001	1.57646	10.6225	Up	5.58228e-07	1.28262e-06		XLOC_160377	215	0	18	0.001	1.64698	10.6856	Up	1.04391e-06	2.30447e-06		XLOC_079060	216	0	11	0.001	0.861674	9.751	Up	0.000545818	0.00131091
XLOC_069652	253	0	25	0.001	1.98401	10.9542	Up	3.81e-09	1.11e-08		XLOC_162483	230	0	20	0.001	1.57646	10.6225	Up	5.58228e-07	1.28231e-06		XLOC_060472	253	0	21	0.001	1.63288	10.6732	Up	1.06343e-07	2.55414e-07		XLOC_100185	256	0	13	0.001	0.859226	9.74689	Up	0.000139012	0.000363828
XLOC_010774	233	0	23	0.001	1.98197	10.9527	Up	1.78e-08	4.98e-08		XLOC_097503	1407	0	122	0.001	1.57198	10.6184	Up	8.16654e-39	4.47032e-38		XLOC_166537	241	0	20	0.001	1.63256	10.6729	Up	2.27698e-07	5.31048e-07		XLOC_120941	296	0	15	0.001	0.85744	9.74389	Up	3.54042e-05	9.98762e-05
XLOC_067971	233	0	23	0.001	1.98197	10.9527	Up	1.78e-08	4.98e-08		XLOC_012656	254	0	22	0.001	1.57025	10.6168	Up	1.32617e-07	3.18651e-07		XLOC_088669	302	0	25	0.001	1.6285	10.6693	Up	5.05948e-09	1.3438e-08		XLOC_086931	279	0	14	0.001	0.84904	9.72969	Up	7.01542e-05	0.00019095
XLOC_003825	213	0	21	0.001	1.97954	10.9509	Up	8.36e-08	2.23e-07		XLOC_152740	243	0	21	0.001	1.56673	10.6135	Up	2.72086e-07	6.39704e-07		XLOC_062976	279	0	23	0.001	1.62173	10.6633	Up	2.31958e-08	5.85699e-08		494210	819	0	41	0.001	0.84704	9.72629	Up	6.71576e-13	3.19621e-12
XLOC_024242	284	0	28	0.001	1.97954	10.9509	Up	3.75e-10	1.15e-09		XLOC_123857	246	0	21	0.001	1.54762	10.5958	Up	2.72086e-07	6.39824e-07		XLOC_094212	207	0	17	0.001	1.6156	10.6579	Up	2.23518e-06	4.79043e-06		XLOC_152998	222	0	11	0.001	0.838386	9.71147	Up	0.000545818	0.00130964
XLOC_135974	203	0	20	0.001	1.97815	10.9499	Up	1.81e-07	4.72e-07		XLOC_083820	258	0	22	0.001	1.54591	10.5942	Up	1.32617e-07	3.18875e-07		XLOC_118870	208	0	17	0.001	1.60783	10.6509	Up	2.23518e-06	4.78962e-06		XLOC_086941	222	0	11	0.001	0.838386	9.71147	Up	0.000545818	0.00130947
XLOC_027753	325	0	32	0.001	1.97693	10.949	Up	1.71e-11	5.6e-11		XLOC_088616	294	0	25	0.001	1.54161	10.5902	Up	1.53562e-08	3.9218e-08		XLOC_078188	209	0	17	0.001	1.60014	10.644	Up	2.23518e-06	4.79151e-06		XLOC_084671	244	0	12	0.001	0.832138	9.70068	Up	0.000275454	0.00068944
XLOC_062540	234	0	23	0.001	1.9735	10.9465	Up	1.78e-08	4.99e-08		XLOC_175846	284	0	24	0.001	1.53205	10.5813	Up	3.15058e-08	7.8945e-08		XLOC_166460	237	0	19	0.001	1.5771	10.6231	Up	4.87542e-07	1.10838e-06		XLOC_116204	287	0	14	0.001	0.825373	9.6889	Up	7.01542e-05	0.00019109
XLOC_151178	204	0	20	0.001	1.96845	10.9428	Up	1.81e-07	4.72e-07		XLOC_152118	251	0	21	0.001	1.51679	10.5668	Up	2.72086e-07	6.39424e-07		XLOC_152417	226	0	18	0.001	1.56682	10.6136	Up	1.04391e-06	2.30568e-06		XLOC_005718	246	0	12	0.001	0.825373	9.6889	Up	0.000275454	0.000689857
XLOC_058815	255	0	25	0.001	1.96845	10.9428	Up	3.81e-09	1.11e-08		XLOC_105747	263	0	22	0.001	1.51652	10.5665	Up	1.32617e-07	3.18855e-07		XLOC_071213	226	0	18	0.001	1.56682	10.6136	Up	1.04391e-06	2.30514e-06		XLOC_145437	246	0	12	0.001	0.825373	9.6889	Up	0.000275454	0.000689765
XLOC_105756	255	0	25	0.001	1.96845	10.9428	Up	3.81e-09	1.11e-08		XLOC_125287	299	0	25	0.001	1.51583	10.5659	Up	1.53562e-08	3.92287e-08		XLOC_086641	201	0	16	0.001	1.56595	10.6128	Up	4.7859e-06	9.94206e-06		XLOC_170336	226	0	11	0.001	0.823547	9.68571	Up	0.000545818	0.00130981
XLOC_151832	327	0	32	0.001	1.96484	10.9402	Up	1.71e-11	5.59e-11		XLOC_107304	264	0	22	0.001	1.51077	10.5611	Up	1.32617e-07	3.18672e-07		XLOC_013859	227	0	18	0.001	1.55992	10.6073	Up	1.04391e-06	2.30434e-06		XLOC_060095	270	0	13	0.001	0.814674	9.67008	Up	0.000139012	0.000363496
XLOC_083110	307	0	30	0.001	1.96204	10.9381	Up	8.01e-11	2.54e-10		XLOC_166537	241	0	20	0.001	1.50451	10.5551	Up	5.58228e-07	1.28215e-06		XLOC_009821	241	0	19	0.001	1.55093	10.5989	Up	4.87542e-07	1.10852e-06		XLOC_018437	208	0	10	0.001	0.813469	9.66794	Up	0.00108155	0.00246896
XLOC_032913	287	0	28	0.001	1.95885	10.9358	Up	3.75e-10	1.15e-09		XLOC_058492	205	0	17	0.001	1.5034	10.554	Up	4.8209e-06	1.03114e-05		XLOC_087696	219	0	17	0.001	1.52707	10.5766	Up	2.23518e-06	4.79016e-06		360579	1313	4	3293	0.052517	42.4357	9.65828	Up	0	0
XLOC_115902	287	0	28	0.001	1.95885	10.9358	Up	3.75e-10	1.15e-09		XLOC_025017	242	0	20	0.001	1.49829	10.5491	Up	5.58228e-07	1.282e-06		XLOC_110015	207	0	16	0.001	1.52056	10.5704	Up	4.7859e-06	9.94152e-06		XLOC_099167	232	0	11	0.001	0.802248	9.64791	Up	0.000545818	0.00131074
XLOC_097730	318	0	31	0.001	1.95731	10.9347	Up	3.7e-11	1.19e-10		XLOC_088717	218	0	18	0.001	1.49691	10.5478	Up	2.34976e-06	5.15368e-06		XLOC_130806	207	0	16	0.001	1.52056	10.5704	Up	4.7859e-06	9.93989e-06		100526572	107	0	5	0.001	0.790661	9.62692	Up	0.03304	0.056031
XLOC_074152	267	0	26	0.001	1.95518	10.9331	Up	1.76e-09	5.21e-09		XLOC_055753	279	0	23	0.001	1.49453	10.5455	Up	6.4639e-08	1.58587e-07		XLOC_176616	311	0	24	0.001	1.51812	10.5681	Up	1.08332e-08	2.80542e-08		XLOC_115787	322	0	15	0.001	0.788206	9.62243	Up	3.54042e-05	9.99367e-05
XLOC_086266	298	0	29	0.001	1.95392	10.9322	Up	1.73e-10	5.41e-10		XLOC_047724	208	0	17	0.001	1.48172	10.5331	Up	4.8209e-06	1.03137e-05		XLOC_117360	234	0	18	0.001	1.51325	10.5634	Up	1.04391e-06	2.30554e-06		XLOC_170863	261	0	12	0.001	0.777938	9.60351	Up	0.000275454	0.000689533
XLOC_055490	227	0	22	0.001	1.9459	10.9262	Up	3.86e-08	1.06e-07		XLOC_023490	346	0	28	0.001	1.46711	10.5188	Up	1.77814e-09	4.79622e-09		XLOC_047724	208	0	16	0.001	1.51325	10.5634	Up	4.7859e-06	9.94261e-06		266708	786	0	36	0.001	0.774969	9.59799	Up	2.05158e-11	9.12941e-11
XLOC_124904	217	0	21	0.001	1.94305	10.9241	Up	8.36e-08	2.23e-07		XLOC_051083	272	0	22	0.001	1.46634	10.518	Up	1.32617e-07	3.18753e-07		XLOC_072893	223	0	17	0.001	1.49968	10.5504	Up	2.23518e-06	4.78989e-06		XLOC_155240	284	0	13	0.001	0.774514	9.59715	Up	0.000139012	0.000363674
XLOC_057637	269	0	26	0.001	1.94064	10.9223	Up	1.76e-09	5.21e-09		XLOC_027778	223	0	18	0.001	1.46335	10.5151	Up	2.34976e-06	5.15549e-06		XLOC_159770	214	0	16	0.001	1.47083	10.5224	Up	4.7859e-06	9.94043e-06		XLOC_087696	219	0	10	0.001	0.772609	9.5936	Up	0.00108155	0.00246956
XLOC_151864	828	0	80	0.001	1.93992	10.9218	Up	1.36e-27	6.72e-27		XLOC_115442	337	0	27	0.001	1.4525	10.5043	Up	3.64814e-09	9.68391e-09		XLOC_169932	228	0	17	0.001	1.46679	10.5185	Up	2.23518e-06	4.79314e-06		XLOC_076469	241	0	11	0.001	0.772289	9.593	Up	0.000545818	0.00131184
XLOC_131302	228	0	22	0.001	1.93737	10.9199	Up	3.86e-08	1.06e-07		XLOC_059290	225	0	18	0.001	1.45034	10.5022	Up	2.34976e-06	5.15639e-06		XLOC_176280	228	0	17	0.001	1.46679	10.5185	Up	2.23518e-06	4.79232e-06		XLOC_120212	242	0	11	0.001	0.769098	9.58702	Up	0.000545818	0.00131192
XLOC_032138	280	0	27	0.001	1.93611	10.9189	Up	8.12e-10	2.45e-09		XLOC_024154	213	0	17	0.001	1.44694	10.4988	Up	4.8209e-06	1.03167e-05		XLOC_115787	322	0	24	0.001	1.46626	10.5179	Up	1.08332e-08	2.806e-08		XLOC_167771	242	0	11	0.001	0.769098	9.58702	Up	0.000545818	0.00130939
XLOC_124542	260	0	25	0.001	1.93059	10.9148	Up	3.81e-09	1.11e-08		XLOC_152126	252	0	20	0.001	1.43883	10.4907	Up	5.58228e-07	1.28223e-06		XLOC_115435	243	0	18	0.001	1.45721	10.509	Up	1.04391e-06	2.30527e-06		XLOC_114149	1260	0	57	0.001	0.765435	9.58014	Up	1.18883e-17	6.76431e-17
XLOC_047724	208	0	20	0.001	1.93059	10.9148	Up	1.81e-07	4.72e-07		XLOC_023351	202	0	16	0.001	1.43598	10.4878	Up	9.89086e-06	2.06333e-05		XLOC_160617	231	0	17	0.001	1.44774	10.4996	Up	2.23518e-06	4.79178e-06		XLOC_112866	246	0	11	0.001	0.756592	9.56337	Up	0.000545818	0.00131116
XLOC_003822	208	0	20	0.001	1.93059	10.9148	Up	1.81e-07	4.72e-07		XLOC_012079	202	0	16	0.001	1.43598	10.4878	Up	9.89086e-06	2.06252e-05		24505	463	0	34	0.001	1.44462	10.4965	Up	5.34868e-12	1.70964e-11		XLOC_059290	225	0	10	0.001	0.752006	9.5546	Up	0.00108155	0.00247077
XLOC_130500	281	0	27	0.001	1.92922	10.9138	Up	8.12e-10	2.45e-09		XLOC_163210	202	0	16	0.001	1.43598	10.4878	Up	9.89086e-06	2.06195e-05		XLOC_088584	206	0	15	0.001	1.43245	10.4843	Up	1.02474e-05	2.06084e-05		XLOC_135974	203	0	9	0.001	0.750154	9.55104	Up	0.00214312	0.00463923
XLOC_159838	313	0	30	0.001	1.92443	10.9102	Up	8.01e-11	2.54e-10		XLOC_128100	203	0	16	0.001	1.42891	10.4807	Up	9.89086e-06	2.0623e-05		24331	801	0	58	0.001	1.42446	10.4762	Up	6.20332e-20	2.78105e-19		XLOC_088679	204	0	9	0.001	0.746477	9.54395	Up	0.00214312	0.00463762
XLOC_057578	240	0	23	0.001	1.92416	10.91	Up	1.78e-08	4.99e-08		XLOC_082843	229	0	18	0.001	1.42501	10.4768	Up	2.34976e-06	5.15459e-06		XLOC_088655	294	0	21	0.001	1.40516	10.4565	Up	1.06343e-07	2.55446e-07		XLOC_036123	272	0	12	0.001	0.746477	9.54395	Up	0.000275454	0.000689301
XLOC_057887	230	0	22	0.001	1.92052	10.9073	Up	3.86e-08	1.06e-07		XLOC_161012	230	0	18	0.001	1.41881	10.4705	Up	2.34976e-06	5.15669e-06		XLOC_011618	214	0	15	0.001	1.3789	10.4293	Up	1.02474e-05	2.05964e-05		XLOC_000653	227	0	10	0.001	0.745381	9.54183	Up	0.00108155	0.0024688
XLOC_096535	220	0	21	0.001	1.91655	10.9043	Up	8.36e-08	2.23e-07		XLOC_062611	243	0	19	0.001	1.41752	10.4691	Up	1.1453e-06	2.57997e-06		XLOC_117700	301	0	21	0.001	1.37249	10.4226	Up	1.06343e-07	2.55527e-07		XLOC_145480	205	0	9	0.001	0.742836	9.5369	Up	0.00214312	0.00463492
XLOC_096621	263	0	25	0.001	1.90857	10.8983	Up	3.81e-09	1.11e-08		XLOC_168555	243	0	19	0.001	1.41752	10.4691	Up	1.1453e-06	2.57904e-06		XLOC_177945	215	0	15	0.001	1.37249	10.4226	Up	1.02474e-05	2.05953e-05		XLOC_169932	228	0	10	0.001	0.742112	9.53549	Up	0.00108155	0.00247259
XLOC_080935	200	0	19	0.001	1.90743	10.8974	Up	3.92e-07	9.95e-07		XLOC_072550	256	0	20	0.001	1.41635	10.468	Up	5.58228e-07	1.28286e-06		XLOC_018300	245	0	17	0.001	1.36502	10.4147	Up	2.23518e-06	4.7907e-06		XLOC_120852	274	0	12	0.001	0.741028	9.53338	Up	0.000275454	0.000689718
XLOC_120852	274	0	26	0.001	1.90523	10.8957	Up	1.76e-09	5.21e-09		XLOC_110015	207	0	16	0.001	1.4013	10.4525	Up	9.89086e-06	2.06275e-05		XLOC_123247	261	0	18	0.001	1.35671	10.4059	Up	1.04391e-06	2.30541e-06		XLOC_150584	206	0	9	0.001	0.73923	9.52988	Up	0.00214312	0.00463654
XLOC_131251	232	0	22	0.001	1.90397	10.8948	Up	3.86e-08	1.05e-07		XLOC_016581	220	0	17	0.001	1.4009	10.4521	Up	4.8209e-06	1.0309e-05		XLOC_088668	290	0	20	0.001	1.35671	10.4059	Up	2.27698e-07	5.31081e-07		XLOC_048557	252	0	11	0.001	0.738578	9.52861	Up	0.000545818	0.00131175
XLOC_120444	211	0	20	0.001	1.90315	10.8942	Up	1.81e-07	4.72e-07		XLOC_024999	521	0	40	0.001	1.39188	10.4428	Up	3.19668e-13	1.02528e-12		XLOC_128100	203	0	14	0.001	1.35671	10.4059	Up	2.19414e-05	4.27768e-05		XLOC_093234	230	0	10	0.001	0.735659	9.52289	Up	0.00108155	0.00247047
XLOC_076576	264	0	25	0.001	1.90134	10.8928	Up	3.81e-09	1.11e-08		XLOC_000225	209	0	16	0.001	1.38789	10.4387	Up	9.89086e-06	2.06207e-05		XLOC_013060	270	0	18	0.001	1.31149	10.357	Up	1.04391e-06	2.30487e-06		XLOC_138724	254	0	11	0.001	0.732762	9.5172	Up	0.000545818	0.00130998
XLOC_051210	243	0	23	0.001	1.9004	10.8921	Up	1.78e-08	4.98e-08		XLOC_018753	262	0	20	0.001	1.38392	10.4345	Up	5.58228e-07	1.28247e-06		XLOC_071289	225	0	15	0.001	1.31149	10.357	Up	1.02474e-05	2.05975e-05		XLOC_006766	255	0	11	0.001	0.729889	9.51153	Up	0.000545818	0.00131099
XLOC_111472	222	0	21	0.001	1.89929	10.8912	Up	8.36e-08	2.23e-07		XLOC_123310	276	0	21	0.001	1.3794	10.4298	Up	2.72086e-07	6.39784e-07		XLOC_069333	227	0	15	0.001	1.29993	10.3442	Up	1.02474e-05	2.05986e-05		XLOC_047191	302	0	13	0.001	0.728351	9.50849	Up	0.000139012	0.000363521
XLOC_054747	201	0	19	0.001	1.89794	10.8902	Up	3.92e-07	9.94e-07		XLOC_172571	211	0	16	0.001	1.37473	10.4249	Up	9.89086e-06	2.06367e-05		XLOC_066216	228	0	15	0.001	1.29423	10.3379	Up	1.02474e-05	2.06062e-05		683758	654	0	28	0.001	0.72441	9.50066	Up	4.87612e-09	1.89519e-08
XLOC_091675	233	0	22	0.001	1.89579	10.8886	Up	3.86e-08	1.06e-07		XLOC_088720	226	0	17	0.001	1.36371	10.4133	Up	4.8209e-06	1.03161e-05		XLOC_093234	230	0	15	0.001	1.28298	10.3253	Up	1.02474e-05	2.06051e-05		XLOC_039733	258	0	11	0.001	0.721402	9.49466	Up	0.000545818	0.00131048
XLOC_029935	286	0	27	0.001	1.89549	10.8884	Up	8.12e-10	2.45e-09		XLOC_162023	214	0	16	0.001	1.35546	10.4046	Up	9.89086e-06	2.06264e-05		25335	1043	0	68	0.001	1.28257	10.3248	Up	3.06278e-23	1.52101e-22		XLOC_060617	258	0	11	0.001	0.721402	9.49466	Up	0.000545818	0.00131015
XLOC_017451	572	0	54	0.001	1.89549	10.8884	Up	7.14e-19	2.96e-18		XLOC_009821	241	0	18	0.001	1.35405	10.4031	Up	2.34976e-06	5.15609e-06		XLOC_108230	200	0	13	0.001	1.2787	10.3205	Up	4.69804e-05	8.84607e-05		XLOC_046076	235	0	10	0.001	0.720006	9.49187	Up	0.00108155	0.00247183
XLOC_047834	212	0	20	0.001	1.89417	10.8873	Up	1.81e-07	4.71e-07		XLOC_076003	228	0	17	0.001	1.35175	10.4006	Up	4.8209e-06	1.03131e-05		XLOC_151834	371	0	24	0.001	1.2726	10.3136	Up	1.08332e-08	2.80581e-08		XLOC_067342	235	0	10	0.001	0.720006	9.49187	Up	0.00108155	0.00247108
XLOC_087324	255	0	24	0.001	1.88971	10.884	Up	8.24e-09	2.35e-08		XLOC_074890	202	0	15	0.001	1.34623	10.3947	Up	2.02928e-05	4.11103e-05		XLOC_045133	203	0	13	0.001	1.2598	10.299	Up	4.69804e-05	8.85266e-05		XLOC_058712	259	0	11	0.001	0.718616	9.48908	Up	0.000545818	0.00131057
XLOC_088475	202	0	19	0.001	1.88854	10.8831	Up	3.92e-07	9.96e-07		XLOC_012095	229	0	17	0.001	1.34584	10.3943	Up	4.8209e-06	1.03102e-05		XLOC_151872	344	0	22	0.001	1.25811	10.297	Up	4.9666e-08	1.2245e-07		XLOC_074389	260	0	11	0.001	0.715852	9.48352	Up	0.000545818	0.00130989
XLOC_054666	234	0	22	0.001	1.88769	10.8824	Up	3.86e-08	1.06e-07		XLOC_176200	271	0	20	0.001	1.33795	10.3858	Up	5.58228e-07	1.28192e-06		XLOC_132744	298	0	19	0.001	1.25427	10.2926	Up	4.87542e-07	1.10825e-06		XLOC_024999	521	0	22	0.001	0.714478	9.48075	Up	2.95166e-07	1.0099e-06
XLOC_091991	213	0	20	0.001	1.88528	10.8806	Up	1.81e-07	4.71e-07		XLOC_073066	272	0	20	0.001	1.33304	10.3805	Up	5.58228e-07	1.2827e-06		XLOC_098824	238	0	15	0.001	1.23985	10.276	Up	1.02474e-05	2.06029e-05		XLOC_116507	238	0	10	0.001	0.710931	9.47356	Up	0.00108155	0.00247274
XLOC_143698	245	0	23	0.001	1.88489	10.8803	Up	1.78e-08	4.98e-08		XLOC_091210	218	0	16	0.001	1.33059	10.3779	Up	9.89086e-06	2.06355e-05		XLOC_069221	226	0	14	0.001	1.21864	10.2511	Up	2.19414e-05	4.28032e-05		XLOC_176616	311	0	13	0.001	0.707273	9.46612	Up	0.000139012	0.000363726
XLOC_168300	245	0	23	0.001	1.88489	10.8803	Up	1.78e-08	4.98e-08		XLOC_117383	234	0	17	0.001	1.31709	10.3631	Up	4.8209e-06	1.03155e-05		XLOC_118712	226	0	14	0.001	1.21864	10.2511	Up	2.19414e-05	4.27702e-05		XLOC_166537	241	0	10	0.001	0.702081	9.45549	Up	0.00108155	0.00246986
XLOC_169095	203	0	19	0.001	1.87924	10.8759	Up	3.92e-07	9.97e-07		XLOC_130806	207	0	15	0.001	1.31372	10.3594	Up	2.02928e-05	4.10749e-05		XLOC_166529	210	0	13	0.001	1.21781	10.2501	Up	4.69804e-05	8.85178e-05		XLOC_088717	218	0	9	0.001	0.698538	9.4482	Up	0.00214312	0.00463465
XLOC_083214	257	0	24	0.001	1.87501	10.8727	Up	8.24e-09	2.35e-08		XLOC_018437	208	0	15	0.001	1.3074	10.3525	Up	2.02928e-05	4.10816e-05		XLOC_152740	243	0	15	0.001	1.21434	10.246	Up	1.02474e-05	2.06073e-05		XLOC_108796	267	0	11	0.001	0.697085	9.44519	Up	0.000545818	0.00131133
XLOC_116057	257	0	24	0.001	1.87501	10.8727	Up	8.24e-09	2.35e-08		XLOC_149853	209	0	15	0.001	1.30115	10.3456	Up	2.02928e-05	4.10882e-05		XLOC_073284	230	0	14	0.001	1.19744	10.2257	Up	2.19414e-05	4.28142e-05		293267	444	0	18	0.001	0.685952	9.42196	Up	4.5505e-06	1.40736e-05
XLOC_116343	257	0	24	0.001	1.87501	10.8727	Up	8.24e-09	2.35e-08		XLOC_153477	237	0	17	0.001	1.30041	10.3448	Up	4.8209e-06	1.03108e-05		XLOC_151861	230	0	14	0.001	1.19744	10.2257	Up	2.19414e-05	4.27922e-05		XLOC_117420	249	0	10	0.001	0.679524	9.40838	Up	0.00108155	0.00247153
XLOC_103924	225	0	21	0.001	1.87396	10.8719	Up	8.36e-08	2.23e-07		XLOC_166529	210	0	15	0.001	1.29495	10.3387	Up	2.02928e-05	4.10948e-05		XLOC_169898	215	0	13	0.001	1.18949	10.2161	Up	4.69804e-05	8.85398e-05		XLOC_120781	249	0	10	0.001	0.679524	9.40838	Up	0.00108155	0.00247138
XLOC_005833	225	0	21	0.001	1.87396	10.8719	Up	8.36e-08	2.23e-07		XLOC_131121	225	0	16	0.001	1.28919	10.3323	Up	9.89086e-06	2.06287e-05		XLOC_170771	200	0	12	0.001	1.18034	10.205	Up	0.000100593	0.000183579		XLOC_005673	249	0	10	0.001	0.679524	9.40838	Up	0.00108155	0.00246835
XLOC_131121	225	0	21	0.001	1.87396	10.8719	Up	8.36e-08	2.23e-07		XLOC_143951	225	0	16	0.001	1.28919	10.3323	Up	9.89086e-06	2.06184e-05		XLOC_088717	218	0	13	0.001	1.17312	10.1961	Up	4.69804e-05	8.84563e-05		XLOC_072576	275	0	11	0.001	0.676806	9.4026	Up	0.000545818	0.0013115
XLOC_071289	225	0	21	0.001	1.87396	10.8719	Up	8.36e-08	2.23e-07		XLOC_121659	211	0	15	0.001	1.28881	10.3318	Up	2.02928e-05	4.10926e-05		XLOC_174927	235	0	14	0.001	1.17197	10.1947	Up	2.19414e-05	4.27966e-05		XLOC_131121	225	0	9	0.001	0.676806	9.4026	Up	0.00214312	0.00463815
XLOC_009207	204	0	19	0.001	1.87003	10.8688	Up	3.92e-07	9.96e-07		XLOC_138260	211	0	15	0.001	1.28881	10.3318	Up	2.02928e-05	4.10904e-05		XLOC_151864	828	0	49	0.001	1.16418	10.1851	Up	5.8679e-17	2.35691e-16		XLOC_170315	226	0	9	0.001	0.673811	9.3962	Up	0.00214312	0.00464085
XLOC_018891	247	0	23	0.001	1.86963	10.8685	Up	1.78e-08	4.99e-08		XLOC_120117	270	0	19	0.001	1.27576	10.3171	Up	1.1453e-06	2.57951e-06		XLOC_053868	238	0	14	0.001	1.15719	10.1764	Up	2.19414e-05	4.27856e-05		XLOC_048500	253	0	10	0.001	0.66878	9.38539	Up	0.00108155	0.00247002
XLOC_115740	247	0	23	0.001	1.86963	10.8685	Up	1.78e-08	4.99e-08		XLOC_134784	201	0	14	0.001	1.26274	10.3023	Up	4.16338e-05	8.16905e-05		XLOC_096232	238	0	14	0.001	1.15719	10.1764	Up	2.19414e-05	4.2779e-05		XLOC_128100	203	0	8	0.001	0.666804	9.38112	Up	0.00424662	0.00872612
XLOC_170794	226	0	21	0.001	1.86567	10.8655	Up	8.36e-08	2.23e-07		XLOC_031535	216	0	15	0.001	1.25898	10.298	Up	2.02928e-05	4.10771e-05		XLOC_105756	255	0	15	0.001	1.15719	10.1764	Up	1.02474e-05	2.05997e-05		XLOC_115135	255	0	10	0.001	0.663535	9.37403	Up	0.00108155	0.00247123
XLOC_075546	205	0	19	0.001	1.8609	10.8618	Up	3.92e-07	9.95e-07		XLOC_155757	274	0	19	0.001	1.25714	10.2959	Up	1.1453e-06	2.57889e-06		XLOC_058492	205	0	12	0.001	1.15155	10.1694	Up	0.000100593	0.000183517		XLOC_053883	383	0	15	0.001	0.662669	9.37214	Up	3.54042e-05	9.9967e-05
XLOC_110065	270	0	25	0.001	1.85909	10.8604	Up	3.81e-09	1.11e-08		XLOC_173265	231	0	16	0.001	1.25571	10.2943	Up	9.89086e-06	2.06298e-05		XLOC_086907	223	0	13	0.001	1.14682	10.1634	Up	4.69804e-05	8.85574e-05		XLOC_044847	257	0	10	0.001	0.658371	9.36276	Up	0.00108155	0.00247199
XLOC_007453	227	0	21	0.001	1.85745	10.8591	Up	8.36e-08	2.23e-07		294051	1851	0	128	0.001	1.25367	10.2919	Up	1.09497e-40	6.16339e-40		XLOC_135891	206	0	12	0.001	1.14596	10.1623	Up	0.000100593	0.000183552		XLOC_055621	206	0	8	0.001	0.657093	9.35995	Up	0.00424662	0.00872853
XLOC_128155	227	0	21	0.001	1.85745	10.8591	Up	8.36e-08	2.23e-07		XLOC_086830	434	0	30	0.001	1.25318	10.2914	Up	4.2243e-10	1.17935e-09		XLOC_151874	640	0	37	0.001	1.1373	10.1514	Up	5.44872e-13	1.83206e-12		XLOC_135300	310	0	12	0.001	0.654973	9.35529	Up	0.000275454	0.000690182
XLOC_036146	206	0	19	0.001	1.85187	10.8548	Up	3.92e-07	9.94e-07		XLOC_135974	203	0	14	0.001	1.2503	10.2881	Up	4.16338e-05	8.17076e-05		XLOC_074389	260	0	15	0.001	1.13494	10.1484	Up	1.02474e-05	2.06008e-05		XLOC_146422	207	0	8	0.001	0.653919	9.35297	Up	0.00424662	0.00873914
XLOC_106756	282	0	26	0.001	1.85118	10.8542	Up	1.76e-09	5.21e-09		XLOC_174909	219	0	15	0.001	1.24173	10.2781	Up	2.02928e-05	4.11148e-05		XLOC_081806	1489	0	85	0.001	1.123	10.1331	Up	7.32908e-29	4.22667e-28		XLOC_166843	234	0	9	0.001	0.650775	9.34601	Up	0.00214312	0.00464166
XLOC_115760	217	0	20	0.001	1.85052	10.8537	Up	1.81e-07	4.72e-07		XLOC_069433	205	0	14	0.001	1.2381	10.2739	Up	4.16338e-05	8.17161e-05		XLOC_109629	228	0	13	0.001	1.12167	10.1314	Up	4.69804e-05	8.85618e-05		XLOC_115994	208	0	8	0.001	0.650775	9.34601	Up	0.00424662	0.00874397
XLOC_149839	228	0	21	0.001	1.84931	10.8528	Up	8.36e-08	2.23e-07		XLOC_145480	205	0	14	0.001	1.2381	10.2739	Up	4.16338e-05	8.16437e-05		XLOC_008207	228	0	13	0.001	1.12167	10.1314	Up	4.69804e-05	8.85134e-05		XLOC_127739	234	0	9	0.001	0.650775	9.34601	Up	0.00214312	0.00464058
XLOC_041326	304	0	28	0.001	1.84931	10.8528	Up	3.75e-10	1.15e-09		XLOC_135891	206	0	14	0.001	1.23209	10.2669	Up	4.16338e-05	8.17033e-05		XLOC_123857	246	0	14	0.001	1.11956	10.1287	Up	2.19414e-05	4.28076e-05		XLOC_097503	1407	0	54	0.001	0.649387	9.34294	Up	9.24944e-17	5.10151e-16
XLOC_069237	261	0	24	0.001	1.84627	10.8504	Up	8.24e-09	2.35e-08		XLOC_160842	221	0	15	0.001	1.23049	10.265	Up	2.02928e-05	4.11059e-05		XLOC_097503	1407	0	80	0.001	1.11854	10.1274	Up	3.2984e-27	1.82427e-26		XLOC_018751	261	0	10	0.001	0.648281	9.34048	Up	0.00108155	0.0024682
XLOC_091436	207	0	19	0.001	1.84293	10.8478	Up	3.92e-07	9.97e-07		XLOC_077989	251	0	17	0.001	1.22788	10.262	Up	4.8209e-06	1.03126e-05		XLOC_151842	407	0	23	0.001	1.1117	10.1186	Up	2.31958e-08	5.85855e-08		XLOC_061806	366	0	14	0.001	0.647219	9.33811	Up	7.01542e-05	0.000190992
XLOC_107453	207	0	19	0.001	1.84293	10.8478	Up	3.92e-07	9.94e-07		XLOC_160594	222	0	15	0.001	1.22495	10.2585	Up	2.02928e-05	4.11081e-05		XLOC_005704	248	0	14	0.001	1.11053	10.117	Up	2.19414e-05	4.279e-05		XLOC_153477	237	0	9	0.001	0.642537	9.32764	Up	0.00214312	0.00463735
XLOC_117212	218	0	20	0.001	1.84204	10.8471	Up	1.81e-07	4.72e-07		XLOC_005207	225	0	15	0.001	1.20862	10.2391	Up	2.02928e-05	4.1097e-05		XLOC_120781	249	0	14	0.001	1.10607	10.1112	Up	2.19414e-05	4.28054e-05		XLOC_017346	316	0	12	0.001	0.642537	9.32764	Up	0.000275454	0.000689394
XLOC_151880	361	0	33	0.001	1.8354	10.8419	Up	7.9e-12	2.62e-11		XLOC_000653	227	0	15	0.001	1.19797	10.2264	Up	2.02928e-05	4.10793e-05		XLOC_124205	249	0	14	0.001	1.10607	10.1112	Up	2.19414e-05	4.27746e-05		XLOC_076445	211	0	8	0.001	0.641522	9.32536	Up	0.00424662	0.00873672
XLOC_053883	383	0	35	0.001	1.83482	10.8414	Up	1.69e-12	5.76e-12		XLOC_032288	202	0	13	0.001	1.16674	10.1883	Up	8.54184e-05	0.000162942		XLOC_151835	663	0	37	0.001	1.09785	10.1005	Up	5.44872e-13	1.83239e-12		XLOC_121659	211	0	8	0.001	0.641522	9.32536	Up	0.00424662	0.00873045
XLOC_087882	208	0	19	0.001	1.83406	10.8408	Up	3.92e-07	9.97e-07		XLOC_088541	202	0	13	0.001	1.16674	10.1883	Up	8.54184e-05	0.000162918		XLOC_152118	251	0	14	0.001	1.09726	10.0997	Up	2.19414e-05	4.27812e-05		XLOC_088674	266	0	10	0.001	0.636096	9.3131	Up	0.00108155	0.00247244
XLOC_120400	219	0	20	0.001	1.83362	10.8405	Up	1.81e-07	4.71e-07		XLOC_120941	296	0	19	0.001	1.1637	10.1845	Up	1.1453e-06	2.5792e-06		XLOC_049664	216	0	12	0.001	1.0929	10.094	Up	0.000100593	0.000183632		XLOC_046378	240	0	9	0.001	0.634505	9.30949	Up	0.00214312	0.00463869
XLOC_072485	230	0	21	0.001	1.83323	10.8402	Up	8.36e-08	2.23e-07		XLOC_074401	222	0	14	0.001	1.14329	10.159	Up	4.16338e-05	8.17246e-05		XLOC_067342	235	0	13	0.001	1.08825	10.0878	Up	4.69804e-05	8.8531e-05		XLOC_141444	241	0	9	0.001	0.631873	9.30349	Up	0.00214312	0.00464112
XLOC_074159	263	0	24	0.001	1.83223	10.8394	Up	8.24e-09	2.35e-08		XLOC_047275	207	0	13	0.001	1.13855	10.153	Up	8.54184e-05	0.000162975		XLOC_106149	272	0	15	0.001	1.08487	10.0833	Up	1.02474e-05	2.0615e-05		XLOC_110065	270	0	10	0.001	0.626672	9.29157	Up	0.00108155	0.00246926
XLOC_057339	263	0	24	0.001	1.83223	10.8394	Up	8.24e-09	2.35e-08		XLOC_094212	207	0	13	0.001	1.13855	10.153	Up	8.54184e-05	0.000162934		XLOC_166448	254	0	14	0.001	1.0843	10.0825	Up	2.19414e-05	4.28098e-05		XLOC_090368	243	0	9	0.001	0.626672	9.29157	Up	0.00214312	0.00463439
XLOC_132822	231	0	21	0.001	1.82529	10.8339	Up	8.36e-08	2.24e-07		XLOC_086762	208	0	13	0.001	1.13308	10.146	Up	8.54184e-05	0.000162967		XLOC_172153	218	0	12	0.001	1.08288	10.0807	Up	0.000100593	0.000183455		XLOC_124852	274	0	10	0.001	0.617524	9.27035	Up	0.00108155	0.00247229
XLOC_013542	242	0	22	0.001	1.82529	10.8339	Up	3.86e-08	1.06e-07		XLOC_071289	225	0	14	0.001	1.12804	10.1396	Up	4.16338e-05	8.16522e-05		291752	2928	0	161	0.001	1.08171	10.0791	Up	5.43974e-54	4.92458e-53		XLOC_088669	302	0	11	0.001	0.616297	9.26748	Up	0.000545818	0.00131032
XLOC_023995	209	0	19	0.001	1.82529	10.8339	Up	3.92e-07	9.97e-07		XLOC_152417	226	0	14	0.001	1.12305	10.1332	Up	4.16338e-05	8.17289e-05		XLOC_122137	201	0	11	0.001	1.07659	10.0723	Up	0.000215386	0.000381013		XLOC_020949	1542	0	56	0.001	0.61448	9.26322	Up	2.3557e-17	1.32619e-16
XLOC_041801	209	0	19	0.001	1.82529	10.8339	Up	3.92e-07	9.97e-07		XLOC_008207	228	0	14	0.001	1.1132	10.1205	Up	4.16338e-05	8.16863e-05		XLOC_016581	220	0	12	0.001	1.07303	10.0675	Up	0.000100593	0.000183473		63849	1401	4	2489	0.0492183	30.0601	9.25444	Up	0	0
XLOC_098329	253	0	23	0.001	1.82529	10.8339	Up	1.78e-08	4.98e-08		XLOC_005718	246	0	15	0.001	1.10544	10.1104	Up	2.02928e-05	4.11015e-05		XLOC_163210	202	0	11	0.001	1.07126	10.0651	Up	0.000215386	0.000380622		XLOC_021946	223	0	8	0.001	0.607001	9.24555	Up	0.00424662	0.00873286
XLOC_067945	309	0	28	0.001	1.81938	10.8292	Up	3.75e-10	1.15e-09		171371	345	0	21	0.001	1.10352	10.1079	Up	2.72086e-07	6.39664e-07		XLOC_086527	239	0	13	0.001	1.07004	10.0635	Up	4.69804e-05	8.8509e-05		XLOC_007720	279	0	10	0.001	0.606457	9.24426	Up	0.00108155	0.00247062
XLOC_151835	663	0	60	0.001	1.81703	10.8274	Up	6.94e-21	3.01e-20		408234	512	0	31	0.001	1.09767	10.1002	Up	2.05896e-10	5.83052e-10		XLOC_160842	221	0	12	0.001	1.06818	10.0609	Up	0.000100593	0.000183587		XLOC_063224	225	0	8	0.001	0.601605	9.23267	Up	0.00424662	0.00874542
XLOC_116730	221	0	20	0.001	1.81703	10.8274	Up	1.81e-07	4.71e-07		171528	1445	0	87	0.001	1.09152	10.0921	Up	6.8507e-28	3.17706e-27		XLOC_135736	222	0	12	0.001	1.06337	10.0544	Up	0.000100593	0.000183464		XLOC_074521	254	0	9	0.001	0.599533	9.22769	Up	0.00214312	0.00464139
XLOC_076624	244	0	22	0.001	1.81033	10.822	Up	3.86e-08	1.06e-07		XLOC_108230	200	0	12	0.001	1.08776	10.0871	Up	0.00017525	0.000324285		XLOC_024011	204	0	11	0.001	1.06076	10.0509	Up	0.000215386	0.000380675		XLOC_071213	226	0	8	0.001	0.598943	9.22628	Up	0.00424662	0.00874107
XLOC_034978	233	0	21	0.001	1.80962	10.8215	Up	8.36e-08	2.23e-07		XLOC_164096	219	0	13	0.001	1.07617	10.0717	Up	8.54184e-05	0.000163042		XLOC_025017	242	0	13	0.001	1.05678	10.0455	Up	4.69804e-05	8.84651e-05		XLOC_105756	255	0	9	0.001	0.597182	9.22203	Up	0.00214312	0.00463573
XLOC_041934	211	0	19	0.001	1.80799	10.8202	Up	3.92e-07	9.96e-07		XLOC_093581	222	0	13	0.001	1.06163	10.0521	Up	8.54184e-05	0.000163		XLOC_105369	300	0	16	0.001	1.04919	10.0351	Up	4.7859e-06	9.94097e-06		XLOC_109629	228	0	8	0.001	0.593689	9.21356	Up	0.00424662	0.00874687
XLOC_088784	211	0	19	0.001	1.80799	10.8202	Up	3.92e-07	9.95e-07		297932	1330	0	77	0.001	1.04959	10.0356	Up	9.05296e-25	3.95683e-24		XLOC_084671	244	0	13	0.001	1.04811	10.0336	Up	4.69804e-05	8.84915e-05		XLOC_061413	229	0	8	0.001	0.591097	9.20725	Up	0.00424662	0.00872275
XLOC_084140	312	0	28	0.001	1.80189	10.8153	Up	3.75e-10	1.15e-09		XLOC_148251	225	0	13	0.001	1.04747	10.0327	Up	8.54184e-05	0.000163033		XLOC_105747	263	0	14	0.001	1.04719	10.0323	Up	2.19414e-05	4.2812e-05		XLOC_049052	259	0	9	0.001	0.587959	9.19957	Up	0.00214312	0.00463627
XLOC_120443	234	0	21	0.001	1.80189	10.8153	Up	8.36e-08	2.23e-07		XLOC_085656	314	0	18	0.001	1.03926	10.0213	Up	2.34976e-06	5.15399e-06		XLOC_066918	268	0	14	0.001	1.02766	10.0051	Up	2.19414e-05	4.27878e-05		XLOC_077134	576	0	20	0.001	0.587505	9.19846	Up	1.15894e-06	3.77095e-06
XLOC_172580	234	0	21	0.001	1.80189	10.8153	Up	8.36e-08	2.23e-07		XLOC_155442	231	0	13	0.001	1.02026	9.99473	Up	8.54184e-05	0.000163025		XLOC_162483	230	0	12	0.001	1.02638	10.0033	Up	0.000100593	0.000183482		XLOC_074890	202	0	7	0.001	0.586342	9.1956	Up	0.00841478	0.0162992
XLOC_153036	212	0	19	0.001	1.79946	10.8133	Up	3.92e-07	9.96e-07		XLOC_153226	254	0	14	0.001	0.999252	9.96471	Up	4.16338e-05	8.16991e-05		XLOC_088161	212	0	11	0.001	1.02073	9.99539	Up	0.000215386	0.000380942		XLOC_032288	202	0	7	0.001	0.586342	9.1956	Up	0.00841478	0.0162704
XLOC_173259	212	0	19	0.001	1.79946	10.8133	Up	3.92e-07	9.94e-07		XLOC_172153	218	0	12	0.001	0.997943	9.96281	Up	0.00017525	0.00032438		XLOC_066407	212	0	11	0.001	1.02073	9.99539	Up	0.000215386	0.000380693		XLOC_021712	261	0	9	0.001	0.583453	9.18847	Up	0.00214312	0.00463977
XLOC_007720	279	0	25	0.001	1.79912	10.8131	Up	3.81e-09	1.11e-08		XLOC_105756	255	0	14	0.001	0.995334	9.95904	Up	4.16338e-05	8.16607e-05		XLOC_153719	251	0	13	0.001	1.01888	9.99277	Up	4.69804e-05	8.84958e-05		XLOC_055563	204	0	7	0.001	0.580593	9.18138	Up	0.00841478	0.0162941
XLOC_134784	201	0	18	0.001	1.79805	10.8122	Up	8.48e-07	2.09e-06		XLOC_118270	201	0	11	0.001	0.99215	9.95441	Up	0.000359552	0.000644547		XLOC_061391	252	0	13	0.001	1.01484	9.98704	Up	4.69804e-05	8.85354e-05		XLOC_144601	206	0	7	0.001	0.574956	9.16731	Up	0.00841478	0.0163
XLOC_134657	246	0	22	0.001	1.79561	10.8103	Up	3.86e-08	1.05e-07		XLOC_141444	241	0	13	0.001	0.977928	9.93359	Up	8.54184e-05	0.000163008		XLOC_152126	252	0	13	0.001	1.01484	9.98704	Up	4.69804e-05	8.84871e-05		XLOC_094212	207	0	7	0.001	0.572179	9.16032	Up	0.00841478	0.0162687
XLOC_142280	224	0	20	0.001	1.79269	10.8079	Up	1.81e-07	4.73e-07		XLOC_170315	226	0	12	0.001	0.962617	9.91082	Up	0.00017525	0.000324508		XLOC_048498	214	0	11	0.001	1.01119	9.98184	Up	0.000215386	0.000381226		XLOC_174540	238	0	8	0.001	0.568744	9.15164	Up	0.00424662	0.00874203
XLOC_047666	224	0	20	0.001	1.79269	10.8079	Up	1.81e-07	4.72e-07		XLOC_155240	284	0	15	0.001	0.957533	9.90318	Up	2.02928e-05	4.10993e-05		XLOC_050232	217	0	11	0.001	0.997213	9.96176	Up	0.000215386	0.0003808		XLOC_079408	239	0	8	0.001	0.566365	9.14559	Up	0.00424662	0.00873865
XLOC_143261	213	0	19	0.001	1.79101	10.8066	Up	3.92e-07	9.95e-07		XLOC_096593	228	0	12	0.001	0.954173	9.89811	Up	0.00017525	0.000324444		XLOC_064772	238	0	12	0.001	0.99188	9.95402	Up	0.000100593	0.000183437		260324	1554	0	52	0.001	0.566182	9.14512	Up	3.63172e-16	1.96581e-15
XLOC_085656	314	0	28	0.001	1.79041	10.8061	Up	3.75e-10	1.15e-09		XLOC_125478	286	0	15	0.001	0.950837	9.89305	Up	2.02928e-05	4.1086e-05		XLOC_091563	261	0	13	0.001	0.979846	9.93641	Up	4.69804e-05	8.85486e-05		XLOC_172571	211	0	7	0.001	0.561332	9.13271	Up	0.00841478	0.0163043
XLOC_088044	202	0	18	0.001	1.78915	10.8051	Up	8.48e-07	2.09e-06		XLOC_074465	231	0	12	0.001	0.941781	9.87925	Up	0.00017525	0.000324492		XLOC_063702	261	0	13	0.001	0.979846	9.93641	Up	4.69804e-05	8.84739e-05		XLOC_160623	242	0	8	0.001	0.559344	9.12759	Up	0.00424662	0.00873962
XLOC_008047	281	0	25	0.001	1.78632	10.8028	Up	3.81e-09	1.11e-08		XLOC_025011	254	0	13	0.001	0.927877	9.85779	Up	8.54184e-05	0.000163066		XLOC_118472	241	0	12	0.001	0.979533	9.93595	Up	0.000100593	0.00018364		171161	607	0	20	0.001	0.557501	9.12283	Up	1.15894e-06	3.77424e-06
XLOC_145165	248	0	22	0.001	1.78113	10.7986	Up	3.86e-08	1.06e-07		XLOC_166448	254	0	13	0.001	0.927877	9.85779	Up	8.54184e-05	0.000163017		XLOC_151815	221	0	11	0.001	0.979164	9.93541	Up	0.000215386	0.000380711		XLOC_024154	213	0	7	0.001	0.556061	9.1191	Up	0.00841478	0.0163026
XLOC_096627	203	0	18	0.001	1.78033	10.7979	Up	8.48e-07	2.1e-06		XLOC_041809	215	0	11	0.001	0.927545	9.85727	Up	0.000359552	0.000644302		XLOC_061469	242	0	12	0.001	0.975485	9.92998	Up	0.000100593	0.000183499		XLOC_155757	274	0	9	0.001	0.555771	9.11835	Up	0.00214312	0.00463546
XLOC_114698	203	0	18	0.001	1.78033	10.7979	Up	8.48e-07	2.09e-06		25105	628	0	32	0.001	0.923785	9.85141	Up	1.00356e-10	2.88377e-10		XLOC_061803	223	0	11	0.001	0.970382	9.92241	Up	0.000215386	0.000381208		XLOC_018300	245	0	8	0.001	0.552495	9.10982	Up	0.00424662	0.00872949
XLOC_012441	203	0	18	0.001	1.78033	10.7979	Up	8.48e-07	2.09e-06		XLOC_023350	297	0	15	0.001	0.915621	9.83861	Up	2.02928e-05	4.11125e-05		XLOC_055563	204	0	10	0.001	0.964328	9.91338	Up	0.00046118	0.000786658		XLOC_169898	215	0	7	0.001	0.550888	9.10562	Up	0.00841478	0.0162907
XLOC_016472	237	0	21	0.001	1.77908	10.7969	Up	8.36e-08	2.23e-07		XLOC_021395	417	0	21	0.001	0.912986	9.83445	Up	2.72086e-07	6.39504e-07		XLOC_011086	204	0	10	0.001	0.964328	9.91338	Up	0.00046118	0.000786516		XLOC_139651	246	0	8	0.001	0.550249	9.10394	Up	0.00424662	0.008743
XLOC_060772	215	0	19	0.001	1.77435	10.7931	Up	3.92e-07	9.94e-07		XLOC_013800	260	0	13	0.001	0.906464	9.82411	Up	8.54184e-05	0.000163058		XLOC_128615	245	0	12	0.001	0.963541	9.9122	Up	0.000100593	0.000183508		XLOC_123857	246	0	8	0.001	0.550249	9.10394	Up	0.00424662	0.00874252
XLOC_106149	272	0	24	0.001	1.7716	10.7908	Up	8.24e-09	2.35e-08		XLOC_141823	221	0	11	0.001	0.902363	9.81756	Up	0.000359552	0.00064467		XLOC_131121	225	0	11	0.001	0.961756	9.90953	Up	0.000215386	0.000380924		XLOC_050232	217	0	7	0.001	0.545811	9.09226	Up	0.00841478	0.0162772
XLOC_051208	238	0	21	0.001	1.7716	10.7908	Up	8.36e-08	2.23e-07		XLOC_067336	263	0	13	0.001	0.896125	9.80756	Up	8.54184e-05	0.000162926		XLOC_146505	205	0	10	0.001	0.959624	9.90633	Up	0.00046118	0.000787082		XLOC_145826	218	0	7	0.001	0.543307	9.08563	Up	0.00841478	0.0162975
XLOC_064756	239	0	21	0.001	1.76419	10.7848	Up	8.36e-08	2.23e-07		XLOC_114149	1260	0	62	0.001	0.892076	9.80102	Up	4.34886e-20	1.7255e-19		XLOC_135300	310	0	15	0.001	0.951885	9.89464	Up	1.02474e-05	2.06139e-05		XLOC_086721	250	0	8	0.001	0.541445	9.08067	Up	0.00424662	0.0087372
XLOC_127763	239	0	21	0.001	1.76419	10.7848	Up	8.36e-08	2.23e-07		XLOC_073742	224	0	11	0.001	0.890278	9.79811	Up	0.000359552	0.000644455		XLOC_004552	207	0	10	0.001	0.950352	9.89232	Up	0.00046118	0.000786234		XLOC_152118	251	0	8	0.001	0.539288	9.07491	Up	0.00424662	0.00872997
XLOC_125448	501	0	44	0.001	1.76335	10.7841	Up	1.61e-15	6.12e-15		XLOC_107647	287	0	14	0.001	0.884356	9.78848	Up	4.16338e-05	8.16735e-05		XLOC_017546	228	0	11	0.001	0.949102	9.89042	Up	0.000215386	0.000381048		XLOC_099386	220	0	7	0.001	0.538368	9.07245	Up	0.00841478	0.0162797
XLOC_091285	228	0	20	0.001	1.76124	10.7824	Up	1.81e-07	4.72e-07		XLOC_071213	226	0	11	0.001	0.882399	9.78529	Up	0.000359552	0.000644855		114105	1101	0	53	0.001	0.946986	9.8872	Up	2.79176e-18	1.1823e-17		100314001	95	0	3	0.001	0.53432	9.06156	Up	0.129729	0.187318
XLOC_008207	228	0	20	0.001	1.76124	10.7824	Up	1.81e-07	4.72e-07		XLOC_024829	226	0	11	0.001	0.882399	9.78529	Up	0.000359552	0.000644271		XLOC_130934	250	0	12	0.001	0.94427	9.88306	Up	0.000100593	0.000183543		XLOC_111472	222	0	7	0.001	0.533518	9.05939	Up	0.00841478	0.016289
XLOC_106735	251	0	22	0.001	1.75984	10.7812	Up	3.86e-08	1.06e-07		XLOC_080227	247	0	12	0.001	0.880775	9.78263	Up	0.00017525	0.000324524		XLOC_049980	230	0	11	0.001	0.940849	9.87782	Up	0.000215386	0.000380888		XLOC_025011	254	0	8	0.001	0.532918	9.05777	Up	0.00424662	0.0087459
XLOC_149777	217	0	19	0.001	1.758	10.7797	Up	3.92e-07	9.97e-07		XLOC_177945	215	0	10	0.001	0.843223	9.71977	Up	0.00073768	0.00128022		XLOC_080143	230	0	11	0.001	0.940849	9.87782	Up	0.000215386	0.000380871		XLOC_148251	225	0	7	0.001	0.526405	9.04003	Up	0.00841478	0.0162949
XLOC_050232	217	0	19	0.001	1.758	10.7797	Up	3.92e-07	9.95e-07		XLOC_098824	238	0	11	0.001	0.837908	9.71065	Up	0.000359552	0.000644424		XLOC_075061	253	0	12	0.001	0.933073	9.86585	Up	0.000100593	0.000183596		XLOC_143951	225	0	7	0.001	0.526405	9.04003	Up	0.00841478	0.0162653
XLOC_099789	240	0	21	0.001	1.75684	10.7788	Up	8.36e-08	2.23e-07		XLOC_087289	239	0	11	0.001	0.834402	9.7046	Up	0.000359552	0.000644762		XLOC_128539	212	0	10	0.001	0.927938	9.85788	Up	0.00046118	0.000786622		291752	2928	0	91	0.001	0.525865	9.03855	Up	9.48794e-28	7.07908e-27
XLOC_151874	640	0	56	0.001	1.75684	10.7788	Up	1.52e-19	6.42e-19		XLOC_155460	221	0	10	0.001	0.82033	9.68006	Up	0.00073768	0.00128028		XLOC_172580	234	0	11	0.001	0.924766	9.85294	Up	0.000215386	0.000380746		XLOC_088720	226	0	7	0.001	0.524075	9.03363	Up	0.00841478	0.0163009
XLOC_120385	206	0	18	0.001	1.7544	10.7768	Up	8.48e-07	2.09e-06		XLOC_060095	270	0	12	0.001	0.805746	9.65418	Up	0.00017525	0.000324333		294051	1851	0	87	0.001	0.92463	9.85273	Up	1.59863e-29	9.36734e-29		XLOC_024829	226	0	7	0.001	0.524075	9.03363	Up	0.00841478	0.0162662
XLOC_088733	229	0	20	0.001	1.75355	10.7761	Up	1.81e-07	4.72e-07		XLOC_132744	298	0	13	0.001	0.790875	9.62731	Up	8.54184e-05	0.000162984		XLOC_153177	235	0	11	0.001	0.920831	9.84679	Up	0.000215386	0.000381102		25451	1425	0	44	0.001	0.522447	9.02914	Up	8.63176e-14	4.26221e-13
XLOC_158277	241	0	21	0.001	1.74955	10.7728	Up	8.36e-08	2.23e-07		XLOC_014240	253	0	11	0.001	0.78823	9.62247	Up	0.000359552	0.000644609		XLOC_083820	258	0	12	0.001	0.91499	9.83761	Up	0.000100593	0.000183614		XLOC_016700	324	0	10	0.001	0.522227	9.02853	Up	0.00108155	0.00247168
XLOC_116204	287	0	25	0.001	1.74897	10.7723	Up	3.81e-09	1.11e-08		688925	345	0	15	0.001	0.78823	9.62247	Up	2.02928e-05	4.10838e-05		362443	1012	0	47	0.001	0.913634	9.83547	Up	2.6902e-16	1.05031e-15		64546	1008	0	31	0.001	0.520362	9.02337	Up	6.26728e-10	2.56998e-09
XLOC_154243	207	0	18	0.001	1.74593	10.7698	Up	8.48e-07	2.1e-06		60665	393	0	17	0.001	0.784219	9.61511	Up	4.8209e-06	1.03149e-05		171371	345	0	16	0.001	0.912338	9.83342	Up	4.7859e-06	9.9437e-06		XLOC_021977	228	0	7	0.001	0.519478	9.02092	Up	0.00841478	0.0162763
XLOC_058760	253	0	22	0.001	1.74593	10.7698	Up	3.86e-08	1.06e-07		690393	372	0	16	0.001	0.779754	9.60688	Up	9.89086e-06	2.06241e-05		XLOC_031535	216	0	10	0.001	0.910754	9.83092	Up	0.00046118	0.000785739		XLOC_032568	229	0	7	0.001	0.51721	9.01461	Up	0.00841478	0.0162721
XLOC_021950	207	0	18	0.001	1.74593	10.7698	Up	8.48e-07	2.09e-06		XLOC_131127	211	0	9	0.001	0.773287	9.59486	Up	0.00151347	0.00254178		XLOC_174540	238	0	11	0.001	0.909223	9.82849	Up	0.000215386	0.000381066		XLOC_173524	230	0	7	0.001	0.514961	9.00832	Up	0.00841478	0.0162916
XLOC_094212	207	0	18	0.001	1.74593	10.7698	Up	8.48e-07	2.09e-06		100314180	94	0	4	0.001	0.771459	9.59145	Up	0.0550176	0.0752771		XLOC_010300	241	0	11	0.001	0.897905	9.81042	Up	0.000215386	0.000380817		XLOC_096621	263	0	8	0.001	0.514681	9.00754	Up	0.00424662	0.00874638
XLOC_048527	242	0	21	0.001	1.74232	10.7668	Up	8.36e-08	2.23e-07		XLOC_146223	282	0	12	0.001	0.771459	9.59145	Up	0.00017525	0.000324412		XLOC_145465	265	0	12	0.001	0.890821	9.79899	Up	0.000100593	0.000183429		XLOC_105747	263	0	8	0.001	0.514681	9.00754	Up	0.00424662	0.00874493
XLOC_140093	254	0	22	0.001	1.73906	10.7641	Up	3.86e-08	1.06e-07		XLOC_047380	235	0	10	0.001	0.771459	9.59145	Up	0.00073768	0.00128046		XLOC_072544	201	0	9	0.001	0.880849	9.78275	Up	0.000987462	0.00161879		XLOC_150530	232	0	7	0.001	0.510522	8.99583	Up	0.00841478	0.0162755
XLOC_012656	254	0	22	0.001	1.73906	10.7641	Up	3.86e-08	1.06e-07		XLOC_076647	264	0	11	0.001	0.755387	9.56107	Up	0.000359552	0.000644732		XLOC_134784	201	0	9	0.001	0.880849	9.78275	Up	0.000987462	0.00161823		XLOC_061744	233	0	7	0.001	0.508331	8.98962	Up	0.00841478	0.0162806
XLOC_138724	254	0	22	0.001	1.73906	10.7641	Up	3.86e-08	1.05e-07		XLOC_118472	241	0	10	0.001	0.752253	9.55507	Up	0.00073768	0.00128147		286958	493	0	22	0.001	0.877871	9.77787	Up	4.9666e-08	1.22489e-07		XLOC_094368	200	0	6	0.001	0.507604	8.98756	Up	0.016674	0.0303065
XLOC_098017	254	0	22	0.001	1.73906	10.7641	Up	3.86e-08	1.05e-07		XLOC_145183	242	0	10	0.001	0.749144	9.5491	Up	0.00073768	0.00128129		XLOC_118887	226	0	10	0.001	0.870455	9.76563	Up	0.00046118	0.000786128		XLOC_108230	200	0	6	0.001	0.507604	8.98756	Up	0.016674	0.0302593
XLOC_076487	231	0	20	0.001	1.73837	10.7635	Up	1.81e-07	4.72e-07		XLOC_029940	248	0	10	0.001	0.73102	9.51377	Up	0.00073768	0.00128088		XLOC_176899	250	0	11	0.001	0.865581	9.75752	Up	0.000215386	0.000380995		XLOC_120443	234	0	7	0.001	0.506158	8.98344	Up	0.00841478	0.0162983
XLOC_007030	289	0	25	0.001	1.73687	10.7623	Up	3.81e-09	1.11e-08		XLOC_114412	447	0	18	0.001	0.730039	9.51183	Up	2.34976e-06	5.15519e-06		XLOC_146425	273	0	12	0.001	0.864716	9.75608	Up	0.000100593	0.00018349		XLOC_117700	301	0	9	0.001	0.505918	8.98276	Up	0.00214312	0.00464004
XLOC_099386	220	0	19	0.001	1.73402	10.7599	Up	3.92e-07	9.95e-07		XLOC_117700	301	0	12	0.001	0.722762	9.49738	Up	0.00017525	0.000324476		XLOC_098901	230	0	10	0.001	0.855317	9.74032	Up	0.00046118	0.000785775		XLOC_105409	201	0	6	0.001	0.505079	8.98037	Up	0.016674	0.0302991
XLOC_068323	220	0	19	0.001	1.73402	10.7599	Up	3.92e-07	9.95e-07		XLOC_100151	276	0	11	0.001	0.722544	9.49694	Up	0.000359552	0.000645008		XLOC_140093	254	0	11	0.001	0.85195	9.73462	Up	0.000215386	0.00038103		XLOC_023351	202	0	6	0.001	0.502579	8.97321	Up	0.016674	0.0303524
XLOC_103663	255	0	22	0.001	1.73224	10.7584	Up	3.86e-08	1.06e-07		XLOC_105409	201	0	8	0.001	0.721564	9.49498	Up	0.00310512	0.00502328		XLOC_032504	208	0	9	0.001	0.851205	9.73336	Up	0.000987462	0.0016197		XLOC_012079	202	0	6	0.001	0.502579	8.97321	Up	0.016674	0.0302681
XLOC_031560	232	0	20	0.001	1.73088	10.7573	Up	1.81e-07	4.73e-07		XLOC_047191	302	0	12	0.001	0.720369	9.49259	Up	0.00017525	0.000324348		XLOC_088001	232	0	10	0.001	0.847944	9.72782	Up	0.00046118	0.000786057		XLOC_163210	202	0	6	0.001	0.502579	8.97321	Up	0.016674	0.0302519
XLOC_068792	232	0	20	0.001	1.73088	10.7573	Up	1.81e-07	4.72e-07		XLOC_136224	253	0	10	0.001	0.716573	9.48497	Up	0.00073768	0.00128117		XLOC_143542	256	0	11	0.001	0.845294	9.72331	Up	0.000215386	0.000381173		XLOC_013060	270	0	8	0.001	0.501338	8.96964	Up	0.00424662	0.00873769
XLOC_169152	279	0	24	0.001	1.72716	10.7542	Up	8.24e-09	2.35e-08		XLOC_138724	254	0	10	0.001	0.713752	9.47928	Up	0.00073768	0.00128058		XLOC_100185	256	0	11	0.001	0.845294	9.72331	Up	0.000215386	0.000381084		XLOC_169095	203	0	6	0.001	0.500103	8.96608	Up	0.016674	0.0303807
XLOC_025651	221	0	19	0.001	1.72618	10.7534	Up	3.92e-07	9.94e-07		XLOC_135300	310	0	12	0.001	0.701779	9.45487	Up	0.00017525	0.000324572		XLOC_088745	257	0	11	0.001	0.842005	9.71768	Up	0.000215386	0.000380959		XLOC_035810	237	0	7	0.001	0.499751	8.96507	Up	0.00841478	0.0163034
XLOC_116760	256	0	22	0.001	1.72547	10.7528	Up	3.86e-08	1.06e-07		XLOC_058712	259	0	10	0.001	0.699973	9.45115	Up	0.00073768	0.00128082		300247	1722	0	73	0.001	0.833959	9.70383	Up	6.80552e-25	3.54049e-24		XLOC_176200	271	0	8	0.001	0.499488	8.96431	Up	0.00424662	0.00872564
XLOC_061744	233	0	20	0.001	1.72345	10.7511	Up	1.81e-07	4.72e-07		362443	1012	0	39	0.001	0.698658	9.44844	Up	6.5585e-13	2.08222e-12		63849	1401	4	2909	0.0492183	40.847	9.69682	Up	0	0		XLOC_129436	206	0	6	0.001	0.49282	8.94492	Up	0.016674	0.0302829
XLOC_079761	245	0	21	0.001	1.72099	10.749	Up	8.36e-08	2.23e-07		300247	1722	0	66	0.001	0.694851	9.44056	Up	2.45444e-21	9.9991e-21		XLOC_071868	238	0	10	0.001	0.826567	9.69099	Up	0.00046118	0.000786375		XLOC_009821	241	0	7	0.001	0.491457	8.94092	Up	0.00841478	0.0162848
XLOC_153613	222	0	19	0.001	1.7184	10.7469	Up	3.92e-07	9.95e-07		XLOC_046076	235	0	9	0.001	0.694313	9.43944	Up	0.00151347	0.00254155		XLOC_018525	238	0	10	0.001	0.826567	9.69099	Up	0.00046118	0.000786269		XLOC_142040	207	0	6	0.001	0.490439	8.93793	Up	0.016674	0.0302814
XLOC_166843	234	0	20	0.001	1.71608	10.7449	Up	1.81e-07	4.73e-07		XLOC_027864	240	0	9	0.001	0.679848	9.40907	Up	0.00151347	0.00253974		XLOC_106413	263	0	11	0.001	0.822795	9.68439	Up	0.000215386	0.000380605		XLOC_061469	242	0	7	0.001	0.489426	8.93495	Up	0.00841478	0.0162831
XLOC_131307	234	0	20	0.001	1.71608	10.7449	Up	1.81e-07	4.72e-07		XLOC_123840	301	0	11	0.001	0.662532	9.37185	Up	0.000359552	0.000644824		XLOC_005410	315	0	13	0.001	0.811872	9.66511	Up	4.69804e-05	8.84519e-05		XLOC_069568	208	0	6	0.001	0.488081	8.93098	Up	0.016674	0.0303095
XLOC_073518	246	0	21	0.001	1.71399	10.7431	Up	8.36e-08	2.23e-07		XLOC_120852	274	0	10	0.001	0.661653	9.36993	Up	0.00073768	0.00128099		XLOC_151837	243	0	10	0.001	0.809559	9.66099	Up	0.00046118	0.000786941		XLOC_115435	243	0	7	0.001	0.487412	8.929	Up	0.00841478	0.0162932
XLOC_157934	211	0	18	0.001	1.71283	10.7422	Up	8.48e-07	2.09e-06		XLOC_028586	221	0	8	0.001	0.656264	9.35813	Up	0.00310512	0.00502566		XLOC_076624	244	0	10	0.001	0.806241	9.65507	Up	0.00046118	0.000786092		XLOC_057295	243	0	7	0.001	0.487412	8.929	Up	0.00841478	0.0162746
XLOC_023988	235	0	20	0.001	1.70878	10.7388	Up	1.81e-07	4.73e-07		XLOC_171096	278	0	10	0.001	0.652133	9.34902	Up	0.00073768	0.00128093		XLOC_125298	270	0	11	0.001	0.801464	9.64649	Up	0.000215386	0.000380835		XLOC_018749	209	0	6	0.001	0.485746	8.92406	Up	0.016674	0.0303599
XLOC_114688	282	0	24	0.001	1.70878	10.7388	Up	8.24e-09	2.35e-08		XLOC_072893	223	0	8	0.001	0.650378	9.34513	Up	0.00310512	0.00502133		XLOC_093581	222	0	9	0.001	0.797525	9.63939	Up	0.000987462	0.00161935		84017	802	0	23	0.001	0.485241	8.92256	Up	1.48959e-07	5.22276e-07
XLOC_151844	494	0	42	0.001	1.70705	10.7373	Up	7.56e-15	2.81e-14		XLOC_161992	253	0	9	0.001	0.644915	9.33297	Up	0.00151347	0.00254167		XLOC_080227	247	0	10	0.001	0.796449	9.63744	Up	0.00046118	0.000786764		XLOC_041934	211	0	6	0.001	0.481142	8.91032	Up	0.016674	0.0303421
XLOC_040743	247	0	21	0.001	1.70705	10.7373	Up	8.36e-08	2.23e-07		XLOC_071358	818	0	29	0.001	0.642725	9.32806	Up	8.66684e-10	2.37797e-09		XLOC_013896	248	0	10	0.001	0.793237	9.63161	Up	0.00046118	0.000786799		XLOC_147036	247	0	7	0.001	0.479518	8.90544	Up	0.00841478	0.016278
XLOC_104793	200	0	17	0.001	1.70665	10.7369	Up	1.84e-06	4.39e-06		XLOC_035381	311	0	11	0.001	0.641229	9.3247	Up	0.000359552	0.000644332		XLOC_154336	273	0	11	0.001	0.792656	9.63055	Up	0.000215386	0.000380782		XLOC_047834	212	0	6	0.001	0.478872	8.9035	Up	0.016674	0.0302858
XLOC_108230	200	0	17	0.001	1.70665	10.7369	Up	1.84e-06	4.38e-06		XLOC_013859	227	0	8	0.001	0.638918	9.31949	Up	0.00310512	0.00502177		XLOC_170794	226	0	9	0.001	0.78341	9.61362	Up	0.000987462	0.00161942		XLOC_005704	248	0	7	0.001	0.477585	8.89961	Up	0.00841478	0.0162822
XLOC_051847	259	0	22	0.001	1.70548	10.736	Up	3.86e-08	1.05e-07		XLOC_176280	228	0	8	0.001	0.636115	9.31314	Up	0.00310512	0.00502782		XLOC_151832	327	0	13	0.001	0.782079	9.61117	Up	4.69804e-05	8.85222e-05		XLOC_131591	213	0	6	0.001	0.476624	8.89671	Up	0.016674	0.0303658
XLOC_176212	212	0	18	0.001	1.70475	10.7353	Up	8.48e-07	2.1e-06		XLOC_060617	258	0	9	0.001	0.632417	9.30473	Up	0.00151347	0.00254008		XLOC_047191	302	0	12	0.001	0.78168	9.61044	Up	0.000100593	0.000183446		XLOC_124205	249	0	7	0.001	0.475667	8.89381	Up	0.00841478	0.016267
XLOC_131296	271	0	23	0.001	1.70405	10.7348	Up	1.78e-08	4.98e-08		XLOC_131251	232	0	8	0.001	0.625148	9.28805	Up	0.00310512	0.0050222		XLOC_114149	1260	0	50	0.001	0.780646	9.60853	Up	2.74052e-17	1.11588e-16		XLOC_011618	214	0	6	0.001	0.474397	8.88995	Up	0.016674	0.0302622
XLOC_053964	224	0	19	0.001	1.70306	10.7339	Up	3.92e-07	9.97e-07		XLOC_010774	233	0	8	0.001	0.622465	9.28185	Up	0.00310512	0.00502479		XLOC_088044	202	0	8	0.001	0.779101	9.60567	Up	0.00211432	0.00333511		XLOC_160377	215	0	6	0.001	0.47219	8.88322	Up	0.016674	0.0302977
XLOC_143195	248	0	21	0.001	1.70017	10.7315	Up	8.36e-08	2.23e-07		XLOC_073915	204	0	7	0.001	0.622083	9.28096	Up	0.00637066	0.00993016		XLOC_107997	253	0	10	0.001	0.777561	9.60281	Up	0.00046118	0.000786976		XLOC_061391	252	0	7	0.001	0.470004	8.87653	Up	0.00841478	0.0162882
XLOC_029940	248	0	21	0.001	1.70017	10.7315	Up	8.36e-08	2.23e-07		XLOC_107432	234	0	8	0.001	0.619805	9.27567	Up	0.00310512	0.00502458		XLOC_136224	253	0	10	0.001	0.777561	9.60281	Up	0.00046118	0.00078641		XLOC_116239	253	0	7	0.001	0.468146	8.87082	Up	0.00841478	0.0162865
XLOC_082474	260	0	22	0.001	1.69892	10.7304	Up	3.86e-08	1.06e-07		100526631	117	0	4	0.001	0.619805	9.27567	Up	0.0550176	0.0747819		171519	760	0	30	0.001	0.776538	9.60091	Up	1.12422e-10	3.33157e-10		XLOC_066345	254	0	7	0.001	0.466303	8.86512	Up	0.00841478	0.0162839
XLOC_129166	260	0	22	0.001	1.69892	10.7304	Up	3.86e-08	1.05e-07		XLOC_128824	236	0	8	0.001	0.614552	9.26339	Up	0.00310512	0.00502847		XLOC_135974	203	0	8	0.001	0.775263	9.59854	Up	0.00211432	0.00333705		XLOC_160842	221	0	6	0.001	0.45937	8.84351	Up	0.016674	0.030351
XLOC_117191	213	0	18	0.001	1.69675	10.7286	Up	8.48e-07	2.09e-06		XLOC_083818	266	0	9	0.001	0.613397	9.26068	Up	0.00151347	0.00254019		XLOC_151829	280	0	11	0.001	0.77284	9.59403	Up	0.000215386	0.000380658		XLOC_116730	221	0	6	0.001	0.45937	8.84351	Up	0.016674	0.0302652
XLOC_074260	237	0	20	0.001	1.69436	10.7265	Up	1.81e-07	4.72e-07		XLOC_064772	238	0	8	0.001	0.609388	9.25122	Up	0.00310512	0.00502069		XLOC_072550	256	0	10	0.001	0.768449	9.58581	Up	0.00046118	0.000787047		680551	470	4	1871	0.146712	67.3566	8.84268	Up	0	0
XLOC_152677	237	0	20	0.001	1.69436	10.7265	Up	1.81e-07	4.72e-07		XLOC_105369	300	0	10	0.001	0.60431	9.23914	Up	0.00073768	0.00128052		XLOC_117435	232	0	9	0.001	0.763149	9.57582	Up	0.000987462	0.00161949		XLOC_135736	222	0	6	0.001	0.457301	8.837	Up	0.016674	0.0302962
XLOC_151872	344	0	29	0.001	1.69264	10.7251	Up	1.73e-10	5.41e-10		XLOC_120212	242	0	8	0.001	0.599315	9.22717	Up	0.00310512	0.00502869		XLOC_151880	361	0	14	0.001	0.762914	9.57538	Up	2.19414e-05	4.27834e-05		XLOC_145019	224	0	6	0.001	0.453218	8.82406	Up	0.016674	0.0302578
XLOC_049073	261	0	22	0.001	1.69241	10.7249	Up	3.86e-08	1.06e-07		XLOC_128539	212	0	7	0.001	0.598609	9.22547	Up	0.00637066	0.00992563		XLOC_060617	258	0	10	0.001	0.762492	9.57458	Up	0.00046118	0.000786022		XLOC_173253	225	0	6	0.001	0.451204	8.81764	Up	0.016674	0.0303006
XLOC_103953	214	0	18	0.001	1.68882	10.7218	Up	8.48e-07	2.09e-06		XLOC_076181	215	0	7	0.001	0.590256	9.2052	Up	0.00637066	0.00992399		XLOC_109304	207	0	8	0.001	0.760282	9.57039	Up	0.00211432	0.00333802		XLOC_168725	225	0	6	0.001	0.451204	8.81764	Up	0.016674	0.0302548
XLOC_039966	214	0	18	0.001	1.68882	10.7218	Up	8.48e-07	2.09e-06		XLOC_145165	248	0	8	0.001	0.584816	9.19184	Up	0.00310512	0.0050289		XLOC_010774	233	0	9	0.001	0.759874	9.56962	Up	0.000987462	0.0016183		XLOC_040284	226	0	6	0.001	0.449207	8.81124	Up	0.016674	0.0303154
XLOC_030074	203	0	17	0.001	1.68142	10.7155	Up	1.84e-06	4.4e-06		XLOC_086931	279	0	9	0.001	0.584816	9.19184	Up	0.00151347	0.00254065		XLOC_166843	234	0	9	0.001	0.756627	9.56344	Up	0.000987462	0.00162019		XLOC_116999	227	0	6	0.001	0.447229	8.80487	Up	0.016674	0.0303036
XLOC_024783	203	0	17	0.001	1.68142	10.7155	Up	1.84e-06	4.39e-06		XLOC_123875	248	0	8	0.001	0.584816	9.19184	Up	0.00310512	0.00502241		XLOC_082474	260	0	10	0.001	0.756627	9.56344	Up	0.00046118	0.000787012		25325	682	0	18	0.001	0.446573	8.80275	Up	4.5505e-06	1.40841e-05
XLOC_026737	215	0	18	0.001	1.68096	10.7151	Up	8.48e-07	2.09e-06		XLOC_005673	249	0	8	0.001	0.582467	9.18603	Up	0.00310512	0.00502004		XLOC_013800	260	0	10	0.001	0.756627	9.56344	Up	0.00046118	0.00078687		XLOC_096593	228	0	6	0.001	0.445267	8.79853	Up	0.016674	0.0303361
XLOC_164335	227	0	19	0.001	1.68055	10.7147	Up	3.92e-07	9.96e-07		683758	654	0	21	0.001	0.582133	9.18521	Up	2.72086e-07	6.39304e-07		XLOC_120443	234	0	9	0.001	0.756627	9.56344	Up	0.000987462	0.00162005		XLOC_169156	228	0	6	0.001	0.445267	8.79853	Up	0.016674	0.0302947
XLOC_096033	239	0	20	0.001	1.68018	10.7144	Up	1.81e-07	4.72e-07		XLOC_087696	219	0	7	0.001	0.579475	9.1786	Up	0.00637066	0.00991372		XLOC_031956	235	0	9	0.001	0.753407	9.55729	Up	0.000987462	0.00161998		XLOC_066918	268	0	7	0.001	0.441944	8.78772	Up	0.00841478	0.0162814
XLOC_077536	264	0	22	0.001	1.67318	10.7084	Up	3.86e-08	1.06e-07		XLOC_099386	220	0	7	0.001	0.576841	9.17203	Up	0.00637066	0.00991824		XLOC_146564	235	0	9	0.001	0.753407	9.55729	Up	0.000987462	0.00161837		XLOC_057887	230	0	6	0.001	0.441395	8.78593	Up	0.016674	0.0303495
XLOC_169751	253	0	21	0.001	1.66657	10.7027	Up	8.36e-08	2.23e-07		494210	819	0	26	0.001	0.575533	9.16875	Up	7.48476e-09	1.94993e-08		XLOC_041801	209	0	8	0.001	0.753006	9.55652	Up	0.00211432	0.00333872		XLOC_162483	230	0	6	0.001	0.441395	8.78593	Up	0.016674	0.030311
XLOC_151868	241	0	20	0.001	1.66624	10.7024	Up	1.81e-07	4.72e-07		XLOC_058760	253	0	8	0.001	0.573258	9.16304	Up	0.00310512	0.00502717		60665	393	0	15	0.001	0.750851	9.55238	Up	1.02474e-05	2.06095e-05		XLOC_080143	230	0	6	0.001	0.441395	8.78593	Up	0.016674	0.030308
XLOC_133938	241	0	20	0.001	1.66624	10.7024	Up	1.81e-07	4.71e-07		XLOC_048500	253	0	8	0.001	0.573258	9.16304	Up	0.00310512	0.00502198		XLOC_007030	289	0	11	0.001	0.748772	9.54838	Up	0.000215386	0.000380587		XLOC_010774	233	0	6	0.001	0.435712	8.76723	Up	0.016674	0.0303184
XLOC_172592	229	0	19	0.001	1.66588	10.7021	Up	3.92e-07	9.97e-07		XLOC_073308	285	0	9	0.001	0.572504	9.16114	Up	0.00151347	0.00253963		XLOC_114412	447	0	17	0.001	0.748163	9.54721	Up	2.23518e-06	4.79124e-06		XLOC_067971	233	0	6	0.001	0.435712	8.76723	Up	0.016674	0.0302637
XLOC_009116	205	0	17	0.001	1.66502	10.7013	Up	1.84e-06	4.39e-06		XLOC_086941	222	0	7	0.001	0.571644	9.15897	Up	0.00637066	0.00991085		XLOC_077620	237	0	9	0.001	0.747049	9.54506	Up	0.000987462	0.00161816		100314292	117	0	3	0.001	0.43385	8.76105	Up	0.129729	0.187304
XLOC_061469	242	0	20	0.001	1.65935	10.6964	Up	1.81e-07	4.72e-07		XLOC_066345	254	0	8	0.001	0.571001	9.15735	Up	0.00310512	0.00502544		XLOC_048491	238	0	9	0.001	0.74391	9.53898	Up	0.000987462	0.00161851		XLOC_169019	234	0	6	0.001	0.43385	8.76105	Up	0.016674	0.0303688
XLOC_166834	242	0	20	0.001	1.65935	10.6964	Up	1.81e-07	4.72e-07		XLOC_053964	224	0	7	0.001	0.56654	9.14603	Up	0.00637066	0.00992605		XLOC_108796	267	0	10	0.001	0.73679	9.52511	Up	0.00046118	0.00078634		XLOC_141321	235	0	6	0.001	0.432004	8.7549	Up	0.016674	0.0303777
XLOC_080143	230	0	19	0.001	1.65863	10.6958	Up	3.92e-07	9.95e-07		XLOC_073060	225	0	7	0.001	0.564022	9.13961	Up	0.00637066	0.0099207		XLOC_047619	216	0	8	0.001	0.728603	9.50899	Up	0.00211432	0.00333372		XLOC_153177	235	0	6	0.001	0.432004	8.7549	Up	0.016674	0.0303628
XLOC_104474	267	0	22	0.001	1.65438	10.6921	Up	3.86e-08	1.06e-07		XLOC_152100	258	0	8	0.001	0.562149	9.13481	Up	0.00310512	0.0050235		XLOC_172751	244	0	9	0.001	0.725617	9.50306	Up	0.000987462	0.00161921		XLOC_051208	238	0	6	0.001	0.426558	8.7366	Up	0.016674	0.0303124
XLOC_115135	255	0	21	0.001	1.6535	10.6913	Up	8.36e-08	2.23e-07		XLOC_093233	291	0	9	0.001	0.5607	9.13108	Up	0.00151347	0.00254099		XLOC_151817	217	0	8	0.001	0.725246	9.50233	Up	0.00211432	0.00333192		XLOC_053868	238	0	6	0.001	0.426558	8.7366	Up	0.016674	0.0302932
XLOC_109304	207	0	17	0.001	1.64893	10.6873	Up	1.84e-06	4.4e-06		XLOC_069333	227	0	7	0.001	0.559053	9.12684	Up	0.00637066	0.0099129		XLOC_091210	218	0	8	0.001	0.721919	9.49569	Up	0.00211432	0.00333955		XLOC_098824	238	0	6	0.001	0.426558	8.7366	Up	0.016674	0.0302903
XLOC_154251	317	0	26	0.001	1.64679	10.6854	Up	1.76e-09	5.21e-09		XLOC_041831	228	0	7	0.001	0.556601	9.1205	Up	0.00637066	0.00991331		XLOC_115740	247	0	9	0.001	0.716804	9.48544	Up	0.000987462	0.00161858		100526646	120	0	3	0.001	0.423004	8.72453	Up	0.129729	0.187159
XLOC_013214	244	0	20	0.001	1.64575	10.6845	Up	1.81e-07	4.71e-07		XLOC_021712	261	0	8	0.001	0.555687	9.11813	Up	0.00310512	0.00502674		XLOC_078348	220	0	8	0.001	0.715356	9.48252	Up	0.00211432	0.0033322		XLOC_075290	281	0	7	0.001	0.421498	8.71938	Up	0.00841478	0.0162713
XLOC_086507	232	0	19	0.001	1.64433	10.6833	Up	3.92e-07	9.96e-07		XLOC_098901	230	0	7	0.001	0.551761	9.1079	Up	0.00637066	0.00991208		XLOC_048954	253	0	9	0.001	0.699805	9.45081	Up	0.000987462	0.00161977		XLOC_027249	201	0	5	0.001	0.420899	8.71733	Up	0.03304	0.0561229
XLOC_075290	281	0	23	0.001	1.64341	10.6825	Up	1.78e-08	4.98e-08		XLOC_094863	232	0	7	0.001	0.547004	9.09541	Up	0.00637066	0.00992522		XLOC_116239	253	0	9	0.001	0.699805	9.45081	Up	0.000987462	0.001619		XLOC_121429	202	0	5	0.001	0.418816	8.71017	Up	0.03304	0.056082
XLOC_163126	220	0	18	0.001	1.64276	10.6819	Up	8.48e-07	2.1e-06		XLOC_007553	232	0	7	0.001	0.547004	9.09541	Up	0.00637066	0.00991126		XLOC_103924	225	0	8	0.001	0.699459	9.4501	Up	0.00211432	0.00333969		XLOC_045133	203	0	5	0.001	0.416752	8.70305	Up	0.03304	0.0560897
XLOC_042186	220	0	18	0.001	1.64276	10.6819	Up	8.48e-07	2.09e-06		XLOC_127739	234	0	7	0.001	0.542329	9.08302	Up	0.00637066	0.00992481		XLOC_030071	228	0	8	0.001	0.690256	9.43099	Up	0.00211432	0.00333539		XLOC_114412	447	0	11	0.001	0.416379	8.70176	Up	0.000545818	0.00131065
XLOC_032504	208	0	17	0.001	1.64101	10.6804	Up	1.84e-06	4.4e-06		XLOC_076583	201	0	6	0.001	0.541173	9.07995	Up	0.0130705	0.0195462		XLOC_017451	572	0	20	0.001	0.687842	9.42593	Up	2.27698e-07	5.31179e-07		XLOC_011086	204	0	5	0.001	0.414709	8.69596	Up	0.03304	0.0561204
XLOC_096499	208	0	17	0.001	1.64101	10.6804	Up	1.84e-06	4.4e-06		XLOC_023988	235	0	7	0.001	0.540021	9.07687	Up	0.00637066	0.00993098		XLOC_039733	258	0	9	0.001	0.686243	9.42258	Up	0.000987462	0.00161809		XLOC_168300	245	0	6	0.001	0.414371	8.69478	Up	0.016674	0.0302666
XLOC_171869	245	0	20	0.001	1.63904	10.6786	Up	1.81e-07	4.73e-07		XLOC_053874	235	0	7	0.001	0.540021	9.07687	Up	0.00637066	0.00991701		XLOC_057887	230	0	8	0.001	0.684254	9.41839	Up	0.00211432	0.00333844		XLOC_069433	205	0	5	0.001	0.412686	8.6889	Up	0.03304	0.0561383
XLOC_090205	343	0	28	0.001	1.63904	10.6786	Up	3.75e-10	1.15e-09		XLOC_129058	235	0	7	0.001	0.540021	9.07687	Up	0.00637066	0.0099166		XLOC_034025	230	0	8	0.001	0.684254	9.41839	Up	0.00211432	0.00333664		XLOC_075546	205	0	5	0.001	0.412686	8.6889	Up	0.03304	0.0560488
XLOC_074258	221	0	18	0.001	1.63533	10.6754	Up	8.48e-07	2.09e-06		XLOC_045133	203	0	6	0.001	0.535841	9.06566	Up	0.0130705	0.0195423		XLOC_031560	232	0	8	0.001	0.678355	9.4059	Up	0.00211432	0.00334067		XLOC_107647	287	0	7	0.001	0.412686	8.6889	Up	0.00841478	0.0162738
XLOC_098604	258	0	21	0.001	1.63427	10.6744	Up	8.36e-08	2.23e-07		XLOC_012441	203	0	6	0.001	0.535841	9.06566	Up	0.0130705	0.0195182		XLOC_034978	233	0	8	0.001	0.675443	9.39969	Up	0.00211432	0.00333276		XLOC_021375	535	0	13	0.001	0.411144	8.6835	Up	0.000139012	0.000363905
XLOC_077572	209	0	17	0.001	1.63315	10.6734	Up	1.84e-06	4.4e-06		XLOC_083325	271	0	8	0.001	0.535182	9.06389	Up	0.00310512	0.00502501		XLOC_074159	263	0	9	0.001	0.673196	9.39488	Up	0.000987462	0.00161788		XLOC_135891	206	0	5	0.001	0.410683	8.68188	Up	0.03304	0.056105
XLOC_069258	209	0	17	0.001	1.63315	10.6734	Up	1.84e-06	4.39e-06		XLOC_048491	238	0	7	0.001	0.533214	9.05857	Up	0.00637066	0.00991988		XLOC_061786	205	0	7	0.001	0.671737	9.39175	Up	0.00452712	0.00684999		XLOC_143195	248	0	6	0.001	0.409358	8.67722	Up	0.016674	0.0303228
XLOC_042203	246	0	20	0.001	1.63237	10.6728	Up	1.81e-07	4.71e-07		XLOC_155988	273	0	8	0.001	0.531261	9.05328	Up	0.00310512	0.00502609		XLOC_094555	235	0	8	0.001	0.669695	9.38736	Up	0.00211432	0.00333497		XLOC_130806	207	0	5	0.001	0.408699	8.6749	Up	0.03304	0.0560029
XLOC_076630	308	0	25	0.001	1.62972	10.6704	Up	3.81e-09	1.11e-08		XLOC_146425	273	0	8	0.001	0.531261	9.05328	Up	0.00310512	0.00502436		XLOC_053874	235	0	8	0.001	0.669695	9.38736	Up	0.00211432	0.00333442		XLOC_032504	208	0	5	0.001	0.406734	8.66794	Up	0.03304	0.0561434
XLOC_131219	222	0	18	0.001	1.62796	10.6689	Up	8.48e-07	2.1e-06		XLOC_046378	240	0	7	0.001	0.528771	9.0465	Up	0.00637066	0.00992152		XLOC_072742	294	0	10	0.001	0.669126	9.38613	Up	0.00046118	0.00078581		XLOC_166282	791	0	19	0.001	0.406426	8.66685	Up	2.29648e-06	7.31191e-06
XLOC_168142	247	0	20	0.001	1.62576	10.6669	Up	1.81e-07	4.72e-07		114105	1101	0	32	0.001	0.526919	9.04144	Up	1.00356e-10	2.88399e-10		XLOC_144601	206	0	7	0.001	0.668476	9.38473	Up	0.00452712	0.00686066		XLOC_049044	209	0	5	0.001	0.404788	8.66102	Up	0.03304	0.0560131
XLOC_031956	235	0	19	0.001	1.62334	10.6648	Up	3.92e-07	9.97e-07		170926	930	0	27	0.001	0.526334	9.03984	Up	3.64814e-09	9.68186e-09		XLOC_151845	206	0	7	0.001	0.668476	9.38473	Up	0.00452712	0.00686039		XLOC_152126	252	0	6	0.001	0.402861	8.65414	Up	0.016674	0.030277
XLOC_063649	223	0	18	0.001	1.62066	10.6624	Up	8.48e-07	2.09e-06		XLOC_069602	243	0	7	0.001	0.522243	9.02858	Up	0.00637066	0.00991249		XLOC_140251	206	0	7	0.001	0.668476	9.38473	Up	0.00452712	0.00684808		XLOC_161992	253	0	6	0.001	0.401268	8.64842	Up	0.016674	0.0303613
XLOC_064802	211	0	17	0.001	1.61767	10.6597	Up	1.84e-06	4.39e-06		XLOC_077572	209	0	6	0.001	0.520458	9.02364	Up	0.0130705	0.0195586		XLOC_083818	266	0	9	0.001	0.665604	9.37852	Up	0.000987462	0.00161795		XLOC_088784	211	0	5	0.001	0.400951	8.64728	Up	0.03304	0.0560565
XLOC_086261	224	0	18	0.001	1.61343	10.6559	Up	8.48e-07	2.09e-06		XLOC_017346	316	0	9	0.001	0.516341	9.01218	Up	0.00151347	0.0025394		XLOC_099789	240	0	8	0.001	0.655743	9.35699	Up	0.00211432	0.00333914		XLOC_015180	212	0	5	0.001	0.39906	8.64046	Up	0.03304	0.0560361
XLOC_049940	224	0	18	0.001	1.61343	10.6559	Up	8.48e-07	2.09e-06		XLOC_122337	281	0	8	0.001	0.516136	9.01161	Up	0.00310512	0.00502155		XLOC_057509	210	0	7	0.001	0.655743	9.35699	Up	0.00452712	0.00685546		XLOC_141008	255	0	6	0.001	0.398121	8.63706	Up	0.016674	0.0303198
XLOC_057870	224	0	18	0.001	1.61343	10.6559	Up	8.48e-07	2.09e-06		XLOC_089911	246	0	7	0.001	0.515874	9.01088	Up	0.00637066	0.00992029		XLOC_062379	241	0	8	0.001	0.653022	9.35099	Up	0.00211432	0.00333622		XLOC_072550	256	0	6	0.001	0.396566	8.63142	Up	0.016674	0.0303792
XLOC_117420	249	0	20	0.001	1.61271	10.6553	Up	1.81e-07	4.72e-07		XLOC_041934	211	0	6	0.001	0.515525	9.0099	Up	0.0130705	0.0195477		XLOC_076445	211	0	7	0.001	0.652635	9.35013	Up	0.00452712	0.00685272		XLOC_048498	214	0	5	0.001	0.395331	8.62692	Up	0.03304	0.0561639
XLOC_169506	249	0	20	0.001	1.61271	10.6553	Up	1.81e-07	4.72e-07		XLOC_007573	247	0	7	0.001	0.513786	9.00502	Up	0.00637066	0.00992687		XLOC_166834	242	0	8	0.001	0.650324	9.34501	Up	0.00211432	0.00333456		XLOC_116343	257	0	6	0.001	0.395023	8.62579	Up	0.016674	0.030274
XLOC_088161	212	0	17	0.001	1.61004	10.6529	Up	1.84e-06	4.39e-06		XLOC_119906	283	0	8	0.001	0.512489	9.00138	Up	0.00310512	0.00502696		XLOC_061806	366	0	12	0.001	0.644993	9.33314	Up	0.000100593	0.000183534		XLOC_083820	258	0	6	0.001	0.393492	8.62019	Up	0.016674	0.0303762
XLOC_066407	212	0	17	0.001	1.61004	10.6529	Up	1.84e-06	4.38e-06		XLOC_023286	284	0	8	0.001	0.510684	8.99629	Up	0.00310512	0.00502587		XLOC_171869	245	0	8	0.001	0.64236	9.32724	Up	0.00211432	0.00334039		XLOC_039947	258	0	6	0.001	0.393492	8.62019	Up	0.016674	0.0303391
XLOC_089763	250	0	20	0.001	1.60625	10.6495	Up	1.81e-07	4.72e-07		XLOC_091991	213	0	6	0.001	0.510684	8.99629	Up	0.0130705	0.0195167		XLOC_047220	215	0	7	0.001	0.640493	9.32304	Up	0.00452712	0.00685874		XLOC_116732	348	0	8	0.001	0.388969	8.60351	Up	0.00424662	0.0087319
XLOC_163411	225	0	18	0.001	1.60625	10.6495	Up	8.48e-07	2.09e-06		XLOC_039966	214	0	6	0.001	0.508298	8.98953	Up	0.0130705	0.0195159		XLOC_151844	494	0	16	0.001	0.637159	9.31551	Up	4.7859e-06	9.94479e-06		XLOC_164096	219	0	5	0.001	0.386305	8.5936	Up	0.03304	0.0561511
XLOC_105369	300	0	24	0.001	1.60625	10.6495	Up	8.24e-09	2.35e-08		XLOC_086721	250	0	7	0.001	0.50762	8.98761	Up	0.00637066	0.00992276		XLOC_163126	220	0	7	0.001	0.625936	9.28987	Up	0.00452712	0.00685655		XLOC_076647	264	0	6	0.001	0.384549	8.58702	Up	0.016674	0.0303435
XLOC_131591	213	0	17	0.001	1.60248	10.6461	Up	1.84e-06	4.4e-06		XLOC_007574	323	0	9	0.001	0.50515	8.98057	Up	0.00151347	0.0025411		XLOC_151825	222	0	7	0.001	0.620297	9.27682	Up	0.00452712	0.00685135		XLOC_107304	264	0	6	0.001	0.384549	8.58702	Up	0.016674	0.030305
XLOC_041907	226	0	18	0.001	1.59915	10.6431	Up	8.48e-07	2.1e-06		XLOC_140057	216	0	6	0.001	0.503591	8.97611	Up	0.0130705	0.019554		XLOC_153226	254	0	8	0.001	0.6196	9.27519	Up	0.00211432	0.00333636		XLOC_083818	266	0	6	0.001	0.381657	8.57613	Up	0.016674	0.0302917
XLOC_072544	201	0	16	0.001	1.59826	10.6423	Up	3.97e-06	9.24e-06		XLOC_082684	219	0	6	0.001	0.496693	8.95621	Up	0.0130705	0.0195252		XLOC_032537	254	0	8	0.001	0.6196	9.27519	Up	0.00211432	0.00333386		XLOC_035381	311	0	7	0.001	0.380839	8.57304	Up	0.00841478	0.0162696
XLOC_036949	201	0	16	0.001	1.59826	10.6423	Up	3.97e-06	9.24e-06		XLOC_133414	256	0	7	0.001	0.495723	8.95339	Up	0.00637066	0.00992975		100314074	97	0	3	0.001	0.608421	9.24893	Up	0.0951538	0.120057		XLOC_086907	223	0	5	0.001	0.379375	8.56748	Up	0.03304	0.0561537
XLOC_087289	239	0	19	0.001	1.59617	10.6404	Up	3.92e-07	9.96e-07		XLOC_088745	257	0	7	0.001	0.493794	8.94777	Up	0.00637066	0.00992111		XLOC_000653	227	0	7	0.001	0.606634	9.24468	Up	0.00452712	0.00684562		171551	674	0	15	0.001	0.376561	8.55674	Up	3.54042e-05	9.99519e-05
XLOC_026621	239	0	19	0.001	1.59617	10.6404	Up	3.92e-07	9.94e-07		XLOC_083125	258	0	7	0.001	0.49188	8.94216	Up	0.00637066	0.00992769		XLOC_085075	325	0	10	0.001	0.605301	9.24151	Up	0.00046118	0.000786163		XLOC_152417	226	0	5	0.001	0.37434	8.5482	Up	0.03304	0.0561562
XLOC_116727	214	0	17	0.001	1.595	10.6393	Up	1.84e-06	4.4e-06		XLOC_057902	298	0	8	0.001	0.486692	8.92687	Up	0.00310512	0.00502912		XLOC_112041	293	0	9	0.001	0.604268	9.23905	Up	0.000987462	0.00162012		XLOC_118887	226	0	5	0.001	0.37434	8.5482	Up	0.03304	0.056059
XLOC_162023	214	0	17	0.001	1.595	10.6393	Up	1.84e-06	4.39e-06		XLOC_145019	224	0	6	0.001	0.485606	8.92364	Up	0.0130705	0.0195175		683758	654	0	20	0.001	0.601599	9.23266	Up	2.27698e-07	5.3095e-07		XLOC_151842	407	0	9	0.001	0.374156	8.54749	Up	0.00214312	0.0046395
XLOC_160041	277	0	22	0.001	1.59466	10.639	Up	3.86e-08	1.06e-07		266708	786	0	21	0.001	0.48437	8.91997	Up	2.72086e-07	6.39744e-07		XLOC_067336	263	0	8	0.001	0.598397	9.22496	Up	0.00211432	0.00333289		100526644	91	0	2	0.001	0.371871	8.53866	Up	0.25706	0.330712
XLOC_080684	290	0	23	0.001	1.59241	10.637	Up	1.78e-08	4.99e-08		XLOC_137728	682	0	18	0.001	0.478486	8.90233	Up	2.34976e-06	5.15699e-06		XLOC_171741	264	0	8	0.001	0.59613	9.21948	Up	0.00211432	0.00333567		XLOC_167493	228	0	5	0.001	0.371056	8.53549	Up	0.03304	0.0561076
XLOC_115847	227	0	18	0.001	1.5921	10.6367	Up	8.48e-07	2.1e-06		XLOC_032534	228	0	6	0.001	0.477087	8.89811	Up	0.0130705	0.0195136		XLOC_086266	298	0	9	0.001	0.59413	9.21463	Up	0.000987462	0.00161991		XLOC_041831	228	0	5	0.001	0.371056	8.53549	Up	0.03304	0.0560106
XLOC_178365	240	0	19	0.001	1.58952	10.6344	Up	3.92e-07	9.96e-07		XLOC_032568	229	0	6	0.001	0.475003	8.89179	Up	0.0130705	0.019526		XLOC_089383	268	0	8	0.001	0.587233	9.19779	Up	0.00211432	0.00333179		XLOC_151874	640	0	14	0.001	0.370128	8.53188	Up	7.01542e-05	0.000191006
XLOC_047220	215	0	17	0.001	1.58758	10.6326	Up	1.84e-06	4.4e-06		XLOC_037490	232	0	6	0.001	0.468861	8.87302	Up	0.0130705	0.0195617		XLOC_127218	235	0	7	0.001	0.585983	9.19472	Up	0.00452712	0.00686011		XLOC_129035	276	0	6	0.001	0.367829	8.52289	Up	0.016674	0.0303584
XLOC_076181	215	0	17	0.001	1.58758	10.6326	Up	1.84e-06	4.39e-06		XLOC_080007	232	0	6	0.001	0.468861	8.87302	Up	0.0130705	0.0195198		XLOC_046076	235	0	7	0.001	0.585983	9.19472	Up	0.00452712	0.00685819		XLOC_072663	233	0	5	0.001	0.363093	8.5042	Up	0.03304	0.0560846
XLOC_051856	215	0	17	0.001	1.58758	10.6326	Up	1.84e-06	4.39e-06		XLOC_086637	239	0	6	0.001	0.455129	8.83013	Up	0.0130705	0.0195485		XLOC_088475	202	0	6	0.001	0.584325	9.19063	Up	0.00969334	0.0140942		XLOC_117383	234	0	5	0.001	0.361542	8.49802	Up	0.03304	0.0561486
XLOC_093233	291	0	23	0.001	1.58694	10.632	Up	1.78e-08	4.98e-08		260324	1554	0	39	0.001	0.454982	8.82967	Up	6.5585e-13	2.08204e-12		XLOC_088541	202	0	6	0.001	0.584325	9.19063	Up	0.00969334	0.0140721		XLOC_010079	234	0	5	0.001	0.361542	8.49802	Up	0.03304	0.0561153
XLOC_030071	228	0	18	0.001	1.58512	10.6304	Up	8.48e-07	2.09e-06		XLOC_075290	281	0	7	0.001	0.451619	8.81896	Up	0.00637066	0.00991454		171551	674	0	20	0.001	0.583747	9.1892	Up	2.27698e-07	5.31244e-07		XLOC_107432	234	0	5	0.001	0.361542	8.49802	Up	0.03304	0.0560667
XLOC_167747	241	0	19	0.001	1.58293	10.6284	Up	3.92e-07	9.97e-07		24930	1413	12	5130	0.146401	65.8197	8.81245	Up	0	0		XLOC_041326	304	0	9	0.001	0.582403	9.18587	Up	0.000987462	0.00161886		XLOC_023324	234	0	5	0.001	0.361542	8.49802	Up	0.03304	0.0560284
XLOC_109693	267	0	21	0.001	1.57918	10.625	Up	8.36e-08	2.23e-07		XLOC_061469	242	0	6	0.001	0.449487	8.81213	Up	0.0130705	0.0195361		XLOC_030074	203	0	6	0.001	0.581447	9.1835	Up	0.00969334	0.0141126		100314180	94	0	2	0.001	0.360003	8.49187	Up	0.25706	0.334982
XLOC_177383	242	0	19	0.001	1.57639	10.6224	Up	3.92e-07	9.96e-07		XLOC_124782	242	0	6	0.001	0.449487	8.81213	Up	0.0130705	0.0195337		XLOC_012441	203	0	6	0.001	0.581447	9.1835	Up	0.00969334	0.014071		XLOC_023988	235	0	5	0.001	0.360003	8.49187	Up	0.03304	0.0561614
XLOC_124782	242	0	19	0.001	1.57639	10.6224	Up	3.92e-07	9.95e-07		XLOC_105078	204	0	5	0.001	0.444345	8.79554	Up	0.0268162	0.0382801		XLOC_074011	271	0	8	0.001	0.580732	9.18173	Up	0.00211432	0.00333733		294151	942	0	20	0.001	0.359239	8.4888	Up	1.15894e-06	3.77325e-06
XLOC_091464	217	0	17	0.001	1.57295	10.6193	Up	1.84e-06	4.38e-06		54272	823	0	20	0.001	0.440566	8.78321	Up	5.58228e-07	1.28239e-06		XLOC_148268	238	0	7	0.001	0.578597	9.17641	Up	0.00452712	0.00684644		XLOC_017451	572	0	12	0.001	0.354968	8.47155	Up	0.000275454	0.000689487
XLOC_155769	281	0	22	0.001	1.57196	10.6183	Up	3.86e-08	1.05e-07		XLOC_142040	207	0	5	0.001	0.437906	8.77448	Up	0.0268162	0.0383062		XLOC_145116	239	0	7	0.001	0.576176	9.17037	Up	0.00452712	0.00684589		XLOC_125478	286	0	6	0.001	0.354968	8.47155	Up	0.016674	0.0302755
XLOC_009173	230	0	18	0.001	1.57134	10.6178	Up	8.48e-07	2.1e-06		XLOC_123587	249	0	6	0.001	0.43685	8.771	Up	0.0130705	0.0195602		XLOC_075546	205	0	6	0.001	0.575774	9.16936	Up	0.00969334	0.0140851		XLOC_086637	239	0	5	0.001	0.353978	8.46752	Up	0.03304	0.0561178
XLOC_090368	243	0	19	0.001	1.5699	10.6165	Up	3.92e-07	9.94e-07		XLOC_042191	208	0	5	0.001	0.4358	8.76752	Up	0.0268162	0.0383894		XLOC_026853	205	0	6	0.001	0.575774	9.16936	Up	0.00969334	0.0140797		XLOC_080121	243	0	5	0.001	0.348151	8.44357	Up	0.03304	0.0560769
XLOC_040352	256	0	20	0.001	1.56861	10.6153	Up	1.81e-07	4.71e-07		XLOC_041801	209	0	5	0.001	0.433715	8.7606	Up	0.0268162	0.0383631		XLOC_133149	240	0	7	0.001	0.573775	9.16434	Up	0.00452712	0.00684726		XLOC_168555	243	0	5	0.001	0.348151	8.44357	Up	0.03304	0.0560182
XLOC_153172	218	0	17	0.001	1.56573	10.6126	Up	1.84e-06	4.4e-06		XLOC_104559	251	0	6	0.001	0.433369	8.75945	Up	0.0130705	0.0195633		XLOC_151868	241	0	7	0.001	0.571394	9.15834	Up	0.00452712	0.00685491		688925	345	0	7	0.001	0.343307	8.42336	Up	0.00841478	0.0162679
XLOC_040769	244	0	19	0.001	1.56347	10.6105	Up	3.92e-07	9.98e-07		XLOC_121386	253	0	6	0.001	0.429944	8.748	Up	0.0130705	0.019533		XLOC_032536	276	0	8	0.001	0.570211	9.15535	Up	0.00211432	0.00333997		XLOC_168142	247	0	5	0.001	0.342513	8.42002	Up	0.03304	0.0561409
XLOC_084671	244	0	19	0.001	1.56347	10.6105	Up	3.92e-07	9.95e-07		XLOC_086704	212	0	5	0.001	0.427578	8.74004	Up	0.0268162	0.0383164		XLOC_072313	207	0	6	0.001	0.570211	9.15535	Up	0.00969334	0.0141083		XLOC_155575	247	0	5	0.001	0.342513	8.42002	Up	0.03304	0.0560233
XLOC_174909	219	0	17	0.001	1.55858	10.606	Up	1.84e-06	4.4e-06		498660	382	0	9	0.001	0.42713	8.73853	Up	0.00151347	0.00254133		XLOC_160041	277	0	8	0.001	0.568153	9.15014	Up	0.00211432	0.0033358		XLOC_076295	248	0	5	0.001	0.341132	8.41419	Up	0.03304	0.0560974
XLOC_054572	232	0	18	0.001	1.55779	10.6053	Up	8.48e-07	2.1e-06		XLOC_162999	256	0	6	0.001	0.424905	8.731	Up	0.0130705	0.0195229		XLOC_042191	208	0	6	0.001	0.56747	9.1484	Up	0.00969334	0.0141218		300889	2480	0	50	0.001	0.341132	8.41419	Up	1.42597e-15	7.54211e-15
XLOC_063550	245	0	19	0.001	1.55708	10.6046	Up	3.92e-07	9.95e-07		XLOC_159770	214	0	5	0.001	0.423582	8.7265	Up	0.0268162	0.0382931		XLOC_003822	208	0	6	0.001	0.56747	9.1484	Up	0.00969334	0.0140953		XLOC_170771	200	0	4	0.001	0.338403	8.4026	Up	0.0654694	0.102963
XLOC_131680	207	0	16	0.001	1.55194	10.5999	Up	3.97e-06	9.25e-06		500598	1029	0	24	0.001	0.422841	8.72397	Up	3.15058e-08	7.89556e-08		360579	1313	4	1987	0.052517	29.7706	9.14689	Up	0	0		294051	1851	0	37	0.001	0.33822	8.40182	Up	1.03535e-11	4.66862e-11
XLOC_146422	207	0	16	0.001	1.55194	10.5999	Up	3.97e-06	9.25e-06		XLOC_169898	215	0	5	0.001	0.421611	8.71977	Up	0.0268162	0.0383602		XLOC_149853	209	0	6	0.001	0.564755	9.14148	Up	0.00969334	0.0140829		XLOC_063886	301	0	6	0.001	0.337279	8.3978	Up	0.016674	0.0303732
XLOC_169019	234	0	18	0.001	1.54448	10.5929	Up	8.48e-07	2.1e-06		XLOC_098604	258	0	6	0.001	0.421611	8.71977	Up	0.0130705	0.0195493		XLOC_118859	210	0	6	0.001	0.562065	9.13459	Up	0.00969334	0.0140764		XLOC_075061	253	0	5	0.001	0.33439	8.38539	Up	0.03304	0.0561332
XLOC_074016	208	0	16	0.001	1.54448	10.5929	Up	3.97e-06	9.25e-06		XLOC_047619	216	0	5	0.001	0.419659	8.71308	Up	0.0268162	0.0383019		XLOC_147036	247	0	7	0.001	0.557514	9.12286	Up	0.00452712	0.00684835		XLOC_096627	203	0	4	0.001	0.333402	8.38112	Up	0.0654694	0.103085
XLOC_103963	221	0	17	0.001	1.54448	10.5929	Up	1.84e-06	4.39e-06		113937	702	0	16	0.001	0.413203	8.69071	Up	9.89086e-06	2.06344e-05		XLOC_119906	283	0	8	0.001	0.556107	9.11922	Up	0.00211432	0.00333719		XLOC_012441	203	0	4	0.001	0.333402	8.38112	Up	0.0654694	0.102457
XLOC_010079	234	0	18	0.001	1.54448	10.5929	Up	8.48e-07	2.1e-06		XLOC_167795	221	0	5	0.001	0.410165	8.68006	Up	0.0268162	0.0382888		XLOC_108802	283	0	8	0.001	0.556107	9.11922	Up	0.00211432	0.00333317		XLOC_067090	255	0	5	0.001	0.331768	8.37403	Up	0.03304	0.0560539
XLOC_119751	221	0	17	0.001	1.54448	10.5929	Up	1.84e-06	4.39e-06		XLOC_077134	576	0	13	0.001	0.409168	8.67655	Up	8.54184e-05	0.000162959		XLOC_117191	213	0	6	0.001	0.554149	9.11413	Up	0.00969334	0.0140807		500598	1029	0	20	0.001	0.328866	8.36136	Up	1.15894e-06	3.77457e-06
XLOC_139375	260	0	20	0.001	1.54448	10.5929	Up	1.81e-07	4.71e-07		XLOC_153613	222	0	5	0.001	0.408317	8.67355	Up	0.0268162	0.038315		XLOC_091991	213	0	6	0.001	0.554149	9.11413	Up	0.00969334	0.01407		XLOC_083261	207	0	4	0.001	0.326959	8.35297	Up	0.0654694	0.102586
XLOC_121389	274	0	21	0.001	1.53884	10.5876	Up	8.36e-08	2.23e-07		XLOC_056587	357	0	8	0.001	0.406259	8.66625	Up	0.00310512	0.00501982		494210	819	0	23	0.001	0.552457	9.10972	Up	2.31958e-08	5.85777e-08		680210	877	2	665	0.0393129	12.83	8.3503	Up	1.73405e-193	5.45492e-192
XLOC_029991	248	0	19	0.001	1.53825	10.5871	Up	3.92e-07	9.97e-07		171551	674	0	15	0.001	0.403471	8.65632	Up	2.02928e-05	4.11037e-05		XLOC_042059	285	0	8	0.001	0.552205	9.10906	Up	0.00211432	0.00333553		XLOC_047724	208	0	4	0.001	0.325387	8.34601	Up	0.0654694	0.102789
XLOC_127218	235	0	18	0.001	1.5379	10.5867	Up	8.48e-07	2.1e-06		XLOC_115377	225	0	5	0.001	0.402873	8.65418	Up	0.0268162	0.0383091		54272	823	0	23	0.001	0.549772	9.10269	Up	2.31958e-08	5.85894e-08		XLOC_142987	208	0	4	0.001	0.325387	8.34601	Up	0.0654694	0.102759
XLOC_153177	235	0	18	0.001	1.5379	10.5867	Up	8.48e-07	2.1e-06		301133	720	0	16	0.001	0.402873	8.65418	Up	9.89086e-06	2.06218e-05		XLOC_055536	216	0	6	0.001	0.546452	9.09395	Up	0.00969334	0.0141191		XLOC_166529	210	0	4	0.001	0.322288	8.33221	Up	0.0654694	0.102681
XLOC_096028	235	0	18	0.001	1.5379	10.5867	Up	8.48e-07	2.1e-06		XLOC_007225	226	0	5	0.001	0.40109	8.64778	Up	0.0268162	0.0383718		XLOC_121386	253	0	7	0.001	0.544293	9.08824	Up	0.00452712	0.00684862		XLOC_005410	315	0	6	0.001	0.322288	8.33221	Up	0.016674	0.0302504
XLOC_009759	235	0	18	0.001	1.5379	10.5867	Up	8.48e-07	2.1e-06		XLOC_020949	1542	0	34	0.001	0.399738	8.64291	Up	2.38414e-11	7.06803e-11		XLOC_025011	254	0	7	0.001	0.54215	9.08255	Up	0.00452712	0.00686093		XLOC_074159	263	0	5	0.001	0.321676	8.32946	Up	0.03304	0.0560386
XLOC_086682	235	0	18	0.001	1.5379	10.5867	Up	8.48e-07	2.09e-06		24631	636	0	14	0.001	0.399072	8.64051	Up	4.16338e-05	8.1665e-05		XLOC_145826	218	0	6	0.001	0.541439	9.08066	Up	0.00969334	0.014117		XLOC_106413	263	0	5	0.001	0.321676	8.32946	Up	0.03304	0.0559978
XLOC_053874	235	0	18	0.001	1.5379	10.5867	Up	8.48e-07	2.09e-06		100526644	91	0	2	0.001	0.398446	8.63824	Up	0.231586	0.278013		XLOC_040352	256	0	7	0.001	0.537914	9.07123	Up	0.00452712	0.0068478		XLOC_131127	211	0	4	0.001	0.320761	8.32536	Up	0.0654694	0.103089
XLOC_139532	327	0	25	0.001	1.53503	10.5841	Up	3.81e-09	1.11e-08		XLOC_124852	274	0	6	0.001	0.396992	8.63297	Up	0.0130705	0.019561		XLOC_068323	220	0	6	0.001	0.536517	9.06748	Up	0.00969334	0.0140845		XLOC_120444	211	0	4	0.001	0.320761	8.32536	Up	0.0654694	0.102954
XLOC_086634	249	0	19	0.001	1.53207	10.5813	Up	3.92e-07	9.97e-07		XLOC_009479	229	0	5	0.001	0.395836	8.62876	Up	0.0268162	0.0383747		XLOC_040331	220	0	6	0.001	0.536517	9.06748	Up	0.00969334	0.0140716		XLOC_176212	212	0	4	0.001	0.319248	8.31853	Up	0.0654694	0.102815
XLOC_131815	236	0	18	0.001	1.53139	10.5806	Up	8.48e-07	2.09e-06		XLOC_072485	230	0	5	0.001	0.394115	8.62247	Up	0.0268162	0.0383383		XLOC_152100	258	0	7	0.001	0.533744	9.06	Up	0.00452712	0.00684944		XLOC_047220	215	0	4	0.001	0.314793	8.29826	Up	0.0654694	0.103054
XLOC_086661	236	0	18	0.001	1.53139	10.5806	Up	8.48e-07	2.09e-06		XLOC_086507	232	0	5	0.001	0.390717	8.60998	Up	0.0268162	0.0383572		XLOC_107452	224	0	6	0.001	0.526936	9.04148	Up	0.00969334	0.0140867		100314018	108	0	2	0.001	0.313336	8.29157	Up	0.25706	0.332897
XLOC_119794	223	0	17	0.001	1.53062	10.5799	Up	1.84e-06	4.39e-06		XLOC_007720	279	0	6	0.001	0.389877	8.60688	Up	0.0130705	0.0195438		XLOC_145019	224	0	6	0.001	0.526936	9.04148	Up	0.00969334	0.0140705		XLOC_083325	271	0	5	0.001	0.31218	8.28623	Up	0.03304	0.0560795
XLOC_118859	210	0	16	0.001	1.52977	10.5791	Up	3.97e-06	9.23e-06		XLOC_010079	234	0	5	0.001	0.387378	8.5976	Up	0.0268162	0.0383529		XLOC_134543	225	0	6	0.001	0.524594	9.03506	Up	0.00969334	0.0141186		XLOC_051083	272	0	5	0.001	0.311032	8.28092	Up	0.03304	0.0561025
XLOC_153477	237	0	18	0.001	1.52493	10.5745	Up	8.48e-07	2.09e-06		XLOC_123855	329	0	7	0.001	0.38573	8.59145	Up	0.00637066	0.00992193		XLOC_142132	225	0	6	0.001	0.524594	9.03506	Up	0.00969334	0.0140856		XLOC_120393	218	0	4	0.001	0.310461	8.27827	Up	0.0654694	0.10259
XLOC_051248	211	0	16	0.001	1.52252	10.5722	Up	3.97e-06	9.23e-06		63849	1401	4	1458	0.0492183	18.8669	8.58244	Up	0	0		25649	413	0	11	0.001	0.523959	9.03331	Up	0.000215386	0.000381244		XLOC_146425	273	0	5	0.001	0.309893	8.27563	Up	0.03304	0.0560641
XLOC_031959	238	0	18	0.001	1.51852	10.5684	Up	8.48e-07	2.1e-06		XLOC_051208	238	0	5	0.001	0.380867	8.57315	Up	0.0268162	0.0383208		XLOC_166282	791	0	21	0.001	0.522273	9.02866	Up	1.06343e-07	2.55575e-07		XLOC_082684	219	0	4	0.001	0.309044	8.27167	Up	0.0654694	0.102547
XLOC_018308	252	0	19	0.001	1.51383	10.564	Up	3.92e-07	9.96e-07		XLOC_029935	286	0	6	0.001	0.380335	8.57113	Up	0.0130705	0.0195299		XLOC_107955	226	0	6	0.001	0.522273	9.02866	Up	0.00969334	0.0141115		XLOC_123310	276	0	5	0.001	0.306524	8.25986	Up	0.03304	0.0561306
XLOC_154466	239	0	18	0.001	1.51216	10.5624	Up	8.48e-07	2.1e-06		XLOC_096033	239	0	5	0.001	0.379274	8.5671	Up	0.0268162	0.0383368		XLOC_040284	226	0	6	0.001	0.522273	9.02866	Up	0.00969334	0.0140921		XLOC_151815	221	0	4	0.001	0.306247	8.25855	Up	0.0654694	0.102578
XLOC_079159	239	0	18	0.001	1.51216	10.5624	Up	8.48e-07	2.09e-06		XLOC_089631	241	0	5	0.001	0.376126	8.55507	Up	0.0268162	0.0383689		100526594	113	0	3	0.001	0.522273	9.02866	Up	0.0951538	0.119687		XLOC_093581	222	0	4	0.001	0.304867	8.25204	Up	0.0654694	0.102911
XLOC_145116	239	0	18	0.001	1.51216	10.5624	Up	8.48e-07	2.09e-06		XLOC_061814	434	0	9	0.001	0.375953	8.55441	Up	0.00151347	0.00253985		XLOC_107304	264	0	7	0.001	0.521614	9.02684	Up	0.00452712	0.00684972		XLOC_153613	222	0	4	0.001	0.304867	8.25204	Up	0.0654694	0.102603
XLOC_143048	226	0	17	0.001	1.51031	10.5606	Up	1.84e-06	4.4e-06		XLOC_153744	242	0	5	0.001	0.374572	8.5491	Up	0.0268162	0.0383777		XLOC_115847	227	0	6	0.001	0.519972	9.02229	Up	0.00969334	0.014118		XLOC_073060	225	0	4	0.001	0.300803	8.23267	Up	0.0654694	0.102776
XLOC_118887	226	0	17	0.001	1.51031	10.5606	Up	1.84e-06	4.39e-06		100314074	97	0	2	0.001	0.3738	8.54612	Up	0.231586	0.280647		XLOC_007453	227	0	6	0.001	0.519972	9.02229	Up	0.00969334	0.0141007		XLOC_068127	225	0	4	0.001	0.300803	8.23267	Up	0.0654694	0.102642
XLOC_170336	226	0	17	0.001	1.51031	10.5606	Up	1.84e-06	4.38e-06		XLOC_079761	245	0	5	0.001	0.369986	8.53132	Up	0.0268162	0.0383587		XLOC_116999	227	0	6	0.001	0.519972	9.02229	Up	0.00969334	0.0140872		XLOC_114688	282	0	5	0.001	0.300003	8.22883	Up	0.03304	0.0560616
XLOC_015570	213	0	16	0.001	1.50822	10.5586	Up	3.97e-06	9.22e-06		100313985	99	0	2	0.001	0.366248	8.51668	Up	0.231586	0.279952		XLOC_073493	231	0	6	0.001	0.510969	8.99709	Up	0.00969334	0.0140905		XLOC_021938	226	0	4	0.001	0.299472	8.22628	Up	0.0654694	0.10269
XLOC_075095	253	0	19	0.001	1.50785	10.5583	Up	3.92e-07	9.96e-07		XLOC_076295	248	0	5	0.001	0.36551	8.51377	Up	0.0268162	0.0383456		XLOC_083343	387	0	10	0.001	0.508328	8.98962	Up	0.00046118	0.000785916		XLOC_007453	227	0	4	0.001	0.298152	8.21991	Up	0.0654694	0.102811
XLOC_030040	240	0	18	0.001	1.50586	10.5564	Up	8.48e-07	2.09e-06		XLOC_130934	250	0	5	0.001	0.362586	8.50218	Up	0.0268162	0.0383397		XLOC_100942	351	0	9	0.001	0.504418	8.97848	Up	0.000987462	0.00161984		XLOC_069333	227	0	4	0.001	0.298152	8.21991	Up	0.0654694	0.102513
XLOC_135396	227	0	17	0.001	1.50365	10.5543	Up	1.84e-06	4.4e-06		317316	1103	0	22	0.001	0.3616	8.49825	Up	1.32617e-07	3.18631e-07		XLOC_155988	273	0	7	0.001	0.504418	8.97848	Up	0.00452712	0.00685354		XLOC_023286	284	0	5	0.001	0.29789	8.21864	Up	0.03304	0.0560948
25325	682	0	51	0.001	1.50145	10.5521	Up	7.25e-18	2.93e-17		XLOC_100942	351	0	7	0.001	0.361553	8.49806	Up	0.00637066	0.00992728		100526599	117	0	3	0.001	0.504418	8.97848	Up	0.0951538	0.119718		XLOC_131158	228	0	4	0.001	0.296845	8.21356	Up	0.0654694	0.10288
XLOC_106813	241	0	18	0.001	1.49962	10.5504	Up	8.48e-07	2.1e-06		XLOC_122137	201	0	4	0.001	0.360782	8.49498	Up	0.0550176	0.0751295		100526611	117	0	3	0.001	0.504418	8.97848	Up	0.0951538	0.119699		XLOC_076003	228	0	4	0.001	0.296845	8.21356	Up	0.0654694	0.102746
XLOC_166916	241	0	18	0.001	1.49962	10.5504	Up	8.48e-07	2.09e-06		XLOC_041326	304	0	6	0.001	0.357815	8.48307	Up	0.0130705	0.0195454		XLOC_159838	313	0	8	0.001	0.502806	8.97386	Up	0.00211432	0.00333886		XLOC_042059	285	0	5	0.001	0.296845	8.21356	Up	0.03304	0.0560744
XLOC_076583	201	0	15	0.001	1.49837	10.5492	Up	8.6e-06	1.94e-05		XLOC_162898	204	0	4	0.001	0.355476	8.47361	Up	0.0550176	0.0748387		XLOC_090394	235	0	6	0.001	0.502271	8.97232	Up	0.00969334	0.0141067		XLOC_030071	228	0	4	0.001	0.296845	8.21356	Up	0.0654694	0.102673
XLOC_055919	268	0	20	0.001	1.49837	10.5492	Up	1.81e-07	4.72e-07		XLOC_055019	257	0	5	0.001	0.35271	8.46234	Up	0.0268162	0.0383324		XLOC_037652	236	0	6	0.001	0.500143	8.9662	Up	0.00969334	0.0140899		500245	1266	0	22	0.001	0.294031	8.19982	Up	2.95166e-07	1.01027e-06
XLOC_023305	201	0	15	0.001	1.49837	10.5492	Up	8.6e-06	1.94e-05		XLOC_116343	257	0	5	0.001	0.35271	8.46234	Up	0.0268162	0.0382975		25345	315	0	8	0.001	0.499614	8.96467	Up	0.00211432	0.00333234		XLOC_082636	231	0	4	0.001	0.29299	8.19471	Up	0.0654694	0.103072
XLOC_068649	201	0	15	0.001	1.49837	10.5492	Up	8.6e-06	1.94e-05		XLOC_063639	259	0	5	0.001	0.349986	8.45115	Up	0.0268162	0.0383033		408234	512	0	13	0.001	0.499492	8.96432	Up	4.69804e-05	8.84475e-05		XLOC_007030	289	0	5	0.001	0.292736	8.19346	Up	0.03304	0.0559927
XLOC_153190	228	0	17	0.001	1.49706	10.5479	Up	1.84e-06	4.4e-06		XLOC_017451	572	0	11	0.001	0.34864	8.4456	Up	0.000359552	0.000644363		XLOC_016472	237	0	6	0.001	0.498033	8.9601	Up	0.00969334	0.0141148		XLOC_117435	232	0	4	0.001	0.291727	8.18847	Up	0.0654694	0.102959
XLOC_019427	228	0	17	0.001	1.49706	10.5479	Up	1.84e-06	4.39e-06		XLOC_058828	261	0	5	0.001	0.347304	8.44006	Up	0.0268162	0.038283		680551	470	4	1728	0.146712	72.3271	8.9454	Up	0	0		XLOC_094863	232	0	4	0.001	0.291727	8.18847	Up	0.0654694	0.102928
XLOC_146223	282	0	21	0.001	1.49518	10.5461	Up	8.36e-08	2.23e-07		XLOC_023131	211	0	4	0.001	0.343683	8.42494	Up	0.0550176	0.0752388		XLOC_178365	240	0	6	0.001	0.491807	8.94195	Up	0.00969334	0.0141013		XLOC_088668	290	0	5	0.001	0.291727	8.18847	Up	0.03304	0.0560259
XLOC_086677	242	0	18	0.001	1.49342	10.5444	Up	8.48e-07	2.09e-06		XLOC_015180	212	0	4	0.001	0.342062	8.41811	Up	0.0550176	0.0748902		XLOC_027864	240	0	6	0.001	0.491807	8.94195	Up	0.00969334	0.0140791		XLOC_083227	233	0	4	0.001	0.290475	8.18227	Up	0.0654694	0.102521
XLOC_034243	242	0	18	0.001	1.49342	10.5444	Up	8.48e-07	2.09e-06		XLOC_066407	212	0	4	0.001	0.342062	8.41811	Up	0.0550176	0.0748144		XLOC_082941	240	0	6	0.001	0.491807	8.94195	Up	0.00969334	0.0140754		297645	758	0	13	0.001	0.290187	8.18084	Up	0.000139012	0.000363879
XLOC_057478	242	0	18	0.001	1.49342	10.5444	Up	8.48e-07	2.09e-06		XLOC_011920	213	0	4	0.001	0.340456	8.41133	Up	0.0550176	0.0748658		XLOC_090594	241	0	6	0.001	0.489767	8.93595	Up	0.00969334	0.0141023		XLOC_054666	234	0	4	0.001	0.289233	8.17609	Up	0.0654694	0.10298
XLOC_120941	296	0	22	0.001	1.4923	10.5433	Up	3.86e-08	1.05e-07		XLOC_007600	214	0	4	0.001	0.338865	8.40457	Up	0.0550176	0.0749716		XLOC_158277	241	0	6	0.001	0.489767	8.93595	Up	0.00969334	0.0140732		XLOC_100237	234	0	4	0.001	0.289233	8.17609	Up	0.0654694	0.1025
XLOC_030124	229	0	17	0.001	1.49052	10.5416	Up	1.84e-06	4.38e-06		XLOC_026737	215	0	4	0.001	0.337289	8.39784	Up	0.0550176	0.0749662		XLOC_145183	242	0	6	0.001	0.487743	8.92998	Up	0.00969334	0.0141153		XLOC_037290	235	0	4	0.001	0.288002	8.16994	Up	0.0654694	0.103163
XLOC_080121	243	0	18	0.001	1.48727	10.5385	Up	8.48e-07	2.1e-06		170583	756	0	14	0.001	0.335728	8.39115	Up	4.16338e-05	8.16777e-05		XLOC_086677	242	0	6	0.001	0.487743	8.92998	Up	0.00969334	0.0140888		XLOC_076765	235	0	4	0.001	0.288002	8.16994	Up	0.0654694	0.102802
XLOC_057295	243	0	18	0.001	1.48727	10.5385	Up	8.48e-07	2.09e-06		297645	758	0	14	0.001	0.334842	8.38734	Up	4.16338e-05	8.17204e-05		XLOC_016700	324	0	8	0.001	0.485736	8.92403	Up	0.00211432	0.00333928		XLOC_072742	294	0	5	0.001	0.287758	8.16871	Up	0.03304	0.0560157
XLOC_107862	230	0	17	0.001	1.48404	10.5353	Up	1.84e-06	4.39e-06		XLOC_164969	274	0	5	0.001	0.330826	8.36993	Up	0.0268162	0.0383558		XLOC_057295	243	0	6	0.001	0.485736	8.92403	Up	0.00969334	0.014084		XLOC_018525	238	0	4	0.001	0.284372	8.15164	Up	0.0654694	0.102716
XLOC_129178	244	0	18	0.001	1.48118	10.5325	Up	8.48e-07	2.1e-06		XLOC_096535	220	0	4	0.001	0.329623	8.36468	Up	0.0550176	0.0751978		499278	571	0	14	0.001	0.482333	8.91389	Up	2.19414e-05	4.27724e-05		XLOC_064772	238	0	4	0.001	0.284372	8.15164	Up	0.0654694	0.102478
XLOC_157763	244	0	18	0.001	1.48118	10.5325	Up	8.48e-07	2.09e-06		501797	717	0	13	0.001	0.328704	8.36065	Up	8.54184e-05	0.000162951		XLOC_063223	245	0	6	0.001	0.48177	8.9122	Up	0.00969334	0.0140786		XLOC_099789	240	0	4	0.001	0.282002	8.13956	Up	0.0654694	0.102993
XLOC_119819	217	0	16	0.001	1.48042	10.5318	Up	3.97e-06	9.24e-06		499721	2899	2	625	0.0118929	3.90852	8.36038	Up	4.34472e-191	6.84776e-190		XLOC_151863	327	0	8	0.001	0.481279	8.91073	Up	0.00211432	0.00333941		XLOC_082941	240	0	4	0.001	0.282002	8.13956	Up	0.0654694	0.102526
XLOC_119840	231	0	17	0.001	1.47762	10.5291	Up	1.84e-06	4.4e-06		XLOC_038438	221	0	4	0.001	0.328132	8.35813	Up	0.0550176	0.0750097		XLOC_162896	206	0	5	0.001	0.477483	8.8993	Up	0.020755	0.0289658		XLOC_018928	241	0	4	0.001	0.280832	8.13357	Up	0.0654694	0.102763
XLOC_104767	204	0	15	0.001	1.47634	10.5278	Up	8.6e-06	1.94e-05		XLOC_063063	222	0	4	0.001	0.326654	8.35162	Up	0.0550176	0.0751814		XLOC_109704	372	0	9	0.001	0.475942	8.89464	Up	0.000987462	0.00161963		XLOC_166834	242	0	4	0.001	0.279672	8.12759	Up	0.0654694	0.102599
XLOC_042832	245	0	18	0.001	1.47513	10.5266	Up	8.48e-07	2.1e-06		287741	1500	0	27	0.001	0.326327	8.35018	Up	3.64814e-09	9.68596e-09		XLOC_123875	248	0	6	0.001	0.475942	8.89464	Up	0.00969334	0.0140813		XLOC_062611	243	0	4	0.001	0.278521	8.12164	Up	0.0654694	0.103059
XLOC_128615	245	0	18	0.001	1.47513	10.5266	Up	8.48e-07	2.09e-06		301088	1071	0	19	0.001	0.321621	8.32922	Up	1.1453e-06	2.57981e-06		XLOC_080684	290	0	7	0.001	0.474848	8.89132	Up	0.00452712	0.0068519		XLOC_152740	243	0	4	0.001	0.278521	8.12164	Up	0.0654694	0.102889
XLOC_129885	232	0	17	0.001	1.47125	10.5228	Up	1.84e-06	4.4e-06		498065	2086	0	37	0.001	0.321565	8.32896	Up	2.76068e-12	8.53066e-12		XLOC_117420	249	0	6	0.001	0.474031	8.88884	Up	0.00969334	0.0141094		XLOC_172751	244	0	4	0.001	0.277379	8.11572	Up	0.0654694	0.102863
XLOC_095026	232	0	17	0.001	1.47125	10.5228	Up	1.84e-06	4.39e-06		XLOC_143048	226	0	4	0.001	0.320872	8.32586	Up	0.0550176	0.0751677		XLOC_093233	291	0	7	0.001	0.473217	8.88636	Up	0.00452712	0.00685081		XLOC_083110	307	0	5	0.001	0.275572	8.10629	Up	0.03304	0.0560871
XLOC_096571	232	0	17	0.001	1.47125	10.5228	Up	1.84e-06	4.39e-06		XLOC_118712	226	0	4	0.001	0.320872	8.32586	Up	0.0550176	0.0747792		XLOC_096499	208	0	5	0.001	0.472892	8.88537	Up	0.020755	0.0289765		XLOC_151834	371	0	6	0.001	0.273641	8.09614	Up	0.016674	0.0303287
XLOC_139651	246	0	18	0.001	1.46914	10.5208	Up	8.48e-07	2.1e-06		XLOC_007453	227	0	4	0.001	0.319459	8.31949	Up	0.0550176	0.0750941		XLOC_069568	208	0	5	0.001	0.472892	8.88537	Up	0.020755	0.0289297		XLOC_029991	248	0	4	0.001	0.272906	8.09226	Up	0.0654694	0.103015
XLOC_066594	247	0	18	0.001	1.46319	10.5149	Up	8.48e-07	2.1e-06		XLOC_091172	227	0	4	0.001	0.319459	8.31949	Up	0.0550176	0.0749228		XLOC_069258	209	0	5	0.001	0.470629	8.87845	Up	0.020755	0.0289233		XLOC_084140	312	0	5	0.001	0.271156	8.08298	Up	0.03304	0.0561588
XLOC_147036	247	0	18	0.001	1.46319	10.5149	Up	8.48e-07	2.09e-06		25325	682	0	12	0.001	0.31899	8.31737	Up	0.00017525	0.000324428		XLOC_088616	294	0	7	0.001	0.468388	8.87156	Up	0.00452712	0.00685436		XLOC_176899	250	0	4	0.001	0.270722	8.08067	Up	0.0654694	0.102828
XLOC_162896	206	0	15	0.001	1.462	10.5137	Up	8.6e-06	1.94e-05		XLOC_030071	228	0	4	0.001	0.318058	8.31314	Up	0.0550176	0.0749743		260324	1554	0	37	0.001	0.468388	8.87156	Up	5.44872e-13	1.83222e-12		296577	1130	0	18	0.001	0.269524	8.07427	Up	4.5505e-06	1.40888e-05
XLOC_135891	206	0	15	0.001	1.462	10.5137	Up	8.6e-06	1.94e-05		XLOC_009225	228	0	4	0.001	0.318058	8.31314	Up	0.0550176	0.07479		XLOC_086579	252	0	6	0.001	0.468388	8.87156	Up	0.00969334	0.0140975		XLOC_107997	253	0	4	0.001	0.267512	8.06346	Up	0.0654694	0.103142
XLOC_140251	206	0	15	0.001	1.462	10.5137	Up	8.6e-06	1.94e-05		499278	571	0	10	0.001	0.317501	8.31062	Up	0.00073768	0.00128034		XLOC_062553	210	0	5	0.001	0.468388	8.87156	Up	0.020755	0.0289074		XLOC_038241	253	0	4	0.001	0.267512	8.06346	Up	0.0654694	0.103102
XLOC_095657	275	0	20	0.001	1.46023	10.512	Up	1.81e-07	4.72e-07		XLOC_069658	229	0	4	0.001	0.316669	8.30683	Up	0.0550176	0.0748306		XLOC_058760	253	0	6	0.001	0.466537	8.86585	Up	0.00969334	0.0141061		XLOC_048954	253	0	4	0.001	0.267512	8.06346	Up	0.0654694	0.103011
XLOC_088492	221	0	16	0.001	1.45362	10.5054	Up	3.97e-06	9.25e-06		XLOC_073284	230	0	4	0.001	0.315292	8.30054	Up	0.0550176	0.0752525		XLOC_131127	211	0	5	0.001	0.466168	8.86471	Up	0.020755	0.0289882		XLOC_121386	253	0	4	0.001	0.267512	8.06346	Up	0.0654694	0.102638
XLOC_003816	263	0	19	0.001	1.45052	10.5023	Up	3.92e-07	9.97e-07		XLOC_132138	230	0	4	0.001	0.315292	8.30054	Up	0.0550176	0.075135		XLOC_121659	211	0	5	0.001	0.466168	8.86471	Up	0.020755	0.0289201		XLOC_169751	253	0	4	0.001	0.267512	8.06346	Up	0.0654694	0.102504
XLOC_063063	222	0	16	0.001	1.44708	10.4989	Up	3.97e-06	9.25e-06		XLOC_040778	230	0	4	0.001	0.315292	8.30054	Up	0.0550176	0.0750614		XLOC_138260	211	0	5	0.001	0.466168	8.86471	Up	0.020755	0.0289148		171519	760	0	12	0.001	0.26716	8.06156	Up	0.000275454	0.000690089
XLOC_118722	222	0	16	0.001	1.44708	10.4989	Up	3.97e-06	9.25e-06		XLOC_082636	231	0	4	0.001	0.313927	8.29429	Up	0.0550176	0.0752333		XLOC_057902	298	0	7	0.001	0.462101	8.85206	Up	0.00452712	0.00685956		XLOC_098017	254	0	4	0.001	0.266459	8.05777	Up	0.0654694	0.102465
XLOC_006747	237	0	17	0.001	1.44021	10.4921	Up	1.84e-06	4.4e-06		XLOC_031560	232	0	4	0.001	0.312574	8.28805	Up	0.0550176	0.0752853		XLOC_148830	213	0	5	0.001	0.461791	8.8511	Up	0.020755	0.0289499		406039	891	0	14	0.001	0.265861	8.05453	Up	7.01542e-05	0.000190922
XLOC_104559	251	0	18	0.001	1.43987	10.4917	Up	8.48e-07	2.1e-06		XLOC_129885	232	0	4	0.001	0.312574	8.28805	Up	0.0550176	0.0751759		XLOC_143261	213	0	5	0.001	0.461791	8.8511	Up	0.020755	0.0289084		XLOC_163568	255	0	4	0.001	0.265414	8.0521	Up	0.0654694	0.102772
XLOC_098410	238	0	17	0.001	1.43416	10.486	Up	1.84e-06	4.4e-06		XLOC_117435	232	0	4	0.001	0.312574	8.28805	Up	0.0550176	0.0751732		XLOC_056766	257	0	6	0.001	0.459275	8.84322	Up	0.00969334	0.0140969		293152	1215	0	19	0.001	0.264595	8.04764	Up	2.29648e-06	7.30816e-06
XLOC_039675	238	0	17	0.001	1.43416	10.486	Up	1.84e-06	4.4e-06		XLOC_080684	290	0	5	0.001	0.312574	8.28805	Up	0.0268162	0.0383339		XLOC_098604	258	0	6	0.001	0.457495	8.83761	Up	0.00969334	0.0141088		408234	512	0	8	0.001	0.264377	8.04645	Up	0.00424662	0.00872323
XLOC_076079	224	0	16	0.001	1.43416	10.486	Up	3.97e-06	9.25e-06		XLOC_116732	348	0	6	0.001	0.312574	8.28805	Up	0.0130705	0.0195345		XLOC_076181	215	0	5	0.001	0.457495	8.83761	Up	0.020755	0.028968		XLOC_046821	258	0	4	0.001	0.262328	8.03523	Up	0.0654694	0.10315
XLOC_010158	224	0	16	0.001	1.43416	10.486	Up	3.97e-06	9.24e-06		XLOC_031100	232	0	4	0.001	0.312574	8.28805	Up	0.0550176	0.0748631		XLOC_073505	259	0	6	0.001	0.455729	8.83203	Up	0.00969334	0.014091		XLOC_083125	258	0	4	0.001	0.262328	8.03523	Up	0.0654694	0.103037
XLOC_048491	238	0	17	0.001	1.43416	10.486	Up	1.84e-06	4.39e-06		691162	993	0	17	0.001	0.310371	8.27785	Up	4.8209e-06	1.03143e-05		XLOC_140257	216	0	5	0.001	0.455377	8.83092	Up	0.020755	0.0289456		XLOC_133891	259	0	4	0.001	0.261315	8.02965	Up	0.0654694	0.102946
XLOC_018525	238	0	17	0.001	1.43416	10.486	Up	1.84e-06	4.39e-06		XLOC_031956	235	0	4	0.001	0.308584	8.26952	Up	0.0550176	0.0752279		XLOC_129166	260	0	6	0.001	0.453976	8.82647	Up	0.00969334	0.0140684		XLOC_090601	262	0	4	0.001	0.258323	8.01303	Up	0.0654694	0.103067
XLOC_040468	224	0	16	0.001	1.43416	10.486	Up	3.97e-06	9.23e-06		25649	413	0	7	0.001	0.307276	8.26339	Up	0.00637066	0.00993139		XLOC_149777	217	0	5	0.001	0.453279	8.82425	Up	0.020755	0.028985		XLOC_123855	329	0	5	0.001	0.257145	8.00644	Up	0.03304	0.0560922
XLOC_064772	238	0	17	0.001	1.43416	10.486	Up	1.84e-06	4.38e-06		XLOC_086661	236	0	4	0.001	0.307276	8.26339	Up	0.0550176	0.07492		XLOC_120393	218	0	5	0.001	0.451199	8.81762	Up	0.020755	0.0289159		XLOC_076576	264	0	4	0.001	0.256366	8.00206	Up	0.0654694	0.102686
XLOC_125037	267	0	19	0.001	1.42878	10.4806	Up	3.92e-07	9.95e-07		XLOC_006747	237	0	4	0.001	0.30598	8.25729	Up	0.0550176	0.0752881		XLOC_152812	262	0	6	0.001	0.45051	8.81542	Up	0.00969334	0.014104		XLOC_134784	201	0	3	0.001	0.252539	7.98037	Up	0.129729	0.186956
XLOC_107997	253	0	18	0.001	1.42849	10.4803	Up	8.48e-07	2.1e-06		XLOC_074260	237	0	4	0.001	0.30598	8.25729	Up	0.0550176	0.0750668		171528	1445	0	33	0.001	0.449263	8.81142	Up	1.14524e-11	3.5967e-11		XLOC_089383	268	0	4	0.001	0.252539	7.98037	Up	0.0654694	0.102444
XLOC_048954	253	0	18	0.001	1.42849	10.4803	Up	8.48e-07	2.1e-06		64571	1011	0	17	0.001	0.304845	8.25193	Up	4.8209e-06	1.0312e-05		XLOC_099906	220	0	5	0.001	0.447097	8.80445	Up	0.020755	0.0289754		XLOC_125298	270	0	4	0.001	0.250669	7.96964	Up	0.0654694	0.102634
XLOC_121386	253	0	18	0.001	1.42849	10.4803	Up	8.48e-07	2.09e-06		XLOC_079159	239	0	4	0.001	0.303419	8.24517	Up	0.0550176	0.075045		XLOC_096535	220	0	5	0.001	0.447097	8.80445	Up	0.020755	0.0289744		60326	2325	0	34	0.001	0.247434	7.9509	Up	8.05534e-11	3.4782e-10
XLOC_086527	239	0	17	0.001	1.42816	10.4799	Up	1.84e-06	4.39e-06		XLOC_133149	240	0	4	0.001	0.302155	8.23914	Up	0.0550176	0.0749038		XLOC_167795	221	0	5	0.001	0.445074	8.7979	Up	0.020755	0.0288989		317316	1103	0	16	0.001	0.245442	7.93924	Up	1.78672e-05	5.21007e-05
XLOC_134543	225	0	16	0.001	1.42778	10.4796	Up	3.97e-06	9.25e-06		XLOC_062379	241	0	4	0.001	0.300901	8.23315	Up	0.0550176	0.0750478		XLOC_056587	357	0	8	0.001	0.440836	8.7841	Up	0.00211432	0.00333165		XLOC_091436	207	0	3	0.001	0.24522	7.93793	Up	0.129729	0.18721
XLOC_115377	225	0	16	0.001	1.42778	10.4796	Up	3.97e-06	9.23e-06		XLOC_158277	241	0	4	0.001	0.300901	8.23315	Up	0.0550176	0.0748117		XLOC_027739	224	0	5	0.001	0.439114	8.77845	Up	0.020755	0.028935		XLOC_109304	207	0	3	0.001	0.24522	7.93793	Up	0.129729	0.187152
XLOC_108501	211	0	15	0.001	1.42736	10.4791	Up	8.6e-06	1.94e-05		474144	362	0	6	0.001	0.300485	8.23115	Up	0.0130705	0.0195237		100526644	91	0	2	0.001	0.432358	8.75608	Up	0.20374	0.239901		XLOC_042191	208	0	3	0.001	0.244041	7.93098	Up	0.129729	0.187435
XLOC_023501	211	0	15	0.001	1.42736	10.4791	Up	8.6e-06	1.94e-05		XLOC_123196	242	0	4	0.001	0.299658	8.22717	Up	0.0550176	0.0751077		XLOC_172592	229	0	5	0.001	0.429526	8.7466	Up	0.020755	0.0289946		498287	1635	7	1737	0.0738049	17.9757	7.92812	Up	0	0
XLOC_021938	226	0	16	0.001	1.42146	10.4732	Up	3.97e-06	9.24e-06		XLOC_064367	243	0	4	0.001	0.298425	8.22122	Up	0.0550176	0.0747846		XLOC_061413	229	0	5	0.001	0.429526	8.7466	Up	0.020755	0.028884		XLOC_169152	279	0	4	0.001	0.242583	7.92233	Up	0.0654694	0.102509
XLOC_131448	212	0	15	0.001	1.42063	10.4723	Up	8.6e-06	1.94e-05		XLOC_013214	244	0	4	0.001	0.297201	8.2153	Up	0.0550176	0.0749011		XLOC_100151	276	0	6	0.001	0.427658	8.74032	Up	0.00969334	0.0141164		XLOC_091752	282	0	4	0.001	0.240002	7.9069	Up	0.0654694	0.102552
XLOC_141008	255	0	18	0.001	1.41728	10.4689	Up	8.48e-07	2.09e-06		XLOC_128615	245	0	4	0.001	0.295988	8.2094	Up	0.0550176	0.0750015		XLOC_120833	276	0	6	0.001	0.427658	8.74032	Up	0.00969334	0.0140861		498622	1342	0	19	0.001	0.239555	7.90421	Up	2.29648e-06	7.30379e-06
XLOC_089631	241	0	17	0.001	1.4163	10.4679	Up	1.84e-06	4.4e-06		XLOC_035376	368	0	6	0.001	0.295586	8.20744	Up	0.0130705	0.0195376		XLOC_082636	231	0	5	0.001	0.425807	8.73406	Up	0.020755	0.0289861		XLOC_088161	212	0	3	0.001	0.239436	7.9035	Up	0.129729	0.187065
XLOC_041910	241	0	17	0.001	1.4163	10.4679	Up	1.84e-06	4.39e-06		XLOC_008896	246	0	4	0.001	0.294785	8.20352	Up	0.0550176	0.0749173		XLOC_031100	232	0	5	0.001	0.423972	8.72782	Up	0.020755	0.0289063		363267	1697	0	24	0.001	0.239295	7.90265	Up	7.51742e-08	2.70108e-07
XLOC_116999	227	0	16	0.001	1.4152	10.4668	Up	3.97e-06	9.23e-06		XLOC_130361	248	0	4	0.001	0.292408	8.19184	Up	0.0550176	0.075258		690393	372	0	8	0.001	0.42306	8.72472	Up	0.00211432	0.00333303		XLOC_148830	213	0	3	0.001	0.238312	7.89671	Up	0.129729	0.187043
XLOC_096593	228	0	16	0.001	1.409	10.4605	Up	3.97e-06	9.24e-06		XLOC_005704	248	0	4	0.001	0.292408	8.19184	Up	0.0550176	0.0749852		XLOC_169152	279	0	6	0.001	0.42306	8.72472	Up	0.00969334	0.0140748		XLOC_116727	214	0	3	0.001	0.237198	7.88995	Up	0.129729	0.187347
XLOC_049303	228	0	16	0.001	1.409	10.4605	Up	3.97e-06	9.23e-06		XLOC_084140	312	0	5	0.001	0.290533	8.18256	Up	0.0268162	0.0383879		369018	1442	0	31	0.001	0.422913	8.72422	Up	5.2505e-11	1.58518e-10		XLOC_007600	214	0	3	0.001	0.237198	7.88995	Up	0.129729	0.186913
XLOC_007600	214	0	15	0.001	1.40735	10.4588	Up	8.6e-06	1.94e-05		502176	502	0	8	0.001	0.288913	8.17449	Up	0.00310512	0.00502414		XLOC_071163	233	0	5	0.001	0.422152	8.72162	Up	0.020755	0.0289095		XLOC_051856	215	0	3	0.001	0.236095	7.88322	Up	0.129729	0.18692
XLOC_131911	243	0	17	0.001	1.40465	10.456	Up	1.84e-06	4.4e-06		XLOC_051333	253	0	4	0.001	0.286629	8.16304	Up	0.0550176	0.0749309		XLOC_169019	234	0	5	0.001	0.420348	8.71544	Up	0.020755	0.0289829		XLOC_026737	215	0	3	0.001	0.236095	7.88322	Up	0.129729	0.186898
XLOC_072326	243	0	17	0.001	1.40465	10.456	Up	1.84e-06	4.39e-06		293267	444	0	7	0.001	0.285822	8.15897	Up	0.00637066	0.00990962		XLOC_054666	234	0	5	0.001	0.420348	8.71544	Up	0.020755	0.0289712		XLOC_025570	215	0	3	0.001	0.236095	7.88322	Up	0.129729	0.186768
XLOC_082843	229	0	16	0.001	1.40284	10.4541	Up	3.97e-06	9.23e-06		XLOC_098017	254	0	4	0.001	0.285501	8.15735	Up	0.0550176	0.0747928		XLOC_010079	234	0	5	0.001	0.420348	8.71544	Up	0.020755	0.0289669		XLOC_041809	215	0	3	0.001	0.236095	7.88322	Up	0.129729	0.186674
XLOC_063886	301	0	21	0.001	1.4008	10.452	Up	8.36e-08	2.23e-07		XLOC_087324	255	0	4	0.001	0.284381	8.15168	Up	0.0550176	0.0750723		XLOC_107432	234	0	5	0.001	0.420348	8.71544	Up	0.020755	0.0289382		XLOC_055536	216	0	3	0.001	0.235002	7.87653	Up	0.129729	0.187297
XLOC_169898	215	0	15	0.001	1.4008	10.452	Up	8.6e-06	1.94e-05		XLOC_163568	255	0	4	0.001	0.284381	8.15168	Up	0.0550176	0.0750559		XLOC_177826	234	0	5	0.001	0.420348	8.71544	Up	0.020755	0.0288915		XLOC_151880	361	0	5	0.001	0.234351	7.87253	Up	0.03304	0.0560437
XLOC_118089	215	0	15	0.001	1.4008	10.452	Up	8.6e-06	1.94e-05		XLOC_103652	255	0	4	0.001	0.284381	8.15168	Up	0.0550176	0.0748252		500245	1266	0	27	0.001	0.419551	8.7127	Up	1.10358e-09	3.06994e-09		XLOC_005100	219	0	3	0.001	0.231783	7.85663	Up	0.129729	0.186783
XLOC_016984	215	0	15	0.001	1.4008	10.452	Up	8.6e-06	1.94e-05		XLOC_026085	322	0	5	0.001	0.281511	8.13705	Up	0.0268162	0.0383733		XLOC_009759	235	0	5	0.001	0.418559	8.70929	Up	0.020755	0.0289509		498133	1463	0	20	0.001	0.231308	7.85367	Up	1.15894e-06	3.77194e-06
XLOC_107647	287	0	20	0.001	1.39918	10.4504	Up	1.81e-07	4.71e-07		XLOC_046821	258	0	4	0.001	0.281074	8.13481	Up	0.0550176	0.0752662		XLOC_086682	235	0	5	0.001	0.418559	8.70929	Up	0.020755	0.0289244		XLOC_016581	220	0	3	0.001	0.230729	7.85006	Up	0.129729	0.186848
XLOC_169694	244	0	17	0.001	1.39889	10.4501	Up	1.84e-06	4.39e-06		XLOC_049052	259	0	4	0.001	0.279989	8.12923	Up	0.0550176	0.0748577		XLOC_024242	284	0	6	0.001	0.415612	8.69909	Up	0.00969334	0.0140959		XLOC_151835	663	0	9	0.001	0.229685	7.84351	Up	0.00214312	0.00464031
XLOC_177809	244	0	17	0.001	1.39889	10.4501	Up	1.84e-06	4.38e-06		XLOC_085075	325	0	5	0.001	0.278912	8.12367	Up	0.0268162	0.0383223		685406	333	0	7	0.001	0.413532	8.69185	Up	0.00452712	0.00685847		XLOC_155460	221	0	3	0.001	0.229685	7.84351	Up	0.129729	0.186595
XLOC_122137	201	0	14	0.001	1.39848	10.4496	Up	1.86e-05	4.05e-05		XLOC_152812	262	0	4	0.001	0.276783	8.11261	Up	0.0550176	0.0751132		XLOC_163893	238	0	5	0.001	0.413283	8.69099	Up	0.020755	0.0288946		XLOC_061803	223	0	3	0.001	0.227625	7.83052	Up	0.129729	0.187311
XLOC_166907	201	0	14	0.001	1.39848	10.4496	Up	1.86e-05	4.05e-05		369018	1442	0	22	0.001	0.276591	8.11161	Up	1.32617e-07	3.18773e-07		XLOC_127763	239	0	5	0.001	0.411554	8.68494	Up	0.020755	0.0289339		XLOC_107452	224	0	3	0.001	0.226609	7.82406	Up	0.129729	0.186869
XLOC_034025	230	0	16	0.001	1.39674	10.4479	Up	3.97e-06	9.24e-06		XLOC_074159	263	0	4	0.001	0.275731	8.10712	Up	0.0550176	0.0748929		317316	1103	0	23	0.001	0.410211	8.68022	Up	2.31958e-08	5.85738e-08		XLOC_127728	225	0	3	0.001	0.225602	7.81764	Up	0.129729	0.187181
XLOC_129155	245	0	17	0.001	1.39318	10.4442	Up	1.84e-06	4.4e-06		XLOC_076576	264	0	4	0.001	0.274686	8.10164	Up	0.0550176	0.0749825		25105	628	0	13	0.001	0.407229	8.6697	Up	4.69804e-05	8.84695e-05		XLOC_105369	300	0	4	0.001	0.225602	7.81764	Up	0.0654694	0.102565
XLOC_063223	245	0	17	0.001	1.39318	10.4442	Up	1.84e-06	4.39e-06		338418	331	0	5	0.001	0.273856	8.09728	Up	0.0268162	0.0383499		100526586	97	0	2	0.001	0.405614	8.66396	Up	0.20374	0.241747		XLOC_069620	302	0	4	0.001	0.224108	7.80805	Up	0.0654694	0.102655
XLOC_131737	245	0	17	0.001	1.39318	10.4442	Up	1.84e-06	4.38e-06		XLOC_072544	201	0	3	0.001	0.270586	8.07995	Up	0.112878	0.145532		XLOC_080121	243	0	5	0.001	0.40478	8.66099	Up	0.020755	0.028952		XLOC_060748	227	0	3	0.001	0.223614	7.80487	Up	0.129729	0.186609
XLOC_023351	202	0	14	0.001	1.39156	10.4425	Up	1.86e-05	4.05e-05		XLOC_089383	268	0	4	0.001	0.270586	8.07995	Up	0.0550176	0.0747711		XLOC_115765	243	0	5	0.001	0.40478	8.66099	Up	0.020755	0.0289137		369018	1442	0	19	0.001	0.222942	7.80053	Up	2.29648e-06	7.30753e-06
XLOC_106882	260	0	18	0.001	1.39003	10.4409	Up	8.48e-07	2.1e-06		XLOC_115921	202	0	3	0.001	0.269247	8.07279	Up	0.112878	0.145702		286995	487	0	10	0.001	0.403948	8.65803	Up	0.00046118	0.000786446		XLOC_030124	229	0	3	0.001	0.221661	7.79221	Up	0.129729	0.186725
XLOC_111378	246	0	17	0.001	1.38752	10.4383	Up	1.84e-06	4.39e-06		XLOC_110065	270	0	4	0.001	0.268582	8.06922	Up	0.0550176	0.0748171		140726	828	0	17	0.001	0.4039	8.65785	Up	2.23518e-06	4.79259e-06		301088	1071	0	14	0.001	0.221178	7.78907	Up	7.01542e-05	0.000191118
XLOC_008896	246	0	17	0.001	1.38752	10.4383	Up	1.84e-06	4.39e-06		494224	338	0	5	0.001	0.268185	8.06708	Up	0.0268162	0.038299		XLOC_066012	245	0	5	0.001	0.401475	8.64917	Up	0.020755	0.0289414		XLOC_073284	230	0	3	0.001	0.220698	7.78593	Up	0.129729	0.187326
XLOC_124705	203	0	14	0.001	1.3847	10.4354	Up	1.86e-05	4.05e-05		XLOC_124705	203	0	3	0.001	0.267921	8.06566	Up	0.112878	0.145802		XLOC_063550	245	0	5	0.001	0.401475	8.64917	Up	0.020755	0.0289052		XLOC_012443	230	0	3	0.001	0.220698	7.78593	Up	0.129729	0.187217
XLOC_007553	232	0	16	0.001	1.3847	10.4354	Up	3.97e-06	9.23e-06		XLOC_131296	271	0	4	0.001	0.267591	8.06389	Up	0.0550176	0.074958		XLOC_168300	245	0	5	0.001	0.401475	8.64917	Up	0.020755	0.0288978		XLOC_161012	230	0	3	0.001	0.220698	7.78593	Up	0.129729	0.187144
XLOC_095021	247	0	17	0.001	1.3819	10.4324	Up	1.84e-06	4.4e-06		XLOC_091436	207	0	3	0.001	0.262743	8.03751	Up	0.112878	0.145742		XLOC_007573	247	0	5	0.001	0.398224	8.63744	Up	0.020755	0.0289797		XLOC_049980	230	0	3	0.001	0.220698	7.78593	Up	0.129729	0.186891
XLOC_122646	247	0	17	0.001	1.3819	10.4324	Up	1.84e-06	4.39e-06		XLOC_083261	207	0	3	0.001	0.262743	8.03751	Up	0.112878	0.145382		XLOC_123587	249	0	5	0.001	0.395026	8.6258	Up	0.020755	0.0289925		XLOC_076630	308	0	4	0.001	0.219742	7.77967	Up	0.0654694	0.102729
XLOC_172153	218	0	15	0.001	1.38153	10.432	Up	8.6e-06	1.94e-05		304991	966	0	14	0.001	0.262743	8.03751	Up	4.16338e-05	8.16479e-05		XLOC_075555	201	0	4	0.001	0.391488	8.61283	Up	0.0444402	0.0593052		XLOC_031560	232	0	3	0.001	0.218795	7.77344	Up	0.129729	0.187427
XLOC_133460	233	0	16	0.001	1.37876	10.4292	Up	3.97e-06	9.25e-06		503650	837	0	12	0.001	0.259918	8.02191	Up	0.00017525	0.00032454		XLOC_036949	201	0	4	0.001	0.391488	8.61283	Up	0.0444402	0.0590745		XLOC_157964	232	0	3	0.001	0.218795	7.77344	Up	0.129729	0.187253
XLOC_073915	204	0	14	0.001	1.37791	10.4283	Up	1.86e-05	4.05e-05		494208	843	0	12	0.001	0.258068	8.01161	Up	0.00017525	0.000324556		XLOC_166907	201	0	4	0.001	0.391488	8.61283	Up	0.0444402	0.0590476		XLOC_167239	232	0	3	0.001	0.218795	7.77344	Up	0.129729	0.187173
XLOC_083027	248	0	17	0.001	1.37633	10.4266	Up	1.84e-06	4.39e-06		500245	1266	0	18	0.001	0.257762	8.0099	Up	2.34976e-06	5.15579e-06		XLOC_069620	302	0	6	0.001	0.39084	8.61044	Up	0.00969334	0.0140883		XLOC_080007	232	0	3	0.001	0.218795	7.77344	Up	0.129729	0.186653
XLOC_034149	248	0	17	0.001	1.37633	10.4266	Up	1.84e-06	4.39e-06		XLOC_051248	211	0	3	0.001	0.257762	8.0099	Up	0.112878	0.145343		XLOC_098329	253	0	5	0.001	0.38878	8.60281	Up	0.020755	0.0289477		XLOC_030888	233	0	3	0.001	0.217856	7.76723	Up	0.129729	0.187246
XLOC_005100	219	0	15	0.001	1.37522	10.4254	Up	8.6e-06	1.94e-05		29269	847	0	12	0.001	0.256849	8.00478	Up	0.00017525	0.000324317		XLOC_051333	253	0	5	0.001	0.38878	8.60281	Up	0.020755	0.028919		307563	2878	0	37	0.001	0.217528	7.76506	Up	1.03535e-11	4.67032e-11
XLOC_112041	293	0	20	0.001	1.37052	10.4205	Up	1.81e-07	4.73e-07		XLOC_088161	212	0	3	0.001	0.256547	8.00308	Up	0.112878	0.145497		XLOC_169751	253	0	5	0.001	0.38878	8.60281	Up	0.020755	0.0288957		408214	312	0	4	0.001	0.216925	7.76105	Up	0.0654694	0.103115
XLOC_115442	337	0	23	0.001	1.37032	10.4203	Up	1.78e-08	4.99e-08		XLOC_173259	212	0	3	0.001	0.256547	8.00308	Up	0.112878	0.145268		XLOC_124705	203	0	4	0.001	0.387631	8.59854	Up	0.0444402	0.0592531		XLOC_159838	313	0	4	0.001	0.216232	7.75644	Up	0.0654694	0.102976
XLOC_078348	220	0	15	0.001	1.36897	10.4189	Up	8.6e-06	1.94e-05		XLOC_024242	284	0	4	0.001	0.255342	7.99629	Up	0.0550176	0.0750396		XLOC_066345	254	0	5	0.001	0.38725	8.59712	Up	0.020755	0.0289573		XLOC_090394	235	0	3	0.001	0.216002	7.7549	Up	0.129729	0.187137
XLOC_046076	235	0	16	0.001	1.36703	10.4168	Up	3.97e-06	9.25e-06		XLOC_148830	213	0	3	0.001	0.255342	7.99629	Up	0.112878	0.145492		XLOC_141008	255	0	5	0.001	0.385731	8.59145	Up	0.020755	0.0289446		XLOC_086682	235	0	3	0.001	0.216002	7.7549	Up	0.129729	0.186862
XLOC_039622	235	0	16	0.001	1.36703	10.4168	Up	3.97e-06	9.23e-06		308587	1422	0	20	0.001	0.254983	7.99426	Up	5.58228e-07	1.28294e-06		XLOC_103663	255	0	5	0.001	0.385731	8.59145	Up	0.020755	0.0289307		XLOC_053874	235	0	3	0.001	0.216002	7.7549	Up	0.129729	0.186804
XLOC_037652	236	0	16	0.001	1.36123	10.4107	Up	3.97e-06	9.24e-06		361049	711	0	10	0.001	0.254983	7.99426	Up	0.00073768	0.0012807		XLOC_076630	308	0	6	0.001	0.383226	8.58205	Up	0.00969334	0.0140926		XLOC_129058	235	0	3	0.001	0.216002	7.7549	Up	0.129729	0.186775
XLOC_142040	207	0	14	0.001	1.35794	10.4072	Up	1.86e-05	4.05e-05		XLOC_042059	285	0	4	0.001	0.254446	7.99122	Up	0.0550176	0.0750233		XLOC_151838	257	0	5	0.001	0.382729	8.58018	Up	0.020755	0.0288999		XLOC_085656	314	0	4	0.001	0.215543	7.75183	Up	0.0654694	0.102491
XLOC_166460	237	0	16	0.001	1.35549	10.4046	Up	3.97e-06	9.24e-06		XLOC_068004	215	0	3	0.001	0.252967	7.9828	Up	0.112878	0.145797		XLOC_067945	309	0	6	0.001	0.381986	8.57738	Up	0.00969334	0.0141197		XLOC_131815	236	0	3	0.001	0.215087	7.74877	Up	0.129729	0.186877
XLOC_077620	237	0	16	0.001	1.35549	10.4046	Up	3.97e-06	9.24e-06		XLOC_140257	216	0	3	0.001	0.251796	7.97611	Up	0.112878	0.145472		XLOC_129436	206	0	4	0.001	0.381986	8.57738	Up	0.0444402	0.0589712		XLOC_163893	238	0	3	0.001	0.213279	7.7366	Up	0.129729	0.186667
XLOC_086579	252	0	17	0.001	1.35448	10.4035	Up	1.84e-06	4.39e-06		360579	1313	4	952	0.052517	13.1448	7.96749	Up	1.76154e-288	3.85814e-287		XLOC_150584	206	0	4	0.001	0.381986	8.57738	Up	0.0444402	0.0589424		XLOC_151873	318	0	4	0.001	0.212832	7.73357	Up	0.0654694	0.102846
XLOC_080885	252	0	17	0.001	1.35448	10.4035	Up	1.84e-06	4.38e-06		XLOC_153172	218	0	3	0.001	0.249486	7.96281	Up	0.112878	0.145697		XLOC_146422	207	0	4	0.001	0.380141	8.57039	Up	0.0444402	0.0591637		XLOC_030106	239	0	3	0.001	0.212387	7.73055	Up	0.129729	0.187384
XLOC_004731	283	0	19	0.001	1.34801	10.3966	Up	3.92e-07	9.95e-07		XLOC_163126	220	0	3	0.001	0.247218	7.94964	Up	0.112878	0.145752		XLOC_051847	259	0	5	0.001	0.379774	8.569	Up	0.020755	0.0288883		XLOC_151868	241	0	3	0.001	0.210624	7.71853	Up	0.129729	0.187166
XLOC_074521	254	0	17	0.001	1.34382	10.3921	Up	1.84e-06	4.4e-06		292594	1152	45	10550	0.673387	166.028	7.94577	Up	0	0		XLOC_024999	521	0	10	0.001	0.377587	8.56067	Up	0.00046118	0.000785845		XLOC_010300	241	0	3	0.001	0.210624	7.71853	Up	0.129729	0.18684
XLOC_154095	254	0	17	0.001	1.34382	10.3921	Up	1.84e-06	4.39e-06		XLOC_088492	221	0	3	0.001	0.246099	7.94309	Up	0.112878	0.145877		XLOC_058828	261	0	5	0.001	0.376864	8.5579	Up	0.020755	0.0288851		XLOC_086677	242	0	3	0.001	0.209754	7.71255	Up	0.129729	0.186905
XLOC_096700	225	0	15	0.001	1.33855	10.3865	Up	8.6e-06	1.94e-05		304913	5783	26	6061	0.0775042	19.0008	7.93757	Up	0	0		XLOC_000225	209	0	4	0.001	0.376503	8.55652	Up	0.0444402	0.0588395		XLOC_152331	242	0	3	0.001	0.209754	7.71255	Up	0.129729	0.186819
XLOC_059290	225	0	15	0.001	1.33855	10.3865	Up	8.6e-06	1.94e-05		XLOC_118722	222	0	3	0.001	0.24499	7.93658	Up	0.112878	0.145672		XLOC_041743	314	0	6	0.001	0.375904	8.55422	Up	0.00969334	0.0140964		286995	487	0	6	0.001	0.208462	7.70364	Up	0.016674	0.0303406
XLOC_068127	225	0	15	0.001	1.33855	10.3865	Up	8.6e-06	1.94e-05		XLOC_111472	222	0	3	0.001	0.24499	7.93658	Up	0.112878	0.145667		XLOC_089774	264	0	5	0.001	0.372581	8.54141	Up	0.020755	0.0289212		XLOC_007724	244	0	3	0.001	0.208035	7.70068	Up	0.129729	0.186754
XLOC_063235	241	0	16	0.001	1.33299	10.3805	Up	3.97e-06	9.25e-06		XLOC_007003	296	0	4	0.001	0.24499	7.93658	Up	0.0550176	0.0748225		XLOC_151873	318	0	6	0.001	0.371175	8.53596	Up	0.00969334	0.0141045		XLOC_083027	248	0	3	0.001	0.204679	7.67722	Up	0.129729	0.187086
XLOC_104270	241	0	16	0.001	1.33299	10.3805	Up	3.97e-06	9.23e-06		XLOC_109704	372	0	5	0.001	0.243673	7.9288	Up	0.0268162	0.0383674		XLOC_011920	213	0	4	0.001	0.369433	8.52917	Up	0.0444402	0.0589341		XLOC_075043	255	0	3	0.001	0.199061	7.63706	Up	0.129729	0.18671
XLOC_107955	226	0	15	0.001	1.33262	10.3801	Up	8.6e-06	1.94e-05		XLOC_145139	224	0	3	0.001	0.242803	7.92364	Up	0.112878	0.145722		XLOC_074152	267	0	5	0.001	0.368395	8.52511	Up	0.020755	0.0289031		XLOC_151872	344	0	4	0.001	0.196746	7.62019	Up	0.0654694	0.102972
XLOC_163279	227	0	15	0.001	1.32675	10.3737	Up	8.6e-06	1.94e-05		XLOC_096700	225	0	3	0.001	0.241724	7.91722	Up	0.112878	0.145692		XLOC_021375	535	0	10	0.001	0.367706	8.52241	Up	0.00046118	0.000786835		288979	953	0	11	0.001	0.195301	7.60955	Up	0.000545818	0.00131201
XLOC_146425	273	0	18	0.001	1.32384	10.3705	Up	8.48e-07	2.09e-06		XLOC_170336	226	0	3	0.001	0.240654	7.91082	Up	0.112878	0.145318		XLOC_103953	214	0	4	0.001	0.367706	8.52241	Up	0.0444402	0.0589981		XLOC_061814	434	0	5	0.001	0.194933	7.60683	Up	0.03304	0.0560412
XLOC_064367	243	0	16	0.001	1.32202	10.3685	Up	3.97e-06	9.22e-06		XLOC_135396	227	0	3	0.001	0.239594	7.90445	Up	0.112878	0.145837		100526572	107	0	2	0.001	0.367706	8.52241	Up	0.20374	0.240588		XLOC_152812	262	0	3	0.001	0.193742	7.59799	Up	0.129729	0.18713
XLOC_141671	228	0	15	0.001	1.32093	10.3673	Up	8.6e-06	1.94e-05		XLOC_055490	227	0	3	0.001	0.239594	7.90445	Up	0.112878	0.145462		XLOC_039966	214	0	4	0.001	0.367706	8.52241	Up	0.0444402	0.0588252		XLOC_003816	263	0	3	0.001	0.193005	7.5925	Up	0.129729	0.187355
XLOC_167493	228	0	15	0.001	1.32093	10.3673	Up	8.6e-06	1.94e-05		307919	1594	0	21	0.001	0.238843	7.89992	Up	2.72086e-07	6.39464e-07		XLOC_060772	215	0	4	0.001	0.365996	8.51568	Up	0.0444402	0.0588724		XLOC_074152	267	0	3	0.001	0.190114	7.57072	Up	0.129729	0.186703
XLOC_148830	213	0	14	0.001	1.31969	10.366	Up	1.86e-05	4.05e-05		XLOC_131158	228	0	3	0.001	0.238543	7.89811	Up	0.112878	0.145647		113937	702	0	13	0.001	0.364302	8.50899	Up	4.69804e-05	8.85442e-05		501797	717	0	8	0.001	0.188788	7.56063	Up	0.00424662	0.00872901
XLOC_073505	259	0	17	0.001	1.31787	10.364	Up	1.84e-06	4.39e-06		XLOC_021375	535	0	7	0.001	0.237206	7.88999	Up	0.00637066	0.00992934		XLOC_083325	271	0	5	0.001	0.362957	8.50366	Up	0.020755	0.0289531		100359924	360	0	4	0.001	0.188002	7.5546	Up	0.0654694	0.103046
XLOC_172751	244	0	16	0.001	1.3166	10.3626	Up	3.97e-06	9.25e-06		XLOC_049980	230	0	3	0.001	0.236469	7.88551	Up	0.112878	0.145422		25305	438	0	8	0.001	0.359311	8.48909	Up	0.00211432	0.00333858		688605	452	0	5	0.001	0.18717	7.5482	Up	0.03304	0.0560718
XLOC_007724	244	0	16	0.001	1.3166	10.3626	Up	3.97e-06	9.23e-06		498133	1463	0	19	0.001	0.235445	7.87925	Up	1.1453e-06	2.57935e-06		XLOC_122615	219	0	4	0.001	0.359311	8.48909	Up	0.0444402	0.0588334		XLOC_113578	1365	22	4191	0.27784	51.9504	7.54674	Up	0	0
XLOC_072710	214	0	14	0.001	1.31353	10.3592	Up	1.86e-05	4.05e-05		XLOC_167239	232	0	3	0.001	0.23443	7.87302	Up	0.112878	0.145687		XLOC_103963	221	0	4	0.001	0.35606	8.47597	Up	0.0444402	0.0591512		XLOC_071358	818	0	9	0.001	0.186163	7.54042	Up	0.00214312	0.00463789
XLOC_088065	260	0	17	0.001	1.3128	10.3584	Up	1.84e-06	4.38e-06		XLOC_150530	232	0	3	0.001	0.23443	7.87302	Up	0.112878	0.145372		XLOC_118722	222	0	4	0.001	0.354456	8.46946	Up	0.0444402	0.0591678		XLOC_055434	364	0	4	0.001	0.185936	7.53866	Up	0.0654694	0.102941
25649	413	0	27	0.001	1.31262	10.3582	Up	8.12e-10	2.45e-09		XLOC_034978	233	0	3	0.001	0.233424	7.86681	Up	0.112878	0.145293		XLOC_055753	279	0	5	0.001	0.35255	8.46168	Up	0.020755	0.0289286		XLOC_154336	273	0	3	0.001	0.185936	7.53866	Up	0.129729	0.186826
XLOC_066012	245	0	16	0.001	1.31123	10.3567	Up	3.97e-06	9.24e-06		XLOC_023324	234	0	3	0.001	0.232427	7.86063	Up	0.112878	0.145328		XLOC_138997	224	0	4	0.001	0.351291	8.45652	Up	0.0444402	0.0588806		XLOC_095657	275	0	3	0.001	0.184583	7.52813	Up	0.129729	0.187123
XLOC_018300	245	0	16	0.001	1.31123	10.3567	Up	3.97e-06	9.23e-06		XLOC_159838	313	0	4	0.001	0.231684	7.85602	Up	0.0550176	0.0751896		287638	2643	0	47	0.001	0.349829	8.45051	Up	2.6902e-16	1.05042e-15		XLOC_120833	276	0	3	0.001	0.183915	7.52289	Up	0.129729	0.186811
XLOC_012443	230	0	15	0.001	1.30945	10.3547	Up	8.6e-06	1.94e-05		XLOC_141321	235	0	3	0.001	0.231438	7.85448	Up	0.112878	0.145847		XLOC_114688	282	0	5	0.001	0.348799	8.44625	Up	0.020755	0.0289371		XLOC_171096	278	0	3	0.001	0.182592	7.51248	Up	0.129729	0.186971
XLOC_073493	231	0	15	0.001	1.30378	10.3485	Up	8.6e-06	1.94e-05		XLOC_005410	315	0	4	0.001	0.230213	7.84683	Up	0.0550176	0.0747738		XLOC_146223	282	0	5	0.001	0.348799	8.44625	Up	0.020755	0.0289329		XLOC_009641	278	0	3	0.001	0.182592	7.51248	Up	0.129729	0.186689
XLOC_080007	232	0	15	0.001	1.29816	10.3423	Up	8.6e-06	1.94e-05		XLOC_166282	791	0	10	0.001	0.229195	7.84043	Up	0.00073768	0.00128141		XLOC_143048	226	0	4	0.001	0.348182	8.4437	Up	0.0444402	0.0591803		XLOC_130500	281	0	3	0.001	0.180642	7.49699	Up	0.129729	0.186696
XLOC_130361	248	0	16	0.001	1.29537	10.3391	Up	3.97e-06	9.25e-06		XLOC_154251	317	0	4	0.001	0.228761	7.8377	Up	0.0550176	0.0749988		24613	1418	0	25	0.001	0.346832	8.43809	Up	5.05948e-09	1.34389e-08		XLOC_146223	282	0	3	0.001	0.180002	7.49187	Up	0.129729	0.186934
XLOC_005704	248	0	16	0.001	1.29537	10.3391	Up	3.97e-06	9.24e-06		XLOC_031959	238	0	3	0.001	0.22852	7.83618	Up	0.112878	0.145777		XLOC_135396	227	0	4	0.001	0.346648	8.43733	Up	0.0444402	0.0592718		408205	753	0	8	0.001	0.179763	7.48995	Up	0.00424662	0.00873383
XLOC_123875	248	0	16	0.001	1.29537	10.3391	Up	3.97e-06	9.23e-06		XLOC_030106	239	0	3	0.001	0.227564	7.83013	Up	0.112878	0.145892		XLOC_149839	228	0	4	0.001	0.345128	8.43099	Up	0.0444402	0.0592427		XLOC_108802	283	0	3	0.001	0.179366	7.48676	Up	0.129729	0.186718
XLOC_072663	233	0	15	0.001	1.29259	10.336	Up	8.6e-06	1.94e-05		XLOC_059982	239	0	3	0.001	0.227564	7.83013	Up	0.112878	0.145682		XLOC_021977	228	0	4	0.001	0.345128	8.43099	Up	0.0444402	0.0589919		286976	1991	0	21	0.001	0.178465	7.47949	Up	5.84876e-07	1.9534e-06
XLOC_107432	234	0	15	0.001	1.28706	10.3299	Up	8.6e-06	1.94e-05		XLOC_127763	239	0	3	0.001	0.227564	7.83013	Up	0.112878	0.145437		XLOC_032534	228	0	4	0.001	0.345128	8.43099	Up	0.0444402	0.058817		100314146	96	0	1	0.001	0.176252	7.46149	Up	0.50937	0.586968
XLOC_013854	250	0	16	0.001	1.285	10.3276	Up	3.97e-06	9.22e-06		XLOC_086527	239	0	3	0.001	0.227564	7.83013	Up	0.112878	0.145367		500598	1029	0	18	0.001	0.344122	8.42678	Up	1.04391e-06	2.30581e-06		304991	966	0	10	0.001	0.175157	7.4525	Up	0.00108155	0.00246911
XLOC_023490	346	0	22	0.001	1.27665	10.3181	Up	3.86e-08	1.05e-07		114768	1359	0	17	0.001	0.226783	7.82517	Up	4.8209e-06	1.03096e-05		XLOC_030124	229	0	4	0.001	0.343621	8.42467	Up	0.0444402	0.0589033		60665	393	0	4	0.001	0.172215	7.42807	Up	0.0654694	0.10292
XLOC_038438	221	0	14	0.001	1.27192	10.3128	Up	1.86e-05	4.05e-05		XLOC_047494	242	0	3	0.001	0.224743	7.81213	Up	0.112878	0.145512		XLOC_069658	229	0	4	0.001	0.343621	8.42467	Up	0.0444402	0.0588991		XLOC_151844	494	0	5	0.001	0.171257	7.42002	Up	0.03304	0.056146
XLOC_038241	253	0	16	0.001	1.26977	10.3103	Up	3.97e-06	9.25e-06		XLOC_048527	242	0	3	0.001	0.224743	7.81213	Up	0.112878	0.145482		XLOC_012443	230	0	4	0.001	0.342127	8.41839	Up	0.0444402	0.0592073		XLOC_086266	298	0	3	0.001	0.170337	7.41225	Up	0.129729	0.187268
XLOC_081806	1489	0	94	0.001	1.26753	10.3078	Up	2.74e-32	1.46e-31		24981	1134	0	14	0.001	0.223818	7.80618	Up	4.16338e-05	8.16948e-05		362553	979	0	17	0.001	0.341603	8.41618	Up	2.23518e-06	4.79287e-06		307919	1594	0	16	0.001	0.169838	7.40802	Up	1.78672e-05	5.21047e-05
XLOC_096232	238	0	15	0.001	1.26543	10.3054	Up	8.6e-06	1.94e-05		XLOC_129178	244	0	3	0.001	0.222901	7.80026	Up	0.112878	0.145747		XLOC_129885	232	0	4	0.001	0.339177	8.4059	Up	0.0444402	0.0591865		XLOC_148504	200	0	2	0.001	0.169201	7.4026	Up	0.25706	0.332319
XLOC_116744	254	0	16	0.001	1.26477	10.3047	Up	3.97e-06	9.25e-06		XLOC_129155	245	0	3	0.001	0.221991	7.79436	Up	0.112878	0.145852		XLOC_095026	232	0	4	0.001	0.339177	8.4059	Up	0.0444402	0.0591346		114105	1101	0	11	0.001	0.169048	7.40129	Up	0.000545818	0.0013104
XLOC_110015	207	0	13	0.001	1.26095	10.3003	Up	4.03e-05	8.49e-05		114500	1721	0	21	0.001	0.221217	7.78932	Up	2.72086e-07	6.39544e-07		XLOC_116732	348	0	6	0.001	0.339177	8.4059	Up	0.00969334	0.0140894		113937	702	0	7	0.001	0.168719	7.39848	Up	0.00841478	0.0162958
XLOC_021946	223	0	14	0.001	1.26051	10.2998	Up	1.86e-05	4.05e-05		XLOC_139651	246	0	3	0.001	0.221089	7.78848	Up	0.112878	0.145762		XLOC_150530	232	0	4	0.001	0.339177	8.4059	Up	0.0444402	0.0589836		XLOC_076583	201	0	2	0.001	0.16836	7.3954	Up	0.25706	0.333175
XLOC_086637	239	0	15	0.001	1.26014	10.2994	Up	8.6e-06	1.94e-05		81509	1312	0	16	0.001	0.221089	7.78848	Up	9.89086e-06	2.0631e-05		XLOC_131251	232	0	4	0.001	0.339177	8.4059	Up	0.0444402	0.0589527		XLOC_166907	201	0	2	0.001	0.16836	7.3954	Up	0.25706	0.332412
XLOC_075043	255	0	16	0.001	1.25981	10.299	Up	3.97e-06	9.23e-06		XLOC_130882	377	1	210	0.045726	10.0985	7.78692	Up	3.05346e-64	2.22622e-63		XLOC_080007	232	0	4	0.001	0.339177	8.4059	Up	0.0444402	0.0588621		XLOC_023305	201	0	2	0.001	0.16836	7.3954	Up	0.25706	0.331101
XLOC_117065	224	0	14	0.001	1.25489	10.2933	Up	1.86e-05	4.05e-05		299606	905	0	11	0.001	0.220356	7.78369	Up	0.000359552	0.000644639		XLOC_133460	233	0	4	0.001	0.337722	8.39969	Up	0.0444402	0.0592302		XLOC_124705	203	0	2	0.001	0.166701	7.38112	Up	0.25706	0.334479
XLOC_142987	208	0	13	0.001	1.25489	10.2933	Up	4.03e-05	8.49e-05		81753	1975	0	24	0.001	0.220305	7.78336	Up	3.15058e-08	7.89135e-08		XLOC_091675	233	0	4	0.001	0.337722	8.39969	Up	0.0444402	0.0591928		81687	2986	11	1867	0.063505	10.5793	7.38016	Up	0	0
XLOC_128811	240	0	15	0.001	1.25489	10.2933	Up	8.6e-06	1.94e-05		XLOC_013391	741	0	9	0.001	0.220194	7.78263	Up	0.00151347	0.00254076		XLOC_061744	233	0	4	0.001	0.337722	8.39969	Up	0.0444402	0.0590414		292594	1152	45	7637	0.673387	112.169	7.38003	Up	0	0
XLOC_078188	209	0	13	0.001	1.24888	10.2864	Up	4.03e-05	8.49e-05		XLOC_083027	248	0	3	0.001	0.219306	7.7768	Up	0.112878	0.145542		XLOC_129058	235	0	4	0.001	0.334847	8.38736	Up	0.0444402	0.0589774		XLOC_162898	204	0	2	0.001	0.165884	7.37403	Up	0.25706	0.331147
XLOC_152331	242	0	15	0.001	1.24452	10.2814	Up	8.6e-06	1.94e-05		XLOC_123789	248	0	3	0.001	0.219306	7.7768	Up	0.112878	0.145447		XLOC_047380	235	0	4	0.001	0.334847	8.38736	Up	0.0444402	0.0589403		XLOC_026853	205	0	2	0.001	0.165075	7.36697	Up	0.25706	0.331422
XLOC_058712	259	0	16	0.001	1.24035	10.2765	Up	3.97e-06	9.23e-06		XLOC_117420	249	0	3	0.001	0.218425	7.771	Up	0.112878	0.145677		287106	1650	0	28	0.001	0.333833	8.38298	Up	5.1541e-10	1.46448e-09		XLOC_067945	309	0	3	0.001	0.164273	7.35995	Up	0.129729	0.18734
XLOC_116952	243	0	15	0.001	1.23939	10.2754	Up	8.6e-06	1.94e-05		XLOC_119809	251	0	3	0.001	0.216685	7.75945	Up	0.112878	0.145882		XLOC_035810	237	0	4	0.001	0.332022	8.37513	Up	0.0444402	0.0593031		XLOC_151845	206	0	2	0.001	0.164273	7.35995	Up	0.25706	0.334748
XLOC_168555	243	0	15	0.001	1.23939	10.2754	Up	8.6e-06	1.94e-05		XLOC_040342	252	0	3	0.001	0.215825	7.75372	Up	0.112878	0.145907		XLOC_068430	237	0	4	0.001	0.332022	8.37513	Up	0.0444402	0.0591408		XLOC_140251	206	0	2	0.001	0.164273	7.35995	Up	0.25706	0.331893
XLOC_069602	243	0	15	0.001	1.23939	10.2754	Up	8.6e-06	1.94e-05		XLOC_086579	252	0	3	0.001	0.215825	7.75372	Up	0.112878	0.145517		XLOC_152677	237	0	4	0.001	0.332022	8.37513	Up	0.0444402	0.0590063		405349	927	0	9	0.001	0.164273	7.35995	Up	0.00214312	0.00463519
XLOC_131127	211	0	13	0.001	1.23704	10.2727	Up	4.03e-05	8.5e-05		XLOC_080885	252	0	3	0.001	0.215825	7.75372	Up	0.112878	0.145278		XLOC_154466	239	0	4	0.001	0.329243	8.36301	Up	0.0444402	0.0592177		XLOC_154243	207	0	2	0.001	0.16348	7.35297	Up	0.25706	0.334572
XLOC_092917	211	0	13	0.001	1.23704	10.2727	Up	4.03e-05	8.48e-05		XLOC_034761	505	0	6	0.001	0.215398	7.75086	Up	0.0130705	0.0195641		XLOC_026621	239	0	4	0.001	0.329243	8.36301	Up	0.0444402	0.058928		XLOC_021950	207	0	2	0.001	0.16348	7.35297	Up	0.25706	0.332077
XLOC_017546	228	0	14	0.001	1.23287	10.2678	Up	1.86e-05	4.05e-05		XLOC_116239	253	0	3	0.001	0.214972	7.748	Up	0.112878	0.145602		100526646	120	0	2	0.001	0.327871	8.35699	Up	0.20374	0.242597		24930	1413	12	1994	0.146401	23.8774	7.34958	Up	0	0
XLOC_176280	228	0	14	0.001	1.23287	10.2678	Up	1.86e-05	4.05e-05		294151	942	0	11	0.001	0.211701	7.72588	Up	0.000359552	0.000644517		XLOC_086493	240	0	4	0.001	0.327871	8.35699	Up	0.0444402	0.0588108		100526613	104	0	1	0.001	0.162694	7.34601	Up	0.50937	0.585628
XLOC_128539	212	0	13	0.001	1.23121	10.2659	Up	4.03e-05	8.5e-05		442921	515	0	6	0.001	0.211215	7.72257	Up	0.0130705	0.0195547		XLOC_063886	301	0	5	0.001	0.326782	8.35219	Up	0.020755	0.0289893		XLOC_026979	208	0	2	0.001	0.162694	7.34601	Up	0.25706	0.331951
XLOC_009641	278	0	17	0.001	1.2278	10.2619	Up	1.84e-06	4.38e-06		362727	859	0	10	0.001	0.211051	7.72145	Up	0.00073768	0.00128076		474144	362	0	6	0.001	0.32606	8.34899	Up	0.00969334	0.0140781		291929	939	0	9	0.001	0.162174	7.3414	Up	0.00214312	0.00463708
XLOC_005718	246	0	15	0.001	1.22428	10.2577	Up	8.6e-06	1.94e-05		XLOC_028789	259	0	3	0.001	0.209992	7.71419	Up	0.112878	0.145637		XLOC_013542	242	0	4	0.001	0.325162	8.34501	Up	0.0444402	0.0592968		XLOC_023995	209	0	2	0.001	0.161915	7.3391	Up	0.25706	0.334292
XLOC_023296	230	0	14	0.001	1.22215	10.2552	Up	1.86e-05	4.05e-05		XLOC_073505	259	0	3	0.001	0.209992	7.71419	Up	0.112878	0.145452		XLOC_124782	242	0	4	0.001	0.325162	8.34501	Up	0.0444402	0.0590228		XLOC_057509	210	0	2	0.001	0.161144	7.33221	Up	0.25706	0.333756
XLOC_112793	230	0	14	0.001	1.22215	10.2552	Up	1.86e-05	4.05e-05		500338	693	0	8	0.001	0.209285	7.70932	Up	0.00310512	0.00502652		XLOC_051210	243	0	4	0.001	0.323824	8.33906	Up	0.0444402	0.0588847		300796	840	0	8	0.001	0.161144	7.33221	Up	0.00424662	0.00872467
XLOC_157964	232	0	14	0.001	1.21161	10.2427	Up	1.86e-05	4.05e-05		XLOC_131190	262	0	3	0.001	0.207587	7.69757	Up	0.112878	0.145887		XLOC_069602	243	0	4	0.001	0.323824	8.33906	Up	0.0444402	0.0588683		300207	526	0	5	0.001	0.160838	7.32946	Up	0.03304	0.056008
XLOC_117435	232	0	14	0.001	1.21161	10.2427	Up	1.86e-05	4.05e-05		362553	979	0	11	0.001	0.2037	7.6703	Up	0.000359552	0.000644947		XLOC_064367	243	0	4	0.001	0.323824	8.33906	Up	0.0444402	0.0588272		XLOC_023131	211	0	2	0.001	0.160381	7.32536	Up	0.25706	0.334666
500598	1029	0	62	0.001	1.20976	10.2405	Up	1.48e-21	6.53e-21		100314069	91	0	1	0.001	0.199223	7.63824	Up	0.475136	0.529876		689853	609	0	10	0.001	0.323026	8.33551	Up	0.00046118	0.000786693		XLOC_157934	211	0	2	0.001	0.160381	7.32536	Up	0.25706	0.330815
XLOC_170980	249	0	15	0.001	1.20953	10.2402	Up	8.6e-06	1.94e-05		XLOC_154336	273	0	3	0.001	0.199223	7.63824	Up	0.112878	0.145392		XLOC_157763	244	0	4	0.001	0.322497	8.33314	Up	0.0444402	0.0589444		XLOC_154251	317	0	3	0.001	0.160128	7.32308	Up	0.129729	0.186978
XLOC_124205	249	0	15	0.001	1.20953	10.2402	Up	8.6e-06	1.94e-05		XLOC_032536	276	0	3	0.001	0.197057	7.62247	Up	0.112878	0.145867		691516	612	0	10	0.001	0.321443	8.32842	Up	0.00046118	0.000786587		297666	1193	4	652	0.0577996	9.24722	7.32182	Up	1.07011e-185	3.23256e-184
XLOC_102512	200	0	12	0.001	1.20469	10.2344	Up	8.73e-05	0.000177565		295848	921	0	10	0.001	0.196844	7.62091	Up	0.00073768	0.00128135		XLOC_129155	245	0	4	0.001	0.32118	8.32724	Up	0.0444402	0.0592822		XLOC_143261	213	0	2	0.001	0.158875	7.31174	Up	0.25706	0.331514
XLOC_129058	235	0	14	0.001	1.19615	10.2242	Up	1.86e-05	4.05e-05		59296	1498	0	16	0.001	0.193637	7.59721	Up	9.89086e-06	2.06321e-05		XLOC_089911	246	0	4	0.001	0.319875	8.32136	Up	0.0444402	0.0590932		XLOC_091991	213	0	2	0.001	0.158875	7.31174	Up	0.25706	0.33069
314467	1247	0	74	0.001	1.19149	10.2185	Up	1.4e-25	6.71e-25		XLOC_114688	282	0	3	0.001	0.192865	7.59145	Up	0.112878	0.145442		XLOC_066594	247	0	4	0.001	0.31858	8.31551	Up	0.0444402	0.0590911		59296	1498	0	14	0.001	0.158132	7.30499	Up	7.01542e-05	0.000191048
XLOC_045133	203	0	12	0.001	1.18689	10.213	Up	8.73e-05	0.000177537		362052	3324	0	35	0.001	0.190892	7.57661	Up	1.16206e-11	3.4949e-11		XLOC_158708	247	0	4	0.001	0.31858	8.31551	Up	0.0444402	0.0589898		XLOC_076181	215	0	2	0.001	0.157397	7.29826	Up	0.25706	0.333547
XLOC_068430	237	0	14	0.001	1.18605	10.212	Up	1.86e-05	4.05e-05		100313971	95	0	1	0.001	0.190835	7.57618	Up	0.475136	0.527203		XLOC_145165	248	0	4	0.001	0.317295	8.30968	Up	0.0444402	0.0592656		XLOC_016984	215	0	2	0.001	0.157397	7.29826	Up	0.25706	0.330758
XLOC_085075	325	0	19	0.001	1.1738	10.197	Up	3.92e-07	9.96e-07		297666	1193	4	720	0.0577996	10.9414	7.56452	Up	1.4852e-216	2.59056e-215		691162	993	0	16	0.001	0.316975	8.30823	Up	4.7859e-06	9.94315e-06		XLOC_085075	325	0	3	0.001	0.156186	7.28712	Up	0.129729	0.186942
XLOC_140092	240	0	14	0.001	1.17123	10.1938	Up	1.86e-05	4.05e-05		XLOC_163978	2492	0	26	0.001	0.18915	7.56339	Up	7.48476e-09	1.94925e-08		XLOC_169506	249	0	4	0.001	0.316021	8.30388	Up	0.0444402	0.059087		XLOC_151817	217	0	2	0.001	0.155946	7.2849	Up	0.25706	0.330598
XLOC_178188	241	0	14	0.001	1.16637	10.1878	Up	1.86e-05	4.05e-05		100314219	96	0	1	0.001	0.188847	7.56107	Up	0.475136	0.530112		XLOC_084140	312	0	5	0.001	0.315261	8.3004	Up	0.020755	0.0289989		XLOC_151863	327	0	3	0.001	0.155231	7.27827	Up	0.129729	0.187275
XLOC_107452	224	0	13	0.001	1.16525	10.1864	Up	4.03e-05	8.49e-05		100313999	96	0	1	0.001	0.188847	7.56107	Up	0.475136	0.528982		XLOC_013854	250	0	4	0.001	0.314757	8.29809	Up	0.0444402	0.0588231		XLOC_151832	327	0	3	0.001	0.155231	7.27827	Up	0.129729	0.187014
XLOC_127728	225	0	13	0.001	1.16007	10.18	Up	4.03e-05	8.5e-05		XLOC_007030	289	0	3	0.001	0.188193	7.55607	Up	0.112878	0.145233		XLOC_119809	251	0	4	0.001	0.313503	8.29233	Up	0.0444402	0.0592885		XLOC_164308	219	0	2	0.001	0.154522	7.27167	Up	0.25706	0.331319
XLOC_139042	243	0	14	0.001	1.15677	10.1759	Up	1.86e-05	4.06e-05		25060	3027	25	4468	0.142375	26.7597	7.55423	Up	0	0		XLOC_085656	314	0	5	0.001	0.313253	8.29118	Up	0.020755	0.0288936		XLOC_122615	219	0	2	0.001	0.154522	7.27167	Up	0.25706	0.330724
XLOC_091563	261	0	15	0.001	1.15392	10.1723	Up	8.6e-06	1.94e-05		XLOC_083343	387	0	4	0.001	0.187383	7.54985	Up	0.0550176	0.0748604		XLOC_098017	254	0	4	0.001	0.3098	8.27519	Up	0.0444402	0.0588375		XLOC_099906	220	0	2	0.001	0.15382	7.26509	Up	0.25706	0.334175
XLOC_169932	228	0	13	0.001	1.14481	10.1609	Up	4.03e-05	8.5e-05		100313977	97	0	1	0.001	0.1869	7.54612	Up	0.475136	0.530916		XLOC_097730	318	0	5	0.001	0.309313	8.27292	Up	0.020755	0.0289265		XLOC_154213	220	0	2	0.001	0.15382	7.26509	Up	0.25706	0.332112
XLOC_169156	228	0	13	0.001	1.14481	10.1609	Up	4.03e-05	8.49e-05		XLOC_102091	486	0	5	0.001	0.186515	7.54315	Up	0.0268162	0.0383135		XLOC_146890	319	0	5	0.001	0.308343	8.26839	Up	0.020755	0.0289626		XLOC_068323	220	0	2	0.001	0.15382	7.26509	Up	0.25706	0.331686
XLOC_021977	228	0	13	0.001	1.14481	10.1609	Up	4.03e-05	8.49e-05		XLOC_057001	487	0	5	0.001	0.186132	7.54018	Up	0.0268162	0.0383077		XLOC_116057	257	0	4	0.001	0.306184	8.25825	Up	0.0444402	0.0591429		116630	441	0	4	0.001	0.153471	7.26182	Up	0.0654694	0.103155
XLOC_145437	246	0	14	0.001	1.14266	10.1582	Up	1.86e-05	4.05e-05		XLOC_112041	293	0	3	0.001	0.185624	7.53624	Up	0.112878	0.145897		XLOC_055019	257	0	4	0.001	0.306184	8.25825	Up	0.0444402	0.0590683		XLOC_103963	221	0	2	0.001	0.153123	7.25855	Up	0.25706	0.333465
XLOC_089606	230	0	13	0.001	1.13485	10.1483	Up	4.03e-05	8.5e-05		494204	1369	0	14	0.001	0.185398	7.53448	Up	4.16338e-05	8.16564e-05		XLOC_026085	322	0	5	0.001	0.30547	8.25489	Up	0.020755	0.0289808		XLOC_141823	221	0	2	0.001	0.153123	7.25855	Up	0.25706	0.33328
XLOC_167239	232	0	13	0.001	1.12507	10.1358	Up	4.03e-05	8.5e-05		XLOC_072742	294	0	3	0.001	0.184993	7.53132	Up	0.112878	0.145308		XLOC_049052	259	0	4	0.001	0.303819	8.24707	Up	0.0444402	0.0589321		XLOC_131219	222	0	2	0.001	0.152434	7.25204	Up	0.25706	0.333187
XLOC_083227	233	0	13	0.001	1.12024	10.1296	Up	4.03e-05	8.49e-05		XLOC_086266	298	0	3	0.001	0.18251	7.51183	Up	0.112878	0.145792		XLOC_134056	263	0	4	0.001	0.299198	8.22496	Up	0.0444402	0.0592052		XLOC_151825	222	0	2	0.001	0.152434	7.25204	Up	0.25706	0.332654
XLOC_119809	251	0	14	0.001	1.1199	10.1292	Up	1.86e-05	4.06e-05		100192205	398	0	4	0.001	0.182204	7.50941	Up	0.0550176	0.0751104		XLOC_123855	329	0	5	0.001	0.298971	8.22386	Up	0.020755	0.0289584		29245	1110	0	10	0.001	0.152434	7.25204	Up	0.00108155	0.00247017
XLOC_140257	216	0	12	0.001	1.11545	10.1234	Up	8.73e-05	0.000177471		58850	1800	0	18	0.001	0.181293	7.50218	Up	2.34976e-06	5.15429e-06		XLOC_076576	264	0	4	0.001	0.298065	8.21948	Up	0.0444402	0.0590435		XLOC_140661	223	0	2	0.001	0.15175	7.24555	Up	0.25706	0.333837
XLOC_176200	271	0	15	0.001	1.11134	10.1181	Up	8.6e-06	1.94e-05		XLOC_075555	201	0	2	0.001	0.180391	7.49498	Up	0.231586	0.282403		XLOC_004004	265	0	4	0.001	0.29694	8.21403	Up	0.0444402	0.0590001		XLOC_063649	223	0	2	0.001	0.15175	7.24555	Up	0.25706	0.332285
XLOC_037290	235	0	13	0.001	1.11071	10.1173	Up	4.03e-05	8.5e-05		XLOC_166907	201	0	2	0.001	0.180391	7.49498	Up	0.231586	0.279808		XLOC_103597	265	0	4	0.001	0.29694	8.21403	Up	0.0444402	0.0589383		XLOC_145139	224	0	2	0.001	0.151073	7.2391	Up	0.25706	0.333919
300247	1722	0	95	0.001	1.10768	10.1133	Up	1.27e-32	6.78e-32		XLOC_054747	201	0	2	0.001	0.180391	7.49498	Up	0.231586	0.278297		XLOC_109693	267	0	4	0.001	0.294716	8.20318	Up	0.0444402	0.0589795		XLOC_053964	224	0	2	0.001	0.151073	7.2391	Up	0.25706	0.333896
XLOC_129234	310	0	17	0.001	1.10106	10.1047	Up	1.84e-06	4.4e-06		XLOC_068649	201	0	2	0.001	0.180391	7.49498	Up	0.231586	0.278217		XLOC_057637	269	0	4	0.001	0.292525	8.19241	Up	0.0444402	0.0590332		XLOC_010158	224	0	2	0.001	0.151073	7.2391	Up	0.25706	0.332944
XLOC_122615	219	0	12	0.001	1.10017	10.1035	Up	8.73e-05	0.000177283		XLOC_069620	302	0	3	0.001	0.180092	7.49259	Up	0.112878	0.145427		XLOC_086525	202	0	3	0.001	0.292163	8.19063	Up	0.0951538	0.119619		100526633	112	0	1	0.001	0.151073	7.2391	Up	0.50937	0.585772
XLOC_162999	256	0	14	0.001	1.09803	10.1007	Up	1.86e-05	4.05e-05		64546	1008	0	10	0.001	0.179854	7.49068	Up	0.00073768	0.00128105		293152	1215	0	18	0.001	0.291441	8.18706	Up	1.04391e-06	2.30501e-06		289353	2243	0	20	0.001	0.150871	7.23717	Up	1.15894e-06	3.77259e-06
408234	512	0	28	0.001	1.09803	10.1007	Up	3.75e-10	1.15e-09		XLOC_088044	202	0	2	0.001	0.179498	7.48782	Up	0.231586	0.27944		XLOC_048923	270	0	4	0.001	0.291441	8.18706	Up	0.0444402	0.0590208		XLOC_115377	225	0	2	0.001	0.150401	7.23267	Up	0.25706	0.331548
XLOC_028765	238	0	13	0.001	1.09671	10.099	Up	4.03e-05	8.49e-05		XLOC_086525	202	0	2	0.001	0.179498	7.48782	Up	0.231586	0.278048		XLOC_110065	270	0	4	0.001	0.291441	8.18706	Up	0.0444402	0.0588765		XLOC_041907	226	0	2	0.001	0.149736	7.22628	Up	0.25706	0.334105
XLOC_099906	220	0	12	0.001	1.09517	10.0969	Up	8.73e-05	0.00017764		293152	1215	0	12	0.001	0.179055	7.48426	Up	0.00017525	0.00032446		XLOC_118362	204	0	3	0.001	0.289298	8.17641	Up	0.0951538	0.120041		XLOC_170794	226	0	2	0.001	0.149736	7.22628	Up	0.25706	0.333768
XLOC_154213	220	0	12	0.001	1.09517	10.0969	Up	8.73e-05	0.000177424		XLOC_169095	203	0	2	0.001	0.178614	7.4807	Up	0.231586	0.282339		XLOC_009207	204	0	3	0.001	0.289298	8.17641	Up	0.0951538	0.119977		24291	792	0	7	0.001	0.149547	7.22445	Up	0.00841478	0.0162789
XLOC_121429	202	0	11	0.001	1.09337	10.0946	Up	0.000188896	0.000370081		XLOC_030074	203	0	2	0.001	0.178614	7.4807	Up	0.231586	0.281517		81753	1975	0	29	0.001	0.288859	8.17422	Up	2.40714e-10	6.98664e-10		24981	1134	0	10	0.001	0.149208	7.22118	Up	0.00108155	0.00247032
XLOC_088541	202	0	11	0.001	1.09337	10.0946	Up	0.000188896	0.000369722		689853	609	0	6	0.001	0.178614	7.4807	Up	0.0130705	0.0195516		XLOC_033321	274	0	4	0.001	0.287187	8.16585	Up	0.0444402	0.0588539		XLOC_104498	227	0	2	0.001	0.149076	7.21991	Up	0.25706	0.332828
XLOC_030106	239	0	13	0.001	1.09212	10.0929	Up	4.03e-05	8.5e-05		XLOC_118362	204	0	2	0.001	0.177738	7.47361	Up	0.231586	0.280583		XLOC_131680	207	0	3	0.001	0.285106	8.15535	Up	0.0951538	0.120377		XLOC_055490	227	0	2	0.001	0.149076	7.21991	Up	0.25706	0.332435
XLOC_047993	239	0	13	0.001	1.09212	10.0929	Up	4.03e-05	8.49e-05		XLOC_075546	205	0	2	0.001	0.176871	7.46655	Up	0.231586	0.279037		XLOC_083261	207	0	3	0.001	0.285106	8.15535	Up	0.0951538	0.119798		XLOC_131887	227	0	2	0.001	0.149076	7.21991	Up	0.25706	0.33133
XLOC_086493	240	0	13	0.001	1.08757	10.0869	Up	4.03e-05	8.48e-05		29446	616	0	6	0.001	0.176584	7.46421	Up	0.0130705	0.0195415		XLOC_142040	207	0	3	0.001	0.285106	8.15535	Up	0.0951538	0.119762		XLOC_107474	227	0	2	0.001	0.149076	7.21991	Up	0.25706	0.330953
XLOC_142723	222	0	12	0.001	1.08531	10.0839	Up	8.73e-05	0.000177669		XLOC_036146	206	0	2	0.001	0.176013	7.45953	Up	0.231586	0.278146		XLOC_077572	209	0	3	0.001	0.282377	8.14148	Up	0.0951538	0.120273		XLOC_149839	228	0	2	0.001	0.148422	7.21356	Up	0.25706	0.33442
XLOC_090594	241	0	13	0.001	1.08306	10.0809	Up	4.03e-05	8.49e-05		XLOC_131680	207	0	2	0.001	0.175162	7.45255	Up	0.231586	0.282385		XLOC_103645	279	0	4	0.001	0.28204	8.13976	Up	0.0444402	0.0592843		XLOC_176280	228	0	2	0.001	0.148422	7.21356	Up	0.25706	0.333686
XLOC_160350	353	0	19	0.001	1.0807	10.0777	Up	3.92e-07	9.96e-07		XLOC_154253	207	0	2	0.001	0.175162	7.45255	Up	0.231586	0.282284		XLOC_032138	280	0	4	0.001	0.281033	8.13459	Up	0.0444402	0.0591201		XLOC_019427	228	0	2	0.001	0.148422	7.21356	Up	0.25706	0.333164
XLOC_145019	224	0	12	0.001	1.07562	10.0709	Up	8.73e-05	0.000177292		XLOC_072313	207	0	2	0.001	0.175162	7.45255	Up	0.231586	0.281109		XLOC_075290	281	0	4	0.001	0.280033	8.12945	Up	0.0444402	0.0589156		499469	457	0	4	0.001	0.148098	7.2104	Up	0.0654694	0.103094
XLOC_115765	243	0	13	0.001	1.07414	10.069	Up	4.03e-05	8.49e-05		XLOC_152711	207	0	2	0.001	0.175162	7.45255	Up	0.231586	0.279512		XLOC_122337	281	0	4	0.001	0.280033	8.12945	Up	0.0444402	0.0589135		404892	915	0	8	0.001	0.147936	7.20883	Up	0.00424662	0.00872756
XLOC_172765	206	0	11	0.001	1.07214	10.0663	Up	0.000188896	0.000370346		XLOC_032504	208	0	2	0.001	0.17432	7.4456	Up	0.231586	0.28169		XLOC_041934	211	0	3	0.001	0.279701	8.12774	Up	0.0951538	0.120109		XLOC_173360	229	0	2	0.001	0.147774	7.20725	Up	0.25706	0.334596
XLOC_142132	225	0	12	0.001	1.07084	10.0645	Up	8.73e-05	0.000177405		100362981	312	0	3	0.001	0.17432	7.4456	Up	0.112878	0.145632		XLOC_088784	211	0	3	0.001	0.279701	8.12774	Up	0.0951538	0.119874		XLOC_009479	229	0	2	0.001	0.147774	7.20725	Up	0.25706	0.33428
XLOC_152417	226	0	12	0.001	1.0661	10.0581	Up	8.73e-05	0.000177697		XLOC_142987	208	0	2	0.001	0.17432	7.4456	Up	0.231586	0.280195		XLOC_106756	282	0	4	0.001	0.27904	8.12433	Up	0.0444402	0.0591844		XLOC_069658	229	0	2	0.001	0.147774	7.20725	Up	0.25706	0.33109
XLOC_040284	226	0	12	0.001	1.0661	10.0581	Up	8.73e-05	0.000177452		XLOC_003822	208	0	2	0.001	0.17432	7.4456	Up	0.231586	0.280087		XLOC_176212	212	0	3	0.001	0.278381	8.12092	Up	0.0951538	0.120037		114500	1721	0	15	0.001	0.147474	7.20431	Up	3.54042e-05	9.98989e-05
XLOC_042191	208	0	11	0.001	1.06183	10.0523	Up	0.000188896	0.000370384		XLOC_026979	208	0	2	0.001	0.17432	7.4456	Up	0.231586	0.279252		XLOC_086704	212	0	3	0.001	0.278381	8.12092	Up	0.0951538	0.11981		XLOC_089606	230	0	2	0.001	0.147132	7.20096	Up	0.25706	0.3349
XLOC_175846	284	0	15	0.001	1.06047	10.0505	Up	8.6e-06	1.94e-05		500945	728	0	7	0.001	0.17432	7.4456	Up	0.00637066	0.00991167		XLOC_131448	212	0	3	0.001	0.278381	8.12092	Up	0.0951538	0.119766		XLOC_009173	230	0	2	0.001	0.147132	7.20096	Up	0.25706	0.334643
XLOC_155240	284	0	15	0.001	1.06047	10.0505	Up	8.6e-06	1.94e-05		502875	1149	0	11	0.001	0.173562	7.4393	Up	0.000359552	0.000644885		XLOC_173259	212	0	3	0.001	0.278381	8.12092	Up	0.0951538	0.119647		100526563	115	0	1	0.001	0.147132	7.20096	Up	0.50937	0.587314
XLOC_125478	286	0	15	0.001	1.05305	10.0404	Up	8.6e-06	1.94e-05		XLOC_049044	209	0	2	0.001	0.173486	7.43868	Up	0.231586	0.278475		XLOC_131591	213	0	3	0.001	0.277075	8.11413	Up	0.0951538	0.120253		XLOC_151861	230	0	2	0.001	0.147132	7.20096	Up	0.25706	0.33262
XLOC_069658	229	0	12	0.001	1.05213	10.0391	Up	8.73e-05	0.00017733		100314035	105	0	1	0.001	0.17266	7.43179	Up	0.475136	0.529814		287741	1500	0	21	0.001	0.275412	8.10545	Up	1.06343e-07	2.55559e-07		XLOC_143408	231	0	2	0.001	0.146495	7.19471	Up	0.25706	0.333512
XLOC_074465	231	0	12	0.001	1.04302	10.0266	Up	8.73e-05	0.000177612		641630	210	0	2	0.001	0.17266	7.43179	Up	0.231586	0.281472		XLOC_115902	287	0	4	0.001	0.274178	8.09897	Up	0.0444402	0.0589547		405203	927	0	8	0.001	0.146021	7.19003	Up	0.00424662	0.00872515
XLOC_125298	270	0	14	0.001	1.04109	10.0239	Up	1.86e-05	4.05e-05		XLOC_062553	210	0	2	0.001	0.17266	7.43179	Up	0.231586	0.27876		498316	435	0	6	0.001	0.271342	8.08397	Up	0.00969334	0.0140802		XLOC_037490	232	0	2	0.001	0.145863	7.18847	Up	0.25706	0.334888
XLOC_037490	232	0	12	0.001	1.03853	10.0203	Up	8.73e-05	0.000177716		25345	315	0	3	0.001	0.17266	7.43179	Up	0.112878	0.145258		XLOC_163978	2492	0	34	0.001	0.268402	8.06825	Up	5.34868e-12	1.70935e-11		XLOC_129885	232	0	2	0.001	0.145863	7.18847	Up	0.25706	0.333931
XLOC_159975	232	0	12	0.001	1.03853	10.0203	Up	8.73e-05	0.000177348		300796	840	0	8	0.001	0.17266	7.43179	Up	0.00310512	0.00502047		XLOC_099386	220	0	3	0.001	0.268258	8.06748	Up	0.0951538	0.119834		XLOC_086507	232	0	2	0.001	0.145863	7.18847	Up	0.25706	0.33364
XLOC_075061	253	0	13	0.001	1.03169	10.0108	Up	4.03e-05	8.5e-05		XLOC_088784	211	0	2	0.001	0.171842	7.42494	Up	0.231586	0.279628		XLOC_141823	221	0	3	0.001	0.267045	8.06094	Up	0.0951538	0.120069		XLOC_096571	232	0	2	0.001	0.145863	7.18847	Up	0.25706	0.331365
XLOC_144988	253	0	13	0.001	1.03169	10.0108	Up	4.03e-05	8.5e-05		XLOC_097730	318	0	3	0.001	0.171031	7.41811	Up	0.112878	0.145412		XLOC_116730	221	0	3	0.001	0.267045	8.06094	Up	0.0951538	0.119651		XLOC_097990	233	0	2	0.001	0.145237	7.18227	Up	0.25706	0.333256
XLOC_006766	255	0	13	0.001	1.02359	9.99943	Up	4.03e-05	8.49e-05		XLOC_047834	212	0	2	0.001	0.171031	7.41811	Up	0.231586	0.278948		XLOC_007003	296	0	4	0.001	0.265842	8.05442	Up	0.0444402	0.0588868		XLOC_117360	234	0	2	0.001	0.144617	7.17609	Up	0.25706	0.334327
XLOC_007003	296	0	15	0.001	1.01748	9.99078	Up	8.6e-06	1.94e-05		494281	954	0	9	0.001	0.171031	7.41811	Up	0.00151347	0.00253929		XLOC_140661	223	0	3	0.001	0.26465	8.04794	Up	0.0951538	0.120165		XLOC_062540	234	0	2	0.001	0.144617	7.17609	Up	0.25706	0.333628
XLOC_084583	277	0	14	0.001	1.01478	9.98695	Up	1.86e-05	4.05e-05		XLOC_143261	213	0	2	0.001	0.170228	7.41133	Up	0.231586	0.278832		XLOC_021946	223	0	3	0.001	0.26465	8.04794	Up	0.0951538	0.119889		100526593	117	0	1	0.001	0.144617	7.17609	Up	0.50937	0.58523
XLOC_116507	238	0	12	0.001	1.01235	9.98349	Up	8.73e-05	0.000177725		100526572	107	0	1	0.001	0.169433	7.40457	Up	0.475136	0.526628		XLOC_053964	224	0	3	0.001	0.263468	8.04148	Up	0.0951538	0.120181		100526599	117	0	1	0.001	0.144617	7.17609	Up	0.50937	0.584779
XLOC_059982	239	0	12	0.001	1.00811	9.97744	Up	8.73e-05	0.000177584		XLOC_047220	215	0	2	0.001	0.168645	7.39784	Up	0.231586	0.281891		XLOC_117065	224	0	3	0.001	0.263468	8.04148	Up	0.0951538	0.120053		100526597	118	0	1	0.001	0.143391	7.16381	Up	0.50937	0.588242
XLOC_010300	241	0	12	0.001	0.999744	9.96541	Up	8.73e-05	0.000177414		XLOC_051856	215	0	2	0.001	0.168645	7.39784	Up	0.231586	0.279548		XLOC_063224	225	0	3	0.001	0.262297	8.03506	Up	0.0951538	0.120265		XLOC_128824	236	0	2	0.001	0.143391	7.16381	Up	0.25706	0.334222
XLOC_051982	221	0	11	0.001	0.999367	9.96487	Up	0.000188896	0.000370157		XLOC_016700	324	0	3	0.001	0.167864	7.39115	Up	0.112878	0.145767		XLOC_004551	225	0	3	0.001	0.262297	8.03506	Up	0.0951538	0.120177		XLOC_086661	236	0	2	0.001	0.143391	7.16381	Up	0.25706	0.331767
XLOC_155460	221	0	11	0.001	0.999367	9.96487	Up	0.000188896	0.000369609		100314018	108	0	1	0.001	0.167864	7.39115	Up	0.475136	0.528482		XLOC_127728	225	0	3	0.001	0.262297	8.03506	Up	0.0951538	0.120145		293379	945	0	8	0.001	0.143239	7.16228	Up	0.00424662	0.00874445
XLOC_047494	242	0	12	0.001	0.995612	9.95944	Up	8.73e-05	0.000177518		XLOC_149777	217	0	2	0.001	0.16709	7.38448	Up	0.231586	0.281973		25451	1425	0	19	0.001	0.262297	8.03506	Up	4.87542e-07	1.10832e-06		XLOC_016472	237	0	2	0.001	0.142786	7.15771	Up	0.25706	0.33435
XLOC_134056	263	0	13	0.001	0.992458	9.95486	Up	4.03e-05	8.5e-05		XLOC_119819	217	0	2	0.001	0.16709	7.38448	Up	0.231586	0.280042		XLOC_168725	225	0	3	0.001	0.262297	8.03506	Up	0.0951538	0.119615		293278	948	0	8	0.001	0.142786	7.15771	Up	0.00424662	0.00874348
XLOC_067336	263	0	13	0.001	0.992458	9.95486	Up	4.03e-05	8.49e-05		100526622	109	0	1	0.001	0.166324	7.37785	Up	0.475136	0.530663		XLOC_151199	226	0	3	0.001	0.261137	8.02866	Up	0.0951538	0.119726		XLOC_068430	237	0	2	0.001	0.142786	7.15771	Up	0.25706	0.333338
XLOC_151837	243	0	12	0.001	0.991515	9.95349	Up	8.73e-05	0.000177687		XLOC_120393	218	0	2	0.001	0.166324	7.37785	Up	0.231586	0.279082		XLOC_060748	227	0	3	0.001	0.259986	8.02229	Up	0.0951538	0.119599		XLOC_152677	237	0	2	0.001	0.142786	7.15771	Up	0.25706	0.33202
XLOC_062611	243	0	12	0.001	0.991515	9.95349	Up	8.73e-05	0.000177659		XLOC_164308	219	0	2	0.001	0.165564	7.37125	Up	0.231586	0.278707		XLOC_049303	228	0	3	0.001	0.258846	8.01595	Up	0.0951538	0.119695		XLOC_148268	238	0	2	0.001	0.142186	7.15164	Up	0.25706	0.331204
XLOC_136470	223	0	11	0.001	0.990404	9.95187	Up	0.000188896	0.000370214		689931	1206	0	11	0.001	0.165358	7.36945	Up	0.000359552	0.000645039		XLOC_086701	304	0	4	0.001	0.258846	8.01595	Up	0.0444402	0.0588149		305711	954	0	8	0.001	0.141888	7.14861	Up	0.00424662	0.00872804
XLOC_115613	223	0	11	0.001	0.990404	9.95187	Up	0.000188896	0.0003701		25503	659	0	6	0.001	0.165062	7.36686	Up	0.0130705	0.01954		494204	1369	0	18	0.001	0.258657	8.0149	Up	1.04391e-06	2.3042e-06		81509	1312	0	11	0.001	0.141861	7.14833	Up	0.000545818	0.00131124
XLOC_072893	223	0	11	0.001	0.990404	9.95187	Up	0.000188896	0.00036976		XLOC_099906	220	0	2	0.001	0.164812	7.36468	Up	0.231586	0.281618		300796	840	0	11	0.001	0.257613	8.00906	Up	0.000215386	0.00038064		XLOC_059982	239	0	2	0.001	0.141591	7.14559	Up	0.25706	0.333744
83928	1392	0	68	0.001	0.980831	9.93786	Up	1.44e-23	6.63e-23		100314040	110	0	1	0.001	0.164812	7.36468	Up	0.475136	0.52753		498660	382	0	5	0.001	0.257491	8.00838	Up	0.020755	0.0289541		XLOC_096033	239	0	2	0.001	0.141591	7.14559	Up	0.25706	0.332955
XLOC_026853	205	0	10	0.001	0.979424	9.93579	Up	0.000408906	0.000771747		XLOC_051982	221	0	2	0.001	0.164066	7.35813	Up	0.231586	0.2809		502875	1149	0	15	0.001	0.256818	8.0046	Up	1.02474e-05	2.06106e-05		XLOC_127763	239	0	2	0.001	0.141591	7.14559	Up	0.25706	0.332262
XLOC_145480	205	0	10	0.001	0.979424	9.93579	Up	0.000408906	0.000771178		XLOC_119751	221	0	2	0.001	0.164066	7.35813	Up	0.231586	0.279028		XLOC_089606	230	0	3	0.001	0.256595	8.00335	Up	0.0951538	0.120361		XLOC_148507	239	0	2	0.001	0.141591	7.14559	Up	0.25706	0.331308
XLOC_150584	206	0	10	0.001	0.974669	9.92877	Up	0.000408906	0.000771709		XLOC_131219	222	0	2	0.001	0.163327	7.35162	Up	0.231586	0.28061		XLOC_009173	230	0	3	0.001	0.256595	8.00335	Up	0.0951538	0.120305		100526645	120	0	1	0.001	0.141001	7.13956	Up	0.50937	0.587969
298077	2455	0	117	0.001	0.956883	9.9022	Up	5.29e-40	3.15e-39		100361793	333	0	3	0.001	0.163327	7.35162	Up	0.112878	0.145552		XLOC_072485	230	0	3	0.001	0.256595	8.00335	Up	0.0951538	0.119997		XLOC_140092	240	0	2	0.001	0.141001	7.13956	Up	0.25706	0.332193
XLOC_154336	273	0	13	0.001	0.956104	9.90102	Up	4.03e-05	8.49e-05		XLOC_021946	223	0	2	0.001	0.162595	7.34513	Up	0.231586	0.279817		XLOC_054572	232	0	3	0.001	0.254383	7.99086	Up	0.0951538	0.120173		XLOC_133149	240	0	2	0.001	0.141001	7.13956	Up	0.25706	0.331606
XLOC_166448	254	0	12	0.001	0.948576	9.88962	Up	8.73e-05	0.00017765		494233	894	0	8	0.001	0.162231	7.3419	Up	0.00310512	0.00502263		XLOC_167239	232	0	3	0.001	0.254383	7.99086	Up	0.0951538	0.120133		367032	963	0	8	0.001	0.140562	7.13506	Up	0.00424662	0.00874058
XLOC_153226	254	0	12	0.001	0.948576	9.88962	Up	8.73e-05	0.000177508		XLOC_117065	224	0	2	0.001	0.161869	7.33868	Up	0.231586	0.280637		XLOC_023988	235	0	3	0.001	0.251136	7.97232	Up	0.0951538	0.120369		XLOC_063235	241	0	2	0.001	0.140416	7.13357	Up	0.25706	0.334607
XLOC_030888	233	0	11	0.001	0.947897	9.88859	Up	0.000188896	0.000370252		XLOC_134543	225	0	2	0.001	0.161149	7.33225	Up	0.231586	0.282165		XLOC_039622	235	0	3	0.001	0.251136	7.97232	Up	0.0951538	0.119854		XLOC_154422	241	0	2	0.001	0.140416	7.13357	Up	0.25706	0.334012
XLOC_104107	212	0	10	0.001	0.947084	9.88735	Up	0.000408906	0.000772736		XLOC_063224	225	0	2	0.001	0.161149	7.33225	Up	0.231586	0.281946		XLOC_074260	237	0	3	0.001	0.249016	7.9601	Up	0.0951538	0.119969		474144	362	0	3	0.001	0.140222	7.13157	Up	0.129729	0.186746
XLOC_024154	213	0	10	0.001	0.942638	9.88056	Up	0.000408906	0.00077346		XLOC_127728	225	0	2	0.001	0.161149	7.33225	Up	0.231586	0.281272		XLOC_031959	238	0	3	0.001	0.24797	7.95402	Up	0.0951538	0.120217		XLOC_013542	242	0	2	0.001	0.139836	7.12759	Up	0.25706	0.334912
XLOC_090394	235	0	11	0.001	0.93983	9.87626	Up	0.000188896	0.000370176		XLOC_005833	225	0	2	0.001	0.161149	7.33225	Up	0.231586	0.280475		XLOC_059982	239	0	3	0.001	0.246933	7.94797	Up	0.0951538	0.120125		XLOC_145183	242	0	2	0.001	0.139836	7.12759	Up	0.25706	0.334526
XLOC_166282	791	0	37	0.001	0.939182	9.87526	Up	3.6e-13	1.26e-12		XLOC_068127	225	0	2	0.001	0.161149	7.33225	Up	0.231586	0.279386		501797	717	0	9	0.001	0.246933	7.94797	Up	0.000987462	0.00161781		XLOC_057478	242	0	2	0.001	0.139836	7.12759	Up	0.25706	0.331526
XLOC_151838	257	0	12	0.001	0.937503	9.87268	Up	8.73e-05	0.00017732		XLOC_173253	225	0	2	0.001	0.161149	7.33225	Up	0.231586	0.279341		XLOC_148507	239	0	3	0.001	0.246933	7.94797	Up	0.0951538	0.119722		XLOC_025017	242	0	2	0.001	0.139836	7.12759	Up	0.25706	0.330804
XLOC_115787	322	0	15	0.001	0.935319	9.86931	Up	8.6e-06	1.94e-05		XLOC_142132	225	0	2	0.001	0.161149	7.33225	Up	0.231586	0.279073		XLOC_106813	241	0	3	0.001	0.244883	7.93595	Up	0.0951538	0.120241		XLOC_102091	486	0	4	0.001	0.13926	7.12164	Up	0.0654694	0.102595
XLOC_151829	280	0	13	0.001	0.932201	9.8645	Up	4.03e-05	8.48e-05		XLOC_107955	226	0	2	0.001	0.160436	7.32586	Up	0.231586	0.281399		XLOC_041910	241	0	3	0.001	0.244883	7.93595	Up	0.0951538	0.119881		XLOC_115765	243	0	2	0.001	0.13926	7.12164	Up	0.25706	0.331732
171371	345	0	16	0.001	0.931162	9.86289	Up	3.97e-06	9.24e-06		XLOC_069221	226	0	2	0.001	0.160436	7.32586	Up	0.231586	0.280782		652998	402	0	5	0.001	0.24468	7.93475	Up	0.020755	0.0289936		XLOC_051210	243	0	2	0.001	0.13926	7.12164	Up	0.25706	0.33101
XLOC_049052	259	0	12	0.001	0.930263	9.8615	Up	8.73e-05	0.000177358		XLOC_115704	226	0	2	0.001	0.160436	7.32586	Up	0.231586	0.280267		308853	966	0	12	0.001	0.244376	7.93296	Up	0.000100593	0.000183561		XLOC_069602	243	0	2	0.001	0.13926	7.12164	Up	0.25706	0.330941
XLOC_140057	216	0	10	0.001	0.929546	9.86038	Up	0.000408906	0.000773079		688605	452	0	4	0.001	0.160436	7.32586	Up	0.0550176	0.0750151		XLOC_153744	242	0	3	0.001	0.243871	7.92998	Up	0.0951538	0.120289		XLOC_064367	243	0	2	0.001	0.13926	7.12164	Up	0.25706	0.330633
XLOC_079408	239	0	11	0.001	0.9241	9.85191	Up	0.000188896	0.000370195		XLOC_021938	226	0	2	0.001	0.160436	7.32586	Up	0.231586	0.279745		XLOC_177383	242	0	3	0.001	0.243871	7.92998	Up	0.0951538	0.119957		XLOC_169694	244	0	2	0.001	0.13869	7.11572	Up	0.25706	0.331411
XLOC_087696	219	0	10	0.001	0.916812	9.84048	Up	0.000408906	0.00077152		XLOC_011905	226	0	2	0.001	0.160436	7.32586	Up	0.231586	0.279359		498133	1463	0	18	0.001	0.242038	7.91909	Up	1.04391e-06	2.3046e-06		XLOC_063223	245	0	2	0.001	0.138124	7.10982	Up	0.25706	0.331296
XLOC_016581	220	0	10	0.001	0.912645	9.83391	Up	0.000408906	0.000772127		XLOC_115847	227	0	2	0.001	0.159729	7.31949	Up	0.231586	0.282074		XLOC_040769	244	0	3	0.001	0.241872	7.9181	Up	0.0951538	0.120389		XLOC_131737	245	0	2	0.001	0.138124	7.10982	Up	0.25706	0.33077
XLOC_096032	220	0	10	0.001	0.912645	9.83391	Up	0.000408906	0.000771558		XLOC_128155	227	0	2	0.001	0.159729	7.31949	Up	0.231586	0.278894		XLOC_079761	245	0	3	0.001	0.240885	7.9122	Up	0.0951538	0.120117		286954	1961	0	16	0.001	0.138053	7.10908	Up	1.78672e-05	5.21292e-05
XLOC_135736	222	0	10	0.001	0.904423	9.82085	Up	0.000408906	0.000771975		56823	1252	0	11	0.001	0.159283	7.31545	Up	0.000359552	0.000644578		XLOC_111378	246	0	3	0.001	0.239906	7.90633	Up	0.0951538	0.119866		684028	616	0	5	0.001	0.137339	7.1016	Up	0.03304	0.0560335
XLOC_035381	311	0	14	0.001	0.903841	9.81993	Up	1.86e-05	4.05e-05		100526620	114	0	1	0.001	0.159029	7.31314	Up	0.475136	0.531042		XLOC_073518	246	0	3	0.001	0.239906	7.90633	Up	0.0951538	0.119802		XLOC_095021	247	0	2	0.001	0.137005	7.09809	Up	0.25706	0.334713
170583	756	0	34	0.001	0.902987	9.81856	Up	3.65e-12	1.23e-11		XLOC_149839	228	0	2	0.001	0.159029	7.31314	Up	0.231586	0.281918		XLOC_042203	246	0	3	0.001	0.239906	7.90633	Up	0.0951538	0.119675		XLOC_018891	247	0	2	0.001	0.137005	7.09809	Up	0.25706	0.334678
XLOC_061798	268	0	12	0.001	0.899023	9.81221	Up	8.73e-05	0.000177546		100526575	114	0	1	0.001	0.159029	7.31314	Up	0.475136	0.530238		641640	329	0	4	0.001	0.239177	7.90193	Up	0.0444402	0.0591035		XLOC_007775	247	0	2	0.001	0.137005	7.09809	Up	0.25706	0.334374
XLOC_145139	224	0	10	0.001	0.896347	9.80791	Up	0.000408906	0.000773003		XLOC_153190	228	0	2	0.001	0.159029	7.31314	Up	0.231586	0.281263		XLOC_083027	248	0	3	0.001	0.237971	7.89464	Up	0.0951538	0.119993		XLOC_158708	247	0	2	0.001	0.137005	7.09809	Up	0.25706	0.33179
XLOC_115921	202	0	9	0.001	0.894573	9.80505	Up	0.000885164	0.00160156		XLOC_169156	228	0	2	0.001	0.159029	7.31314	Up	0.231586	0.279109		XLOC_086634	249	0	3	0.001	0.237016	7.88884	Up	0.0951538	0.120157		XLOC_040743	247	0	2	0.001	0.137005	7.09809	Up	0.25706	0.330872
XLOC_158708	247	0	11	0.001	0.89417	9.80441	Up	0.000188896	0.000369968		XLOC_172592	229	0	2	0.001	0.158334	7.30683	Up	0.231586	0.282275		XLOC_170980	249	0	3	0.001	0.237016	7.88884	Up	0.0951538	0.119858		690393	372	0	3	0.001	0.136453	7.09226	Up	0.129729	0.186682
XLOC_060095	270	0	12	0.001	0.892364	9.80149	Up	8.73e-05	0.000177311		XLOC_173360	229	0	2	0.001	0.158334	7.30683	Up	0.231586	0.282037		XLOC_106735	251	0	3	0.001	0.235127	7.8773	Up	0.0951538	0.120301		XLOC_086634	249	0	2	0.001	0.135905	7.08645	Up	0.25706	0.333826
XLOC_088720	226	0	10	0.001	0.888415	9.79509	Up	0.000408906	0.000773346		XLOC_030124	229	0	2	0.001	0.158334	7.30683	Up	0.231586	0.278528		307919	1594	0	19	0.001	0.234488	7.87337	Up	4.87542e-07	1.10812e-06		XLOC_009559	251	0	2	0.001	0.134822	7.07491	Up	0.25706	0.332389
XLOC_011086	204	0	9	0.001	0.885802	9.79084	Up	0.000885164	0.00160141		XLOC_089606	230	0	2	0.001	0.157646	7.30054	Up	0.231586	0.282357		XLOC_040342	252	0	3	0.001	0.234194	7.87156	Up	0.0951538	0.120385		XLOC_153719	251	0	2	0.001	0.134822	7.07491	Up	0.25706	0.331353
XLOC_069333	227	0	10	0.001	0.884501	9.78872	Up	0.000408906	0.000771444		XLOC_012443	230	0	2	0.001	0.157646	7.30054	Up	0.231586	0.281499		XLOC_052057	252	0	3	0.001	0.234194	7.87156	Up	0.0951538	0.119588		XLOC_040342	252	0	2	0.001	0.134287	7.06917	Up	0.25706	0.335029
XLOC_058492	205	0	9	0.001	0.881481	9.78379	Up	0.000885164	0.00160058		100526563	115	0	1	0.001	0.157646	7.30054	Up	0.475136	0.529704		64571	1011	0	12	0.001	0.233499	7.86727	Up	0.000100593	0.000183526		641636	252	0	2	0.001	0.134287	7.06917	Up	0.25706	0.332227
301088	1071	0	47	0.001	0.881115	9.78319	Up	1.59e-16	6.21e-16		XLOC_112793	230	0	2	0.001	0.157646	7.30054	Up	0.231586	0.279781		XLOC_048500	253	0	3	0.001	0.233268	7.86585	Up	0.0951538	0.119707		XLOC_080885	252	0	2	0.001	0.134287	7.06917	Up	0.25706	0.330964
XLOC_157942	228	0	10	0.001	0.880622	9.78238	Up	0.000408906	0.00077327		XLOC_129140	230	0	2	0.001	0.157646	7.30054	Up	0.231586	0.279019		29285	508	0	6	0.001	0.23235	7.86016	Up	0.00969334	0.0140986		XLOC_144988	253	0	2	0.001	0.133756	7.06346	Up	0.25706	0.333954
XLOC_131158	228	0	10	0.001	0.880622	9.78238	Up	0.000408906	0.000772889		XLOC_132822	231	0	2	0.001	0.156964	7.29429	Up	0.231586	0.282366		291929	939	0	11	0.001	0.230453	7.84833	Up	0.000215386	0.000380853		65132	1141	0	9	0.001	0.133463	7.0603	Up	0.00214312	0.00463896
XLOC_041831	228	0	10	0.001	0.880622	9.78238	Up	0.000408906	0.000771482		100526609	116	0	1	0.001	0.156287	7.28805	Up	0.475136	0.530648		XLOC_083214	257	0	3	0.001	0.229638	7.84322	Up	0.0951538	0.120161		XLOC_116744	254	0	2	0.001	0.133229	7.05777	Up	0.25706	0.334397
XLOC_139165	229	0	10	0.001	0.876777	9.77607	Up	0.000408906	0.000772965		XLOC_054572	232	0	2	0.001	0.156287	7.28805	Up	0.231586	0.281336		114500	1721	0	20	0.001	0.228615	7.83677	Up	2.27698e-07	5.31211e-07		29285	508	0	4	0.001	0.133229	7.05777	Up	0.0654694	0.102794
XLOC_061413	229	0	10	0.001	0.876777	9.77607	Up	0.000408906	0.000771102		XLOC_159975	232	0	2	0.001	0.156287	7.28805	Up	0.231586	0.278573		XLOC_028789	259	0	3	0.001	0.227864	7.83203	Up	0.0951538	0.120097		XLOC_032537	254	0	2	0.001	0.133229	7.05777	Up	0.25706	0.331376
XLOC_129140	230	0	10	0.001	0.872964	9.76978	Up	0.000408906	0.000771937		XLOC_071163	233	0	2	0.001	0.155616	7.28185	Up	0.231586	0.278849		XLOC_061814	434	0	5	0.001	0.226639	7.82425	Up	0.020755	0.0289105		317553	2165	0	17	0.001	0.13286	7.05377	Up	9.01692e-06	2.70929e-05
XLOC_173265	231	0	10	0.001	0.869185	9.76352	Up	0.000408906	0.000772508		100314292	117	0	1	0.001	0.154951	7.27567	Up	0.475136	0.530711		301088	1071	0	12	0.001	0.220418	7.7841	Up	0.000100593	0.000183605		XLOC_087324	255	0	2	0.001	0.132707	7.0521	Up	0.25706	0.332932
XLOC_096768	208	0	9	0.001	0.868768	9.76283	Up	0.000885164	0.00160088		100526628	117	0	1	0.001	0.154951	7.27567	Up	0.475136	0.529971		56823	1252	0	14	0.001	0.219978	7.78121	Up	2.19414e-05	4.27988e-05		XLOC_103652	255	0	2	0.001	0.132707	7.0521	Up	0.25706	0.331067
XLOC_018437	208	0	9	0.001	0.868768	9.76283	Up	0.000885164	0.0015996		100526593	117	0	1	0.001	0.154951	7.27567	Up	0.475136	0.527016		100314069	91	0	1	0.001	0.216179	7.75608	Up	0.436242	0.482156		XLOC_039762	255	0	2	0.001	0.132707	7.0521	Up	0.25706	0.330621
XLOC_088001	232	0	10	0.001	0.865439	9.75729	Up	0.000408906	0.000772051		100526611	117	0	1	0.001	0.154951	7.27567	Up	0.475136	0.52655		XLOC_072576	275	0	3	0.001	0.214607	7.74555	Up	0.0951538	0.120085		360228	384	0	3	0.001	0.132189	7.04645	Up	0.129729	0.187021
XLOC_049044	209	0	9	0.001	0.864611	9.75591	Up	0.000885164	0.00159983		XLOC_090394	235	0	2	0.001	0.154292	7.26952	Up	0.231586	0.280918		497995	369	0	4	0.001	0.21325	7.7364	Up	0.0444402	0.0590539		XLOC_040352	256	0	2	0.001	0.132189	7.04645	Up	0.25706	0.331813
XLOC_166529	210	0	9	0.001	0.860494	9.74902	Up	0.000885164	0.00160051		XLOC_153436	235	0	2	0.001	0.154292	7.26952	Up	0.231586	0.2797		XLOC_007720	279	0	3	0.001	0.21153	7.72472	Up	0.0951538	0.120029		XLOC_116057	257	0	2	0.001	0.131674	7.04083	Up	0.25706	0.333349
XLOC_083820	258	0	11	0.001	0.856047	9.74155	Up	0.000188896	0.000370365		XLOC_094555	235	0	2	0.001	0.154292	7.26952	Up	0.231586	0.279431		306342	654	0	7	0.001	0.21056	7.71809	Up	0.00452712	0.00685902		171390	2906	11	1458	0.0652532	8.48919	7.02343	Up	0	0
XLOC_170863	261	0	11	0.001	0.846207	9.72487	Up	0.000188896	0.00036993		XLOC_037652	236	0	2	0.001	0.153638	7.26339	Up	0.231586	0.279709		81509	1312	0	14	0.001	0.209918	7.71368	Up	2.19414e-05	4.27944e-05		XLOC_049073	261	0	2	0.001	0.129656	7.01855	Up	0.25706	0.332124
XLOC_073740	310	0	13	0.001	0.841988	9.71766	Up	4.03e-05	8.49e-05		XLOC_131815	236	0	2	0.001	0.153638	7.26339	Up	0.231586	0.279377		100314184	94	0	1	0.001	0.20928	7.70929	Up	0.436242	0.482395		XLOC_069237	261	0	2	0.001	0.129656	7.01855	Up	0.25706	0.330553
XLOC_177945	215	0	9	0.001	0.840482	9.71507	Up	0.000885164	0.00159892		100270669	473	0	4	0.001	0.153313	7.26034	Up	0.0550176	0.0750423		100314001	95	0	1	0.001	0.207077	7.69402	Up	0.436242	0.482831		XLOC_131190	262	0	2	0.001	0.129161	7.01303	Up	0.25706	0.334877
XLOC_118472	241	0	10	0.001	0.83312	9.70238	Up	0.000408906	0.000773499		XLOC_016472	237	0	2	0.001	0.15299	7.25729	Up	0.231586	0.281864		100313975	96	0	1	0.001	0.20492	7.67891	Up	0.436242	0.482339		XLOC_077536	264	0	2	0.001	0.128183	7.00206	Up	0.25706	0.334059
XLOC_009821	241	0	10	0.001	0.83312	9.70238	Up	0.000408906	0.00077266		XLOC_068430	237	0	2	0.001	0.15299	7.25729	Up	0.231586	0.280809		100314146	96	0	1	0.001	0.20492	7.67891	Up	0.436242	0.481441		XLOC_171741	264	0	2	0.001	0.128183	7.00206	Up	0.25706	0.332666
XLOC_166537	241	0	10	0.001	0.83312	9.70238	Up	0.000408906	0.000771671		XLOC_098410	238	0	2	0.001	0.152347	7.25122	Up	0.231586	0.281127		XLOC_102091	486	0	5	0.001	0.20239	7.66099	Up	0.020755	0.0289169		XLOC_089774	264	0	2	0.001	0.128183	7.00206	Up	0.25706	0.331962
XLOC_041743	314	0	13	0.001	0.831262	9.69916	Up	4.03e-05	8.49e-05		XLOC_039675	238	0	2	0.001	0.152347	7.25122	Up	0.231586	0.281118		25469	3125	0	32	0.001	0.201444	7.65424	Up	2.45216e-11	7.5634e-11		XLOC_012203	264	0	2	0.001	0.128183	7.00206	Up	0.25706	0.331445
XLOC_153744	242	0	10	0.001	0.829677	9.69641	Up	0.000408906	0.000773232		XLOC_018525	238	0	2	0.001	0.152347	7.25122	Up	0.231586	0.279934		100526625	98	0	1	0.001	0.200738	7.64917	Up	0.436242	0.478103		XLOC_125037	267	0	2	0.001	0.126743	6.98576	Up	0.25706	0.332158
XLOC_164096	219	0	9	0.001	0.825131	9.68848	Up	0.000885164	0.00160172		XLOC_064756	239	0	2	0.001	0.15171	7.24517	Up	0.231586	0.280484		500338	693	0	7	0.001	0.19871	7.63452	Up	0.00452712	0.00685409		260320	1341	0	10	0.001	0.126176	6.97929	Up	0.00108155	0.00247214
XLOC_040331	220	0	9	0.001	0.82138	9.68191	Up	0.000885164	0.00159945		XLOC_148507	239	0	2	0.001	0.15171	7.24517	Up	0.231586	0.278698		502176	502	0	5	0.001	0.195939	7.61426	Up	0.020755	0.0289318		XLOC_048923	270	0	2	0.001	0.125334	6.96964	Up	0.25706	0.33217
XLOC_120117	270	0	11	0.001	0.818	9.67596	Up	0.000188896	0.000370062		XLOC_145116	239	0	2	0.001	0.15171	7.24517	Up	0.231586	0.278226		XLOC_105409	201	0	2	0.001	0.195744	7.61283	Up	0.20374	0.241053		24661	945	0	7	0.001	0.125334	6.96964	Up	0.00841478	0.0162729
XLOC_073742	224	0	9	0.001	0.806713	9.65591	Up	0.000885164	0.00160036		303693	3947	0	33	0.001	0.151575	7.24389	Up	4.89146e-11	1.42861e-10		XLOC_023305	201	0	2	0.001	0.195744	7.61283	Up	0.20374	0.240424		XLOC_074011	271	0	2	0.001	0.124872	6.96431	Up	0.25706	0.333361
XLOC_143951	225	0	9	0.001	0.803127	9.64948	Up	0.000885164	0.00159915		494277	957	0	8	0.001	0.151551	7.24366	Up	0.00310512	0.00502306		XLOC_146432	303	0	3	0.001	0.194775	7.60567	Up	0.0951538	0.119814		494204	1369	0	10	0.001	0.123595	6.94948	Up	0.00108155	0.00246941
XLOC_129035	276	0	11	0.001	0.800217	9.64425	Up	0.000188896	0.000370271		XLOC_099789	240	0	2	0.001	0.151077	7.23914	Up	0.231586	0.281554		24930	1413	12	2044	0.146401	28.4573	7.60273	Up	0	0		25649	413	0	3	0.001	0.122907	6.94142	Up	0.129729	0.187413
XLOC_060748	227	0	9	0.001	0.796051	9.63672	Up	0.000885164	0.00159907		100526646	120	0	1	0.001	0.151077	7.23914	Up	0.475136	0.529421		XLOC_096627	203	0	2	0.001	0.193816	7.59854	Up	0.20374	0.243399		503650	837	0	6	0.001	0.121291	6.92233	Up	0.016674	0.0303747
XLOC_089205	202	0	8	0.001	0.795176	9.63513	Up	0.00191613	0.00331596		24720	120	0	1	0.001	0.151077	7.23914	Up	0.475136	0.528575		XLOC_162898	204	0	2	0.001	0.192866	7.59145	Up	0.20374	0.240439		XLOC_055753	279	0	2	0.001	0.121291	6.92233	Up	0.25706	0.332135
XLOC_161753	303	0	12	0.001	0.795176	9.63513	Up	8.73e-05	0.000177367		XLOC_140092	240	0	2	0.001	0.151077	7.23914	Up	0.231586	0.27953		171358	2367	0	23	0.001	0.191154	7.5786	Up	2.31958e-08	5.8605e-08		XLOC_029488	524	4	494	0.131593	15.9514	6.92146	Up	2.99868e-139	7.18256e-138
XLOC_113461	455	0	18	0.001	0.794302	9.63354	Up	8.48e-07	2.1e-06		287638	2643	0	22	0.001	0.150906	7.23751	Up	1.32617e-07	3.18835e-07		XLOC_143761	206	0	2	0.001	0.190993	7.57738	Up	0.20374	0.242072		297173	1399	0	10	0.001	0.120945	6.9182	Up	0.00108155	0.00247092
XLOC_131306	253	0	10	0.001	0.793604	9.63228	Up	0.000408906	0.000771406		80841	602	0	5	0.001	0.150575	7.23434	Up	0.0268162	0.0383821		100314059	103	0	1	0.001	0.190993	7.57738	Up	0.436242	0.478546		XLOC_151829	280	0	2	0.001	0.120858	6.91717	Up	0.25706	0.330781
XLOC_109629	228	0	9	0.001	0.79256	9.63038	Up	0.000885164	0.00160217		XLOC_041910	241	0	2	0.001	0.150451	7.23315	Up	0.231586	0.279682		XLOC_154253	207	0	2	0.001	0.19007	7.57039	Up	0.20374	0.24369		XLOC_102399	3588	4	491	0.0192182	2.31544	6.91267	Up	2.2774e-138	5.4097e-137
XLOC_055753	279	0	11	0.001	0.791613	9.62865	Up	0.000188896	0.000370006		XLOC_104270	241	0	2	0.001	0.150451	7.23315	Up	0.231586	0.278315		287240	936	0	9	0.001	0.189157	7.56344	Up	0.000987462	0.00161928		XLOC_122337	281	0	2	0.001	0.120428	6.91203	Up	0.25706	0.331181
XLOC_008574	203	0	8	0.001	0.791258	9.62801	Up	0.00191613	0.00330611		XLOC_087242	241	0	2	0.001	0.150451	7.23315	Up	0.231586	0.278164		XLOC_023995	209	0	2	0.001	0.188252	7.55652	Up	0.20374	0.243184		XLOC_119906	283	0	2	0.001	0.119577	6.9018	Up	0.25706	0.333314
XLOC_069433	205	0	8	0.001	0.783539	9.61386	Up	0.00191613	0.00331611		308853	966	0	8	0.001	0.150139	7.23016	Up	0.00310512	0.00502739		XLOC_023131	211	0	2	0.001	0.186467	7.54278	Up	0.20374	0.243491		XLOC_004731	283	0	2	0.001	0.119577	6.9018	Up	0.25706	0.33156
XLOC_144601	206	0	8	0.001	0.779735	9.60684	Up	0.00191613	0.0033185		XLOC_057478	242	0	2	0.001	0.149829	7.22717	Up	0.231586	0.278858		XLOC_120444	211	0	2	0.001	0.186467	7.54278	Up	0.20374	0.24278		80722	674	2	243	0.0511535	6.10029	6.8979	Up	5.08032e-69	7.10291e-68
XLOC_176616	311	0	12	0.001	0.774721	9.59753	Up	8.73e-05	0.00017749		XLOC_051210	243	0	2	0.001	0.149212	7.22122	Up	0.231586	0.278368		XLOC_108501	211	0	2	0.001	0.186467	7.54278	Up	0.20374	0.242642		XLOC_024242	284	0	2	0.001	0.119156	6.89671	Up	0.25706	0.332701
XLOC_148305	260	0	10	0.001	0.772238	9.5929	Up	0.000408906	0.000772013		XLOC_172751	244	0	2	0.001	0.148601	7.2153	Up	0.231586	0.281009		XLOC_051248	211	0	2	0.001	0.186467	7.54278	Up	0.20374	0.240656		25469	3125	0	22	0.001	0.119118	6.89625	Up	2.95166e-07	1.01008e-06
XLOC_130884	579	0	22	0.001	0.762902	9.57535	Up	3.86e-08	1.06e-07		XLOC_076624	244	0	2	0.001	0.148601	7.2153	Up	0.231586	0.279592		XLOC_157934	211	0	2	0.001	0.186467	7.54278	Up	0.20374	0.24002		50592	2992	0	21	0.001	0.118758	6.89188	Up	5.84876e-07	1.9541e-06
XLOC_151873	318	0	12	0.001	0.757667	9.56542	Up	8.73e-05	0.000177555		XLOC_169694	244	0	2	0.001	0.148601	7.2153	Up	0.231586	0.278733		XLOC_092917	211	0	2	0.001	0.186467	7.54278	Up	0.20374	0.239849		XLOC_032913	287	0	2	0.001	0.11791	6.88155	Up	0.25706	0.332562
XLOC_148507	239	0	9	0.001	0.756082	9.5624	Up	0.000885164	0.00160013		XLOC_150700	244	0	2	0.001	0.148601	7.2153	Up	0.231586	0.277968		29269	847	0	8	0.001	0.185807	7.53766	Up	0.00211432	0.00333248		288044	766	4	477	0.0900194	10.5364	6.87093	Up	2.92168e-134	6.78858e-133
XLOC_162479	213	0	8	0.001	0.75411	9.55863	Up	0.00191613	0.00331192		XLOC_171869	245	0	2	0.001	0.147994	7.2094	Up	0.231586	0.282375		XLOC_153036	212	0	2	0.001	0.185588	7.53596	Up	0.20374	0.242126		292325	1594	0	11	0.001	0.116764	6.86745	Up	0.000545818	0.00131108
XLOC_108796	267	0	10	0.001	0.751992	9.55457	Up	0.000408906	0.000772698		XLOC_018300	245	0	2	0.001	0.147994	7.2094	Up	0.231586	0.278876		XLOC_003825	213	0	2	0.001	0.184716	7.52917	Up	0.20374	0.242993		499256	583	0	4	0.001	0.11609	6.8591	Up	0.0654694	0.102707
XLOC_100588	214	0	8	0.001	0.750586	9.55187	Up	0.00191613	0.00330685		361342	613	0	5	0.001	0.147873	7.20822	Up	0.0268162	0.0383426		298392	1919	0	18	0.001	0.184524	7.52766	Up	1.04391e-06	2.30474e-06		287638	2643	0	18	0.001	0.115234	6.84842	Up	4.5505e-06	1.40853e-05
XLOC_011618	214	0	8	0.001	0.750586	9.55187	Up	0.00191613	0.00330537		XLOC_042203	246	0	2	0.001	0.147393	7.20352	Up	0.231586	0.278448		XLOC_116727	214	0	2	0.001	0.183853	7.52241	Up	0.20374	0.24366		XLOC_088655	294	0	2	0.001	0.115103	6.84678	Up	0.25706	0.331847
XLOC_041809	215	0	8	0.001	0.747095	9.54515	Up	0.00191613	0.00330626		XLOC_122646	247	0	2	0.001	0.146796	7.19767	Up	0.231586	0.278653		XLOC_068004	215	0	2	0.001	0.182998	7.51568	Up	0.20374	0.243253		24362	1474	0	10	0.001	0.114791	6.84286	Up	0.00108155	0.00246865
XLOC_049664	216	0	8	0.001	0.743636	9.53845	Up	0.00191613	0.00331835		XLOC_013896	248	0	2	0.001	0.146204	7.19184	Up	0.231586	0.282055		XLOC_118089	215	0	2	0.001	0.182998	7.51568	Up	0.20374	0.242452		XLOC_057902	298	0	2	0.001	0.113558	6.82729	Up	0.25706	0.334654
XLOC_097503	1407	0	52	0.001	0.742051	9.53537	Up	3.35e-18	1.36e-17		XLOC_034149	248	0	2	0.001	0.146204	7.19184	Up	0.231586	0.278617		XLOC_051856	215	0	2	0.001	0.182998	7.51568	Up	0.20374	0.241302		XLOC_041326	304	0	2	0.001	0.111317	6.79853	Up	0.25706	0.33314
XLOC_110164	244	0	9	0.001	0.740589	9.53253	Up	0.000885164	0.00160149		XLOC_170980	249	0	2	0.001	0.145617	7.18603	Up	0.231586	0.279485		XLOC_016984	215	0	2	0.001	0.182998	7.51568	Up	0.20374	0.239924		XLOC_072873	304	0	2	0.001	0.111317	6.79853	Up	0.25706	0.332816
XLOC_086830	434	0	16	0.001	0.74021	9.53179	Up	3.97e-06	9.24e-06		XLOC_089763	250	0	2	0.001	0.145034	7.18025	Up	0.231586	0.279521		171054	1083	0	10	0.001	0.181646	7.50499	Up	0.00046118	0.000785881		XLOC_086701	304	0	2	0.001	0.111317	6.79853	Up	0.25706	0.330564
XLOC_151817	217	0	8	0.001	0.74021	9.53179	Up	0.00191613	0.00330433		XLOC_013854	250	0	2	0.001	0.145034	7.18025	Up	0.231586	0.277924		XLOC_146729	217	0	2	0.001	0.181311	7.50233	Up	0.20374	0.242057		306079	1065	0	7	0.001	0.111212	6.79717	Up	0.00841478	0.0162645
XLOC_145826	218	0	8	0.001	0.736814	9.52516	Up	0.00191613	0.0033176		XLOC_106735	251	0	2	0.001	0.144456	7.17449	Up	0.231586	0.282119		XLOC_091464	217	0	2	0.001	0.181311	7.50233	Up	0.20374	0.239939		691516	612	0	4	0.001	0.110589	6.78907	Up	0.0654694	0.102907
XLOC_146536	218	0	8	0.001	0.736814	9.52516	Up	0.00191613	0.00330745		XLOC_018308	252	0	2	0.001	0.143883	7.16875	Up	0.231586	0.279763		XLOC_153172	218	0	2	0.001	0.18048	7.49569	Up	0.20374	0.242764		362816	613	0	4	0.001	0.110409	6.78671	Up	0.0654694	0.102699
XLOC_112866	246	0	9	0.001	0.734568	9.52075	Up	0.000885164	0.00160081		XLOC_052057	252	0	2	0.001	0.143883	7.16875	Up	0.231586	0.277809		304913	5783	26	4111	0.0775042	13.9846	7.49535	Up	0	0		296201	1232	0	8	0.001	0.109871	6.77967	Up	0.00424662	0.00873142
XLOC_082684	219	0	8	0.001	0.73345	9.51855	Up	0.00191613	0.00330671		XLOC_048954	253	0	2	0.001	0.143315	7.16304	Up	0.231586	0.2817		XLOC_120400	219	0	2	0.001	0.179656	7.48909	Up	0.20374	0.240461		293358	927	0	6	0.001	0.109516	6.77499	Up	0.016674	0.0302696
XLOC_124852	274	0	10	0.001	0.73278	9.51724	Up	0.000408906	0.000773384		XLOC_055255	634	0	5	0.001	0.142975	7.15962	Up	0.0268162	0.0383106		25503	659	0	6	0.001	0.17911	7.48471	Up	0.00969334	0.0140937		60448	1401	0	9	0.001	0.108695	6.76414	Up	0.00214312	0.00463842
XLOC_088669	302	0	11	0.001	0.731325	9.51437	Up	0.000188896	0.000369987		XLOC_140093	254	0	2	0.001	0.14275	7.15735	Up	0.231586	0.281199		100314051	110	0	1	0.001	0.178839	7.48252	Up	0.436242	0.480365		78964	1254	0	8	0.001	0.107944	6.75413	Up	0.00424662	0.0087401
XLOC_076295	248	0	9	0.001	0.728644	9.50907	Up	0.000885164	0.00160104		XLOC_067090	255	0	2	0.001	0.142191	7.15168	Up	0.231586	0.279467		XLOC_096032	220	0	2	0.001	0.178839	7.48252	Up	0.20374	0.240409		405372	942	0	6	0.001	0.107772	6.75183	Up	0.016674	0.0302844
XLOC_151825	222	0	8	0.001	0.723538	9.49893	Up	0.00191613	0.00331043		XLOC_058815	255	0	2	0.001	0.142191	7.15168	Up	0.231586	0.278689		XLOC_155460	221	0	2	0.001	0.17803	7.47597	Up	0.20374	0.239738		25105	628	0	4	0.001	0.107772	6.75183	Up	0.0654694	0.102483
XLOC_086941	222	0	8	0.001	0.723538	9.49893	Up	0.00191613	0.00330552		XLOC_143542	256	0	2	0.001	0.141635	7.14603	Up	0.231586	0.28201		292594	1152	45	6999	0.673387	119.519	7.47159	Up	0	0		300602	945	0	6	0.001	0.107429	6.74725	Up	0.016674	0.0303539
XLOC_087997	334	0	12	0.001	0.721372	9.4946	Up	8.73e-05	0.000177621		XLOC_153032	256	0	2	0.001	0.141635	7.14603	Up	0.231586	0.281081		XLOC_131219	222	0	2	0.001	0.177228	7.46946	Up	0.20374	0.242179		366100	948	0	6	0.001	0.10709	6.74267	Up	0.016674	0.0303139
XLOC_168725	225	0	8	0.001	0.713891	9.47956	Up	0.00191613	0.00330492		24614	769	0	6	0.001	0.141451	7.14416	Up	0.0130705	0.0195524		XLOC_153613	222	0	2	0.001	0.177228	7.46946	Up	0.20374	0.240971		404995	951	0	6	0.001	0.106752	6.73812	Up	0.016674	0.0302563
XLOC_108802	283	0	10	0.001	0.709476	9.47061	Up	0.000408906	0.000771596		29183	1154	0	9	0.001	0.14139	7.14353	Up	0.00151347	0.00253917		406039	891	0	8	0.001	0.176631	7.4646	Up	0.00211432	0.003334		293223	954	0	6	0.001	0.106416	6.73357	Up	0.016674	0.0303258
XLOC_000653	227	0	8	0.001	0.707601	9.46679	Up	0.00191613	0.00330566		XLOC_116057	257	0	2	0.001	0.141084	7.14041	Up	0.231586	0.280818		XLOC_136470	223	0	2	0.001	0.176433	7.46298	Up	0.20374	0.242703		XLOC_146890	319	0	2	0.001	0.106082	6.72904	Up	0.25706	0.333303
XLOC_072550	256	0	9	0.001	0.705874	9.46327	Up	0.000885164	0.00160202		24613	1418	0	11	0.001	0.140636	7.13582	Up	0.000359552	0.000644486		100526630	112	0	1	0.001	0.175645	7.45652	Up	0.436242	0.481301		293321	957	0	6	0.001	0.106082	6.72904	Up	0.016674	0.0303169
24715	1451	0	51	0.001	0.705711	9.46293	Up	7.25e-18	2.93e-17		XLOC_133891	259	0	2	0.001	0.139995	7.12923	Up	0.231586	0.281299		XLOC_086261	224	0	2	0.001	0.175645	7.45652	Up	0.20374	0.241256		290409	2731	0	17	0.001	0.105325	6.7187	Up	9.01692e-06	2.70755e-05
XLOC_076003	228	0	8	0.001	0.704498	9.46045	Up	0.00191613	0.00331088		XLOC_098095	259	0	2	0.001	0.139995	7.12923	Up	0.231586	0.280249		XLOC_049940	224	0	2	0.001	0.175645	7.45652	Up	0.20374	0.241016		XLOC_026085	322	0	2	0.001	0.105094	6.71554	Up	0.25706	0.334269
301133	720	0	25	0.001	0.697159	9.44534	Up	3.81e-09	1.11e-08		XLOC_148305	260	0	2	0.001	0.139456	7.12367	Up	0.231586	0.279171		XLOC_023107	224	0	2	0.001	0.175645	7.45652	Up	0.20374	0.239745		361776	1288	0	8	0.001	0.105094	6.71554	Up	0.00424662	0.00873431
XLOC_155442	231	0	8	0.001	0.695348	9.44159	Up	0.00191613	0.00331641		XLOC_129166	260	0	2	0.001	0.139456	7.12367	Up	0.231586	0.277871		XLOC_057870	224	0	2	0.001	0.175645	7.45652	Up	0.20374	0.239663		499277	649	0	4	0.001	0.104284	6.70438	Up	0.0654694	0.103124
XLOC_013800	260	0	9	0.001	0.695014	9.4409	Up	0.000885164	0.00160187		84349	783	0	6	0.001	0.138922	7.11813	Up	0.0130705	0.0195384		XLOC_173253	225	0	2	0.001	0.174865	7.4501	Up	0.20374	0.241159		64677	1798	0	11	0.001	0.103516	6.69371	Up	0.000545818	0.00131141
XLOC_074389	260	0	9	0.001	0.695014	9.4409	Up	0.000885164	0.00159998		XLOC_063702	261	0	2	0.001	0.138922	7.11813	Up	0.231586	0.278172		XLOC_115377	225	0	2	0.001	0.174865	7.4501	Up	0.20374	0.240746		XLOC_174587	492	0	3	0.001	0.103172	6.6889	Up	0.129729	0.186992
XLOC_071358	818	0	28	0.001	0.687273	9.42474	Up	3.75e-10	1.15e-09		363267	1697	0	13	0.001	0.138881	7.1177	Up	8.54184e-05	0.000162992		XLOC_007225	226	0	2	0.001	0.174091	7.4437	Up	0.20374	0.243008		54272	823	0	5	0.001	0.102796	6.68363	Up	0.03304	0.0561127
XLOC_127739	234	0	8	0.001	0.686434	9.42298	Up	0.00191613	0.00331506		691810	1764	1	132	0.00977252	1.35661	7.11706	Up	4.27492e-40	2.38591e-39		XLOC_021938	226	0	2	0.001	0.174091	7.4437	Up	0.20374	0.241445		304913	5783	26	2709	0.0775042	7.92611	6.67619	Up	0	0
XLOC_061786	205	0	7	0.001	0.685597	9.42122	Up	0.00414788	0.00684277		XLOC_124073	262	0	2	0.001	0.138392	7.11261	Up	0.231586	0.279153		100526621	113	0	1	0.001	0.174091	7.4437	Up	0.436242	0.479766		XLOC_151864	828	0	5	0.001	0.102175	6.6749	Up	0.03304	0.0559953
499721	2899	2	1176	0.0118929	8.14486	9.41965	Up	0	0		287336	921	0	7	0.001	0.13779	7.10633	Up	0.00637066	0.00991495		XLOC_146042	226	0	2	0.001	0.174091	7.4437	Up	0.20374	0.240956		XLOC_000245	4965	120	12449	0.416646	42.4248	6.66994	Up	0	0
XLOC_129436	206	0	7	0.001	0.682268	9.4142	Up	0.00414788	0.00684042		XLOC_106586	264	0	2	0.001	0.137343	7.10164	Up	0.231586	0.280123		XLOC_024829	226	0	2	0.001	0.174091	7.4437	Up	0.20374	0.239886		502176	502	0	3	0.001	0.101116	6.65987	Up	0.129729	0.186927
XLOC_098824	238	0	8	0.001	0.674897	9.39852	Up	0.00191613	0.0033079		24291	792	0	6	0.001	0.137343	7.10164	Up	0.0130705	0.0195322		XLOC_163279	227	0	2	0.001	0.173324	7.43733	Up	0.20374	0.242604		502733	840	0	5	0.001	0.100715	6.65414	Up	0.03304	0.0561281
XLOC_032205	239	0	8	0.001	0.672073	9.39247	Up	0.00191613	0.00331162		XLOC_146231	529	0	4	0.001	0.137083	7.09891	Up	0.0550176	0.0750505		499579	911	0	8	0.001	0.172753	7.43257	Up	0.00211432	0.00334053		296610	675	0	4	0.001	0.100268	6.64771	Up	0.0654694	0.102711
XLOC_051083	272	0	9	0.001	0.664352	9.3758	Up	0.000885164	0.00160111		XLOC_004004	265	0	2	0.001	0.136825	7.09619	Up	0.231586	0.279189		100526575	114	0	1	0.001	0.172564	7.43099	Up	0.436242	0.482522		500505	1530	0	9	0.001	0.0995303	6.63706	Up	0.00214312	0.004636
XLOC_115435	243	0	8	0.001	0.66101	9.36853	Up	0.00191613	0.00331536		171577	1469	2	260	0.02347	3.20872	7.09504	Up	6.32966e-78	5.24765e-77		XLOC_131158	228	0	2	0.001	0.172564	7.43099	Up	0.20374	0.242475		25229	1383	0	8	0.001	0.097875	6.61287	Up	0.00424662	0.00872708
XLOC_100151	276	0	9	0.001	0.654723	9.35474	Up	0.000885164	0.00160179		494222	1857	0	14	0.001	0.136677	7.09463	Up	4.16338e-05	8.1682e-05		XLOC_167493	228	0	2	0.001	0.172564	7.43099	Up	0.20374	0.242133		500338	693	0	4	0.001	0.0976632	6.60974	Up	0.0654694	0.102824
362895	1546	0	50	0.001	0.649359	9.34287	Up	1.57e-17	6.29e-17		XLOC_074152	267	0	2	0.001	0.1358	7.08534	Up	0.231586	0.278502		XLOC_169156	228	0	2	0.001	0.172564	7.43099	Up	0.20374	0.240948		305448	2428	0	14	0.001	0.0975626	6.60826	Up	7.01542e-05	0.00019116
XLOC_005673	249	0	8	0.001	0.645082	9.33334	Up	0.00191613	0.00330418		404975	945	0	7	0.001	0.134291	7.06922	Up	0.00637066	0.00992893		XLOC_009225	228	0	2	0.001	0.172564	7.43099	Up	0.20374	0.239953		140674	1739	0	10	0.001	0.0972981	6.60434	Up	0.00108155	0.00246971
XLOC_176899	250	0	8	0.001	0.642502	9.32756	Up	0.00191613	0.00331222		24249	405	0	3	0.001	0.134291	7.06922	Up	0.112878	0.145243		690460	799	0	7	0.001	0.172348	7.42918	Up	0.00452712	0.00685299		25060	3027	25	2454	0.142375	13.7172	6.59015	Up	0	0
XLOC_009559	251	0	8	0.001	0.639942	9.3218	Up	0.00191613	0.00330939		XLOC_036123	272	0	2	0.001	0.133304	7.05857	Up	0.231586	0.278101		XLOC_088733	229	0	2	0.001	0.17181	7.42467	Up	0.20374	0.243537		XLOC_146231	529	0	3	0.001	0.0959555	6.58429	Up	0.129729	0.18705
XLOC_048557	252	0	8	0.001	0.637403	9.31606	Up	0.00191613	0.00331461		362605	1093	0	8	0.001	0.132694	7.05196	Up	0.00310512	0.00502825		XLOC_173360	229	0	2	0.001	0.17181	7.42467	Up	0.20374	0.243406		24613	1418	0	8	0.001	0.0954592	6.57681	Up	0.00424662	0.00873238
XLOC_014240	253	0	8	0.001	0.634883	9.31035	Up	0.00191613	0.00331207		365327	960	0	7	0.001	0.132193	7.0465	Up	0.00637066	0.00991947		XLOC_009479	229	0	2	0.001	0.17181	7.42467	Up	0.20374	0.243131		301133	720	0	4	0.001	0.0940008	6.5546	Up	0.0654694	0.102474
360228	384	0	12	0.001	0.627443	9.29334	Up	8.73e-05	0.00017748		XLOC_072576	275	0	2	0.001	0.131849	7.04275	Up	0.231586	0.280837		XLOC_146895	229	0	2	0.001	0.17181	7.42467	Up	0.20374	0.241686		406194	1097	0	6	0.001	0.0925441	6.53207	Up	0.016674	0.0303213
XLOC_021712	261	0	8	0.001	0.615423	9.26544	Up	0.00191613	0.00331252		XLOC_095657	275	0	2	0.001	0.131849	7.04275	Up	0.231586	0.280683		XLOC_023296	230	0	2	0.001	0.171063	7.41839	Up	0.20374	0.243123		365962	2014	0	11	0.001	0.0924139	6.53004	Up	0.000545818	0.00130956
XLOC_098901	230	0	7	0.001	0.611075	9.25521	Up	0.00414788	0.00683806		XLOC_020979	7291	0	53	0.001	0.131786	7.04205	Up	2.80108e-17	1.0306e-16		100526563	115	0	1	0.001	0.171063	7.41839	Up	0.436242	0.481889		XLOC_035376	368	0	2	0.001	0.0919573	6.52289	Up	0.25706	0.332585
XLOC_124342	264	0	8	0.001	0.60843	9.24895	Up	0.00191613	0.00331476		XLOC_120833	276	0	2	0.001	0.131372	7.03751	Up	0.231586	0.279162		XLOC_161012	230	0	2	0.001	0.171063	7.41839	Up	0.20374	0.242482		XLOC_019656	369	0	2	0.001	0.0917081	6.51898	Up	0.25706	0.332308
XLOC_076647	264	0	8	0.001	0.60843	9.24895	Up	0.00191613	0.00331341		170896	911	5	623	0.0946143	12.398	7.03383	Up	1.01492e-184	1.55593e-183		100526591	115	0	1	0.001	0.171063	7.41839	Up	0.436242	0.481385		293599	924	0	5	0.001	0.0915592	6.51663	Up	0.03304	0.0560208
XLOC_012203	264	0	8	0.001	0.60843	9.24895	Up	0.00191613	0.00330715		286954	1961	0	14	0.001	0.129429	7.01602	Up	4.16338e-05	8.17118e-05		XLOC_112793	230	0	2	0.001	0.171063	7.41839	Up	0.20374	0.24146		XLOC_013391	741	0	4	0.001	0.0913368	6.51312	Up	0.0654694	0.102703
XLOC_131720	233	0	7	0.001	0.603207	9.23651	Up	0.00414788	0.00684395		XLOC_008047	281	0	2	0.001	0.129034	7.01161	Up	0.231586	0.281018		50592	2992	0	26	0.001	0.170949	7.41742	Up	2.36296e-09	6.42674e-09		315567	2422	0	13	0.001	0.0908183	6.50491	Up	0.000139012	0.000363598
298139	1905	0	57	0.001	0.600765	9.23066	Up	7.04e-20	2.99e-19		309275	985	0	7	0.001	0.128838	7.00941	Up	0.00637066	0.00993057		XLOC_077134	576	0	5	0.001	0.170766	7.41588	Up	0.020755	0.0289127		117512	2083	0	11	0.001	0.0893527	6.48144	Up	0.000545818	0.00130972
XLOC_150574	234	0	7	0.001	0.600629	9.23033	Up	0.00414788	0.00684218		XLOC_004731	283	0	2	0.001	0.128122	7.00138	Up	0.231586	0.278903		XLOC_132822	231	0	2	0.001	0.170323	7.41213	Up	0.20374	0.243752		XLOC_020979	7291	0	38	0.001	0.0881862	6.46248	Up	5.22504e-12	2.39198e-11
XLOC_012079	202	0	6	0.001	0.596382	9.22009	Up	0.00897896	0.0141115		294961	708	0	5	0.001	0.128032	7.00036	Up	0.0268162	0.0383121		296666	924	0	8	0.001	0.170323	7.41213	Up	0.00211432	0.00333359		450223	730	2	179	0.0472294	4.14891	6.45691	Up	2.83608e-50	3.11601e-49
XLOC_105078	204	0	6	0.001	0.590535	9.20588	Up	0.00897896	0.0141057		XLOC_146470	284	0	2	0.001	0.127671	6.99629	Up	0.231586	0.281145		680210	877	2	298	0.0393129	6.68454	7.40968	Up	3.52366e-95	4.89174e-94		XLOC_082229	777	0	4	0.001	0.087105	6.44468	Up	0.0654694	0.102859
XLOC_164969	274	0	8	0.001	0.586224	9.19531	Up	0.00191613	0.00331356		XLOC_057552	284	0	2	0.001	0.127671	6.99629	Up	0.231586	0.278992		XLOC_094863	232	0	2	0.001	0.169589	7.4059	Up	0.20374	0.24268		29177	1561	0	8	0.001	0.0867144	6.4382	Up	0.00424662	0.00873527
24981	1134	0	33	0.001	0.584286	9.19053	Up	7.9e-12	2.62e-11		XLOC_032913	287	0	2	0.001	0.126337	6.98113	Up	0.231586	0.279907		XLOC_086507	232	0	2	0.001	0.169589	7.4059	Up	0.20374	0.242528		24618	781	0	4	0.001	0.0866589	6.43728	Up	0.0654694	0.102737
XLOC_154422	241	0	7	0.001	0.583184	9.18781	Up	0.00414788	0.00685161		XLOC_115902	287	0	2	0.001	0.126337	6.98113	Up	0.231586	0.278778		XLOC_159975	232	0	2	0.001	0.169589	7.4059	Up	0.20374	0.240454		499558	1572	0	8	0.001	0.0861076	6.42807	Up	0.00424662	0.00874155
XLOC_115994	208	0	6	0.001	0.579178	9.17786	Up	0.00897896	0.0141684		XLOC_072875	293	0	2	0.001	0.123749	6.95128	Up	0.231586	0.280846		XLOC_007553	232	0	2	0.001	0.169589	7.4059	Up	0.20374	0.240073		24523	786	0	4	0.001	0.0861076	6.42807	Up	0.0654694	0.102733
XLOC_171096	278	0	8	0.001	0.577789	9.1744	Up	0.00191613	0.00330983		498622	1342	0	9	0.001	0.121582	6.92579	Up	0.00151347	0.00253997		170926	930	0	8	0.001	0.169224	7.40279	Up	0.00211432	0.00333525		24748	1179	0	6	0.001	0.0861076	6.42807	Up	0.016674	0.0303021
XLOC_077989	251	0	7	0.001	0.559949	9.12915	Up	0.00414788	0.00684424		494206	807	3	344	0.0640845	7.72797	6.91397	Up	3.98398e-102	3.93646e-101		XLOC_071358	818	0	7	0.001	0.168345	7.39528	Up	0.00452712	0.00685053		84429	1191	0	6	0.001	0.08524	6.41346	Up	0.016674	0.0303302
XLOC_077134	576	0	16	0.001	0.557727	9.12342	Up	3.97e-06	9.23e-06		29359	908	0	6	0.001	0.119797	6.90445	Up	0.0130705	0.0195283		100314292	117	0	1	0.001	0.168139	7.39351	Up	0.436242	0.482789		299757	798	0	4	0.001	0.0848128	6.40621	Up	0.0654694	0.10275
XLOC_088717	218	0	6	0.001	0.552611	9.11012	Up	0.00897896	0.0141074		171161	607	0	4	0.001	0.119468	6.90048	Up	0.0550176	0.0752607		100526628	117	0	1	0.001	0.168139	7.39351	Up	0.436242	0.482325		XLOC_040308	200	0	1	0.001	0.0846007	6.4026	Up	0.50937	0.588133
XLOC_061806	366	0	10	0.001	0.548584	9.09957	Up	0.000408906	0.00077247		XLOC_086701	304	0	2	0.001	0.119272	6.89811	Up	0.231586	0.277844		XLOC_062540	234	0	2	0.001	0.168139	7.39351	Up	0.20374	0.242513		80841	602	0	3	0.001	0.0843197	6.3978	Up	0.129729	0.187333
XLOC_056766	257	0	7	0.001	0.546877	9.09507	Up	0.00414788	0.00684601		XLOC_076630	308	0	2	0.001	0.117723	6.87925	Up	0.231586	0.279979		XLOC_096028	235	0	2	0.001	0.167424	7.38736	Up	0.20374	0.243085		XLOC_075555	201	0	1	0.001	0.0841798	6.3954	Up	0.50937	0.588352
XLOC_088616	294	0	8	0.001	0.546345	9.09367	Up	0.00191613	0.00331371		XLOC_067945	309	0	2	0.001	0.117342	6.87457	Up	0.231586	0.282238		100526597	118	0	1	0.001	0.166714	7.38123	Up	0.436242	0.483057		XLOC_089205	202	0	1	0.001	0.0837631	6.38824	Up	0.50937	0.587532
XLOC_160842	221	0	6	0.001	0.545109	9.0904	Up	0.00897896	0.0141626		296669	936	0	6	0.001	0.116213	6.86063	Up	0.0130705	0.0195571		100526578	118	0	1	0.001	0.166714	7.38123	Up	0.436242	0.482803		XLOC_115921	202	0	1	0.001	0.0837631	6.38824	Up	0.50937	0.587223
XLOC_151815	221	0	6	0.001	0.545109	9.0904	Up	0.00897896	0.0141207		294197	942	0	6	0.001	0.115473	6.85141	Up	0.0130705	0.0195578		XLOC_128824	236	0	2	0.001	0.166714	7.38123	Up	0.20374	0.243039		XLOC_088475	202	0	1	0.001	0.0837631	6.38824	Up	0.50937	0.586044
113937	702	0	19	0.001	0.543427	9.08594	Up	3.92e-07	9.97e-07		295748	942	0	6	0.001	0.115473	6.85141	Up	0.0130705	0.019547		685180	1180	0	10	0.001	0.166714	7.38123	Up	0.00046118	0.000786552		XLOC_088044	202	0	1	0.001	0.0837631	6.38824	Up	0.50937	0.585501
XLOC_152998	222	0	6	0.001	0.542654	9.08389	Up	0.00897896	0.0141103		405372	942	0	6	0.001	0.115473	6.85141	Up	0.0130705	0.0195268		XLOC_086661	236	0	2	0.001	0.166714	7.38123	Up	0.20374	0.240911		686254	405	0	2	0.001	0.0835563	6.38468	Up	0.25706	0.333268
XLOC_132744	298	0	8	0.001	0.539012	9.07417	Up	0.00191613	0.00330909		293351	948	0	6	0.001	0.114742	6.84225	Up	0.0130705	0.0195244		100526571	118	0	1	0.001	0.166714	7.38123	Up	0.436242	0.478559		24249	405	0	2	0.001	0.0835563	6.38468	Up	0.25706	0.330701
XLOC_170315	226	0	6	0.001	0.533049	9.05812	Up	0.00897896	0.0141631		192205	318	0	2	0.001	0.114021	6.83315	Up	0.231586	0.27851		XLOC_022174	236	0	2	0.001	0.166714	7.38123	Up	0.20374	0.240274		XLOC_101771	354	1	85	0.0486969	4.06275	6.38248	Up	2.50402e-24	1.7268e-23
XLOC_071213	226	0	6	0.001	0.533049	9.05812	Up	0.00897896	0.0141591		XLOC_157733	2090	1	108	0.00824819	0.936825	6.82756	Up	1.08747e-32	5.47535e-32		293218	945	0	8	0.001	0.166538	7.37971	Up	0.00211432	0.00333983		689853	609	0	3	0.001	0.0833505	6.38112	Up	0.129729	0.187195
XLOC_104498	227	0	6	0.001	0.530701	9.05176	Up	0.00897896	0.0141399		503662	1443	0	9	0.001	0.113072	6.8211	Up	0.00151347	0.00254053		100270669	473	0	4	0.001	0.166362	7.37818	Up	0.0444402	0.0590808		499660	812	0	4	0.001	0.0833505	6.38112	Up	0.0654694	0.102556
XLOC_145465	265	0	7	0.001	0.530367	9.05085	Up	0.00414788	0.00683601		XLOC_178187	322	0	2	0.001	0.112604	6.81512	Up	0.231586	0.280945		362052	3324	0	28	0.001	0.165711	7.37253	Up	5.1541e-10	1.46382e-09		308587	1422	0	7	0.001	0.0832919	6.3801	Up	0.00841478	0.0163017
XLOC_049980	230	0	6	0.001	0.523779	9.03281	Up	0.00897896	0.0141283		315323	1611	0	10	0.001	0.112534	6.81422	Up	0.00073768	0.0012804		XLOC_124661	238	0	2	0.001	0.165313	7.36906	Up	0.20374	0.243215		XLOC_105078	204	0	1	0.001	0.0829419	6.37403	Up	0.50937	0.584077
XLOC_086729	234	0	6	0.001	0.514825	9.00794	Up	0.00897896	0.014137		286995	487	0	3	0.001	0.111679	6.80322	Up	0.112878	0.145642		XLOC_098410	238	0	2	0.001	0.165313	7.36906	Up	0.20374	0.242566		XLOC_009116	205	0	1	0.001	0.0825373	6.36697	Up	0.50937	0.585284
100526599	117	0	3	0.001	0.514825	9.00794	Up	0.091081	0.119651		361538	1466	0	9	0.001	0.111299	6.79829	Up	0.00151347	0.00253951		XLOC_039675	238	0	2	0.001	0.165313	7.36906	Up	0.20374	0.242551		114027	1646	0	8	0.001	0.0822364	6.36171	Up	0.00424662	0.00873334
100526631	117	0	3	0.001	0.514825	9.00794	Up	0.091081	0.119533		306342	654	0	4	0.001	0.110883	6.79289	Up	0.0550176	0.0752142		XLOC_055997	238	0	2	0.001	0.165313	7.36906	Up	0.20374	0.24227		XLOC_143761	206	0	1	0.001	0.0821366	6.35995	Up	0.50937	0.586497
XLOC_053868	238	0	6	0.001	0.506173	8.98349	Up	0.00897896	0.0141225		XLOC_139532	327	0	2	0.001	0.110883	6.79289	Up	0.231586	0.280601		XLOC_051208	238	0	2	0.001	0.165313	7.36906	Up	0.20374	0.241377		303914	2476	0	12	0.001	0.0820039	6.35762	Up	0.000275454	0.000689997
XLOC_141444	241	0	6	0.001	0.499872	8.96541	Up	0.00897896	0.0141637		311167	1636	0	10	0.001	0.110815	6.79201	Up	0.00073768	0.00128111		XLOC_086637	239	0	2	0.001	0.164622	7.36301	Up	0.20374	0.24249		364773	1240	0	6	0.001	0.0818717	6.35529	Up	0.016674	0.0302799
XLOC_062379	241	0	6	0.001	0.499872	8.96541	Up	0.00897896	0.0141381		57300	1645	0	10	0.001	0.110208	6.78409	Up	0.00073768	0.00128123		XLOC_079159	239	0	2	0.001	0.164622	7.36301	Up	0.20374	0.241679		XLOC_004552	207	0	1	0.001	0.0817398	6.35297	Up	0.50937	0.585881
XLOC_118270	201	0	5	0.001	0.499457	8.96422	Up	0.0194369	0.0290236		641640	329	0	2	0.001	0.110208	6.78409	Up	0.231586	0.280421		XLOC_057578	240	0	2	0.001	0.163936	7.35699	Up	0.20374	0.241951		24422	831	0	4	0.001	0.0814447	6.34775	Up	0.0654694	0.103098
XLOC_160623	242	0	6	0.001	0.497806	8.95944	Up	0.00897896	0.0141567		29684	1325	0	8	0.001	0.10946	6.77426	Up	0.00310512	0.00502631		24720	120	0	1	0.001	0.163936	7.35699	Up	0.436242	0.480644		XLOC_177270	208	0	1	0.001	0.0813469	6.34601	Up	0.50937	0.58735
XLOC_074890	202	0	5	0.001	0.496985	8.95706	Up	0.0194369	0.0290644		290638	2160	0	13	0.001	0.109111	6.76966	Up	8.54184e-05	0.00016305		XLOC_030040	240	0	2	0.001	0.163936	7.35699	Up	0.20374	0.240468		56823	1252	0	6	0.001	0.081087	6.3414	Up	0.016674	0.0303347
XLOC_055563	204	0	5	0.001	0.492112	8.94284	Up	0.0194369	0.0290395		685406	333	0	2	0.001	0.108885	6.76666	Up	0.231586	0.281654		XLOC_128811	240	0	2	0.001	0.163936	7.35699	Up	0.20374	0.240088		XLOC_077572	209	0	1	0.001	0.0809576	6.3391	Up	0.50937	0.587823
XLOC_024011	204	0	5	0.001	0.492112	8.94284	Up	0.0194369	0.0289639		689757	789	2	207	0.0436976	4.75635	6.76616	Up	1.40568e-61	1.00118e-60		XLOC_167747	241	0	2	0.001	0.163256	7.35099	Up	0.20374	0.243498		XLOC_145268	209	0	1	0.001	0.0809576	6.3391	Up	0.50937	0.58755
XLOC_123587	249	0	6	0.001	0.483812	8.9183	Up	0.00897896	0.014176		365962	2014	0	12	0.001	0.10802	6.75515	Up	0.00017525	0.000324301		XLOC_063235	241	0	2	0.001	0.163256	7.35099	Up	0.20374	0.243452		XLOC_041801	209	0	1	0.001	0.0809576	6.3391	Up	0.50937	0.587296
XLOC_086762	208	0	5	0.001	0.482649	8.91483	Up	0.0194369	0.028983		25292	466	12	1223	0.443915	47.5797	6.74392	Up	0	0		XLOC_133938	241	0	2	0.001	0.163256	7.35099	Up	0.20374	0.239879		XLOC_149853	209	0	1	0.001	0.0809576	6.3391	Up	0.50937	0.585158
502176	502	0	12	0.001	0.479957	8.90676	Up	8.73e-05	0.000177433		501056	508	0	3	0.001	0.107063	6.74231	Up	0.112878	0.145407		689931	1206	0	10	0.001	0.16312	7.34979	Up	0.00046118	0.000786905		XLOC_000225	209	0	1	0.001	0.0809576	6.3391	Up	0.50937	0.584221
XLOC_153719	251	0	6	0.001	0.479957	8.90676	Up	0.00897896	0.0141167		295337	850	0	5	0.001	0.106643	6.73664	Up	0.0268162	0.0383791		XLOC_123196	242	0	2	0.001	0.162581	7.34501	Up	0.20374	0.242163		XLOC_118859	210	0	1	0.001	0.0805721	6.33221	Up	0.50937	0.584617
XLOC_161992	253	0	6	0.001	0.476162	8.89531	Up	0.00897896	0.0141719		113955	2320	2252	223351	16.7334	1745.34	6.70463	Up	0	0		XLOC_113598	363	0	3	0.001	0.162581	7.34501	Up	0.0951538	0.119945		494208	843	0	4	0.001	0.0802854	6.32707	Up	0.0654694	0.103133
XLOC_039762	255	0	6	0.001	0.472428	8.88395	Up	0.00897896	0.0141086		XLOC_097991	348	0	2	0.001	0.104191	6.70309	Up	0.231586	0.279216		XLOC_048527	242	0	2	0.001	0.162581	7.34501	Up	0.20374	0.241603		XLOC_153036	212	0	1	0.001	0.079812	6.31853	Up	0.50937	0.586605
XLOC_133414	256	0	6	0.001	0.470582	8.8783	Up	0.00897896	0.0141748		25712	525	0	3	0.001	0.103596	6.69482	Up	0.112878	0.145902		XLOC_057478	242	0	2	0.001	0.162581	7.34501	Up	0.20374	0.240723		XLOC_131448	212	0	1	0.001	0.079812	6.31853	Up	0.50937	0.584978
XLOC_100185	256	0	6	0.001	0.470582	8.8783	Up	0.00897896	0.014169		500825	1759	0	10	0.001	0.103066	6.68742	Up	0.00073768	0.00128064		500945	728	0	6	0.001	0.162134	7.34105	Up	0.00969334	0.0140727		XLOC_066407	212	0	1	0.001	0.079812	6.31853	Up	0.50937	0.584455
XLOC_088745	257	0	6	0.001	0.468751	8.87268	Up	0.00897896	0.0141434		XLOC_131183	220	2	195	0.156716	16.0691	6.68	Up	6.95282e-58	4.76957e-57		295337	850	0	7	0.001	0.162007	7.33991	Up	0.00452712	0.00685984		XLOC_173259	212	0	1	0.001	0.079812	6.31853	Up	0.50937	0.584401
XLOC_079060	216	0	5	0.001	0.464773	8.86038	Up	0.0194369	0.0290056		679682	1066	0	6	0.001	0.102041	6.67301	Up	0.0130705	0.0195221		XLOC_103628	243	0	2	0.001	0.161912	7.33906	Up	0.20374	0.243077		117505	853	0	4	0.001	0.0793442	6.31005	Up	0.0654694	0.10244
XLOC_031535	216	0	5	0.001	0.464773	8.86038	Up	0.0194369	0.0289605		498128	1151	6	578	0.089863	9.10402	6.66263	Up	3.88338e-169	5.57824e-168		XLOC_116952	243	0	2	0.001	0.161912	7.33906	Up	0.20374	0.241959		XLOC_072710	214	0	1	0.001	0.0790661	6.30499	Up	0.50937	0.584041
XLOC_083818	266	0	6	0.001	0.452891	8.82302	Up	0.00897896	0.0141219		81712	540	0	3	0.001	0.100718	6.65418	Up	0.112878	0.145238		XLOC_072326	243	0	2	0.001	0.161912	7.33906	Up	0.20374	0.241468		292706	861	0	4	0.001	0.078607	6.29658	Up	0.0654694	0.10295
XLOC_160594	222	0	5	0.001	0.452211	8.82085	Up	0.0194369	0.029053		171162	907	0	5	0.001	0.099941	6.643	Up	0.0268162	0.0383543		XLOC_057001	487	0	4	0.001	0.161579	7.3361	Up	0.0444402	0.0589671		XLOC_140257	216	0	1	0.001	0.078334	6.29157	Up	0.50937	0.585899
XLOC_027739	224	0	5	0.001	0.448174	8.80791	Up	0.0194369	0.0289932		114027	1646	0	9	0.001	0.0991273	6.63121	Up	0.00151347	0.00254087		XLOC_007724	244	0	2	0.001	0.161248	7.33314	Up	0.20374	0.240731		XLOC_072823	216	0	1	0.001	0.078334	6.29157	Up	0.50937	0.584419
XLOC_005207	225	0	5	0.001	0.446182	8.80149	Up	0.0194369	0.0289977		29310	1099	0	6	0.001	0.098977	6.62902	Up	0.0130705	0.0195314		XLOC_169694	244	0	2	0.001	0.161248	7.33314	Up	0.20374	0.240671		304508	1518	0	7	0.001	0.0780244	6.28585	Up	0.00841478	0.0162899
450223	730	2	764	0.0472294	21.0133	8.79741	Up	4.47e-252	9.42e-251		24362	1474	0	8	0.001	0.0983951	6.62051	Up	0.00310512	0.0050209		XLOC_150700	244	0	2	0.001	0.161248	7.33314	Up	0.20374	0.239827		XLOC_149777	217	0	1	0.001	0.077973	6.2849	Up	0.50937	0.587787
XLOC_012095	229	0	5	0.001	0.438388	8.77607	Up	0.0194369	0.0289864		XLOC_131182	471	12	1116	0.439203	42.956	6.61183	Up	0	0		XLOC_042832	245	0	2	0.001	0.16059	7.32724	Up	0.20374	0.242012		XLOC_124904	217	0	1	0.001	0.077973	6.2849	Up	0.50937	0.586805
XLOC_040778	230	0	5	0.001	0.436482	8.76978	Up	0.0194369	0.0290157		XLOC_151831	635	2	186	0.0542952	5.31031	6.61183	Up	4.08132e-55	2.72228e-54		XLOC_131737	245	0	2	0.001	0.16059	7.32724	Up	0.20374	0.239931		291340	1736	0	8	0.001	0.077973	6.2849	Up	0.00424662	0.00873817
XLOC_160617	231	0	5	0.001	0.434593	8.76352	Up	0.0194369	0.0290033		405985	930	0	5	0.001	0.0974693	6.60688	Up	0.0268162	0.038385		XLOC_139651	246	0	2	0.001	0.159937	7.32136	Up	0.20374	0.24294		XLOC_119819	217	0	1	0.001	0.077973	6.2849	Up	0.50937	0.586026
XLOC_117360	234	0	5	0.001	0.429021	8.7449	Up	0.0194369	0.0290519		XLOC_131164	209	3	277	0.247446	24.0278	6.60145	Up	1.709e-81	1.45899e-80		XLOC_008896	246	0	2	0.001	0.159937	7.32136	Up	0.20374	0.240873		297439	1305	0	6	0.001	0.0777938	6.28158	Up	0.016674	0.0302534
XLOC_153436	235	0	5	0.001	0.427195	8.73875	Up	0.0194369	0.0289943		499953	1122	0	6	0.001	0.0969481	6.59914	Up	0.0130705	0.0195594		XLOC_018891	247	0	2	0.001	0.15929	7.31551	Up	0.20374	0.243514		306342	654	0	3	0.001	0.0776153	6.27827	Up	0.129729	0.187282
XLOC_073308	285	0	6	0.001	0.422699	8.72349	Up	0.00897896	0.0141161		287613	936	0	5	0.001	0.0968445	6.5976	Up	0.0268162	0.0383412		XLOC_168142	247	0	2	0.001	0.15929	7.31551	Up	0.20374	0.243054		XLOC_117212	218	0	1	0.001	0.0776153	6.27827	Up	0.50937	0.586987
498660	382	0	8	0.001	0.420486	8.71591	Up	0.00191613	0.00331103		288792	936	0	5	0.001	0.0968445	6.5976	Up	0.0268162	0.0383281		XLOC_122646	247	0	2	0.001	0.15929	7.31551	Up	0.20374	0.240551		25305	438	0	2	0.001	0.0772609	6.27167	Up	0.25706	0.333849
494210	819	0	17	0.001	0.416763	8.70308	Up	1.84e-06	4.39e-06		404967	936	0	5	0.001	0.0968445	6.5976	Up	0.0268162	0.0383237		XLOC_029940	248	0	2	0.001	0.158647	7.30968	Up	0.20374	0.241415		25503	659	0	3	0.001	0.0770265	6.26728	Up	0.129729	0.187028
307919	1594	0	33	0.001	0.415671	8.6993	Up	7.9e-12	2.62e-11		405949	936	0	5	0.001	0.0968445	6.5976	Up	0.0268162	0.0382786		XLOC_123789	248	0	2	0.001	0.158647	7.30968	Up	0.20374	0.2414		29684	1325	0	6	0.001	0.0766195	6.25964	Up	0.016674	0.0303376
XLOC_088668	290	0	6	0.001	0.415411	8.69839	Up	0.00897896	0.0141149		100911370	751	0	4	0.001	0.0965608	6.59337	Up	0.0550176	0.0750532		293085	996	0	8	0.001	0.15801	7.30388	Up	0.00211432	0.00333678		XLOC_136470	223	0	1	0.001	0.0758751	6.24555	Up	0.50937	0.587114
260324	1554	0	32	0.001	0.41345	8.69157	Up	1.71e-11	5.59e-11		290202	945	0	5	0.001	0.0959222	6.58379	Up	0.0268162	0.0383485		290681	873	0	7	0.001	0.157739	7.30139	Up	0.00452712	0.00685929		XLOC_117065	224	0	1	0.001	0.0755364	6.2391	Up	0.50937	0.586642
24631	636	0	13	0.001	0.410403	8.6809	Up	4.03e-05	8.49e-05		116727	947	0	5	0.001	0.0957196	6.58074	Up	0.0268162	0.0383179		XLOC_086721	250	0	2	0.001	0.157378	7.29809	Up	0.20374	0.242156		XLOC_047666	224	0	1	0.001	0.0755364	6.2391	Up	0.50937	0.585971
29526	542	0	11	0.001	0.407491	8.67062	Up	0.000188896	0.000370289		65132	1141	0	6	0.001	0.0953337	6.57491	Up	0.0130705	0.0195431		307500	4397	0	35	0.001	0.156591	7.29086	Up	2.49802e-12	8.1152e-12		XLOC_023107	224	0	1	0.001	0.0755364	6.2391	Up	0.50937	0.584113
100314276	99	0	2	0.001	0.40562	8.66398	Up	0.197164	0.242878		405223	951	0	5	0.001	0.095317	6.57466	Up	0.0268162	0.0383266		29471	1257	0	10	0.001	0.156502	7.29004	Up	0.00046118	0.000786198		XLOC_005833	225	0	1	0.001	0.0752006	6.23267	Up	0.50937	0.586479
367086	298	0	6	0.001	0.404259	8.65914	Up	0.00897896	0.0141144		292844	2373	16	1446	0.116232	11.0472	6.57052	Up	0	0		64546	1008	0	8	0.001	0.156129	7.2866	Up	0.00211432	0.00333608		XLOC_142132	225	0	1	0.001	0.0752006	6.23267	Up	0.50937	0.585266
117505	853	0	17	0.001	0.400151	8.6444	Up	1.84e-06	4.38e-06		293339	954	0	5	0.001	0.0950172	6.57012	Up	0.0268162	0.038366		XLOC_018308	252	0	2	0.001	0.156129	7.2866	Up	0.20374	0.241452		502919	1351	0	6	0.001	0.075145	6.2316	Up	0.016674	0.030345
293152	1215	0	24	0.001	0.396606	8.63156	Up	8.24e-09	2.35e-08		24493	1992	2	180	0.017308	1.63819	6.56452	Up	2.85418e-53	1.86183e-52		XLOC_080885	252	0	2	0.001	0.156129	7.2866	Up	0.20374	0.240229		366518	2089	2	153	0.0165043	1.23924	6.23048	Up	1.09952e-42	1.08571e-41
691516	612	0	12	0.001	0.39369	8.62092	Up	8.73e-05	0.000177574		365751	2709	2	180	0.012727	1.2046	6.56452	Up	2.85418e-53	1.86215e-52		XLOC_038241	253	0	2	0.001	0.155512	7.28088	Up	0.20374	0.243483		316777	1807	0	8	0.001	0.0749093	6.22707	Up	0.00424662	0.00873093
XLOC_118362	204	0	4	0.001	0.39369	8.62092	Up	0.0420752	0.059256		260320	1341	0	7	0.001	0.0946346	6.5643	Up	0.00637066	0.0099281		XLOC_144988	253	0	2	0.001	0.155512	7.28088	Up	0.20374	0.242818		XLOC_107955	226	0	1	0.001	0.0748679	6.22628	Up	0.50937	0.587368
170896	911	5	1690	0.0946143	37.2471	8.62086	Up	0	0		360228	384	0	2	0.001	0.0944234	6.56107	Up	0.231586	0.280015		XLOC_069652	253	0	2	0.001	0.155512	7.28088	Up	0.20374	0.240252		XLOC_143048	226	0	1	0.001	0.0748679	6.22628	Up	0.50937	0.587241
294162	972	0	19	0.001	0.392475	8.61646	Up	3.92e-07	9.97e-07		365885	963	0	5	0.001	0.0941292	6.55657	Up	0.0268162	0.0382859		XLOC_116744	254	0	2	0.001	0.1549	7.27519	Up	0.20374	0.243276		XLOC_069221	226	0	1	0.001	0.0748679	6.22628	Up	0.50937	0.586823
XLOC_143542	256	0	5	0.001	0.392152	8.61527	Up	0.0194369	0.0290587		XLOC_151859	619	2	179	0.0556986	5.24256	6.55649	Up	5.79216e-53	3.76591e-52		XLOC_163568	255	0	2	0.001	0.154292	7.26952	Up	0.20374	0.241853		XLOC_115704	226	0	1	0.001	0.0748679	6.22628	Up	0.50937	0.586352
XLOC_044847	257	0	5	0.001	0.390626	8.60964	Up	0.0194369	0.0290542		362895	1546	0	8	0.001	0.0938126	6.55171	Up	0.00310512	0.00502112		XLOC_103652	255	0	2	0.001	0.154292	7.26952	Up	0.20374	0.240319		XLOC_118712	226	0	1	0.001	0.0748679	6.22628	Up	0.50937	0.584167
XLOC_130806	207	0	4	0.001	0.387984	8.59985	Up	0.0420752	0.0589637		499565	390	0	2	0.001	0.0929707	6.5387	Up	0.231586	0.279583		685958	511	0	4	0.001	0.153991	7.2667	Up	0.0444402	0.0593073		XLOC_091172	227	0	1	0.001	0.0745381	6.21991	Up	0.50937	0.585248
XLOC_098095	259	0	5	0.001	0.38761	8.59846	Up	0.0194369	0.0290146		304917	1561	0	8	0.001	0.0929112	6.53778	Up	0.00310512	0.00502371		XLOC_116760	256	0	2	0.001	0.15369	7.26388	Up	0.20374	0.242581		XLOC_009225	228	0	1	0.001	0.0742112	6.21356	Up	0.50937	0.584203
XLOC_118870	208	0	4	0.001	0.386119	8.5929	Up	0.0420752	0.0589357		684972	399	0	2	0.001	0.0908736	6.50579	Up	0.231586	0.279055		XLOC_153032	256	0	2	0.001	0.15369	7.26388	Up	0.20374	0.242521		295878	915	0	4	0.001	0.0739679	6.20883	Up	0.0654694	0.103146
XLOC_027750	212	0	4	0.001	0.378834	8.56542	Up	0.0420752	0.0590998		503227	602	0	3	0.001	0.0903453	6.49738	Up	0.112878	0.145807		XLOC_044847	257	0	2	0.001	0.153092	7.25825	Up	0.20374	0.243291		686125	687	0	3	0.001	0.0738871	6.20725	Up	0.129729	0.187239
XLOC_015180	212	0	4	0.001	0.378834	8.56542	Up	0.0420752	0.05905		652998	402	0	2	0.001	0.0901955	6.49498	Up	0.231586	0.282266		25377	1162	0	9	0.001	0.152367	7.25141	Up	0.000987462	0.00161907		XLOC_146895	229	0	1	0.001	0.0738871	6.20725	Up	0.50937	0.586152
XLOC_088674	266	0	5	0.001	0.377409	8.55999	Up	0.0194369	0.02907		XLOC_089205	202	0	1	0.001	0.089749	6.48782	Up	0.475136	0.529908		XLOC_133891	259	0	2	0.001	0.15191	7.24707	Up	0.20374	0.242741		494276	918	0	4	0.001	0.0737261	6.2041	Up	0.0654694	0.102985
24331	801	0	15	0.001	0.375996	8.55457	Up	8.6e-06	1.94e-05		XLOC_146232	202	0	1	0.001	0.089749	6.48782	Up	0.475136	0.528513		XLOC_098095	259	0	2	0.001	0.15191	7.24707	Up	0.20374	0.241876		405997	918	0	4	0.001	0.0737261	6.2041	Up	0.0654694	0.102724
XLOC_159770	214	0	4	0.001	0.375293	8.55187	Up	0.0420752	0.0590025		686254	405	0	2	0.001	0.0895274	6.48426	Up	0.231586	0.280728		XLOC_063639	259	0	2	0.001	0.15191	7.24707	Up	0.20374	0.240641		498004	689	0	3	0.001	0.0736726	6.20306	Up	0.129729	0.186963
XLOC_055536	216	0	4	0.001	0.371818	8.53845	Up	0.0420752	0.0594723		XLOC_020791	2596	5	425	0.0332025	2.96801	6.48206	Up	9.56816e-124	1.07731e-122		XLOC_148305	260	0	2	0.001	0.151325	7.24151	Up	0.20374	0.240986		XLOC_040778	230	0	1	0.001	0.0735659	6.20096	Up	0.50937	0.586388
171045	1771	2	638	0.0194678	7.23313	8.53739	Up	5.69e-210	1.03e-208		65182	1226	0	6	0.001	0.0887241	6.47125	Up	0.0130705	0.0195369		XLOC_139375	260	0	2	0.001	0.151325	7.24151	Up	0.20374	0.239968		XLOC_107862	230	0	1	0.001	0.0735659	6.20096	Up	0.50937	0.585863
XLOC_073066	272	0	5	0.001	0.369084	8.52781	Up	0.0194369	0.0290406		286911	821	0	4	0.001	0.0883278	6.4648	Up	0.0550176	0.0749418		XLOC_049073	261	0	2	0.001	0.150746	7.23597	Up	0.20374	0.241234		XLOC_112793	230	0	1	0.001	0.0735659	6.20096	Up	0.50937	0.585682
XLOC_033321	274	0	5	0.001	0.36639	8.51724	Up	0.0194369	0.0289594		XLOC_144601	206	0	1	0.001	0.0880063	6.45953	Up	0.475136	0.530805		XLOC_069237	261	0	2	0.001	0.150746	7.23597	Up	0.20374	0.239708		XLOC_098901	230	0	1	0.001	0.0735659	6.20096	Up	0.50937	0.584437
317316	1103	0	20	0.001	0.364065	8.50805	Up	1.81e-07	4.71e-07		XLOC_143761	206	0	1	0.001	0.0880063	6.45953	Up	0.475136	0.528841		286954	1961	0	15	0.001	0.150476	7.23339	Up	1.02474e-05	2.06117e-05		405996	921	0	4	0.001	0.073486	6.1994	Up	0.0654694	0.10302
XLOC_086907	223	0	4	0.001	0.360147	8.49244	Up	0.0420752	0.0594854		XLOC_140251	206	0	1	0.001	0.0880063	6.45953	Up	0.475136	0.527156		XLOC_131190	262	0	2	0.001	0.15017	7.23045	Up	0.20374	0.243744		XLOC_132822	231	0	1	0.001	0.0732474	6.19471	Up	0.50937	0.588297
XLOC_061803	223	0	4	0.001	0.360147	8.49244	Up	0.0420752	0.0594745		XLOC_120385	206	0	1	0.001	0.0880063	6.45953	Up	0.475136	0.526488		XLOC_090601	262	0	2	0.001	0.15017	7.23045	Up	0.20374	0.243376		288858	924	0	4	0.001	0.0732474	6.19471	Up	0.0654694	0.102629
XLOC_086931	279	0	5	0.001	0.359824	8.49115	Up	0.0194369	0.028992		287106	1650	0	8	0.001	0.0878996	6.45778	Up	0.00310512	0.00502393		XLOC_003816	263	0	2	0.001	0.149599	7.22496	Up	0.20374	0.243698		296666	924	0	4	0.001	0.0732474	6.19471	Up	0.0654694	0.102543
140727	783	0	14	0.001	0.358997	8.48783	Up	1.86e-05	4.05e-05		292583	1444	0	7	0.001	0.0878844	6.45753	Up	0.00637066	0.00992646		300207	526	0	4	0.001	0.149599	7.22496	Up	0.0444402	0.0588745		XLOC_054572	232	0	1	0.001	0.0729317	6.18847	Up	0.50937	0.587259
498128	1151	6	1835	0.089863	32.01	8.47658	Up	0	0		680551	470	4	334	0.146712	12.8834	6.45637	Up	2.1015e-97	2.01399e-96		290244	922	0	7	0.001	0.149356	7.22261	Up	0.00452712	0.00685108		XLOC_068792	232	0	1	0.001	0.0729317	6.18847	Up	0.50937	0.587186
117518	282	0	5	0.001	0.355996	8.47572	Up	0.0194369	0.0290214		29148	1448	0	7	0.001	0.0876416	6.45354	Up	0.00637066	0.00991742		405952	924	0	7	0.001	0.149032	7.21948	Up	0.00452712	0.00685792		XLOC_095026	232	0	1	0.001	0.0729317	6.18847	Up	0.50937	0.586787
405295	960	0	17	0.001	0.355551	8.47391	Up	1.84e-06	4.39e-06		XLOC_072870	208	0	1	0.001	0.08716	6.4456	Up	0.475136	0.526675		405030	924	0	7	0.001	0.149032	7.21948	Up	0.00452712	0.00685737		XLOC_159975	232	0	1	0.001	0.0729317	6.18847	Up	0.50937	0.584671
XLOC_013859	227	0	4	0.001	0.353801	8.46679	Up	0.0420752	0.0590219		XLOC_118870	208	0	1	0.001	0.08716	6.4456	Up	0.475136	0.526039		XLOC_077536	264	0	2	0.001	0.149032	7.21948	Up	0.20374	0.242856		XLOC_007553	232	0	1	0.001	0.0729317	6.18847	Up	0.50937	0.584311
XLOC_151429	284	0	5	0.001	0.353489	8.46552	Up	0.0194369	0.0290112		XLOC_131168	325	4	331	0.212169	18.464	6.44336	Up	1.75138e-96	1.66445e-95		XLOC_020979	7291	0	55	0.001	0.148399	7.21334	Up	6.08944e-19	2.64347e-18		299756	2556	0	11	0.001	0.0728175	6.18621	Up	0.000545818	0.00131158
83612	2392	0	42	0.001	0.352543	8.46166	Up	7.56e-15	2.81e-14		29131	840	0	4	0.001	0.08633	6.43179	Up	0.0550176	0.0752306		100192205	398	0	3	0.001	0.148284	7.21222	Up	0.0951538	0.120061		XLOC_133460	233	0	1	0.001	0.0726187	6.18227	Up	0.50937	0.587678
499278	571	0	10	0.001	0.351632	8.45792	Up	0.000408906	0.000771254		XLOC_118859	210	0	1	0.001	0.08633	6.43179	Up	0.475136	0.526411		293759	933	0	7	0.001	0.147595	7.2055	Up	0.00452712	0.00685217		XLOC_131720	233	0	1	0.001	0.0726187	6.18227	Up	0.50937	0.585935
116547	357	4	1192	0.193151	67.0398	8.43914	Up	0	0		502570	1898	0	9	0.001	0.0859661	6.4257	Up	0.00151347	0.00254144		81687	2986	11	1419	0.063505	9.34862	7.20174	Up	0	0		302087	933	0	4	0.001	0.0725408	6.18072	Up	0.0654694	0.102742
XLOC_031100	232	0	4	0.001	0.346176	8.43536	Up	0.0420752	0.0590327		XLOC_130433	211	0	1	0.001	0.0859208	6.42494	Up	0.475136	0.530868		288797	939	0	7	0.001	0.146652	7.19625	Up	0.00452712	0.00685628		81779	1796	24	1772	0.230361	16.694	6.17929	Up	0	0
XLOC_177826	234	0	4	0.001	0.343217	8.42298	Up	0.0420752	0.0589422		XLOC_108501	211	0	1	0.001	0.0859208	6.42494	Up	0.475136	0.529468		498622	1342	0	10	0.001	0.146589	7.19564	Up	0.00046118	0.000785951		300624	936	0	4	0.001	0.0723083	6.17609	Up	0.0654694	0.103111
XLOC_067342	235	0	4	0.001	0.341756	8.41682	Up	0.0420752	0.0592931		XLOC_157934	211	0	1	0.001	0.0859208	6.42494	Up	0.475136	0.526116		293251	942	0	7	0.001	0.146185	7.19165	Up	0.00452712	0.00685382		XLOC_086729	234	0	1	0.001	0.0723083	6.17609	Up	0.50937	0.586098
XLOC_146564	235	0	4	0.001	0.341756	8.41682	Up	0.0420752	0.0591648		XLOC_092917	211	0	1	0.001	0.0859208	6.42494	Up	0.475136	0.525915		24661	945	0	7	0.001	0.145721	7.18706	Up	0.00452712	0.00684698		300607	939	0	4	0.001	0.0720773	6.17147	Up	0.0654694	0.102755
XLOC_035810	237	0	4	0.001	0.338872	8.4046	Up	0.0420752	0.0595117		498079	2079	2	163	0.0165837	1.42139	6.4214	Up	4.75132e-48	2.92292e-47		XLOC_131296	271	0	2	0.001	0.145183	7.18173	Up	0.20374	0.241249		288790	939	0	4	0.001	0.0720773	6.17147	Up	0.0654694	0.10256
683758	654	0	11	0.001	0.337706	8.39963	Up	0.000188896	0.000369647		XLOC_154928	213	0	1	0.001	0.085114	6.41133	Up	0.475136	0.530128		XLOC_051083	272	0	2	0.001	0.144649	7.17641	Up	0.20374	0.24211		XLOC_146564	235	0	1	0.001	0.0720006	6.16994	Up	0.50937	0.586008
XLOC_081127	607	1	289	0.0283999	9.55946	8.3949	Up	1.7e-95	1.71e-94		XLOC_003825	213	0	1	0.001	0.085114	6.41133	Up	0.475136	0.529955		XLOC_036123	272	0	2	0.001	0.144649	7.17641	Up	0.20374	0.240028		299586	942	0	4	0.001	0.0718478	6.16687	Up	0.0654694	0.10305
501797	717	0	12	0.001	0.336037	8.39247	Up	8.73e-05	0.000177377		306079	1065	0	5	0.001	0.085114	6.41133	Up	0.0268162	0.0382815		25325	682	0	5	0.001	0.144225	7.17218	Up	0.020755	0.0289605		294961	708	0	3	0.001	0.0716955	6.16381	Up	0.129729	0.186797
100526646	120	0	2	0.001	0.334636	8.38645	Up	0.197164	0.242186		XLOC_072710	214	0	1	0.001	0.0847163	6.40457	Up	0.475136	0.525791		686125	687	0	5	0.001	0.143175	7.16164	Up	0.020755	0.0289733		116727	947	0	4	0.001	0.0714684	6.15923	Up	0.0654694	0.10266
XLOC_046378	240	0	4	0.001	0.334636	8.38645	Up	0.0420752	0.0592343		XLOC_138171	299	1	80	0.0576546	4.85065	6.3946	Up	4.45724e-24	1.92069e-23		XLOC_063269	550	0	4	0.001	0.143071	7.16059	Up	0.0444402	0.059027		XLOC_071868	238	0	1	0.001	0.0710931	6.15164	Up	0.50937	0.58666
XLOC_114149	1260	0	21	0.001	0.334636	8.38645	Up	8.36e-08	2.23e-07		XLOC_115760	217	0	1	0.001	0.0835451	6.38448	Up	0.475136	0.527125		XLOC_084583	277	0	2	0.001	0.142038	7.15014	Up	0.20374	0.243146		293330	954	0	4	0.001	0.070944	6.14861	Up	0.0654694	0.102898
308853	966	0	16	0.001	0.332558	8.37746	Up	3.97e-06	9.24e-06		362077	868	0	4	0.001	0.0835451	6.38448	Up	0.0550176	0.0748821		498065	2086	0	15	0.001	0.141459	7.14424	Up	1.02474e-05	2.06128e-05		292607	954	0	4	0.001	0.070944	6.14861	Up	0.0654694	0.102651
XLOC_120212	242	0	4	0.001	0.331871	8.37448	Up	0.0420752	0.0594372		XLOC_091464	217	0	1	0.001	0.0835451	6.38448	Up	0.475136	0.526054		29131	840	0	6	0.001	0.140516	7.13459	Up	0.00969334	0.0141159		287002	954	0	4	0.001	0.070944	6.14861	Up	0.0654694	0.102616
XLOC_152740	243	0	4	0.001	0.330505	8.36853	Up	0.0420752	0.0593258		498129	1525	0	7	0.001	0.0832164	6.3788	Up	0.00637066	0.00992851		XLOC_130500	281	0	2	0.001	0.140016	7.12945	Up	0.20374	0.240394		113955	2320	2252	162714	16.7334	1186.7	6.14808	Up	0	0
XLOC_102091	486	0	8	0.001	0.330505	8.36853	Up	0.00191613	0.00330834		25305	438	0	2	0.001	0.0827821	6.37125	Up	0.231586	0.281317		XLOC_091752	282	0	2	0.001	0.13952	7.12433	Up	0.20374	0.240626		XLOC_154466	239	0	1	0.001	0.0707956	6.14559	Up	0.50937	0.587605
25192	672	0	11	0.001	0.328661	8.36046	Up	0.000188896	0.000369741		XLOC_122615	219	0	1	0.001	0.0827821	6.37125	Up	0.475136	0.526008		58975	567	0	4	0.001	0.138782	7.11667	Up	0.0444402	0.059276		405084	960	0	4	0.001	0.0705006	6.13956	Up	0.0654694	0.102872
XLOC_089911	246	0	4	0.001	0.326475	8.35083	Up	0.0420752	0.0592169		XLOC_065435	439	0	2	0.001	0.0825936	6.36796	Up	0.231586	0.279413		XLOC_151429	284	0	2	0.001	0.138537	7.11413	Up	0.20374	0.2418		XLOC_178365	240	0	1	0.001	0.0705006	6.13956	Up	0.50937	0.586569
XLOC_080227	247	0	4	0.001	0.325153	8.34497	Up	0.0420752	0.0594438		XLOC_042186	220	0	1	0.001	0.0824059	6.36468	Up	0.475136	0.527468		XLOC_057552	284	0	2	0.001	0.138537	7.11413	Up	0.20374	0.240851		XLOC_086493	240	0	1	0.001	0.0705006	6.13956	Up	0.50937	0.584059
XLOC_137728	682	0	11	0.001	0.323842	8.33914	Up	0.000188896	0.000370327		25279	1545	0	7	0.001	0.0821392	6.36	Up	0.00637066	0.00991413		XLOC_029935	286	0	2	0.001	0.137568	7.10401	Up	0.20374	0.240941		298577	1681	0	7	0.001	0.0704587	6.13871	Up	0.00841478	0.0162966
XLOC_130934	250	0	4	0.001	0.321251	8.32756	Up	0.0420752	0.059243		297386	3617	26	2030	0.123917	10.1749	6.35949	Up	0	0		494252	1014	0	7	0.001	0.135805	7.08539	Up	0.00452712	0.00684671		293201	963	0	4	0.001	0.070281	6.13506	Up	0.0654694	0.103007
XLOC_152118	251	0	4	0.001	0.319971	8.3218	Up	0.0420752	0.0590543		XLOC_142723	222	0	1	0.001	0.0816635	6.35162	Up	0.475136	0.530553		XLOC_103622	435	0	3	0.001	0.135671	7.08397	Up	0.0951538	0.119937		405152	963	0	4	0.001	0.070281	6.13506	Up	0.0654694	0.102781
29625	1636	0	26	0.001	0.319091	8.31782	Up	1.76e-09	5.22e-09		XLOC_152998	222	0	1	0.001	0.0816635	6.35162	Up	0.475136	0.526225		24362	1474	0	10	0.001	0.133462	7.06028	Up	0.00046118	0.000785704		XLOC_090594	241	0	1	0.001	0.0702081	6.13357	Up	0.50937	0.586624
362443	1012	0	16	0.001	0.317442	8.31035	Up	3.97e-06	9.25e-06		406039	891	0	4	0.001	0.0813885	6.34675	Up	0.0550176	0.0749065		289353	2243	0	15	0.001	0.131558	7.03955	Up	1.02474e-05	2.0604e-05		XLOC_104270	241	0	1	0.001	0.0702081	6.13357	Up	0.50937	0.584473
500245	1266	0	20	0.001	0.317191	8.30921	Up	1.81e-07	4.72e-07		364973	2006	0	9	0.001	0.0813378	6.34585	Up	0.00151347	0.00254031		293303	900	0	6	0.001	0.131149	7.03506	Up	0.00969334	0.0140991		XLOC_087242	241	0	1	0.001	0.0702081	6.13357	Up	0.50937	0.584347
171519	760	0	12	0.001	0.317024	8.30845	Up	8.73e-05	0.000177631		25320	446	0	2	0.001	0.0812973	6.34513	Up	0.231586	0.281599		688605	452	0	3	0.001	0.130568	7.02866	Up	0.0951538	0.119921		29148	1448	0	6	0.001	0.0701111	6.13157	Up	0.016674	0.0302888
29285	508	0	8	0.001	0.316192	8.30466	Up	0.00191613	0.00331132		XLOC_115613	223	0	1	0.001	0.0812973	6.34513	Up	0.475136	0.52856		266607	905	0	6	0.001	0.130424	7.02707	Up	0.00969334	0.0140915		406010	966	0	4	0.001	0.0700627	6.13058	Up	0.0654694	0.102933
302971	1271	0	20	0.001	0.315943	8.30352	Up	1.81e-07	4.72e-07		XLOC_000269	349	1	77	0.0493946	3.99987	6.33946	Up	3.7101e-23	1.5689e-22		499469	457	0	3	0.001	0.12914	7.01279	Up	0.0951538	0.120293		308853	966	0	4	0.001	0.0700627	6.13058	Up	0.0654694	0.10285
XLOC_055019	257	0	4	0.001	0.312501	8.28772	Up	0.0420752	0.0591756		XLOC_156254	437	1	77	0.0394479	3.19441	6.33946	Up	3.7101e-23	1.56872e-22		361342	613	0	4	0.001	0.128367	7.00413	Up	0.0444402	0.059118		502757	966	0	4	0.001	0.0700627	6.13058	Up	0.0654694	0.102807
304991	966	0	15	0.001	0.311773	8.28435	Up	8.6e-06	1.94e-05		XLOC_027739	224	0	1	0.001	0.0809343	6.33868	Up	0.475136	0.527686		297666	1193	4	448	0.0577996	7.38741	6.99787	Up	9.71314e-141	1.86124e-139		XLOC_177383	242	0	1	0.001	0.069918	6.12759	Up	0.50937	0.586225
XLOC_083125	258	0	4	0.001	0.31129	8.28211	Up	0.0420752	0.0594175		XLOC_057870	224	0	1	0.001	0.0809343	6.33868	Up	0.475136	0.525776		293211	927	0	6	0.001	0.127329	6.99241	Up	0.00969334	0.0141099		XLOC_072326	243	0	1	0.001	0.0696302	6.12164	Up	0.50937	0.5857
361049	711	0	11	0.001	0.310633	8.27907	Up	0.000188896	0.000369949		XLOC_170794	226	0	1	0.001	0.0802181	6.32586	Up	0.475136	0.529515		317553	2165	0	14	0.001	0.127211	6.99108	Up	2.19414e-05	4.28164e-05		293301	975	0	4	0.001	0.069416	6.1172	Up	0.0654694	0.102647
XLOC_107304	264	0	4	0.001	0.304215	8.24895	Up	0.0420752	0.0591041		XLOC_040284	226	0	1	0.001	0.0802181	6.32586	Up	0.475136	0.527826		365962	2014	0	13	0.001	0.126981	6.98847	Up	4.69804e-05	8.84783e-05		XLOC_079761	245	0	1	0.001	0.0690618	6.10982	Up	0.50937	0.587023
405106	933	0	14	0.001	0.30128	8.23496	Up	1.86e-05	4.05e-05		XLOC_163279	227	0	1	0.001	0.0798647	6.31949	Up	0.475136	0.529437		404891	933	0	6	0.001	0.12651	6.98311	Up	0.00969334	0.0140824		XLOC_066012	245	0	1	0.001	0.0690618	6.10982	Up	0.50937	0.585827
XLOC_170771	200	0	3	0.001	0.301173	8.23445	Up	0.091081	0.120108		XLOC_104498	227	0	1	0.001	0.0798647	6.31949	Up	0.475136	0.528388		100362981	312	0	2	0.001	0.126104	6.97848	Up	0.20374	0.242429		XLOC_143698	245	0	1	0.001	0.0690618	6.10982	Up	0.50937	0.585032
XLOC_091807	201	0	3	0.001	0.299674	8.22725	Up	0.091081	0.120129		XLOC_131887	227	0	1	0.001	0.0798647	6.31949	Up	0.475136	0.526737		405036	936	0	6	0.001	0.126104	6.97848	Up	0.00969334	0.0140996		65182	1226	0	5	0.001	0.0690055	6.10864	Up	0.03304	0.0560692
690079	805	0	12	0.001	0.299302	8.22546	Up	8.73e-05	0.000177461		XLOC_060748	227	0	1	0.001	0.0798647	6.31949	Up	0.475136	0.525869		288839	936	0	6	0.001	0.126104	6.97848	Up	0.00969334	0.0140775		367830	1473	0	6	0.001	0.0689212	6.10688	Up	0.016674	0.0302785
293437	945	0	14	0.001	0.297455	8.21653	Up	1.86e-05	4.05e-05		XLOC_157942	228	0	1	0.001	0.0795144	6.31314	Up	0.475136	0.530789		295725	936	0	6	0.001	0.126104	6.97848	Up	0.00969334	0.0140673		XLOC_042203	246	0	1	0.001	0.0687811	6.10394	Up	0.50937	0.584563
XLOC_036123	272	0	4	0.001	0.295267	8.20588	Up	0.0420752	0.0589486		499461	2509	0	11	0.001	0.0794827	6.31257	Up	0.000359552	0.000644394		405949	936	0	6	0.001	0.126104	6.97848	Up	0.00969334	0.0140662		286958	493	0	2	0.001	0.0686416	6.10101	Up	0.25706	0.334853
25278	493	1	251	0.034967	10.2224	8.19152	Up	8.23e-83	7.46e-82		XLOC_123222	401	1	75	0.0429893	3.39076	6.30149	Up	1.52263e-22	6.36504e-22		24618	781	0	5	0.001	0.125943	6.97663	Up	0.020755	0.0289488		81753	1975	0	8	0.001	0.0685373	6.09882	Up	0.00424662	0.0087266
114500	1721	0	25	0.001	0.291664	8.18817	Up	3.81e-09	1.11e-08		XLOC_143408	231	0	1	0.001	0.0784818	6.29429	Up	0.475136	0.52928		25098	2189	0	14	0.001	0.125816	6.97518	Up	2.19414e-05	4.2801e-05		XLOC_126578	3762	17	1186	0.0778996	5.33421	6.09751	Up	0	0
XLOC_177270	208	0	3	0.001	0.289589	8.17786	Up	0.091081	0.120112		288851	924	0	4	0.001	0.0784818	6.29429	Up	0.0550176	0.0747765		405023	939	0	6	0.001	0.125702	6.97386	Up	0.00969334	0.0141175		XLOC_013896	248	0	1	0.001	0.0682264	6.09226	Up	0.50937	0.587914
XLOC_149853	209	0	3	0.001	0.288204	8.17094	Up	0.091081	0.119717		24505	463	0	2	0.001	0.0783123	6.29117	Up	0.231586	0.279772		294155	939	0	6	0.001	0.125702	6.97386	Up	0.00969334	0.0140678		XLOC_123875	248	0	1	0.001	0.0682264	6.09226	Up	0.50937	0.585014
XLOC_057509	210	0	3	0.001	0.286831	8.16406	Up	0.091081	0.120079		366116	927	0	4	0.001	0.0782278	6.28961	Up	0.0550176	0.0748469		405232	939	0	6	0.001	0.125702	6.97386	Up	0.00969334	0.0140667		XLOC_034149	248	0	1	0.001	0.0682264	6.09226	Up	0.50937	0.584725
XLOC_146470	284	0	4	0.001	0.282791	8.14359	Up	0.0420752	0.0593301		24657	1159	0	5	0.001	0.0782109	6.2893	Up	0.0268162	0.0383295		366456	948	0	6	0.001	0.124508	6.9601	Up	0.00969334	0.014111		691162	993	0	4	0.001	0.0681577	6.0908	Up	0.0654694	0.102798
XLOC_068004	215	0	3	0.001	0.280161	8.13011	Up	0.091081	0.120183		287083	930	0	4	0.001	0.0779754	6.28495	Up	0.0550176	0.0752552		296149	1904	0	12	0.001	0.123985	6.95402	Up	0.000100593	0.00018357		499140	745	0	3	0.001	0.0681348	6.09032	Up	0.129729	0.186999
XLOC_160377	215	0	3	0.001	0.280161	8.13011	Up	0.091081	0.119738		296663	930	0	4	0.001	0.0779754	6.28495	Up	0.0550176	0.075075		29265	952	0	6	0.001	0.123985	6.95402	Up	0.00969334	0.014098		XLOC_163978	2492	0	10	0.001	0.0678979	6.08529	Up	0.00108155	0.0024685
XLOC_072823	216	0	3	0.001	0.278864	8.12342	Up	0.091081	0.119582		296661	930	0	4	0.001	0.0779754	6.28495	Up	0.0550176	0.0748848		192205	318	0	2	0.001	0.123725	6.95099	Up	0.20374	0.240431		691670	748	0	3	0.001	0.0678615	6.08452	Up	0.129729	0.18666
404896	1008	0	14	0.001	0.278864	8.12342	Up	1.86e-05	4.05e-05		XLOC_131720	233	0	1	0.001	0.0778081	6.28185	Up	0.475136	0.528044		494281	954	0	6	0.001	0.123725	6.95099	Up	0.00969334	0.0140743		XLOC_081127	607	1	69	0.0283999	1.92338	6.08161	Up	1.1574e-19	7.02553e-19
XLOC_034761	505	0	7	0.001	0.278311	8.12056	Up	0.00414788	0.00685516		XLOC_061744	233	0	1	0.001	0.0778081	6.28185	Up	0.475136	0.527748		293590	957	0	6	0.001	0.123337	6.94646	Up	0.00969334	0.0140759		287741	1500	0	6	0.001	0.0676806	6.08067	Up	0.016674	0.0303717
171528	1445	0	20	0.001	0.277899	8.11842	Up	1.81e-07	4.71e-07		365413	933	0	4	0.001	0.0777247	6.2803	Up	0.0550176	0.0751595		502757	966	0	6	0.001	0.122188	6.93296	Up	0.00969334	0.0141002		XLOC_013854	250	0	1	0.001	0.0676806	6.08067	Up	0.50937	0.584185
24930	1413	12	2856	0.146401	40.5827	8.11479	Up	0	0		405114	933	0	4	0.001	0.0777247	6.2803	Up	0.0550176	0.0748063		363831	1127	0	7	0.001	0.122188	6.93296	Up	0.00452712	0.0068489		170583	756	0	3	0.001	0.0671434	6.06917	Up	0.129729	0.186833
362052	3324	0	45	0.001	0.271817	8.08649	Up	7.46e-16	2.86e-15		XLOC_166843	234	0	1	0.001	0.0774756	6.27567	Up	0.475136	0.531089		304991	966	0	6	0.001	0.122188	6.93296	Up	0.00969334	0.0140737		XLOC_034761	505	0	2	0.001	0.0670105	6.06631	Up	0.25706	0.335005
XLOC_023350	297	0	4	0.001	0.270413	8.07902	Up	0.0420752	0.059492		296689	936	0	4	0.001	0.0774756	6.27567	Up	0.0550176	0.0752497		64677	1798	0	11	0.001	0.120353	6.91113	Up	0.000215386	0.000380977		293890	763	0	3	0.001	0.0665274	6.05588	Up	0.129729	0.187036
25320	446	0	6	0.001	0.27011	8.0774	Up	0.00897896	0.0141678		XLOC_169019	234	0	1	0.001	0.0774756	6.27567	Up	0.475136	0.530285		297333	2146	0	13	0.001	0.11917	6.89688	Up	4.69804e-05	8.84827e-05		XLOC_058815	255	0	1	0.001	0.0663535	6.0521	Up	0.50937	0.584833
690393	372	0	5	0.001	0.269868	8.07611	Up	0.0194369	0.0289695		XLOC_177826	234	0	1	0.001	0.0774756	6.27567	Up	0.475136	0.526101		361964	1818	0	11	0.001	0.119029	6.89517	Up	0.000215386	0.000381137		685958	511	0	2	0.001	0.0662237	6.04927	Up	0.25706	0.335017
XLOC_023107	224	0	3	0.001	0.268904	8.07095	Up	0.091081	0.119516		295725	936	0	4	0.001	0.0774756	6.27567	Up	0.0550176	0.0747684		338418	331	0	2	0.001	0.118866	6.89319	Up	0.20374	0.242232		XLOC_162999	256	0	1	0.001	0.0660943	6.04645	Up	0.50937	0.584599
54272	823	0	11	0.001	0.26836	8.06802	Up	0.000188896	0.000370138		300632	939	0	4	0.001	0.0772281	6.27105	Up	0.0550176	0.0752224		290638	2160	0	13	0.001	0.118398	6.8875	Up	4.69804e-05	8.8553e-05		XLOC_056766	257	0	1	0.001	0.0658371	6.04083	Up	0.50937	0.58637
XLOC_118712	226	0	3	0.001	0.266525	8.05812	Up	0.091081	0.119525		364726	939	0	4	0.001	0.0772281	6.27105	Up	0.0550176	0.0751787		503650	837	0	5	0.001	0.117517	6.87672	Up	0.020755	0.0289904		499972	1809	0	7	0.001	0.0654732	6.03283	Up	0.00841478	0.0162873
503650	837	0	11	0.001	0.263871	8.04369	Up	0.000188896	0.000370308		302954	939	0	4	0.001	0.0772281	6.27105	Up	0.0550176	0.0750777		300262	843	0	5	0.001	0.11668	6.86642	Up	0.020755	0.0289978		29705	3637	0	14	0.001	0.0651312	6.02528	Up	7.01542e-05	0.000190936
300796	840	0	11	0.001	0.262929	8.03853	Up	0.000188896	0.000369704		405193	939	0	4	0.001	0.0772281	6.27105	Up	0.0550176	0.0749906		363267	1697	0	10	0.001	0.115924	6.85703	Up	0.00046118	0.000786481		XLOC_129166	260	0	1	0.001	0.0650775	6.02409	Up	0.50937	0.584149
XLOC_021375	535	0	7	0.001	0.262705	8.0373	Up	0.00414788	0.00685397		293383	939	0	4	0.001	0.0772281	6.27105	Up	0.0550176	0.0748875		114768	1359	0	8	0.001	0.115805	6.85555	Up	0.00211432	0.00333469		399475	1042	0	4	0.001	0.0649526	6.02131	Up	0.0654694	0.102608
690478	918	0	12	0.001	0.26246	8.03595	Up	8.73e-05	0.000177499		XLOC_127218	235	0	1	0.001	0.0771459	6.26952	Up	0.475136	0.530679		XLOC_142877	340	0	2	0.001	0.115719	6.85449	Up	0.20374	0.24379		XLOC_063702	261	0	1	0.001	0.0648281	6.01855	Up	0.50937	0.584365
XLOC_173524	230	0	3	0.001	0.261889	8.03281	Up	0.091081	0.1201		XLOC_076765	235	0	1	0.001	0.0771459	6.26952	Up	0.475136	0.528794		XLOC_020949	1542	0	9	0.001	0.114819	6.84322	Up	0.000987462	0.00161844		25712	525	0	2	0.001	0.0644577	6.01028	Up	0.25706	0.33497
293596	924	0	12	0.001	0.260756	8.02655	Up	8.73e-05	0.000177706		361979	470	0	2	0.001	0.0771459	6.26952	Up	0.231586	0.280186		362895	1546	0	9	0.001	0.114522	6.83948	Up	0.000987462	0.00161774		XLOC_134056	263	0	1	0.001	0.0643352	6.00754	Up	0.50937	0.587441
293599	924	0	12	0.001	0.260756	8.02655	Up	8.73e-05	0.000177339		363546	942	0	4	0.001	0.0769821	6.26645	Up	0.0550176	0.075026		688925	345	0	2	0.001	0.114042	6.83342	Up	0.20374	0.240334		303693	3947	0	15	0.001	0.0643026	6.0068	Up	3.54042e-05	9.98913e-05
XLOC_117383	234	0	3	0.001	0.257413	8.00794	Up	0.091081	0.120195		54270	943	0	4	0.001	0.0769005	6.26492	Up	0.0550176	0.0749798		80900	2765	0	16	0.001	0.113836	6.83081	Up	4.7859e-06	9.94424e-06		XLOC_004004	265	0	1	0.001	0.0638496	5.99661	Up	0.50937	0.585321
XLOC_174927	235	0	3	0.001	0.256317	8.00179	Up	0.091081	0.11996		XLOC_022174	236	0	1	0.001	0.076819	6.26339	Up	0.475136	0.526287		685544	693	0	4	0.001	0.113549	6.82717	Up	0.0444402	0.0590394		690079	805	0	3	0.001	0.0630564	5.97857	Up	0.129729	0.186985
XLOC_130883	238	0	3	0.001	0.253086	7.98349	Up	0.091081	0.119619		287480	945	0	4	0.001	0.0767377	6.26186	Up	0.0550176	0.0752634		24806	1049	0	6	0.001	0.11252	6.81404	Up	0.00969334	0.0141056		XLOC_057637	269	0	1	0.001	0.0629002	5.97499	Up	0.50937	0.585664
294051	1851	0	23	0.001	0.249486	7.96281	Up	1.78e-08	4.98e-08		293435	945	0	4	0.001	0.0767377	6.26186	Up	0.0550176	0.0752251		292325	1594	0	9	0.001	0.111073	6.79537	Up	0.000987462	0.00161872		100360071	270	0	1	0.001	0.0626672	5.96964	Up	0.50937	0.585086
94195	494	36	7696	1.25626	312.797	7.95994	Up	0	0		404645	945	0	4	0.001	0.0767377	6.26186	Up	0.0550176	0.0751568		XLOC_130882	377	1	97	0.045726	5.06157	6.79043	Up	4.20146e-31	2.55297e-30		29160	812	0	3	0.001	0.0625129	5.96608	Up	0.129729	0.187072
XLOC_167771	242	0	3	0.001	0.248903	7.95944	Up	0.091081	0.119529		405909	945	0	4	0.001	0.0767377	6.26186	Up	0.0550176	0.0750995		498287	1635	7	678	0.0738049	8.15768	6.7883	Up	1.0432e-210	2.78734e-209		171054	1083	0	4	0.001	0.0624936	5.96564	Up	0.0654694	0.102534
363085	1065	0	13	0.001	0.245086	7.93714	Up	4.03e-05	8.5e-05		287310	945	0	4	0.001	0.0767377	6.26186	Up	0.0550176	0.0750968		500892	2691	0	15	0.001	0.109656	6.77684	Up	1.02474e-05	2.06019e-05		407761	1626	0	6	0.001	0.062436	5.96431	Up	0.016674	0.0302711
XLOC_101829	495	0	6	0.001	0.243372	7.92702	Up	0.00897896	0.0141643		293256	945	0	4	0.001	0.0767377	6.26186	Up	0.0550176	0.0750913		100359924	360	0	2	0.001	0.10929	6.77202	Up	0.20374	0.2432		114768	1359	0	5	0.001	0.0622522	5.96005	Up	0.03304	0.0560514
171054	1083	0	13	0.001	0.241012	7.91296	Up	4.03e-05	8.49e-05		405018	945	0	4	0.001	0.0767377	6.26186	Up	0.0550176	0.0750804		301133	720	0	4	0.001	0.10929	6.77202	Up	0.0444402	0.0588498		362605	1093	0	4	0.001	0.0619219	5.95238	Up	0.0654694	0.102924
XLOC_052057	252	0	3	0.001	0.239026	7.90102	Up	0.091081	0.1195		293392	945	0	4	0.001	0.0767377	6.26186	Up	0.0550176	0.0750178		286976	1991	0	11	0.001	0.108687	6.76403	Up	0.000215386	0.000380764		XLOC_130882	377	1	63	0.045726	2.8275	5.95037	Up	6.4224e-18	3.6824e-17
XLOC_136224	253	0	3	0.001	0.238081	7.89531	Up	0.091081	0.120038		405384	945	0	4	0.001	0.0767377	6.26186	Up	0.0550176	0.075007		362605	1093	0	6	0.001	0.107991	6.75476	Up	0.00969334	0.0141105		315074	548	0	2	0.001	0.0617524	5.94842	Up	0.25706	0.331905
404929	936	0	11	0.001	0.235962	7.88241	Up	0.000188896	0.000370025		405924	945	0	4	0.001	0.0767377	6.26186	Up	0.0550176	0.0749771		691982	552	0	3	0.001	0.106915	6.74032	Up	0.0951538	0.120213		XLOC_063269	550	0	2	0.001	0.0615278	5.94317	Up	0.25706	0.332239
293812	936	0	11	0.001	0.235962	7.88241	Up	0.000188896	0.000369798		366113	945	0	4	0.001	0.0767377	6.26186	Up	0.0550176	0.0749255		XLOC_035376	368	0	2	0.001	0.106915	6.74032	Up	0.20374	0.241566		XLOC_032536	276	0	1	0.001	0.0613049	5.93793	Up	0.50937	0.588169
293803	942	0	11	0.001	0.234459	7.87319	Up	0.000188896	0.000370119		293815	945	0	4	0.001	0.0767377	6.26186	Up	0.0550176	0.0749146		78951	741	0	4	0.001	0.106193	6.73055	Up	0.0444402	0.0592635		297386	3617	26	1619	0.123917	7.5736	5.93354	Up	0	0
24661	945	0	11	0.001	0.233714	7.8686	Up	0.000188896	0.000369817		293816	948	0	4	0.001	0.0764949	6.25729	Up	0.0550176	0.0752197		404796	927	0	5	0.001	0.106107	6.72938	Up	0.020755	0.028969		499461	2509	0	9	0.001	0.060694	5.92348	Up	0.00214312	0.00463681
XLOC_063639	259	0	3	0.001	0.232566	7.8615	Up	0.091081	0.119676		293278	948	0	4	0.001	0.0764949	6.25729	Up	0.0550176	0.0751951		312273	930	0	5	0.001	0.105765	6.72472	Up	0.020755	0.0289872		641658	279	0	1	0.001	0.0606457	5.92233	Up	0.50937	0.586315
29183	1154	0	13	0.001	0.226184	7.82135	Up	4.03e-05	8.48e-05		252887	948	0	4	0.001	0.0764949	6.25729	Up	0.0550176	0.0750124		315567	2422	0	13	0.001	0.10559	6.72233	Up	4.69804e-05	8.85002e-05		171096	836	19	1158	0.391789	23.4372	5.90258	Up	0	0
293267	444	0	5	0.001	0.226106	7.82085	Up	0.0194369	0.0289571		XLOC_077620	237	0	1	0.001	0.0764949	6.25729	Up	0.475136	0.527717		405001	933	0	5	0.001	0.105425	6.72007	Up	0.020755	0.0289042		303861	1698	0	6	0.001	0.0597885	5.9018	Up	0.016674	0.0303821
XLOC_100936	357	0	4	0.001	0.224966	7.81356	Up	0.0420752	0.0589099		293221	948	0	4	0.001	0.0764949	6.25729	Up	0.0550176	0.0748794		29311	560	0	3	0.001	0.105387	6.71956	Up	0.0951538	0.120309		XLOC_073308	285	0	1	0.001	0.0593689	5.89164	Up	0.50937	0.584761
100314069	91	0	1	0.001	0.220639	7.78555	Up	0.426804	0.480267		293327	951	0	4	0.001	0.0762536	6.25273	Up	0.0550176	0.0749445		100911370	751	0	4	0.001	0.104779	6.71121	Up	0.0444402	0.059089		499278	571	0	2	0.001	0.059265	5.88911	Up	0.25706	0.330792
100526644	91	0	1	0.001	0.220639	7.78555	Up	0.426804	0.476686		XLOC_071868	238	0	1	0.001	0.0761735	6.25122	Up	0.475136	0.529029		405166	939	0	5	0.001	0.104751	6.71082	Up	0.020755	0.0288904		XLOC_132664	288	0	1	0.001	0.0587505	5.87653	Up	0.50937	0.588005
362605	1093	0	12	0.001	0.220438	7.78423	Up	8.73e-05	0.000177593		365333	954	0	4	0.001	0.0760138	6.24819	Up	0.0550176	0.0750342		404799	945	0	5	0.001	0.104086	6.70163	Up	0.020755	0.0289968		292844	2373	16	955	0.116232	6.80941	5.87245	Up	8.40446e-255	3.36594e-253
405053	918	0	10	0.001	0.218717	7.77292	Up	0.000408906	0.000772394		298392	1919	0	8	0.001	0.0755781	6.2399	Up	0.00310512	0.00502522		XLOC_137732	379	0	2	0.001	0.103812	6.69782	Up	0.20374	0.242734		29235	1163	0	4	0.001	0.0581948	5.86282	Up	0.0654694	0.102668
XLOC_123310	276	0	3	0.001	0.218241	7.76978	Up	0.091081	0.120116		XLOC_178365	240	0	1	0.001	0.0755387	6.23914	Up	0.475136	0.528967		619560	569	0	3	0.001	0.10372	6.69655	Up	0.0951538	0.119885		XLOC_093233	291	0	1	0.001	0.0581448	5.86158	Up	0.50937	0.585989
362136	557	0	6	0.001	0.216282	7.75677	Up	0.00897896	0.0141503		365334	960	0	4	0.001	0.0755387	6.23914	Up	0.0550176	0.0749689		502617	1146	0	6	0.001	0.102996	6.68645	Up	0.00969334	0.0141132		295362	1169	0	4	0.001	0.0578961	5.8554	Up	0.0654694	0.102694
100526616	93	0	1	0.001	0.215894	7.75418	Up	0.426804	0.480634		114248	480	0	2	0.001	0.0755387	6.23914	Up	0.231586	0.279332		498339	576	0	3	0.001	0.10246	6.67891	Up	0.0951538	0.119715		XLOC_112041	293	0	1	0.001	0.0577479	5.8517	Up	0.50937	0.588279
100314183	93	0	1	0.001	0.215894	7.75418	Up	0.426804	0.479437		XLOC_030040	240	0	1	0.001	0.0755387	6.23914	Up	0.475136	0.526473		29183	1154	0	6	0.001	0.102282	6.67641	Up	0.00969334	0.0140689		XLOC_156254	437	1	58	0.0394479	2.24569	5.83107	Up	1.81337e-16	9.9135e-16
405204	930	0	10	0.001	0.215894	7.75418	Up	0.000408906	0.000772318		XLOC_082941	240	0	1	0.001	0.0755387	6.23914	Up	0.475136	0.526333		499461	2509	0	13	0.001	0.101929	6.67142	Up	4.69804e-05	8.85046e-05		367086	298	0	1	0.001	0.056779	5.82729	Up	0.50937	0.584653
293091	930	0	10	0.001	0.215894	7.75418	Up	0.000408906	0.000771216		288854	960	0	4	0.001	0.0755387	6.23914	Up	0.0550176	0.074809		XLOC_084523	584	0	3	0.001	0.101056	6.65902	Up	0.0951538	0.119643		266768	1420	2	115	0.0242799	1.37029	5.81858	Up	1.2179e-31	9.81435e-31
289239	933	0	10	0.001	0.2152	7.74954	Up	0.000408906	0.000773041		361993	1203	0	5	0.001	0.0753503	6.23554	Up	0.0268162	0.0383514		140727	783	0	4	0.001	0.100497	6.65101	Up	0.0444402	0.059145		XLOC_169067	3604	0	12	0.001	0.0563379	5.81603	Up	0.000275454	0.00068995
691670	748	0	8	0.001	0.21474	7.74645	Up	0.00191613	0.00330596		XLOC_166916	241	0	1	0.001	0.0752253	6.23315	Up	0.475136	0.526845		311793	1378	0	7	0.001	0.0999318	6.64287	Up	0.00452712	0.00684507		361993	1203	0	4	0.001	0.0562598	5.81403	Up	0.0654694	0.102837
404846	936	0	10	0.001	0.214511	7.7449	Up	0.000408906	0.00077285		502757	966	0	4	0.001	0.0750695	6.23016	Up	0.0550176	0.0750886		XLOC_013015	394	0	2	0.001	0.0998593	6.64183	Up	0.20374	0.243852		503227	602	0	2	0.001	0.0562131	5.81283	Up	0.25706	0.334491
404848	936	0	10	0.001	0.214511	7.7449	Up	0.000408906	0.000772089		XLOC_177383	242	0	1	0.001	0.0749144	6.22717	Up	0.475136	0.528404		414826	1587	0	8	0.001	0.0991672	6.63179	Up	0.00211432	0.00333414		XLOC_080985	4389	18	1026	0.0706988	3.95536	5.80598	Up	1.87693e-272	8.08188e-271
59296	1498	0	16	0.001	0.214453	7.74452	Up	3.97e-06	9.24e-06		XLOC_086677	242	0	1	0.001	0.0749144	6.22717	Up	0.475136	0.527655		684972	399	0	2	0.001	0.098608	6.62363	Up	0.20374	0.240888		XLOC_065284	1865	2	114	0.0184866	1.03426	5.80598	Up	2.37274e-31	1.90299e-30
366104	939	0	10	0.001	0.213825	7.74029	Up	0.000408906	0.000773422		XLOC_034243	242	0	1	0.001	0.0749144	6.22717	Up	0.475136	0.527359		XLOC_104793	200	0	1	0.001	0.0983614	6.62002	Up	0.436242	0.480658		366631	1518	0	5	0.001	0.0557317	5.80043	Up	0.03304	0.0560999
300643	939	0	10	0.001	0.213825	7.74029	Up	0.000408906	0.000773308		XLOC_152331	242	0	1	0.001	0.0749144	6.22717	Up	0.475136	0.527219		XLOC_094368	200	0	1	0.001	0.0983614	6.62002	Up	0.436242	0.479752		287702	1536	0	5	0.001	0.0550786	5.78342	Up	0.03304	0.0560004
287969	939	0	10	0.001	0.213825	7.74029	Up	0.000408906	0.000772242		XLOC_166834	242	0	1	0.001	0.0749144	6.22717	Up	0.475136	0.527141		60448	1401	0	7	0.001	0.0982912	6.61899	Up	0.00452712	0.00685163		XLOC_151449	233	1	56	0.0739859	4.06664	5.78044	Up	6.88668e-16	3.68483e-15
XLOC_039349	1674	2	367	0.0205958	4.40185	7.73961	Up	1.48e-119	1.76e-118		XLOC_167771	242	0	1	0.001	0.0749144	6.22717	Up	0.475136	0.5259		80841	602	0	3	0.001	0.0980347	6.61522	Up	0.0951538	0.120329		405985	930	0	3	0.001	0.0545811	5.77033	Up	0.129729	0.187369
363267	1697	0	18	0.001	0.212968	7.7345	Up	8.48e-07	2.1e-06		24677	486	0	2	0.001	0.0746061	6.22122	Up	0.231586	0.280692		XLOC_089205	202	0	1	0.001	0.0973876	6.60567	Up	0.436242	0.48217		170926	930	0	3	0.001	0.0545811	5.77033	Up	0.129729	0.186884
405932	945	0	10	0.001	0.212468	7.7311	Up	0.000408906	0.000772432		XLOC_116952	243	0	1	0.001	0.0746061	6.22122	Up	0.475136	0.528669		XLOC_169095	203	0	1	0.001	0.0969078	6.59854	Up	0.436242	0.483029		294155	939	0	3	0.001	0.054058	5.75644	Up	0.129729	0.186602
295751	951	0	10	0.001	0.211127	7.72197	Up	0.000408906	0.000772584		XLOC_072326	243	0	1	0.001	0.0746061	6.22122	Up	0.475136	0.527795		XLOC_024783	203	0	1	0.001	0.0969078	6.59854	Up	0.436242	0.478684		287310	945	0	3	0.001	0.0537147	5.74725	Up	0.129729	0.187101
300584	954	0	10	0.001	0.210463	7.71742	Up	0.000408906	0.000772546		405994	972	0	4	0.001	0.0746061	6.22122	Up	0.0550176	0.0748983		XLOC_008574	203	0	1	0.001	0.0969078	6.59854	Up	0.436242	0.478393		293353	948	0	3	0.001	0.0535448	5.74267	Up	0.129729	0.186855
501765	1145	0	12	0.001	0.210426	7.71717	Up	8.73e-05	0.000177603		405022	972	0	4	0.001	0.0746061	6.22122	Up	0.0550176	0.0747955		308587	1422	0	7	0.001	0.0968397	6.59753	Up	0.00452712	0.00686121		683313	2261	2	109	0.0152488	0.815699	5.74127	Up	6.64484e-30	5.18529e-29
XLOC_039400	2483	17	3054	0.118026	24.6954	7.709	Up	0	0		293210	975	0	4	0.001	0.0743766	6.21678	Up	0.0550176	0.0750859		XLOC_151178	204	0	1	0.001	0.0964328	6.59145	Up	0.436242	0.482944		29265	952	0	3	0.001	0.0533198	5.7366	Up	0.129729	0.187079
100314146	96	0	1	0.001	0.209148	7.70838	Up	0.426804	0.479704		293301	975	0	4	0.001	0.0743766	6.21678	Up	0.0550176	0.0749635		XLOC_104767	204	0	1	0.001	0.0964328	6.59145	Up	0.436242	0.478823		XLOC_097730	318	0	1	0.001	0.053208	5.73357	Up	0.50937	0.585537
100314227	96	0	1	0.001	0.209148	7.70838	Up	0.426804	0.479325		XLOC_007724	244	0	1	0.001	0.0743004	6.2153	Up	0.475136	0.52683		XLOC_107453	207	0	1	0.001	0.0950352	6.57039	Up	0.436242	0.47802		24631	636	0	2	0.001	0.053208	5.73357	Up	0.25706	0.331594
171577	1469	2	357	0.02347	4.87945	7.69976	Up	3.17e-116	3.7e-115		81687	2986	11	777	0.063505	4.7175	6.21501	Up	3.40776e-222	6.09378e-221		24422	831	0	4	0.001	0.0946921	6.56517	Up	0.0444402	0.0592677		316642	2545	0	8	0.001	0.0531871	5.733	Up	0.00424662	0.00873479
100314074	97	0	1	0.001	0.206992	7.69343	Up	0.426804	0.479395		405219	978	0	4	0.001	0.0741484	6.21234	Up	0.0550176	0.074855		289481	1876	0	9	0.001	0.0943767	6.56036	Up	0.000987462	0.00161914		298392	1919	0	6	0.001	0.052903	5.72528	Up	0.016674	0.0303272
100526586	97	0	1	0.001	0.206992	7.69343	Up	0.426804	0.478848		XLOC_066012	245	0	1	0.001	0.0739971	6.2094	Up	0.475136	0.527935		300389	834	0	4	0.001	0.0943515	6.55997	Up	0.0444402	0.0592614		171459	1919	0	6	0.001	0.052903	5.72528	Up	0.016674	0.0302607
494204	1369	0	14	0.001	0.205328	7.68179	Up	1.86e-05	4.05e-05		XLOC_063223	245	0	1	0.001	0.0739971	6.2094	Up	0.475136	0.526659		299600	834	0	4	0.001	0.0943515	6.55997	Up	0.0444402	0.0590022		499971	2583	0	8	0.001	0.0524046	5.71162	Up	0.00424662	0.00873624
680319	979	0	10	0.001	0.205089	7.6801	Up	0.000408906	0.000771861		690294	2942	0	12	0.001	0.0739468	6.20842	Up	0.00017525	0.000324364		114504	2310	0	11	0.001	0.0936776	6.54963	Up	0.000215386	0.00038119		XLOC_007574	323	0	1	0.001	0.0523844	5.71106	Up	0.50937	0.586116
100526625	98	0	1	0.001	0.204879	7.67863	Up	0.426804	0.476742		295801	981	0	4	0.001	0.0739217	6.20793	Up	0.0550176	0.0751869		502570	1898	0	9	0.001	0.0932827	6.54354	Up	0.000987462	0.00161956		308565	1302	0	4	0.001	0.051982	5.69994	Up	0.0654694	0.102625
24291	792	0	8	0.001	0.20281	7.66398	Up	0.00191613	0.00330894		405212	984	0	4	0.001	0.0736963	6.20352	Up	0.0550176	0.0751377		XLOC_130433	211	0	1	0.001	0.0932336	6.54278	Up	0.436242	0.483014		309071	1318	0	4	0.001	0.051351	5.68232	Up	0.0654694	0.102967
309772	1595	0	16	0.001	0.201411	7.654	Up	3.97e-06	9.23e-06		XLOC_111378	246	0	1	0.001	0.0736963	6.20352	Up	0.475136	0.527592		XLOC_023501	211	0	1	0.001	0.0932336	6.54278	Up	0.436242	0.481231		100361793	333	0	1	0.001	0.0508112	5.66708	Up	0.50937	0.58646
54240	1696	0	17	0.001	0.201255	7.65288	Up	1.84e-06	4.39e-06		XLOC_128076	287	1	70	0.0600652	4.42178	6.20195	Up	5.18002e-21	2.09507e-20		XLOC_047834	212	0	1	0.001	0.0927938	6.53596	Up	0.436242	0.4791		689790	702	4	205	0.0982263	4.94107	5.65257	Up	6.36402e-55	7.46565e-54
293303	900	0	9	0.001	0.200782	7.64948	Up	0.000885164	0.00160096		XLOC_018891	247	0	1	0.001	0.0733979	6.19767	Up	0.475136	0.530616		315347	852	0	4	0.001	0.0923582	6.52917	Up	0.0444402	0.0589115		XLOC_020791	2596	5	256	0.0332025	1.66855	5.65116	Up	2.82624e-68	3.92053e-67
362432	714	5	860	0.120719	24.1838	7.64624	Up	6.04e-278	1.38e-276		XLOC_066594	247	0	1	0.001	0.0733979	6.19767	Up	0.475136	0.52845		366990	856	0	4	0.001	0.0919266	6.52241	Up	0.0444402	0.0593094		XLOC_008624	339	0	1	0.001	0.0499119	5.64131	Up	0.50937	0.588388
689931	1206	0	12	0.001	0.199783	7.64229	Up	8.73e-05	0.000177678		XLOC_147036	247	0	1	0.001	0.0733979	6.19767	Up	0.475136	0.52725		XLOC_072710	214	0	1	0.001	0.0919266	6.52241	Up	0.436242	0.477869		XLOC_142877	340	0	1	0.001	0.0497651	5.63706	Up	0.50937	0.588334
294883	1513	0	15	0.001	0.199057	7.63704	Up	8.6e-06	1.94e-05		XLOC_159227	248	0	1	0.001	0.073102	6.19184	Up	0.475136	0.530427		362727	859	0	4	0.001	0.0916055	6.51736	Up	0.0444402	0.0590105		685544	693	0	2	0.001	0.0488316	5.60974	Up	0.25706	0.332343
494250	909	0	9	0.001	0.198794	7.63513	Up	0.000885164	0.00159922		XLOC_086634	249	0	1	0.001	0.0728084	6.18603	Up	0.475136	0.529609		XLOC_026737	215	0	1	0.001	0.091499	6.51568	Up	0.436242	0.47978		297418	706	0	2	0.001	0.0479324	5.58293	Up	0.25706	0.334619
XLOC_163210	202	0	2	0.001	0.198794	7.63513	Up	0.197164	0.240003		691670	748	0	3	0.001	0.0727111	6.1841	Up	0.112878	0.145273		XLOC_027812	375	1	80	0.0459699	4.19676	6.51244	Up	1.45691e-25	7.71913e-25		192264	711	0	2	0.001	0.0475953	5.57275	Up	0.25706	0.334315
686254	405	0	4	0.001	0.198303	7.63156	Up	0.0420752	0.0592778		408245	750	0	3	0.001	0.0725172	6.18025	Up	0.112878	0.145707		286960	862	0	4	0.001	0.0912867	6.51233	Up	0.0444402	0.0588786		29301	2136	0	6	0.001	0.0475285	5.57072	Up	0.016674	0.0302873
25323	1125	0	11	0.001	0.19632	7.61706	Up	0.000188896	0.000369779		408205	753	0	3	0.001	0.0722282	6.17449	Up	0.112878	0.145467		XLOC_072823	216	0	1	0.001	0.0910754	6.50899	Up	0.436242	0.478283		117029	2495	0	7	0.001	0.0474714	5.56899	Up	0.00841478	0.0162856
XLOC_030568	205	0	2	0.001	0.195885	7.61386	Up	0.197164	0.243121		293676	1272	6	411	0.0813147	5.85781	6.1707	Up	6.79566e-118	7.38392e-117		689210	1729	0	8	0.001	0.0910227	6.50816	Up	0.00211432	0.00333483		60662	801	5	241	0.107607	5.09083	5.56405	Up	5.99352e-64	7.88536e-63
292594	1152	45	7563	0.673387	131.815	7.61287	Up	0	0		405059	1008	0	4	0.001	0.0719416	6.16875	Up	0.0550176	0.074874		500800	1737	0	8	0.001	0.0906035	6.5015	Up	0.00211432	0.0033365		29552	718	0	2	0.001	0.0471313	5.55861	Up	0.25706	0.334304
24585	928	0	9	0.001	0.194724	7.60529	Up	0.000885164	0.00160164		XLOC_107997	253	0	1	0.001	0.0716573	6.16304	Up	0.475136	0.530837		XLOC_036509	1304	0	6	0.001	0.0905167	6.50011	Up	0.00969334	0.0141029		290638	2160	0	6	0.001	0.0470004	5.5546	Up	0.016674	0.0303703
405168	930	0	9	0.001	0.194305	7.60218	Up	0.000885164	0.00160028		XLOC_038241	253	0	1	0.001	0.0716573	6.16304	Up	0.475136	0.530569		140674	1739	0	8	0.001	0.0904993	6.49984	Up	0.00211432	0.00333331		100361672	721	0	2	0.001	0.0469352	5.5526	Up	0.25706	0.330827
XLOC_152711	207	0	2	0.001	0.193992	7.59985	Up	0.197164	0.241036		XLOC_075095	253	0	1	0.001	0.0716573	6.16304	Up	0.475136	0.528185		XLOC_117212	218	0	1	0.001	0.0902399	6.49569	Up	0.436242	0.481511		315075	726	0	2	0.001	0.046612	5.54263	Up	0.25706	0.333419
311180	933	0	9	0.001	0.19368	7.59753	Up	0.000885164	0.00160119		XLOC_098329	253	0	1	0.001	0.0716573	6.16304	Up	0.475136	0.52806		XLOC_005100	219	0	1	0.001	0.0898278	6.48909	Up	0.436242	0.479114		500945	728	0	2	0.001	0.0464839	5.53866	Up	0.25706	0.330895
360579	1313	4	664	0.052517	10.1538	7.59502	Up	1.27e-214	2.34e-213		XLOC_060472	253	0	1	0.001	0.0716573	6.16304	Up	0.475136	0.526814		XLOC_092308	219	0	1	0.001	0.0898278	6.48909	Up	0.436242	0.478878		287701	1458	0	4	0.001	0.0464202	5.53668	Up	0.0654694	0.102768
287245	936	0	9	0.001	0.193059	7.5929	Up	0.000885164	0.0015999		294123	1014	0	4	0.001	0.0715159	6.16019	Up	0.0550176	0.0751514		295360	1755	0	8	0.001	0.0896743	6.48662	Up	0.00211432	0.00333691		307500	4397	0	12	0.001	0.0461773	5.52911	Up	0.000275454	0.000689626
405933	936	0	9	0.001	0.193059	7.5929	Up	0.000885164	0.00159975		XLOC_048854	507	0	2	0.001	0.0715159	6.16019	Up	0.231586	0.280457		XLOC_042186	220	0	1	0.001	0.0894195	6.48252	Up	0.436242	0.479711		503103	1112	0	3	0.001	0.0456479	5.51248	Up	0.129729	0.187289
XLOC_021395	417	0	4	0.001	0.192596	7.58944	Up	0.0420752	0.0591063		290493	1014	0	4	0.001	0.0715159	6.16019	Up	0.0550176	0.0749282		XLOC_119751	221	0	1	0.001	0.0890149	6.47597	Up	0.436242	0.47928		191570	1487	0	4	0.001	0.0455149	5.50827	Up	0.0654694	0.103024
498065	2086	0	20	0.001	0.192504	7.58875	Up	1.81e-07	4.72e-07		29285	508	0	2	0.001	0.0713752	6.15735	Up	0.231586	0.280394		XLOC_063063	222	0	1	0.001	0.0886139	6.46946	Up	0.436242	0.482072		365763	1116	0	3	0.001	0.0454843	5.5073	Up	0.129729	0.18726
405177	939	0	9	0.001	0.192443	7.58828	Up	0.000885164	0.00160134		XLOC_075043	255	0	1	0.001	0.0710953	6.15168	Up	0.475136	0.526395		XLOC_111472	222	0	1	0.001	0.0886139	6.46946	Up	0.436242	0.481651		498836	372	0	1	0.001	0.0454843	5.5073	Up	0.50937	0.585339
294155	939	0	9	0.001	0.192443	7.58828	Up	0.000885164	0.001599		XLOC_039762	255	0	1	0.001	0.0710953	6.15168	Up	0.475136	0.525962		690448	888	0	4	0.001	0.0886139	6.46946	Up	0.0444402	0.0591118		XLOC_143759	373	0	1	0.001	0.0453623	5.50342	Up	0.50937	0.58715
502733	840	0	8	0.001	0.191221	7.5791	Up	0.00191613	0.00331521		450223	730	2	135	0.0472294	3.35268	6.14949	Up	1.8022e-39	9.9623e-39		293267	444	0	2	0.001	0.0886139	6.46946	Up	0.20374	0.239767		60582	1942	63	2898	0.559238	25.2495	5.49665	Up	0	0
310681	2150	1	164	0.00801801	1.53155	7.57753	Up	8.19e-54	5.73e-53		291819	1534	0	6	0.001	0.0709099	6.14791	Up	0.0130705	0.019519		313220	2004	0	9	0.001	0.0883486	6.46514	Up	0.000987462	0.00161893		XLOC_045437	727	5	230	0.118561	5.353	5.49665	Up	8.81754e-61	1.11065e-59
XLOC_017346	316	0	3	0.001	0.190616	7.57452	Up	0.091081	0.11959		XLOC_044847	257	0	1	0.001	0.070542	6.14041	Up	0.475136	0.530222		364973	2006	0	9	0.001	0.0882605	6.4637	Up	0.000987462	0.00161802		65130	1501	0	4	0.001	0.0450903	5.49475	Up	0.0654694	0.10312
502570	1898	0	18	0.001	0.190415	7.573	Up	8.48e-07	2.1e-06		XLOC_083214	257	0	1	0.001	0.070542	6.14041	Up	0.475136	0.529625		25320	446	0	2	0.001	0.0882165	6.46298	Up	0.20374	0.242978		24163	1504	0	4	0.001	0.0450004	5.49187	Up	0.0654694	0.102894
302027	951	0	9	0.001	0.190014	7.56996	Up	0.000885164	0.00160066		XLOC_121391	494	2	134	0.0697924	4.91766	6.13876	Up	3.64428e-39	2.00801e-38		308564	892	0	4	0.001	0.0882165	6.46298	Up	0.0444402	0.0591595		690914	1513	0	4	0.001	0.0447327	5.48326	Up	0.0654694	0.103063
404995	951	0	9	0.001	0.190014	7.56996	Up	0.000885164	0.00159938		XLOC_039947	258	0	1	0.001	0.0702686	6.13481	Up	0.475136	0.529092		450223	730	2	154	0.0472294	4.15004	6.4573	Up	3.94826e-48	3.26862e-47		171144	2995	8	363	0.0460467	2.05076	5.47692	Up	4.88078e-95	8.63198e-94
100314242	106	0	1	0.001	0.189417	7.56542	Up	0.426804	0.478638		XLOC_039733	258	0	1	0.001	0.0702686	6.13481	Up	0.475136	0.527545		XLOC_142280	224	0	1	0.001	0.0878227	6.45652	Up	0.436242	0.483043		171091	1692	16	721	0.163014	7.21006	5.46694	Up	3.1161e-187	9.48996e-186
XLOC_065426	5068	8	1300	0.0272119	5.15028	7.56427	Up	0	0		24360	518	0	2	0.001	0.0699973	6.12923	Up	0.231586	0.278635		XLOC_145139	224	0	1	0.001	0.0878227	6.45652	Up	0.436242	0.481918		301026	1099	2	90	0.0313716	1.38564	5.46494	Up	2.01758e-24	1.39652e-23
688422	849	0	8	0.001	0.189194	7.56372	Up	0.00191613	0.00331895		XLOC_051847	259	0	1	0.001	0.0699973	6.12923	Up	0.475136	0.525992		298353	900	0	4	0.001	0.0874324	6.4501	Up	0.0444402	0.0591554		291819	1534	0	4	0.001	0.0441203	5.46337	Up	0.0654694	0.102496
24687	1063	0	10	0.001	0.188882	7.56134	Up	0.000408906	0.00077133		294124	1038	0	4	0.001	0.0698624	6.12644	Up	0.0550176	0.0748036		XLOC_005833	225	0	1	0.001	0.0874324	6.4501	Up	0.436242	0.480826		498911	384	0	1	0.001	0.0440629	5.46149	Up	0.50937	0.587205
404855	957	0	9	0.001	0.188823	7.56089	Up	0.000885164	0.00160073		29705	3637	0	14	0.001	0.0697856	6.12486	Up	4.16338e-05	8.16692e-05		XLOC_068127	225	0	1	0.001	0.0874324	6.4501	Up	0.436242	0.479669		303496	2428	4	179	0.0283999	1.24741	5.45691	Up	1.97493e-47	2.08853e-46
306079	1065	0	10	0.001	0.188528	7.55863	Up	0.000408906	0.00077114		XLOC_146233	260	0	1	0.001	0.069728	6.12367	Up	0.475136	0.527888		300889	2480	0	11	0.001	0.0872561	6.44718	Up	0.000215386	0.000380906		362895	1546	0	4	0.001	0.0437779	5.45213	Up	0.0654694	0.102487
287741	1500	0	14	0.001	0.187396	7.54995	Up	1.86e-05	4.05e-05		XLOC_139375	260	0	1	0.001	0.069728	6.12367	Up	0.475136	0.526085		25060	3027	25	1907	0.142375	12.3935	6.44375	Up	0	0		407760	1554	0	4	0.001	0.0435525	5.44468	Up	0.0654694	0.10247
XLOC_061814	434	0	4	0.001	0.185052	7.53179	Up	0.0420752	0.0590522		XLOC_090601	262	0	1	0.001	0.0691958	6.11261	Up	0.475136	0.530348		XLOC_011905	226	0	1	0.001	0.0870455	6.4437	Up	0.436242	0.479627		499565	390	0	1	0.001	0.043385	5.43912	Up	0.50937	0.58561
XLOC_103622	435	0	4	0.001	0.184627	7.52847	Up	0.0420752	0.0591821		499558	1572	0	6	0.001	0.0691958	6.11261	Up	0.0130705	0.0195532		299606	905	0	4	0.001	0.0869493	6.4421	Up	0.0444402	0.0591326		140727	783	0	2	0.001	0.0432188	5.43359	Up	0.25706	0.333372
100526608	109	0	1	0.001	0.184204	7.52516	Up	0.426804	0.479255		XLOC_096621	263	0	1	0.001	0.0689327	6.10712	Up	0.475136	0.530963		688848	1134	0	5	0.001	0.0867385	6.4386	Up	0.020755	0.0289424		84349	783	0	2	0.001	0.0432188	5.43359	Up	0.25706	0.332597
498341	660	0	6	0.001	0.182529	7.51198	Up	0.00897896	0.0141428		501655	789	0	3	0.001	0.0689327	6.10712	Up	0.112878	0.145567		XLOC_055490	227	0	1	0.001	0.0866621	6.43733	Up	0.436242	0.480114		503122	1578	0	4	0.001	0.0428901	5.42257	Up	0.0654694	0.102539
100314051	110	0	1	0.001	0.182529	7.51198	Up	0.426804	0.478722		300207	526	0	2	0.001	0.0689327	6.10712	Up	0.231586	0.278306		XLOC_007703	228	0	1	0.001	0.086282	6.43099	Up	0.436242	0.482733		292301	1974	0	5	0.001	0.0428575	5.42148	Up	0.03304	0.0561102
406039	891	0	8	0.001	0.180275	7.49406	Up	0.00191613	0.00330775		XLOC_057339	263	0	1	0.001	0.0689327	6.10712	Up	0.475136	0.525931		XLOC_141671	228	0	1	0.001	0.086282	6.43099	Up	0.436242	0.481315		78976	1188	0	3	0.001	0.0427276	5.4171	Up	0.129729	0.187057
24618	781	0	7	0.001	0.179958	7.49152	Up	0.00414788	0.00684513		25474	1053	0	4	0.001	0.0688672	6.10575	Up	0.0550176	0.0752443		XLOC_019427	228	0	1	0.001	0.086282	6.43099	Up	0.436242	0.481007		414826	1587	0	4	0.001	0.0426469	5.41437	Up	0.0654694	0.102573
29259	1580	22	3387	0.240033	43.041	7.48634	Up	0	0		309071	1318	0	5	0.001	0.0687758	6.10383	Up	0.0268162	0.0383645		XLOC_131302	228	0	1	0.001	0.086282	6.43099	Up	0.436242	0.480742		100192205	398	0	1	0.001	0.0425129	5.40983	Up	0.50937	0.586678
100526633	112	0	1	0.001	0.179269	7.48599	Up	0.426804	0.478456		414826	1587	0	6	0.001	0.0685417	6.09891	Up	0.0130705	0.0195291		366992	1599	0	7	0.001	0.0861201	6.42828	Up	0.00452712	0.00685518		502846	1210	0	3	0.001	0.0419508	5.39063	Up	0.129729	0.18742
XLOC_073060	225	0	2	0.001	0.178473	7.47956	Up	0.197164	0.241567		XLOC_065284	1865	2	130	0.0184866	1.2637	6.09504	Up	6.08674e-38	3.2935e-37		405051	915	0	4	0.001	0.0859991	6.42625	Up	0.0444402	0.0588457		296578	807	0	2	0.001	0.0419334	5.39003	Up	0.25706	0.330861
408228	225	0	2	0.001	0.178473	7.47956	Up	0.197164	0.24109		25504	534	0	2	0.001	0.0679	6.08534	Up	0.231586	0.281845		286920	1602	0	7	0.001	0.0859588	6.42557	Up	0.00452712	0.00685682		116694	2434	0	6	0.001	0.0417095	5.3823	Up	0.016674	0.0303465
297333	2146	0	19	0.001	0.177766	7.47383	Up	3.92e-07	9.94e-07		XLOC_125037	267	0	1	0.001	0.0679	6.08534	Up	0.475136	0.527623		XLOC_139165	229	0	1	0.001	0.0859052	6.42467	Up	0.436242	0.481847		XLOC_128076	287	1	42	0.0600652	2.47612	5.36541	Up	7.55774e-12	3.43371e-11
XLOC_131887	227	0	2	0.001	0.1769	7.46679	Up	0.197164	0.240583		690079	805	0	3	0.001	0.0675626	6.07815	Up	0.112878	0.145457		494280	918	0	4	0.001	0.085718	6.42153	Up	0.0444402	0.0592948		29168	672	2	84	0.0513057	2.11502	5.36541	Up	1.06964e-22	7.09779e-22
292325	1594	0	14	0.001	0.176345	7.46226	Up	1.86e-05	4.05e-05		XLOC_083380	229	1	64	0.0752782	5.0667	6.07267	Up	3.5456e-19	1.3746e-18		404821	918	0	4	0.001	0.085718	6.42153	Up	0.0444402	0.0589465		286911	821	0	2	0.001	0.0412184	5.36522	Up	0.25706	0.331997
100526575	114	0	1	0.001	0.176124	7.46045	Up	0.426804	0.480535		XLOC_048923	270	0	1	0.001	0.0671455	6.06922	Up	0.475136	0.527639		XLOC_040778	230	0	1	0.001	0.0855317	6.41839	Up	0.436242	0.480602		499135	2472	0	6	0.001	0.0410683	5.35995	Up	0.016674	0.0303554
494268	915	0	8	0.001	0.175547	7.45571	Up	0.00191613	0.00330656		302244	541	0	2	0.001	0.0670214	6.06655	Up	0.231586	0.278066		XLOC_107862	230	0	1	0.001	0.0855317	6.41839	Up	0.436242	0.480156		140726	828	0	2	0.001	0.0408699	5.35297	Up	0.25706	0.334094
XLOC_032568	229	0	2	0.001	0.175355	7.45414	Up	0.197164	0.240637		317553	2165	0	8	0.001	0.0669904	6.06588	Up	0.00310512	0.0050302		299649	921	0	4	0.001	0.0854388	6.41682	Up	0.0444402	0.0592781		300913	3326	0	8	0.001	0.0406979	5.34688	Up	0.00424662	0.00873576
100526563	115	0	1	0.001	0.174593	7.44785	Up	0.426804	0.480028		171054	1083	0	4	0.001	0.0669595	6.06522	Up	0.0550176	0.0748496		287325	921	0	4	0.001	0.0854388	6.41682	Up	0.0444402	0.0590352		499279	839	0	2	0.001	0.0403341	5.33393	Up	0.25706	0.332458
302776	2078	0	18	0.001	0.173921	7.44229	Up	8.48e-07	2.09e-06		29526	542	0	2	0.001	0.0668977	6.06389	Up	0.231586	0.281709		291161	921	0	4	0.001	0.0854388	6.41682	Up	0.0444402	0.0589857		691810	1764	1	41	0.00977252	0.393269	5.33064	Up	1.46431e-11	6.56237e-11
404796	927	0	8	0.001	0.173275	7.43692	Up	0.00191613	0.00331327		XLOC_080985	4389	18	1144	0.0706988	4.72543	6.06262	Up	0	0		367067	924	0	4	0.001	0.0851614	6.41213	Up	0.0444402	0.0592697		300262	843	0	2	0.001	0.0401427	5.32707	Up	0.25706	0.33483
494310	927	0	8	0.001	0.173275	7.43692	Up	0.00191613	0.00330953		50592	2992	0	11	0.001	0.0666518	6.05857	Up	0.000359552	0.000644916		XLOC_119840	231	0	1	0.001	0.0851614	6.41213	Up	0.436242	0.482705		140729	1266	0	3	0.001	0.0400951	5.32536	Up	0.129729	0.187007
405203	927	0	8	0.001	0.173275	7.43692	Up	0.00191613	0.00330522		500224	816	0	3	0.001	0.0666518	6.05857	Up	0.112878	0.145562		363761	924	0	4	0.001	0.0851614	6.41213	Up	0.0444402	0.0592552		298702	845	0	2	0.001	0.0400477	5.32365	Up	0.25706	0.330998
405315	930	0	8	0.001	0.172716	7.43225	Up	0.00191613	0.00331805		XLOC_033321	274	0	1	0.001	0.0661653	6.048	Up	0.475136	0.526147		366116	927	0	4	0.001	0.0848858	6.40745	Up	0.0444402	0.0589197		298954	1691	0	4	0.001	0.040024	5.32279	Up	0.0654694	0.102833
296663	930	0	8	0.001	0.172716	7.43225	Up	0.00191613	0.00331147		406194	1097	0	4	0.001	0.066105	6.04669	Up	0.0550176	0.0750206		XLOC_037490	232	0	1	0.001	0.0847944	6.4059	Up	0.436242	0.483099		293676	1272	6	244	0.0813147	3.24569	5.31886	Up	1.70317e-63	2.2274e-62
296661	930	0	8	0.001	0.172716	7.43225	Up	0.00191613	0.0033073		XLOC_004664	541	4	251	0.127458	8.41119	6.04421	Up	5.47734e-72	4.30382e-71		XLOC_068792	232	0	1	0.001	0.0847944	6.4059	Up	0.436242	0.481805		315347	852	0	2	0.001	0.0397187	5.31174	Up	0.25706	0.33117
363762	930	0	8	0.001	0.172716	7.43225	Up	0.00191613	0.00330507		XLOC_063269	550	0	2	0.001	0.0659247	6.04275	Up	0.231586	0.279646		303693	3947	0	17	0.001	0.0847299	6.4048	Up	2.23518e-06	4.79097e-06		364745	855	0	2	0.001	0.0395793	5.30667	Up	0.25706	0.331124
405086	933	0	8	0.001	0.17216	7.42761	Up	0.00191613	0.003317		79110	1655	0	6	0.001	0.0657255	6.03838	Up	0.0130705	0.0195555		78985	930	0	4	0.001	0.084612	6.40279	Up	0.0444402	0.0592011		300649	1717	0	4	0.001	0.0394179	5.30078	Up	0.0654694	0.102876
404967	936	0	8	0.001	0.171608	7.42298	Up	0.00191613	0.00330998		XLOC_129035	276	0	1	0.001	0.0656858	6.03751	Up	0.475136	0.530018		405387	930	0	4	0.001	0.084612	6.40279	Up	0.0444402	0.0591263		266705	1734	0	4	0.001	0.0390315	5.28657	Up	0.0654694	0.102989
100526611	117	0	1	0.001	0.171608	7.42298	Up	0.426804	0.477284		310616	1104	0	4	0.001	0.0656858	6.03751	Up	0.0550176	0.074836		405983	930	0	4	0.001	0.084612	6.40279	Up	0.0444402	0.0589486		362077	868	0	2	0.001	0.0389865	5.2849	Up	0.25706	0.33148
XLOC_100237	234	0	2	0.001	0.171608	7.42298	Up	0.197164	0.240247		XLOC_107929	276	0	1	0.001	0.0656858	6.03751	Up	0.475136	0.526426		XLOC_030888	233	0	1	0.001	0.0844304	6.39969	Up	0.436242	0.482269		XLOC_036509	1304	0	3	0.001	0.0389267	5.28269	Up	0.129729	0.187115
294150	939	0	8	0.001	0.17106	7.41836	Up	0.00191613	0.00331925		503103	1112	0	4	0.001	0.0652133	6.02709	Up	0.0550176	0.0752361		XLOC_131720	233	0	1	0.001	0.0844304	6.39969	Up	0.436242	0.480254		XLOC_065435	439	0	1	0.001	0.0385425	5.26838	Up	0.50937	0.585465
405230	939	0	8	0.001	0.17106	7.41836	Up	0.00191613	0.0033191		XLOC_151862	1017	6	369	0.101703	6.57788	6.01518	Up	4.60962e-105	4.63006e-104		XLOC_083227	233	0	1	0.001	0.0844304	6.39969	Up	0.436242	0.47849		171101	883	0	2	0.001	0.0383242	5.26018	Up	0.25706	0.334584
405160	939	0	8	0.001	0.17106	7.41836	Up	0.00191613	0.00331671		363831	1127	0	4	0.001	0.0643453	6.00776	Up	0.0550176	0.0749472		XLOC_067971	233	0	1	0.001	0.0844304	6.39969	Up	0.436242	0.4782		XLOC_083380	229	1	39	0.0752782	2.8816	5.25849	Up	5.48828e-11	2.39251e-10
404972	939	0	8	0.001	0.17106	7.41836	Up	0.00191613	0.00331626		298623	1411	0	5	0.001	0.0642427	6.00546	Up	0.0268162	0.0382946		297173	1399	0	6	0.001	0.0843701	6.39866	Up	0.00969334	0.014105		307838	2223	0	5	0.001	0.038057	5.25009	Up	0.03304	0.0560463
405186	939	0	8	0.001	0.17106	7.41836	Up	0.00191613	0.00331401		315347	852	0	3	0.001	0.0638355	5.99629	Up	0.112878	0.145323		404959	933	0	4	0.001	0.0843399	6.39814	Up	0.0444402	0.0591969		494230	894	0	2	0.001	0.0378527	5.24232	Up	0.25706	0.331836
366024	939	0	8	0.001	0.17106	7.41836	Up	0.00191613	0.00330462		286976	1991	0	7	0.001	0.0637393	5.99411	Up	0.00637066	0.00991783		302087	933	0	4	0.001	0.0843399	6.39814	Up	0.0444402	0.0590787		293303	900	0	2	0.001	0.0376003	5.23267	Up	0.25706	0.333071
XLOC_076765	235	0	2	0.001	0.170878	7.41682	Up	0.197164	0.241706		XLOC_174585	1424	0	5	0.001	0.0636562	5.99223	Up	0.0268162	0.0382917		300540	933	0	4	0.001	0.0843399	6.39814	Up	0.0444402	0.0590601		310693	1990	10	383	0.0866267	3.25649	5.23236	Up	3.6261e-98	6.60106e-97
405372	942	0	8	0.001	0.170515	7.41376	Up	0.00191613	0.0033076		366518	2089	2	121	0.0165043	1.05009	5.99153	Up	3.40954e-35	1.77441e-34		405091	933	0	4	0.001	0.0843399	6.39814	Up	0.0444402	0.0590146		499964	2713	0	6	0.001	0.0374202	5.22574	Up	0.016674	0.030348
100526571	118	0	1	0.001	0.170154	7.4107	Up	0.426804	0.477131		500638	3137	0	11	0.001	0.063571	5.9903	Up	0.000359552	0.000644978		300624	936	0	4	0.001	0.0840696	6.39351	Up	0.0444402	0.0592739		XLOC_048216	241	1	38	0.07153	2.66791	5.22102	Up	1.06163e-10	4.55548e-10
64119	1900	0	16	0.001	0.169079	7.40156	Up	3.97e-06	9.25e-06		408222	1428	0	5	0.001	0.0634779	5.98818	Up	0.0268162	0.0383806		405286	936	0	4	0.001	0.0840696	6.39351	Up	0.0444402	0.0592385		29455	912	0	2	0.001	0.0371056	5.21356	Up	0.25706	0.331801
404899	951	0	8	0.001	0.168902	7.40004	Up	0.00191613	0.00331745		XLOC_088718	396	1	60	0.0435321	2.74686	5.97956	Up	5.90688e-18	2.22001e-17		405984	936	0	4	0.001	0.0840696	6.39351	Up	0.0444402	0.0592031		295890	918	0	2	0.001	0.0368631	5.2041	Up	0.25706	0.33407
293258	951	0	8	0.001	0.168902	7.40004	Up	0.00191613	0.00331715		XLOC_093934	233	1	60	0.0739859	4.66849	5.97956	Up	5.90688e-18	2.21979e-17		405038	936	0	4	0.001	0.0840696	6.39351	Up	0.0444402	0.0591574		405998	918	0	2	0.001	0.0368631	5.2041	Up	0.25706	0.333222
405293	951	0	8	0.001	0.168902	7.40004	Up	0.00191613	0.00330804		XLOC_132664	288	0	1	0.001	0.0629489	5.97611	Up	0.475136	0.5306		404846	936	0	4	0.001	0.0840696	6.39351	Up	0.0444402	0.0591388		690478	918	0	2	0.001	0.0368631	5.2041	Up	0.25706	0.332747
295734	954	0	8	0.001	0.168371	7.3955	Up	0.00191613	0.00331656		498339	576	0	2	0.001	0.0629489	5.97611	Up	0.231586	0.278671		405088	936	0	4	0.001	0.0840696	6.39351	Up	0.0444402	0.0591098		287336	921	0	2	0.001	0.036743	5.1994	Up	0.25706	0.331457
293339	954	0	8	0.001	0.168371	7.3955	Up	0.00191613	0.00331581		266612	3175	0	11	0.001	0.0628101	5.97293	Up	0.000359552	0.000644793		288891	936	0	4	0.001	0.0840696	6.39351	Up	0.0444402	0.0590373		80900	2765	0	6	0.001	0.0367164	5.19835	Up	0.016674	0.0303643
405931	954	0	8	0.001	0.168371	7.3955	Up	0.00191613	0.00330924		363168	580	0	2	0.001	0.0625148	5.96613	Up	0.231586	0.27893		366111	936	0	4	0.001	0.0840696	6.39351	Up	0.0444402	0.0589568		363761	924	0	2	0.001	0.0366237	5.19471	Up	0.25706	0.334514
680188	960	0	8	0.001	0.167318	7.38645	Up	0.00191613	0.00331431		365183	1742	0	6	0.001	0.062443	5.96447	Up	0.0130705	0.0195508		361033	936	0	4	0.001	0.0840696	6.39351	Up	0.0444402	0.0589238		405952	924	0	2	0.001	0.0366237	5.19471	Up	0.25706	0.334164
24720	120	0	1	0.001	0.167318	7.38645	Up	0.426804	0.479016		25723	581	0	2	0.001	0.0624072	5.96364	Up	0.231586	0.278555		363585	936	0	4	0.001	0.0840696	6.39351	Up	0.0444402	0.0589074		494307	924	0	2	0.001	0.0366237	5.19471	Up	0.25706	0.332862
299588	963	0	8	0.001	0.166797	7.38195	Up	0.00191613	0.0033173		641646	291	0	1	0.001	0.0623	5.96116	Up	0.475136	0.528294		288789	939	0	4	0.001	0.083801	6.3889	Up	0.0444402	0.0592239		293367	924	0	2	0.001	0.0366237	5.19471	Up	0.25706	0.332758
502757	966	0	8	0.001	0.166279	7.37746	Up	0.00191613	0.00331177		XLOC_027812	375	1	59	0.0459699	2.85234	5.95531	Up	1.19264e-17	4.4402e-17		405194	939	0	4	0.001	0.083801	6.3889	Up	0.0444402	0.0591948		494309	924	0	2	0.001	0.0366237	5.19471	Up	0.25706	0.33187
XLOC_123196	242	0	2	0.001	0.165935	7.37448	Up	0.197164	0.241868		685180	1180	0	4	0.001	0.0614552	5.94146	Up	0.0550176	0.0751486		313546	939	0	4	0.001	0.083801	6.3889	Up	0.0444402	0.0591782		294190	927	0	2	0.001	0.0365052	5.19003	Up	0.25706	0.334047
405337	969	0	8	0.001	0.165764	7.37299	Up	0.00191613	0.00331237		58947	2067	0	7	0.001	0.0613958	5.94007	Up	0.00637066	0.00991003		404970	939	0	4	0.001	0.083801	6.3889	Up	0.0444402	0.0591243		293211	927	0	2	0.001	0.0365052	5.19003	Up	0.25706	0.333802
405125	975	0	8	0.001	0.164744	7.36408	Up	0.00191613	0.00331312		66019	2072	0	7	0.001	0.0612476	5.93658	Up	0.00637066	0.00992358		405285	939	0	4	0.001	0.083801	6.3889	Up	0.0444402	0.0590849		405250	927	0	2	0.001	0.0365052	5.19003	Up	0.25706	0.331227
497995	369	0	3	0.001	0.163237	7.35083	Up	0.091081	0.119824		XLOC_153472	329	1	58	0.0523973	3.19604	5.93065	Up	2.4074e-17	8.87314e-17		294198	939	0	4	0.001	0.083801	6.3889	Up	0.0444402	0.0590642		295865	930	0	2	0.001	0.0363874	5.18537	Up	0.25706	0.334806
XLOC_174587	492	0	4	0.001	0.163237	7.35083	Up	0.0420752	0.0591518		114493	5975	0	20	0.001	0.0606838	5.92324	Up	5.58228e-07	1.28255e-06		405193	939	0	4	0.001	0.083801	6.3889	Up	0.0444402	0.0590456		405167	930	0	2	0.001	0.0363874	5.18537	Up	0.25706	0.3335
XLOC_157733	2090	1	140	0.00824819	1.34495	7.34926	Up	7.86e-46	5.01e-45		498287	1635	7	403	0.0738049	4.46856	5.91995	Up	5.72904e-114	6.07747e-113		405198	939	0	4	0.001	0.083801	6.3889	Up	0.0444402	0.0590043		304610	930	0	2	0.001	0.0363874	5.18537	Up	0.25706	0.330541
286958	493	0	4	0.001	0.162906	7.3479	Up	0.0420752	0.0594986		64677	1798	0	6	0.001	0.0604982	5.91882	Up	0.0130705	0.0195446		405234	939	0	4	0.001	0.083801	6.3889	Up	0.0444402	0.0589939		408240	843	2	74	0.0408985	1.48528	5.18254	Up	7.83182e-20	4.77264e-19
XLOC_007775	247	0	2	0.001	0.162576	7.34497	Up	0.197164	0.242652		XLOC_063886	301	0	1	0.001	0.0602302	5.91242	Up	0.475136	0.530459		293383	939	0	4	0.001	0.083801	6.3889	Up	0.0444402	0.0589609		XLOC_093934	233	1	37	0.0739859	2.68689	5.18254	Up	2.05236e-10	8.65906e-10
293304	990	0	8	0.001	0.162248	7.34206	Up	0.00191613	0.00331058		25040	603	0	2	0.001	0.0601303	5.91002	Up	0.231586	0.279727		294143	939	0	4	0.001	0.083801	6.3889	Up	0.0444402	0.058858		300557	933	0	2	0.001	0.0362704	5.18072	Up	0.25706	0.334689
XLOC_159227	248	0	2	0.001	0.161921	7.33914	Up	0.197164	0.242762		690914	1513	0	5	0.001	0.0599117	5.90477	Up	0.0268162	0.0383762		365175	939	0	4	0.001	0.083801	6.3889	Up	0.0444402	0.058856		295828	933	0	2	0.001	0.0362704	5.18072	Up	0.25706	0.334537
362077	868	0	7	0.001	0.161921	7.33914	Up	0.00414788	0.00684012		294883	1513	0	5	0.001	0.0599117	5.90477	Up	0.0268162	0.0383004		366024	939	0	4	0.001	0.083801	6.3889	Up	0.0444402	0.0588313		404959	933	0	2	0.001	0.0362704	5.18072	Up	0.25706	0.334
299211	1119	0	9	0.001	0.161487	7.33527	Up	0.000885164	0.00160209		XLOC_166077	1631	2	113	0.0211388	1.25605	5.89285	Up	9.37208e-33	4.72322e-32		XLOC_037290	235	0	1	0.001	0.0837119	6.38736	Up	0.436242	0.483226		405396	933	0	2	0.001	0.0362704	5.18072	Up	0.25706	0.333779
286976	1991	0	16	0.001	0.161352	7.33406	Up	3.97e-06	9.23e-06		24860	1222	0	4	0.001	0.059343	5.89101	Up	0.0550176	0.074939		XLOC_141321	235	0	1	0.001	0.0837119	6.38736	Up	0.436242	0.482817		405977	933	0	2	0.001	0.0362704	5.18072	Up	0.25706	0.332805
XLOC_083380	229	1	138	0.0752782	12.0995	7.3285	Up	3.63e-45	2.3e-44		494292	918	0	3	0.001	0.059246	5.88865	Up	0.112878	0.145522		361979	470	0	2	0.001	0.0837119	6.38736	Up	0.20374	0.241762		300540	933	0	2	0.001	0.0362704	5.18072	Up	0.25706	0.332631
266787	1132	0	9	0.001	0.159632	7.31861	Up	0.000885164	0.00160043		405049	918	0	3	0.001	0.059246	5.88865	Up	0.112878	0.145377		XLOC_153436	235	0	1	0.001	0.0837119	6.38736	Up	0.436242	0.479919		405106	933	0	2	0.001	0.0362704	5.18072	Up	0.25706	0.332204
685900	2693	0	21	0.001	0.15657	7.29066	Up	8.36e-08	2.23e-07		XLOC_080446	227	1	56	0.0759415	4.47242	5.88002	Up	9.80098e-17	3.54536e-16		404898	942	0	4	0.001	0.0835341	6.38429	Up	0.0444402	0.0592364		300565	933	0	2	0.001	0.0362704	5.18072	Up	0.25706	0.331824
29689	1799	0	14	0.001	0.15625	7.28772	Up	1.86e-05	4.05e-05		171573	619	0	2	0.001	0.0585761	5.87224	Up	0.231586	0.281991		300551	942	0	4	0.001	0.0835341	6.38429	Up	0.0444402	0.0592343		405950	933	0	2	0.001	0.0362704	5.18072	Up	0.25706	0.331468
298353	900	0	7	0.001	0.156164	7.28691	Up	0.00414788	0.00684925		312273	930	0	3	0.001	0.0584816	5.86991	Up	0.112878	0.145822		299586	942	0	4	0.001	0.0835341	6.38429	Up	0.0444402	0.0592323		287240	936	0	2	0.001	0.0361542	5.17609	Up	0.25706	0.333593
442921	515	0	4	0.001	0.155947	7.28491	Up	0.0420752	0.0593847		XLOC_095635	310	0	1	0.001	0.0584816	5.86991	Up	0.475136	0.529249		294151	942	0	4	0.001	0.0835341	6.38429	Up	0.0444402	0.059116		300634	936	0	2	0.001	0.0361542	5.17609	Up	0.25706	0.333117
691138	1545	0	12	0.001	0.155947	7.28491	Up	8.73e-05	0.000177395		366114	930	0	3	0.001	0.0584816	5.86991	Up	0.112878	0.145592		404882	942	0	4	0.001	0.0835341	6.38429	Up	0.0444402	0.0590084		404848	936	0	2	0.001	0.0361542	5.17609	Up	0.25706	0.331916
XLOC_028789	259	0	2	0.001	0.155044	7.27653	Up	0.197164	0.242101		309583	930	0	3	0.001	0.0584816	5.86991	Up	0.112878	0.145557		290049	942	0	4	0.001	0.0835341	6.38429	Up	0.0444402	0.0589754		405129	936	0	2	0.001	0.0361542	5.17609	Up	0.25706	0.331698
171162	907	0	7	0.001	0.154958	7.27574	Up	0.00414788	0.00684955		364773	1240	0	4	0.001	0.0584816	5.86991	Up	0.0550176	0.0748767		365547	1414	0	6	0.001	0.0834751	6.38327	Up	0.00969334	0.0141143		366111	936	0	2	0.001	0.0361542	5.17609	Up	0.25706	0.331491
XLOC_058828	261	0	2	0.001	0.153856	7.26544	Up	0.197164	0.239972		295091	2481	0	8	0.001	0.058458	5.86933	Up	0.00310512	0.00502955		294961	708	0	3	0.001	0.0833572	6.38123	Up	0.0951538	0.119782		288840	936	0	2	0.001	0.0361542	5.17609	Up	0.25706	0.330907
404892	915	0	7	0.001	0.153604	7.26307	Up	0.00414788	0.00683924		408214	312	0	1	0.001	0.0581067	5.86063	Up	0.475136	0.530695		XLOC_141439	385	1	73	0.0447759	3.73007	6.38034	Up	2.75212e-23	1.3696e-22		404860	936	0	2	0.001	0.0361542	5.17609	Up	0.25706	0.33061
296321	1970	0	15	0.001	0.15288	7.25625	Up	8.6e-06	1.94e-05		405107	936	0	3	0.001	0.0581067	5.86063	Up	0.112878	0.145402		293429	945	0	4	0.001	0.083269	6.37971	Up	0.0444402	0.0592135		295725	936	0	2	0.001	0.0361542	5.17609	Up	0.25706	0.330575
405112	924	0	7	0.001	0.152107	7.24895	Up	0.00414788	0.00684365		25098	2189	0	7	0.001	0.057974	5.85733	Up	0.00637066	0.00992317		405365	945	0	4	0.001	0.083269	6.37971	Up	0.0444402	0.0591533		294150	939	0	2	0.001	0.0360387	5.17147	Up	0.25706	0.334923
405387	930	0	7	0.001	0.151126	7.23961	Up	0.00414788	0.00684866		293381	939	0	3	0.001	0.0579211	5.85602	Up	0.112878	0.145772		287484	945	0	4	0.001	0.083269	6.37971	Up	0.0444402	0.058963		405194	939	0	2	0.001	0.0360387	5.17147	Up	0.25706	0.333977
405341	930	0	7	0.001	0.151126	7.23961	Up	0.00414788	0.00684837		405186	939	0	3	0.001	0.0579211	5.85602	Up	0.112878	0.145662		79110	1655	0	7	0.001	0.0832061	6.37862	Up	0.00452712	0.00685765		296023	939	0	2	0.001	0.0360387	5.17147	Up	0.25706	0.33343
405955	930	0	7	0.001	0.151126	7.23961	Up	0.00414788	0.00684159		XLOC_119141	240	1	55	0.071828	4.15463	5.85403	Up	1.97672e-16	7.09115e-16		94168	947	0	4	0.001	0.0830931	6.37666	Up	0.0444402	0.059058		295829	939	0	2	0.001	0.0360387	5.17147	Up	0.25706	0.333291
500035	666	0	5	0.001	0.150737	7.23589	Up	0.0194369	0.0290067		367060	942	0	3	0.001	0.0577366	5.85141	Up	0.112878	0.145862		298476	948	0	4	0.001	0.0830054	6.37513	Up	0.0444402	0.059251		404795	939	0	2	0.001	0.0360387	5.17147	Up	0.25706	0.333152
690386	534	0	4	0.001	0.150398	7.23265	Up	0.0420752	0.0593978		300560	942	0	3	0.001	0.0577366	5.85141	Up	0.112878	0.145842		293278	948	0	4	0.001	0.0830054	6.37513	Up	0.0444402	0.0592115		405281	939	0	2	0.001	0.0360387	5.17147	Up	0.25706	0.332978
295881	936	0	7	0.001	0.150157	7.23033	Up	0.00414788	0.00684719		405963	945	0	3	0.001	0.0575533	5.84683	Up	0.112878	0.145732		290957	948	0	4	0.001	0.0830054	6.37513	Up	0.0444402	0.0592094		405285	939	0	2	0.001	0.0360387	5.17147	Up	0.25706	0.332793
295730	936	0	7	0.001	0.150157	7.23033	Up	0.00414788	0.00683718		404870	945	0	3	0.001	0.0575533	5.84683	Up	0.112878	0.145387		494287	948	0	4	0.001	0.0830054	6.37513	Up	0.0444402	0.0591886		294198	939	0	2	0.001	0.0360387	5.17147	Up	0.25706	0.332643
295725	936	0	7	0.001	0.150157	7.23033	Up	0.00414788	0.0068363		613225	315	0	1	0.001	0.0575533	5.84683	Up	0.475136	0.526721		140724	948	0	4	0.001	0.0830054	6.37513	Up	0.0444402	0.0589012		405193	939	0	2	0.001	0.0360387	5.17147	Up	0.25706	0.3324
309578	939	0	7	0.001	0.149678	7.22571	Up	0.00414788	0.00683895		405346	948	0	3	0.001	0.0573712	5.84225	Up	0.112878	0.145537		XLOC_146850	279	3	218	0.185363	15.3712	6.37373	Up	2.132e-67	2.24508e-66		366152	939	0	2	0.001	0.0360387	5.17147	Up	0.25706	0.332331
405188	939	0	7	0.001	0.149678	7.22571	Up	0.00414788	0.00683865		140724	948	0	3	0.001	0.0573712	5.84225	Up	0.112878	0.145313		64119	1900	0	8	0.001	0.0828307	6.37209	Up	0.00211432	0.0033383		404798	939	0	2	0.001	0.0360387	5.17147	Up	0.25706	0.332008
405166	939	0	7	0.001	0.149678	7.22571	Up	0.00414788	0.00683689		58980	2215	0	7	0.001	0.0572935	5.8403	Up	0.00637066	0.00992235		295839	951	0	4	0.001	0.0827436	6.37058	Up	0.0444402	0.0592927		365175	939	0	2	0.001	0.0360387	5.17147	Up	0.25706	0.33085
259167	2016	0	15	0.001	0.149391	7.22295	Up	8.6e-06	1.94e-05		365322	951	0	3	0.001	0.0571902	5.8377	Up	0.112878	0.145832		405223	951	0	4	0.001	0.0827436	6.37058	Up	0.0444402	0.0590559		499657	470	0	1	0.001	0.0360003	5.16994	Up	0.50937	0.586914
295776	942	0	7	0.001	0.149201	7.22111	Up	0.00414788	0.00685427		404995	951	0	3	0.001	0.0571902	5.8377	Up	0.112878	0.145248		XLOC_065284	1865	2	145	0.0184866	1.52948	6.37042	Up	3.31984e-45	2.62358e-44		287090	942	0	2	0.001	0.0359239	5.16687	Up	0.25706	0.334947
24249	405	0	3	0.001	0.148727	7.21653	Up	0.091081	0.119545		408031	954	0	3	0.001	0.0570103	5.83315	Up	0.112878	0.145652		405255	954	0	4	0.001	0.0824834	6.36603	Up	0.0444402	0.0591471		293336	942	0	2	0.001	0.0359239	5.16687	Up	0.25706	0.334724
29160	812	0	6	0.001	0.148361	7.21297	Up	0.00897896	0.0141405		25376	1913	0	6	0.001	0.0568613	5.82938	Up	0.0130705	0.0195144		305711	954	0	4	0.001	0.0824834	6.36603	Up	0.0444402	0.058895		405333	942	0	2	0.001	0.0359239	5.16687	Up	0.25706	0.334444
114768	1359	0	10	0.001	0.147742	7.20694	Up	0.000408906	0.000772165		293590	957	0	3	0.001	0.0568316	5.82862	Up	0.112878	0.145303		XLOC_087289	239	0	1	0.001	0.0823108	6.36301	Up	0.436242	0.481735		300551	942	0	2	0.001	0.0359239	5.16687	Up	0.25706	0.334339
406194	1097	0	8	0.001	0.146422	7.19399	Up	0.00191613	0.00331013		293769	960	0	3	0.001	0.056654	5.82411	Up	0.112878	0.145527		406013	957	0	4	0.001	0.0822248	6.3615	Up	0.0444402	0.0592219		365332	942	0	2	0.001	0.0359239	5.16687	Up	0.25706	0.333059
405303	960	0	7	0.001	0.146403	7.19381	Up	0.00414788	0.00684572		366799	963	0	3	0.001	0.0564775	5.81961	Up	0.112878	0.145712		XLOC_140092	240	0	1	0.001	0.0819679	6.35699	Up	0.436242	0.479794		293773	942	0	2	0.001	0.0359239	5.16687	Up	0.25706	0.332851
365334	960	0	7	0.001	0.146403	7.19381	Up	0.00414788	0.00684189		690572	963	0	3	0.001	0.0564775	5.81961	Up	0.112878	0.145547		114248	480	0	2	0.001	0.0819679	6.35699	Up	0.20374	0.241151		287077	942	0	2	0.001	0.0359239	5.16687	Up	0.25706	0.332366
288854	960	0	7	0.001	0.146403	7.19381	Up	0.00414788	0.00683777		287309	963	0	3	0.001	0.0564775	5.81961	Up	0.112878	0.145253		361993	1203	0	5	0.001	0.0817635	6.35338	Up	0.020755	0.0289616		405090	942	0	2	0.001	0.0359239	5.16687	Up	0.25706	0.331399
81687	2986	11	1382	0.063505	9.29272	7.19309	Up	0	0		405337	969	0	3	0.001	0.0561278	5.81064	Up	0.112878	0.145607		299588	963	0	4	0.001	0.0817125	6.35249	Up	0.0444402	0.0592572		404885	942	0	2	0.001	0.0359239	5.16687	Up	0.25706	0.330838
XLOC_107929	276	0	2	0.001	0.145494	7.18482	Up	0.197164	0.240369		499277	649	0	2	0.001	0.0558684	5.80396	Up	0.231586	0.282211		293250	963	0	4	0.001	0.0817125	6.35249	Up	0.0444402	0.0590828		287480	945	0	2	0.001	0.0358098	5.16228	Up	0.25706	0.334818
685544	693	0	5	0.001	0.144864	7.17856	Up	0.0194369	0.0289954		366008	651	0	2	0.001	0.0556967	5.79952	Up	0.231586	0.27961		XLOC_154422	241	0	1	0.001	0.0816278	6.35099	Up	0.436242	0.481988		404976	945	0	2	0.001	0.0358098	5.16228	Up	0.25706	0.331652
29245	1110	0	8	0.001	0.144708	7.177	Up	0.00191613	0.003307		XLOC_131180	350	13	688	0.640295	35.637	5.79849	Up	4.51506e-192	7.1522e-191		XLOC_018928	241	0	1	0.001	0.0816278	6.35099	Up	0.436242	0.480504		494296	945	0	2	0.001	0.0358098	5.16228	Up	0.25706	0.330884
367734	555	0	4	0.001	0.144708	7.177	Up	0.0420752	0.0589185		XLOC_036509	1304	0	4	0.001	0.0556113	5.79731	Up	0.0550176	0.075105		XLOC_104270	241	0	1	0.001	0.0816278	6.35099	Up	0.436242	0.478338		252887	948	0	2	0.001	0.0356965	5.15771	Up	0.25706	0.332539
293245	972	0	7	0.001	0.144596	7.17588	Up	0.00414788	0.0068525		24867	652	0	2	0.001	0.0556113	5.79731	Up	0.231586	0.27811		309574	966	0	4	0.001	0.0814588	6.348	Up	0.0444402	0.0590994		405923	948	0	2	0.001	0.0356965	5.15771	Up	0.25706	0.33225
29131	840	0	6	0.001	0.143416	7.16406	Up	0.00897896	0.0141736		XLOC_114200	3426	24	1264	0.120762	6.68868	5.79149	Up	0	0		XLOC_047494	242	0	1	0.001	0.0812905	6.34501	Up	0.436242	0.48056		293350	948	0	2	0.001	0.0356965	5.15771	Up	0.25706	0.331663
501768	843	0	6	0.001	0.142905	7.15891	Up	0.00897896	0.0141242		XLOC_169067	3604	0	11	0.001	0.0553336	5.79008	Up	0.000359552	0.000644701		XLOC_152331	242	0	1	0.001	0.0812905	6.34501	Up	0.436242	0.479502		293351	948	0	2	0.001	0.0356965	5.15771	Up	0.25706	0.33125
296685	987	0	7	0.001	0.142398	7.15379	Up	0.00414788	0.0068413		170582	657	0	2	0.001	0.0551881	5.78629	Up	0.231586	0.280737		404658	972	0	4	0.001	0.0809559	6.33906	Up	0.0444402	0.059172		295711	948	0	2	0.001	0.0356965	5.15771	Up	0.25706	0.331193
365547	1414	0	10	0.001	0.141996	7.1497	Up	0.000408906	0.000773193		25134	988	0	3	0.001	0.0550485	5.78263	Up	0.112878	0.145502		XLOC_060337	243	0	1	0.001	0.0809559	6.33906	Up	0.436242	0.480853		293193	948	0	2	0.001	0.0356965	5.15771	Up	0.25706	0.330987
691162	993	0	7	0.001	0.141538	7.14505	Up	0.00414788	0.0068463		498341	660	0	2	0.001	0.0549372	5.77971	Up	0.231586	0.280348		287520	972	0	4	0.001	0.0809559	6.33906	Up	0.0444402	0.0590725		100312665	951	0	2	0.001	0.0355839	5.15315	Up	0.25706	0.333989
362727	859	0	6	0.001	0.140243	7.13179	Up	0.00897896	0.0141254		499586	1321	0	4	0.001	0.0548957	5.77862	Up	0.0550176	0.0749092		405190	972	0	4	0.001	0.0809559	6.33906	Up	0.0444402	0.0589506		293357	951	0	2	0.001	0.0355839	5.15315	Up	0.25706	0.333942
494228	861	0	6	0.001	0.139918	7.12843	Up	0.00897896	0.0141364		XLOC_046462	662	0	2	0.001	0.0547713	5.77535	Up	0.231586	0.279754		293285	972	0	4	0.001	0.0809559	6.33906	Up	0.0444402	0.0589177		298397	951	0	2	0.001	0.0355839	5.15315	Up	0.25706	0.332782
290409	2731	0	19	0.001	0.139687	7.12606	Up	3.92e-07	9.95e-07		XLOC_034488	281	1	52	0.0613478	3.35489	5.77311	Up	1.61874e-15	5.64696e-15		XLOC_013214	244	0	1	0.001	0.0806241	6.33314	Up	0.436242	0.479072		302027	951	0	2	0.001	0.0355839	5.15315	Up	0.25706	0.332712
64546	1008	0	7	0.001	0.139432	7.12342	Up	0.00414788	0.00684542		XLOC_102276	1620	8	416	0.0851295	4.65542	5.77311	Up	1.70573e-116	1.83694e-115		XLOC_143698	245	0	1	0.001	0.0802951	6.32724	Up	0.436242	0.479044		405223	951	0	2	0.001	0.0355839	5.15315	Up	0.25706	0.33255
369018	1442	0	10	0.001	0.139238	7.12141	Up	0.000408906	0.000772812		500091	996	0	3	0.001	0.0546063	5.771	Up	0.112878	0.145827		65182	1226	0	5	0.001	0.0802296	6.32606	Up	0.020755	0.0289435		293197	951	0	2	0.001	0.0355839	5.15315	Up	0.25706	0.332273
414826	1587	0	11	0.001	0.139168	7.12069	Up	0.000188896	0.000369911		405020	1002	0	3	0.001	0.0542793	5.76233	Up	0.112878	0.145872		293390	984	0	4	0.001	0.0799687	6.32136	Up	0.0444402	0.0589094		293369	951	0	2	0.001	0.0355839	5.15315	Up	0.25706	0.331721
64571	1011	0	7	0.001	0.139018	7.11913	Up	0.00414788	0.00684336		XLOC_138235	401	2	103	0.0859786	4.65665	5.75917	Up	1.03494e-29	4.9548e-29		405214	984	0	4	0.001	0.0799687	6.32136	Up	0.0444402	0.0588662		405293	951	0	2	0.001	0.0355839	5.15315	Up	0.25706	0.331709
680112	729	0	5	0.001	0.13771	7.10549	Up	0.0194369	0.0289898		299274	1680	0	5	0.001	0.0539562	5.75372	Up	0.0268162	0.0383704		XLOC_083380	229	1	70	0.0752782	6.01336	6.3198	Up	2.59478e-22	1.25733e-21		293280	951	0	2	0.001	0.0355839	5.15315	Up	0.25706	0.331078
498864	731	0	5	0.001	0.137334	7.10154	Up	0.0194369	0.0289729		685201	336	0	1	0.001	0.0539562	5.75372	Up	0.475136	0.527296		116562	740	0	3	0.001	0.0797525	6.31746	Up	0.0951538	0.119794		405392	951	0	2	0.001	0.0355839	5.15315	Up	0.25706	0.330678
296149	1904	0	13	0.001	0.137088	7.09896	Up	4.03e-05	8.49e-05		25192	672	0	2	0.001	0.0539562	5.75372	Up	0.231586	0.27827		XLOC_013391	741	0	3	0.001	0.0796449	6.31551	Up	0.0951538	0.119897		25292	466	12	434	0.443915	15.7582	5.14968	Up	3.28476e-110	6.53548e-109
114247	4860	312	36683	1.10668	151.549	7.0974	Up	0	0		XLOC_138135	311	2	102	0.11086	5.94594	5.7451	Up	2.08364e-29	9.91991e-29		XLOC_040743	247	0	1	0.001	0.0796449	6.31551	Up	0.436242	0.478228		295734	954	0	2	0.001	0.035472	5.14861	Up	0.25706	0.334257
297671	881	0	6	0.001	0.136741	7.09531	Up	0.00897896	0.0141097		XLOC_146850	279	3	153	0.185363	9.94187	5.7451	Up	1.49725e-43	8.7404e-43		XLOC_101829	495	0	2	0.001	0.079484	6.31259	Up	0.20374	0.242848		405255	954	0	2	0.001	0.035472	5.14861	Up	0.25706	0.333384
XLOC_088655	294	0	2	0.001	0.136586	7.09367	Up	0.197164	0.24079		366366	1355	0	4	0.001	0.0535182	5.74196	Up	0.0550176	0.0749526		266705	1734	0	7	0.001	0.0794152	6.31134	Up	0.00452712	0.0068571		365333	954	0	2	0.001	0.035472	5.14861	Up	0.25706	0.332677
499461	2509	0	17	0.001	0.136042	7.08791	Up	1.84e-06	4.39e-06		XLOC_008624	339	0	1	0.001	0.0534787	5.74089	Up	0.475136	0.531152		XLOC_130361	248	0	1	0.001	0.0793237	6.30968	Up	0.436242	0.482902		405142	954	0	2	0.001	0.035472	5.14861	Up	0.25706	0.331262
XLOC_029408	581	1	116	0.0296708	4.00873	7.07796	Up	7.33e-38	4.23e-37		XLOC_131181	1005	37	1881	0.634659	33.9315	5.7405	Up	0	0		XLOC_034149	248	0	1	0.001	0.0793237	6.30968	Up	0.436242	0.478726		494277	957	0	2	0.001	0.0353608	5.14408	Up	0.25706	0.331778
XLOC_101888	729	1	116	0.0236471	3.19488	7.07796	Up	7.33e-38	4.23e-37		XLOC_142877	340	0	1	0.001	0.0533214	5.73664	Up	0.475136	0.531026		494256	993	0	4	0.001	0.0792439	6.30823	Up	0.0444402	0.0591907		25710	666	1	36	0.025884	0.914602	5.14301	Up	3.96518e-10	1.64737e-09
287408	6031	20	2307	0.057167	7.68038	7.06985	Up	0	0		290409	2731	0	8	0.001	0.0531067	5.73082	Up	0.00310512	0.00502285		499140	745	0	3	0.001	0.0792173	6.30774	Up	0.0951538	0.119909		293314	960	0	2	0.001	0.0352503	5.13956	Up	0.25706	0.33421
100190895	908	0	6	0.001	0.132675	7.05176	Up	0.00897896	0.0141707		XLOC_123168	282	3	151	0.183391	9.70753	5.72611	Up	6.06456e-43	3.51246e-42		59296	1498	0	6	0.001	0.0787942	6.30002	Up	0.00969334	0.0141018		494275	960	0	2	0.001	0.0352503	5.13956	Up	0.25706	0.333605
689853	609	0	4	0.001	0.131876	7.04304	Up	0.0420752	0.0593607		686125	687	0	2	0.001	0.0527781	5.72187	Up	0.231586	0.281572		XLOC_104559	251	0	1	0.001	0.0783757	6.29233	Up	0.436242	0.483141		293769	960	0	2	0.001	0.0352503	5.13956	Up	0.25706	0.332967
XLOC_119141	240	1	113	0.071828	9.45348	7.04016	Up	7.25e-37	4.14e-36		25710	666	1	50	0.025884	1.36106	5.71653	Up	6.56578e-15	2.24323e-14		XLOC_075095	253	0	1	0.001	0.0777561	6.28088	Up	0.436242	0.480351		295747	960	0	2	0.001	0.0352503	5.13956	Up	0.25706	0.332735
291161	921	0	6	0.001	0.130802	7.03125	Up	0.00897896	0.0141213		25229	1383	0	4	0.001	0.0524347	5.71245	Up	0.0550176	0.0748198		XLOC_131306	253	0	1	0.001	0.0777561	6.28088	Up	0.436242	0.478324		405021	960	0	2	0.001	0.0352503	5.13956	Up	0.25706	0.332043
25229	1383	0	9	0.001	0.130661	7.02968	Up	0.000885164	0.00159968		503442	1038	0	3	0.001	0.0523968	5.71141	Up	0.112878	0.145283		691810	1764	1	68	0.00977252	0.758342	6.27798	Up	1.15695e-21	5.49248e-21		292583	1444	0	3	0.001	0.0351527	5.13556	Up	0.129729	0.187202
294130	1077	0	7	0.001	0.130499	7.02789	Up	0.00414788	0.00685132		252899	1039	0	3	0.001	0.0523464	5.71002	Up	0.112878	0.145507		XLOC_156254	437	1	68	0.0394479	3.06113	6.27798	Up	1.15695e-21	5.49317e-21		405915	966	0	2	0.001	0.0350314	5.13058	Up	0.25706	0.334502
293075	927	0	6	0.001	0.129956	7.02188	Up	0.00897896	0.0141132		25469	3125	0	9	0.001	0.0522124	5.70632	Up	0.00151347	0.00254121		XLOC_154095	254	0	1	0.001	0.07745	6.27519	Up	0.436242	0.480756		309574	966	0	2	0.001	0.0350314	5.13058	Up	0.25706	0.33299
25279	1545	0	10	0.001	0.129956	7.02188	Up	0.000408906	0.000771634		140674	1739	0	5	0.001	0.0521256	5.70392	Up	0.0268162	0.0382961		685227	255	0	1	0.001	0.0771462	6.26952	Up	0.436242	0.479447		304784	3580	2	71	0.00963057	0.335567	5.12284	Up	5.631e-19	3.34235e-18
296235	1546	0	10	0.001	0.129872	7.02094	Up	0.000408906	0.000771785		XLOC_046290	348	0	1	0.001	0.0520957	5.70309	Up	0.475136	0.528325		XLOC_133414	256	0	1	0.001	0.0768449	6.26388	Up	0.436242	0.482775		171045	1771	2	71	0.0194678	0.678334	5.12284	Up	5.631e-19	3.34181e-18
300576	930	0	6	0.001	0.129537	7.01722	Up	0.00897896	0.0141765		XLOC_146597	522	2	99	0.0660487	3.43831	5.70203	Up	1.69854e-28	7.96747e-28		XLOC_119141	240	1	67	0.071828	5.49185	6.2566	Up	2.44228e-21	1.14412e-20		406024	972	0	2	0.001	0.0348151	5.12164	Up	0.25706	0.331021
404866	930	0	6	0.001	0.129537	7.01722	Up	0.00897896	0.0141655		296483	700	0	2	0.001	0.051798	5.69482	Up	0.231586	0.277977		XLOC_046821	258	0	1	0.001	0.0762492	6.25265	Up	0.436242	0.482986		XLOC_057001	487	0	1	0.001	0.0347436	5.11868	Up	0.50937	0.584942
405097	933	0	6	0.001	0.12912	7.01257	Up	0.00897896	0.0141602		313755	2812	0	8	0.001	0.0515769	5.68865	Up	0.00310512	0.00502999		689404	1032	0	4	0.001	0.0762492	6.25265	Up	0.0444402	0.0591699		690352	976	0	2	0.001	0.0346724	5.11572	Up	0.25706	0.334736
300524	933	0	6	0.001	0.12912	7.01257	Up	0.00897896	0.0141387		297418	706	0	2	0.001	0.0513578	5.68251	Up	0.231586	0.282083		80722	674	2	133	0.0511535	3.88192	6.24579	Up	2.60426e-41	1.91563e-40		680319	979	0	2	0.001	0.0345662	5.11129	Up	0.25706	0.331617
300540	933	0	6	0.001	0.12912	7.01257	Up	0.00897896	0.0141352		303914	2476	0	7	0.001	0.0512541	5.67959	Up	0.00637066	0.0099244		117512	2083	0	8	0.001	0.0755537	6.23943	Up	0.00211432	0.00333262		362901	980	0	2	0.001	0.0345309	5.10982	Up	0.25706	0.333106
404891	933	0	6	0.001	0.12912	7.01257	Up	0.00897896	0.0141196		300889	2480	0	7	0.001	0.0511714	5.67727	Up	0.00637066	0.00991865		25712	525	0	2	0.001	0.0749421	6.2277	Up	0.20374	0.243775		690294	2942	0	6	0.001	0.0345074	5.10884	Up	0.016674	0.0302725
408214	312	0	2	0.001	0.128706	7.00794	Up	0.197164	0.24291		XLOC_131179	432	10	485	0.399044	20.3535	5.67258	Up	1.20044e-134	1.44137e-133		XLOC_106586	264	0	1	0.001	0.0745162	6.21948	Up	0.436242	0.480421		405212	984	0	2	0.001	0.0343905	5.10394	Up	0.25706	0.333582
405353	936	0	6	0.001	0.128706	7.00794	Up	0.00897896	0.0141725		192264	711	0	2	0.001	0.0509966	5.67233	Up	0.231586	0.281827		XLOC_012203	264	0	1	0.001	0.0745162	6.21948	Up	0.436242	0.478961		25134	988	0	2	0.001	0.0342513	5.09809	Up	0.25706	0.332839
366111	936	0	6	0.001	0.128706	7.00794	Up	0.00897896	0.0141184		691300	712	0	2	0.001	0.050925	5.6703	Up	0.231586	0.280412		XLOC_146231	529	0	2	0.001	0.0743754	6.21675	Up	0.20374	0.241724		293198	990	0	2	0.001	0.0341821	5.09517	Up	0.25706	0.334959
300605	936	0	6	0.001	0.128706	7.00794	Up	0.00897896	0.0141155		XLOC_100941	357	0	1	0.001	0.0507823	5.66625	Up	0.475136	0.526457		404644	1062	0	4	0.001	0.0740953	6.21131	Up	0.0444402	0.0592198		XLOC_101829	495	0	1	0.001	0.0341821	5.09517	Up	0.50937	0.587423
296672	939	0	6	0.001	0.128295	7.00332	Up	0.00897896	0.0141754		XLOC_131178	538	15	723	0.480633	24.3633	5.66363	Up	6.96272e-200	1.13547e-198		XLOC_104474	267	0	1	0.001	0.073679	6.20318	Up	0.436242	0.480867		405113	993	0	2	0.001	0.0340788	5.0908	Up	0.25706	0.333675
293226	939	0	6	0.001	0.128295	7.00332	Up	0.00897896	0.0141713		294133	1077	0	3	0.001	0.0504994	5.65819	Up	0.112878	0.145782		287730	535	0	2	0.001	0.0735413	6.20048	Up	0.20374	0.240543		408244	993	0	2	0.001	0.0340788	5.0908	Up	0.25706	0.333523
296022	939	0	6	0.001	0.128295	7.00332	Up	0.00897896	0.014166		XLOC_135389	265	1	48	0.0650518	3.2838	5.65763	Up	2.65936e-14	8.90701e-14		260320	1341	0	5	0.001	0.0733493	6.19671	Up	0.020755	0.0289914		295771	993	0	2	0.001	0.0340788	5.0908	Up	0.25706	0.331216
689869	939	0	6	0.001	0.128295	7.00332	Up	0.00897896	0.0141497		307563	2878	0	8	0.001	0.0503941	5.65518	Up	0.00310512	0.00502977		690079	805	0	3	0.001	0.0733129	6.19599	Up	0.0951538	0.119901		500091	996	0	2	0.001	0.0339762	5.08645	Up	0.25706	0.334561
405965	939	0	6	0.001	0.128295	7.00332	Up	0.00897896	0.0141468		XLOC_072868	360	0	1	0.001	0.0503591	5.65418	Up	0.475136	0.528763		XLOC_093934	233	1	64	0.0739859	5.40355	6.19051	Up	2.29452e-20	1.04372e-19		408206	1497	0	3	0.001	0.0339081	5.08356	Up	0.129729	0.186617
405120	939	0	6	0.001	0.128295	7.00332	Up	0.00897896	0.0141323		100361672	721	0	2	0.001	0.0502893	5.65218	Up	0.231586	0.278119		XLOC_081206	1741	1	64	0.00990162	0.723163	6.19051	Up	2.29452e-20	1.04384e-19		680370	1008	0	2	0.001	0.0335717	5.06917	Up	0.25706	0.333907
291929	939	0	6	0.001	0.128295	7.00332	Up	0.00897896	0.0141265		690402	1092	0	3	0.001	0.0498057	5.63824	Up	0.112878	0.145487		24284	1349	0	5	0.001	0.0729143	6.18813	Up	0.020755	0.0288862		259167	2016	0	4	0.001	0.0335717	5.06917	Up	0.0654694	0.10253
405196	939	0	6	0.001	0.128295	7.00332	Up	0.00897896	0.0141138		XLOC_123776	274	1	47	0.062915	3.10977	5.62726	Up	5.349e-14	1.77026e-13		81712	540	0	2	0.001	0.0728603	6.18706	Up	0.20374	0.239805		294883	1513	0	3	0.001	0.0335495	5.06822	Up	0.129729	0.186739
405982	939	0	6	0.001	0.128295	7.00332	Up	0.00897896	0.0141092		293686	1472	0	4	0.001	0.0492644	5.62247	Up	0.0550176	0.0748685		499660	812	0	3	0.001	0.0726809	6.1835	Up	0.0951538	0.11975		64571	1011	0	2	0.001	0.0334721	5.06489	Up	0.25706	0.332516
405232	939	0	6	0.001	0.128295	7.00332	Up	0.00897896	0.0141051		29245	1110	0	3	0.001	0.0489981	5.61465	Up	0.112878	0.145353		297386	3617	26	1655	0.123917	9.00128	6.18269	Up	0	0		XLOC_073433	506	0	1	0.001	0.033439	5.06346	Up	0.50937	0.585754
299586	942	0	6	0.001	0.127887	6.99872	Up	0.00897896	0.014173		366078	1484	0	4	0.001	0.048866	5.61076	Up	0.0550176	0.0752717		29526	542	0	2	0.001	0.0725915	6.18173	Up	0.20374	0.243062		294123	1014	0	2	0.001	0.0333731	5.06061	Up	0.25706	0.333733
290049	942	0	6	0.001	0.127887	6.99872	Up	0.00897896	0.014119		499140	745	0	2	0.001	0.0486692	5.60494	Up	0.231586	0.279871		XLOC_164969	274	0	1	0.001	0.0717967	6.16585	Up	0.436242	0.481497		XLOC_028091	364	1	34	0.0473591	1.58045	5.06055	Up	1.47709e-09	5.92459e-09
497039	1574	0	10	0.001	0.127562	6.99505	Up	0.000408906	0.000771899		XLOC_143759	373	0	1	0.001	0.048604	5.603	Up	0.475136	0.529578		291468	1650	0	6	0.001	0.0715356	6.16059	Up	0.00969334	0.0141078		294213	1026	0	2	0.001	0.0329827	5.04364	Up	0.25706	0.332446
405963	945	0	6	0.001	0.127481	6.99413	Up	0.00897896	0.014162		64119	1900	0	5	0.001	0.0477087	5.57618	Up	0.0268162	0.0383616		XLOC_095657	275	0	1	0.001	0.0715356	6.16059	Up	0.436242	0.481077		298595	2052	0	4	0.001	0.0329827	5.04364	Up	0.0654694	0.102612
406008	945	0	6	0.001	0.127481	6.99413	Up	0.00897896	0.014155		313126	1521	0	4	0.001	0.0476773	5.57523	Up	0.0550176	0.0751705		288006	825	0	3	0.001	0.0715356	6.16059	Up	0.0951538	0.119941		293012	2061	0	4	0.001	0.0328387	5.03733	Up	0.0654694	0.102902
300529	945	0	6	0.001	0.127481	6.99413	Up	0.00897896	0.0141532		117179	2282	0	6	0.001	0.0476668	5.57491	Up	0.0130705	0.0195407		59112	1102	0	4	0.001	0.0714058	6.15797	Up	0.0444402	0.0591056		689404	1032	0	2	0.001	0.032791	5.03523	Up	0.25706	0.333721
300610	945	0	6	0.001	0.127481	6.99413	Up	0.00897896	0.0141271		XLOC_172139	248	1	45	0.069511	3.28959	5.56452	Up	2.16142e-13	6.97523e-13		XLOC_129035	276	0	1	0.001	0.0712764	6.15535	Up	0.436242	0.482367		58947	2067	0	4	0.001	0.0327434	5.03313	Up	0.0654694	0.102453
100270669	473	0	3	0.001	0.127346	6.99261	Up	0.091081	0.119869		XLOC_156132	2299	0	6	0.001	0.0473144	5.56421	Up	0.0130705	0.0195625		499843	831	0	3	0.001	0.0710191	6.15014	Up	0.0951538	0.120325		246234	2070	0	4	0.001	0.0326959	5.03104	Up	0.0654694	0.102517
116727	947	0	6	0.001	0.127211	6.99108	Up	0.00897896	0.0141288		501736	1514	94	4226	1.0703	50.6039	5.56316	Up	0	0		299211	1119	0	4	0.001	0.070321	6.13588	Up	0.0444402	0.0592989		29243	1618	4	133	0.0426174	1.39084	5.02837	Up	2.85962e-34	2.43283e-33
405911	948	0	6	0.001	0.127077	6.98956	Up	0.00897896	0.0141777		297738	1200	20	899	0.287312	13.5819	5.56292	Up	2.56994e-246	4.97402e-245		171045	1771	2	123	0.0194678	1.36629	6.13303	Up	4.5295e-38	3.15039e-37		498065	2086	0	4	0.001	0.0324452	5.01993	Up	0.0654694	0.103002
287236	948	0	6	0.001	0.127077	6.98956	Up	0.00897896	0.0141649		257653	768	0	2	0.001	0.0472117	5.56107	Up	0.231586	0.279207		XLOC_008047	281	0	1	0.001	0.0700081	6.12945	Up	0.436242	0.481357		XLOC_123222	401	1	33	0.0429893	1.39243	5.01748	Up	2.84782e-09	1.12315e-08
404878	948	0	6	0.001	0.127077	6.98956	Up	0.00897896	0.0141585		685900	2693	0	7	0.001	0.047124	5.55839	Up	0.00637066	0.00991578		298702	845	0	3	0.001	0.0698424	6.12603	Up	0.0951538	0.119663		XLOC_154318	216	1	33	0.0798089	2.58502	5.01748	Up	2.84782e-09	1.12291e-08
293244	948	0	6	0.001	0.127077	6.98956	Up	0.00897896	0.0141317		XLOC_138224	620	4	179	0.111218	5.2341	5.55649	Up	4.31598e-50	2.72007e-49		24476	282	0	1	0.001	0.0697599	6.12433	Up	0.436242	0.477855		XLOC_123776	274	1	33	0.062915	2.03783	5.01748	Up	2.84782e-09	1.12303e-08
140724	948	0	6	0.001	0.127077	6.98956	Up	0.00897896	0.0141126		682259	771	0	2	0.001	0.047028	5.55545	Up	0.231586	0.2819		367106	1696	0	6	0.001	0.0695954	6.12092	Up	0.00969334	0.0141121		364719	2090	0	4	0.001	0.0323831	5.01717	Up	0.0654694	0.102621
405383	954	0	6	0.001	0.126278	6.98046	Up	0.00897896	0.014108		25268	1543	0	4	0.001	0.0469975	5.55451	Up	0.0550176	0.0752689		XLOC_146470	284	0	1	0.001	0.0692686	6.11413	Up	0.436242	0.481637		501143	1047	0	2	0.001	0.0323212	5.01441	Up	0.25706	0.331755
405060	954	0	6	0.001	0.126278	6.98046	Up	0.00897896	0.0141063		XLOC_082229	777	0	2	0.001	0.0466648	5.54426	Up	0.231586	0.280936		XLOC_174585	1424	0	5	0.001	0.0690741	6.11007	Up	0.020755	0.028901		366261	1571	0	3	0.001	0.0323109	5.01395	Up	0.129729	0.186624
64305	1276	0	8	0.001	0.125882	6.97593	Up	0.00191613	0.00331297		407760	1554	0	4	0.001	0.0466648	5.54426	Up	0.0550176	0.0748009		500638	3137	0	11	0.001	0.0689816	6.10814	Up	0.000215386	0.000381119		362450	1572	0	3	0.001	0.0322904	5.01303	Up	0.129729	0.186949
XLOC_146890	319	0	2	0.001	0.125882	6.97593	Up	0.197164	0.242		24618	781	0	2	0.001	0.0464258	5.53686	Up	0.231586	0.280078		317268	2861	0	10	0.001	0.0687602	6.1035	Up	0.00046118	0.000786729		24806	1049	0	2	0.001	0.0322596	5.01166	Up	0.25706	0.333407
293400	957	0	6	0.001	0.125882	6.97593	Up	0.00897896	0.0141393		140727	783	0	2	0.001	0.0463073	5.53317	Up	0.231586	0.280828		497957	859	0	3	0.001	0.0687042	6.10233	Up	0.0951538	0.119592		499951	2110	0	4	0.001	0.0320761	5.00343	Up	0.0654694	0.102937
293319	957	0	6	0.001	0.125882	6.97593	Up	0.00897896	0.01413		XLOC_081127	607	1	44	0.0283999	1.31415	5.5321	Up	4.342e-13	1.38648e-12		XLOC_032913	287	0	1	0.001	0.0685446	6.09897	Up	0.436242	0.480184		498074	531	0	1	0.001	0.0318647	4.99389	Up	0.50937	0.586334
293590	957	0	6	0.001	0.125882	6.97593	Up	0.00897896	0.0141121		XLOC_031060	282	1	44	0.0611302	2.82868	5.5321	Up	4.342e-13	1.38636e-12		286959	1441	0	5	0.001	0.0682592	6.09295	Up	0.020755	0.0288968		363085	1065	0	2	0.001	0.0317749	4.98982	Up	0.25706	0.334432
499964	2713	0	17	0.001	0.125812	6.97513	Up	1.84e-06	4.4e-06		313163	1176	0	3	0.001	0.0462482	5.53132	Up	0.112878	0.145348		362077	868	0	3	0.001	0.0679918	6.08729	Up	0.0951538	0.119754		261738	1074	0	2	0.001	0.0315087	4.97768	Up	0.25706	0.333884
500825	1759	0	11	0.001	0.12556	6.97223	Up	0.000188896	0.000369855		XLOC_013015	394	0	1	0.001	0.0460134	5.52398	Up	0.475136	0.531121		29148	1448	0	5	0.001	0.0679292	6.08596	Up	0.020755	0.0289116		498888	1026	4	128	0.0672075	2.1109	4.97309	Up	7.5332e-33	6.22961e-32
293808	960	0	6	0.001	0.125489	6.97141	Up	0.00897896	0.0141538		XLOC_115788	892	4	175	0.0773037	3.55676	5.52388	Up	7.0018e-49	4.35367e-48		170896	911	5	295	0.0946143	6.37028	6.07316	Up	2.33042e-89	3.06796e-88		XLOC_153472	329	1	32	0.0523973	1.64573	4.97309	Up	5.48634e-09	2.12438e-08
114248	480	0	3	0.001	0.125489	6.97141	Up	0.091081	0.119746		303782	791	0	2	0.001	0.0458389	5.5185	Up	0.231586	0.278769		25471	585	0	2	0.001	0.0672557	6.07158	Up	0.20374	0.2423		299061	1078	0	2	0.001	0.0313917	4.97231	Up	0.25706	0.334783
293201	963	0	6	0.001	0.125098	6.96691	Up	0.00897896	0.0141701		XLOC_039173	6491	51	2212	0.135445	6.17809	5.51138	Up	0	0		361538	1466	0	5	0.001	0.0670951	6.06814	Up	0.020755	0.0289021		313653	3783	0	7	0.001	0.0313088	4.96849	Up	0.00841478	0.0162924
366799	963	0	6	0.001	0.125098	6.96691	Up	0.00897896	0.0141608		292325	1594	0	4	0.001	0.0454938	5.5076	Up	0.0550176	0.0750695		291770	1769	0	6	0.001	0.0667234	6.06012	Up	0.00969334	0.0140834		686031	543	0	1	0.001	0.0311605	4.96165	Up	0.50937	0.588315
366082	964	0	6	0.001	0.124968	6.96541	Up	0.00897896	0.0141579		192242	3189	0	8	0.001	0.0454796	5.50715	Up	0.00310512	0.0050276		24217	1484	0	5	0.001	0.0662813	6.05053	Up	0.020755	0.0289275		64574	2172	0	4	0.001	0.0311605	4.96165	Up	0.0654694	0.102915
315567	2422	0	15	0.001	0.124349	6.95825	Up	8.6e-06	1.94e-05		299757	798	0	2	0.001	0.0454368	5.50579	Up	0.231586	0.28015		641555	1189	0	4	0.001	0.066181	6.04834	Up	0.0444402	0.0588477		29266	744	4	126	0.0926813	2.86551	4.95037	Up	2.78334e-32	2.27243e-31
405908	972	0	6	0.001	0.123939	6.95349	Up	0.00897896	0.0141556		140914	3751	40	1728	0.183831	8.35175	5.50563	Up	0	0		367086	298	0	1	0.001	0.0660144	6.04471	Up	0.436242	0.478629		59112	1102	0	2	0.001	0.0307081	4.94055	Up	0.25706	0.333036
405190	972	0	6	0.001	0.123939	6.95349	Up	0.00897896	0.0141178		25616	800	0	2	0.001	0.0453232	5.50218	Up	0.231586	0.281281		83613	2032	200	11515	1.69672	111.48	6.03788	Up	0	0		691982	552	0	1	0.001	0.0306524	4.93793	Up	0.50937	0.587514
308565	1302	0	8	0.001	0.123368	6.94683	Up	0.00191613	0.00330849		286920	1602	0	4	0.001	0.0452666	5.50038	Up	0.0550176	0.0751841		408212	2100	0	7	0.001	0.0655743	6.03506	Up	0.00452712	0.00685573		310616	1104	0	2	0.001	0.0306524	4.93793	Up	0.25706	0.331136
362901	980	0	6	0.001	0.122928	6.94167	Up	0.00897896	0.0141474		XLOC_141439	385	1	43	0.0447759	2.02483	5.49893	Up	8.7186e-13	2.74899e-12		316777	1807	0	6	0.001	0.0653203	6.02946	Up	0.00969334	0.0140878		64042	3320	0	6	0.001	0.0305786	4.93445	Up	0.016674	0.0303317
25469	3125	0	19	0.001	0.122075	6.93163	Up	3.92e-07	9.96e-07		292537	2029	7	301	0.0594732	2.68946	5.49893	Up	5.25644e-83	4.54213e-82		XLOC_020791	2596	5	286	0.0332025	2.16729	6.02846	Up	1.89289e-86	2.42302e-85		291437	1641	4	124	0.04202	1.27855	4.92729	Up	1.02741e-31	8.29189e-31
114027	1646	0	10	0.001	0.121982	6.93052	Up	0.000408906	0.000772356		XLOC_088706	381	1	43	0.045246	2.04609	5.49893	Up	8.7186e-13	2.74922e-12		25040	603	0	2	0.001	0.0652481	6.02786	Up	0.20374	0.241407		XLOC_070367	299	1	31	0.0576546	1.75426	4.92729	Up	1.05609e-08	4.02404e-08
293198	990	0	6	0.001	0.121686	6.92702	Up	0.00897896	0.0141771		XLOC_085994	257	1	43	0.0670767	3.03331	5.49893	Up	8.7186e-13	2.74876e-12		690914	1513	0	5	0.001	0.0650109	6.02261	Up	0.020755	0.028984		302373	4735	6	186	0.0218442	0.664656	4.92729	Up	5.86042e-47	6.1608e-46
79110	1655	0	10	0.001	0.121318	6.92265	Up	0.000408906	0.000773155		494499	806	0	2	0.001	0.0449858	5.4914	Up	0.231586	0.27868		100360095	303	0	1	0.001	0.064925	6.0207	Up	0.436242	0.478795		XLOC_027812	375	1	31	0.0459699	1.39873	4.92729	Up	1.05609e-08	4.02322e-08
338418	331	0	2	0.001	0.121318	6.92265	Up	0.197164	0.241923		303666	749	41	1747	0.943641	42.2855	5.48578	Up	0	0		246263	2426	0	8	0.001	0.0648715	6.01951	Up	0.00211432	0.00333789		XLOC_028865	239	1	31	0.0721285	2.19466	4.92729	Up	1.05609e-08	4.0228e-08
290638	2160	0	13	0.001	0.120841	6.91697	Up	4.03e-05	8.5e-05		XLOC_073421	405	0	1	0.001	0.0447637	5.48426	Up	0.475136	0.528888		XLOC_072873	304	0	1	0.001	0.0647115	6.01595	Up	0.436242	0.480477		306862	3292	1	31	0.00523655	0.159333	4.92729	Up	1.05609e-08	4.02363e-08
297932	1330	0	8	0.001	0.120771	6.91613	Up	0.00191613	0.00330819		502353	405	0	1	0.001	0.0447637	5.48426	Up	0.475136	0.528076		500531	1830	0	6	0.001	0.0644993	6.01121	Up	0.00969334	0.0141213		365228	1113	0	2	0.001	0.0304046	4.92622	Up	0.25706	0.334994
300389	834	0	5	0.001	0.120373	6.91137	Up	0.0194369	0.0290598		685860	1496	2	85	0.0230464	1.03007	5.48206	Up	2.96448e-24	1.28347e-23		295878	915	0	3	0.001	0.0644993	6.01121	Up	0.0951538	0.120349		362136	557	0	1	0.001	0.0303773	4.92492	Up	0.50937	0.58686
59325	834	0	5	0.001	0.120373	6.91137	Up	0.0194369	0.0289785		681092	2445	0	6	0.001	0.0444891	5.47538	Up	0.0130705	0.0195501		298423	2140	0	7	0.001	0.0643486	6.00784	Up	0.00452712	0.00685327		304545	1980	38	1162	0.330844	9.9299	4.90756	Up	2.29058e-285	1.03789e-283
100310875	1002	0	6	0.001	0.120229	6.90964	Up	0.00897896	0.0141306		499100	1607	4	169	0.0429091	1.90657	5.47355	Up	4.558e-47	2.7642e-46		494274	918	0	3	0.001	0.0642885	6.00649	Up	0.0951538	0.120333		171577	1469	2	61	0.02347	0.702606	4.90383	Up	3.93966e-16	2.12878e-15
306720	1348	0	8	0.001	0.119158	6.89674	Up	0.00191613	0.00331775		24548	1226	0	3	0.001	0.044362	5.47125	Up	0.112878	0.145397		296005	918	0	3	0.001	0.0642885	6.00649	Up	0.0951538	0.120033		29152	1131	0	2	0.001	0.0299207	4.90307	Up	0.25706	0.330747
294245	686	0	4	0.001	0.117074	6.87128	Up	0.0420752	0.0589206		29625	1636	0	4	0.001	0.0443259	5.47008	Up	0.0550176	0.075206		300411	918	0	3	0.001	0.0642885	6.00649	Up	0.0951538	0.119659		XLOC_163525	1132	0	2	0.001	0.0298943	4.9018	Up	0.25706	0.333048
686125	687	0	4	0.001	0.116904	6.86917	Up	0.0420752	0.0593956		292757	1639	0	4	0.001	0.0442448	5.46743	Up	0.0550176	0.075247		287324	921	0	3	0.001	0.0640791	6.00178	Up	0.0951538	0.120297		308022	2000	42	1278	0.362013	10.812	4.90044	Up	0	0
171074	2068	0	12	0.001	0.116508	6.86428	Up	8.73e-05	0.000177527		25303	4918	0	12	0.001	0.0442358	5.46714	Up	0.00017525	0.000324396		24256	2775	0	9	0.001	0.063802	5.99553	Up	0.000987462	0.00161865		58975	567	0	1	0.001	0.0298415	4.89925	Up	0.50937	0.58806
266705	1734	0	10	0.001	0.115791	6.85538	Up	0.000408906	0.000773117		XLOC_073956	263	1	42	0.0655465	2.89517	5.46499	Up	1.74983e-12	5.45052e-12		303914	2476	0	8	0.001	0.0635615	5.99008	Up	0.00211432	0.00333775		688848	1134	0	2	0.001	0.0298415	4.89925	Up	0.25706	0.33247
25376	1913	0	11	0.001	0.115452	6.85115	Up	0.000188896	0.000369628		XLOC_027797	316	1	42	0.0545529	2.40959	5.46499	Up	1.74983e-12	5.45098e-12		XLOC_129234	310	0	1	0.001	0.063459	5.98775	Up	0.436242	0.48224		290425	1134	0	2	0.001	0.0298415	4.89925	Up	0.25706	0.33164
24806	1049	0	6	0.001	0.114842	6.8435	Up	0.00897896	0.0141509		499135	2472	0	6	0.001	0.0440031	5.45953	Up	0.0130705	0.0195563		405168	930	0	3	0.001	0.063459	5.98775	Up	0.0951538	0.119806		XLOC_043929	605	5	152	0.142469	4.25101	4.89909	Up	1.7204e-38	1.58022e-37
498074	531	0	3	0.001	0.113436	6.82574	Up	0.091081	0.11991		362042	1655	0	4	0.001	0.043817	5.45342	Up	0.0550176	0.0752169		296661	930	0	3	0.001	0.063459	5.98775	Up	0.0951538	0.119758		293287	2275	0	4	0.001	0.0297497	4.8948	Up	0.0654694	0.103076
294961	708	0	4	0.001	0.113436	6.82574	Up	0.0420752	0.059063		288154	2483	0	6	0.001	0.0438082	5.45313	Up	0.0130705	0.0195306		293091	930	0	3	0.001	0.063459	5.98775	Up	0.0951538	0.119623		298205	570	0	1	0.001	0.0296845	4.89164	Up	0.50937	0.587696
56823	1252	0	7	0.001	0.112258	6.81068	Up	0.00414788	0.00684778		296730	414	0	1	0.001	0.0437906	5.45255	Up	0.475136	0.530537		295091	2481	0	8	0.001	0.0634334	5.98717	Up	0.00211432	0.00334011		365744	2284	0	4	0.001	0.0296325	4.88911	Up	0.0654694	0.10282
689757	789	2	192	0.0436976	4.88595	6.80494	Up	2.05e-61	1.54e-60		313451	829	0	2	0.001	0.0437377	5.45081	Up	0.231586	0.280864		405097	933	0	3	0.001	0.063255	5.98311	Up	0.0951538	0.120169		498284	1143	0	2	0.001	0.0296066	4.88784	Up	0.25706	0.334117
316777	1807	0	10	0.001	0.111113	6.79589	Up	0.000408906	0.000772203		XLOC_039349	1674	2	83	0.0205958	0.898884	5.44771	Up	1.19206e-23	5.09128e-23		300552	933	0	3	0.001	0.063255	5.98311	Up	0.0951538	0.11977		XLOC_122127	284	1	30	0.0606997	1.78734	4.87998	Up	2.03114e-08	7.60396e-08
299606	905	0	5	0.001	0.110929	6.7935	Up	0.0194369	0.0290304		689199	417	0	1	0.001	0.0434755	5.44213	Up	0.475136	0.529405		408214	312	0	1	0.001	0.0630522	5.97848	Up	0.436242	0.482761		498079	2079	2	60	0.0165837	0.488316	4.87998	Up	7.5665e-16	4.0393e-15
79111	2359	0	13	0.001	0.110647	6.78982	Up	4.03e-05	8.5e-05		362921	418	0	1	0.001	0.0433715	5.43868	Up	0.475136	0.528529		405371	936	0	3	0.001	0.0630522	5.97848	Up	0.0951538	0.120277		XLOC_154012	303	1	30	0.0568935	1.67526	4.87998	Up	2.03114e-08	7.60473e-08
500945	728	0	4	0.001	0.11032	6.78555	Up	0.0420752	0.058968		502733	840	0	2	0.001	0.043165	5.43179	Up	0.231586	0.28129		287613	936	0	3	0.001	0.0630522	5.97848	Up	0.0951538	0.120005		XLOC_020319	4049	4	120	0.0170301	0.501461	4.87998	Up	1.39582e-30	1.10029e-29
XLOC_128076	287	1	94	0.0600652	6.57613	6.77457	Up	1.43e-30	7.41e-30		298577	1681	0	4	0.001	0.0431393	5.43093	Up	0.0550176	0.0752115		404929	936	0	3	0.001	0.0630522	5.97848	Up	0.0951538	0.119893		29183	1154	0	2	0.001	0.0293243	4.87403	Up	0.25706	0.330644
404803	918	0	5	0.001	0.109358	6.77292	Up	0.0194369	0.029061		XLOC_059543	15447	55	2255	0.0613795	2.64657	5.43022	Up	0	0		29177	1561	0	5	0.001	0.0630118	5.97755	Up	0.020755	0.0289563		25723	581	0	1	0.001	0.0291225	4.86406	Up	0.50937	0.584635
494297	918	0	5	0.001	0.109358	6.77292	Up	0.0194369	0.0290349		XLOC_153558	259	1	41	0.0665588	2.86989	5.43022	Up	3.5102e-12	1.08015e-11		302821	939	0	3	0.001	0.0628508	5.97386	Up	0.0951538	0.120317		499146	2583	7	207	0.0467174	1.35597	4.85922	Up	9.69262e-52	1.08477e-50
300405	918	0	5	0.001	0.109358	6.77292	Up	0.0194369	0.0289841		XLOC_114281	2597	4	164	0.0265517	1.14486	5.43022	Up	1.474e-45	8.79164e-45		404972	939	0	3	0.001	0.0628508	5.97386	Up	0.0951538	0.120221		289057	1166	0	2	0.001	0.0290225	4.8591	Up	0.25706	0.331056
405928	921	0	5	0.001	0.109002	6.76821	Up	0.0194369	0.0289616		298702	845	0	2	0.001	0.0429096	5.42323	Up	0.231586	0.27835		302954	939	0	3	0.001	0.0628508	5.97386	Up	0.0951538	0.119989		XLOC_084523	584	0	1	0.001	0.0289729	4.85663	Up	0.50937	0.584329
XLOC_013391	741	0	4	0.001	0.108384	6.76001	Up	0.0420752	0.0591474		64305	1276	0	3	0.001	0.0426237	5.41358	Up	0.112878	0.145627		405281	939	0	3	0.001	0.0628508	5.97386	Up	0.0951538	0.119985		305858	2339	0	4	0.001	0.0289357	4.85478	Up	0.0654694	0.103081
XLOC_156254	437	1	93	0.0394479	4.27293	6.75914	Up	3.06e-30	1.58e-29		297333	2146	0	5	0.001	0.0422397	5.40053	Up	0.0268162	0.0382902		366518	2089	2	110	0.0165043	1.03588	5.97187	Up	7.2483e-34	4.66352e-33		171358	2367	0	4	0.001	0.0285934	4.83761	Up	0.0654694	0.102998
294204	933	0	5	0.001	0.1076	6.74954	Up	0.0194369	0.0290451		117061	1717	0	4	0.001	0.0422348	5.40036	Up	0.0550176	0.0752415		302879	1883	0	6	0.001	0.0626839	5.97002	Up	0.00969334	0.0141137		366463	1779	0	3	0.001	0.0285331	4.83457	Up	0.129729	0.187406
286956	933	0	5	0.001	0.1076	6.74954	Up	0.0194369	0.0290361		64361	859	0	2	0.001	0.0422102	5.39952	Up	0.231586	0.279198		293402	942	0	3	0.001	0.0626506	5.96926	Up	0.0951538	0.120073		501050	1187	0	2	0.001	0.0285091	4.83335	Up	0.25706	0.332423
405950	933	0	5	0.001	0.1076	6.74954	Up	0.0194369	0.0289774		498022	741	281	11262	6.53722	275.536	5.39742	Up	0	0		289240	942	0	3	0.001	0.0626506	5.96926	Up	0.0951538	0.120009		XLOC_152972	226	1	29	0.0762775	2.17117	4.83107	Up	3.90286e-08	1.43387e-07
405948	933	0	5	0.001	0.1076	6.74954	Up	0.0194369	0.028974		170929	699	79	3166	1.9483	82.1135	5.39733	Up	0	0		405251	942	0	3	0.001	0.0626506	5.96926	Up	0.0951538	0.119742		500061	1600	2	58	0.0215484	0.613355	4.83107	Up	2.78686e-15	1.45909e-14
404973	936	0	5	0.001	0.107255	6.7449	Up	0.0194369	0.0290327		494228	861	0	2	0.001	0.0421122	5.39617	Up	0.231586	0.280051		404885	942	0	3	0.001	0.0626506	5.96926	Up	0.0951538	0.119639		XLOC_114281	2597	4	116	0.0265517	0.755771	4.83107	Up	1.88852e-29	1.4642e-28
405123	936	0	5	0.001	0.107255	6.7449	Up	0.0194369	0.0290022		303496	2428	4	160	0.0283999	1.19468	5.3946	Up	2.37236e-44	1.39377e-43		404974	942	0	3	0.001	0.0626506	5.96926	Up	0.0951538	0.119607		114247	4860	312	9010	1.10668	31.3684	4.825	Up	0	0
404800	939	0	5	0.001	0.106913	6.74029	Up	0.0194369	0.0290485		680210	877	2	80	0.0393129	1.65376	5.3946	Up	9.59282e-23	4.0289e-22		365330	945	0	3	0.001	0.0624517	5.96467	Up	0.0951538	0.120205		29375	2389	0	4	0.001	0.0283301	4.82426	Up	0.0654694	0.103107
296037	939	0	5	0.001	0.106913	6.74029	Up	0.0194369	0.0290429		XLOC_143608	203	1	40	0.0849198	3.57227	5.3946	Up	7.03788e-12	2.13579e-11		362821	945	0	3	0.001	0.0624517	5.96467	Up	0.0951538	0.120141		301265	1797	108	3097	1.03605	29.1607	4.81486	Up	0	0
404872	939	0	5	0.001	0.106913	6.74029	Up	0.0194369	0.0290191		XLOC_138259	266	2	80	0.129614	5.45242	5.3946	Up	9.59282e-23	4.02845e-22		405384	945	0	3	0.001	0.0624517	5.96467	Up	0.0951538	0.119905		XLOC_114200	3426	24	688	0.120762	3.39786	4.81439	Up	7.47838e-168	2.09428e-166
405193	939	0	5	0.001	0.106913	6.74029	Up	0.0194369	0.0289988		170578	1725	0	4	0.001	0.0420389	5.39365	Up	0.0550176	0.0751268		301372	3470	0	11	0.001	0.0623617	5.96259	Up	0.000215386	0.000380729		XLOC_157439	2592	46	1315	0.305934	8.5841	4.81037	Up	0	0
365329	939	0	5	0.001	0.106913	6.74029	Up	0.0194369	0.0289706		362319	1295	0	3	0.001	0.0419984	5.39226	Up	0.112878	0.145477		25292	466	12	655	0.443915	27.651	5.9609	Up	1.97344e-195	4.98167e-194		24860	1222	0	2	0.001	0.0276925	4.79143	Up	0.25706	0.331985
300548	939	0	5	0.001	0.106913	6.74029	Up	0.0194369	0.028965		502902	2464	278	11077	1.94495	81.5009	5.38901	Up	0	0		405054	948	0	3	0.001	0.0622541	5.9601	Up	0.0951538	0.120257		293288	1835	0	3	0.001	0.0276624	4.78985	Up	0.129729	0.18679
301027	1130	0	6	0.001	0.10661	6.7362	Up	0.00897896	0.0141231		XLOC_000245	4965	120	4770	0.416646	17.4173	5.38555	Up	0	0		295759	948	0	3	0.001	0.0622541	5.9601	Up	0.0951538	0.120245		499113	1228	0	2	0.001	0.0275572	4.78436	Up	0.25706	0.334035
367060	942	0	5	0.001	0.106572	6.73569	Up	0.0194369	0.0290666		289055	2172	0	5	0.001	0.0417341	5.38315	Up	0.0268162	0.0382873		293794	948	0	3	0.001	0.0622541	5.9601	Up	0.0951538	0.120077		25646	1229	0	2	0.001	0.0275348	4.78319	Up	0.25706	0.333535
287084	942	0	5	0.001	0.106572	6.73569	Up	0.0194369	0.0290621		494229	870	0	2	0.001	0.0416765	5.38116	Up	0.231586	0.281791		252887	948	0	3	0.001	0.0622541	5.9601	Up	0.0951538	0.119913		XLOC_138235	401	2	56	0.0859786	2.36291	4.78044	Up	1.02428e-14	5.24332e-14
404875	942	0	5	0.001	0.106572	6.73569	Up	0.0194369	0.029027		290681	873	0	2	0.001	0.0415333	5.3762	Up	0.231586	0.282019		287318	948	0	3	0.001	0.0622541	5.9601	Up	0.0951538	0.11973		689757	789	2	56	0.0436976	1.20092	4.78044	Up	1.02428e-14	5.2426e-14
405251	942	0	5	0.001	0.106572	6.73569	Up	0.0194369	0.0289762		XLOC_057241	439	0	1	0.001	0.0412968	5.36796	Up	0.475136	0.526209		287237	948	0	3	0.001	0.0622541	5.9601	Up	0.0951538	0.119683		XLOC_058454	297	1	28	0.0580428	1.59517	4.78044	Up	7.49206e-08	2.69275e-07
293435	945	0	5	0.001	0.106234	6.7311	Up	0.0194369	0.0290564		116630	441	0	1	0.001	0.0411095	5.3614	Up	0.475136	0.530931		363741	632	0	2	0.001	0.0622541	5.9601	Up	0.20374	0.240371		171573	619	0	1	0.001	0.0273346	4.77266	Up	0.50937	0.587805
295910	945	0	5	0.001	0.106234	6.7311	Up	0.0194369	0.0290508		54246	1768	0	4	0.001	0.0410165	5.35813	Up	0.0550176	0.0748442		679691	2529	0	8	0.001	0.0622295	5.95953	Up	0.00211432	0.00334025		XLOC_137729	5751	224	6202	0.671444	18.247	4.76425	Up	0	0
293429	945	0	5	0.001	0.106234	6.7311	Up	0.0194369	0.0290463		XLOC_014209	241	1	39	0.07153	2.93379	5.35807	Up	1.41032e-11	4.23039e-11		292844	2373	16	870	0.116232	7.21234	5.95538	Up	5.313e-259	1.69253e-257		301086	4240	14	387	0.0569203	1.54436	4.76192	Up	1.69724e-94	2.98468e-93
302045	945	0	5	0.001	0.106234	6.7311	Up	0.0194369	0.0290417		XLOC_151449	233	1	39	0.0739859	3.03452	5.35807	Up	1.41032e-11	4.23005e-11		302971	1271	0	4	0.001	0.0619112	5.95213	Up	0.0444402	0.0590621		502902	2464	278	7634	1.94495	52.4222	4.75237	Up	0	0
293256	945	0	5	0.001	0.106234	6.7311	Up	0.0194369	0.0290259		25428	3544	0	8	0.001	0.0409239	5.35487	Up	0.00310512	0.00502804		300637	954	0	3	0.001	0.0618625	5.95099	Up	0.0951538	0.120045		301106	2513	0	4	0.001	0.0269322	4.75126	Up	0.0654694	0.102885
405144	945	0	5	0.001	0.106234	6.7311	Up	0.0194369	0.0290123		366463	1779	0	4	0.001	0.0407629	5.34918	Up	0.0550176	0.0752799		24631	636	0	2	0.001	0.0618625	5.95099	Up	0.20374	0.240791		29471	1257	0	2	0.001	0.0269215	4.75069	Up	0.25706	0.332377
297645	758	0	4	0.001	0.105953	6.72729	Up	0.0420752	0.0594219		494230	894	0	2	0.001	0.0405577	5.3419	Up	0.231586	0.2791		405993	957	0	3	0.001	0.0616686	5.94646	Up	0.0951538	0.119635		305103	1261	0	2	0.001	0.0268361	4.7461	Up	0.25706	0.33357
298476	948	0	5	0.001	0.105898	6.72653	Up	0.0194369	0.0290553		303205	1791	0	4	0.001	0.0404898	5.33949	Up	0.0550176	0.0750369		288811	960	0	3	0.001	0.0614759	5.94195	Up	0.0951538	0.120201		362432	714	5	136	0.120719	3.22288	4.73862	Up	5.67936e-34	4.79776e-33
293362	948	0	5	0.001	0.105898	6.72653	Up	0.0194369	0.0290169		500892	2691	0	6	0.001	0.0404221	5.33707	Up	0.0130705	0.0195275		296411	640	0	2	0.001	0.0614759	5.94195	Up	0.20374	0.242505		266612	3175	0	5	0.001	0.0266459	4.73584	Up	0.03304	0.0561255
405099	951	0	5	0.001	0.105564	6.72197	Up	0.0194369	0.0290632		289353	2243	0	5	0.001	0.040413	5.33675	Up	0.0268162	0.0383193		298040	960	0	3	0.001	0.0614759	5.94195	Up	0.0951538	0.120013		54258	1050	2	54	0.0328357	0.870179	4.72798	Up	3.75616e-14	1.88167e-13
303914	2476	0	13	0.001	0.105419	6.71999	Up	4.03e-05	8.49e-05		362432	714	5	192	0.120719	4.8751	5.3357	Up	1.01451e-52	6.57903e-52		295786	966	0	3	0.001	0.0610941	5.93296	Up	0.0951538	0.120237		XLOC_164026	304	1	27	0.0567063	1.50278	4.72798	Up	1.43671e-07	5.04588e-07
499146	2583	7	633	0.0467174	4.92044	6.71868	Up	5.11e-199	8.89e-198		60446	900	0	2	0.001	0.0402873	5.33225	Up	0.231586	0.279853		406010	966	0	3	0.001	0.0610941	5.93296	Up	0.0951538	0.120149		XLOC_177880	266	1	27	0.0648072	1.71746	4.72798	Up	1.43671e-07	5.04445e-07
293330	954	0	5	0.001	0.105232	6.71742	Up	0.0194369	0.0290372		78980	900	0	2	0.001	0.0402873	5.33225	Up	0.231586	0.278324		404998	966	0	3	0.001	0.0610941	5.93296	Up	0.0951538	0.119981		XLOC_031060	282	1	27	0.0611302	1.62001	4.72798	Up	1.43671e-07	5.0454e-07
293764	954	0	5	0.001	0.105232	6.71742	Up	0.0194369	0.0290248		316777	1807	0	4	0.001	0.0401312	5.32665	Up	0.0550176	0.0749553		291287	1290	0	4	0.001	0.0609993	5.93072	Up	0.0444402	0.0588642		XLOC_085809	279	1	27	0.0617875	1.63743	4.72798	Up	1.43671e-07	5.04493e-07
299570	957	0	5	0.001	0.104902	6.71289	Up	0.0194369	0.0289751		499972	1809	0	4	0.001	0.0400869	5.32506	Up	0.0550176	0.0751213		XLOC_007574	323	0	1	0.001	0.0609049	5.92849	Up	0.436242	0.480337		364301	1279	0	2	0.001	0.0264584	4.72565	Up	0.25706	0.334771
502875	1149	0	6	0.001	0.104847	6.71214	Up	0.00897896	0.0141596		100312945	906	0	2	0.001	0.0400205	5.32267	Up	0.231586	0.279826		290766	1293	0	4	0.001	0.0608578	5.92737	Up	0.0444402	0.059301		116589	2576	0	4	0.001	0.0262735	4.71554	Up	0.0654694	0.103028
291819	1534	0	8	0.001	0.10471	6.71026	Up	0.00191613	0.00330581		XLOC_010292	277	1	38	0.0622336	2.48705	5.3206	Up	2.82452e-11	8.34989e-11		503127	2586	0	8	0.001	0.0608578	5.92737	Up	0.00211432	0.00333816		65024	1937	0	3	0.001	0.0262057	4.71181	Up	0.129729	0.187108
288818	963	0	5	0.001	0.104248	6.70388	Up	0.0194369	0.0290202		XLOC_032210	280	1	38	0.0615669	2.4604	5.3206	Up	2.82452e-11	8.35054e-11		363270	1295	0	4	0.001	0.0607638	5.92514	Up	0.0444402	0.0592864		362319	1295	0	2	0.001	0.0261315	4.70772	Up	0.25706	0.332608
297738	1200	20	1789	0.287312	29.9332	6.70299	Up	0	0		XLOC_027752	249	1	38	0.0692318	2.76672	5.3206	Up	2.82452e-11	8.34923e-11		294162	972	0	3	0.001	0.0607169	5.92403	Up	0.0951538	0.120197		301154	2592	0	4	0.001	0.0261113	4.7066	Up	0.0654694	0.102677
XLOC_020949	1542	0	8	0.001	0.104167	6.70275	Up	0.00191613	0.00331073		XLOC_021575	345	46	1745	2.2985	91.6974	5.31812	Up	0	0		366008	651	0	2	0.001	0.0604371	5.91736	Up	0.20374	0.241317		24418	3918	0	6	0.001	0.0259114	4.69552	Up	0.016674	0.0303332
363168	580	0	3	0.001	0.103853	6.69839	Up	0.091081	0.119697		497796	1264	22	832	0.300041	11.9332	5.31368	Up	1.89305e-223	3.40622e-222		362735	651	0	2	0.001	0.0604371	5.91736	Up	0.20374	0.240506		301291	1308	0	2	0.001	0.0258718	4.69331	Up	0.25706	0.331974
XLOC_082229	777	0	4	0.001	0.103363	6.69157	Up	0.0420752	0.0593061		100302373	457	0	1	0.001	0.0396702	5.30998	Up	0.475136	0.525884		57298	657	0	2	0.001	0.0598852	5.90413	Up	0.20374	0.242376		292168	2547	23	606	0.15567	4.02576	4.6927	Up	6.58476e-146	1.64051e-144
499565	390	0	2	0.001	0.102965	6.68601	Up	0.197164	0.241059		494276	918	0	2	0.001	0.0394974	5.30368	Up	0.231586	0.281536		309071	1318	0	4	0.001	0.0597035	5.89974	Up	0.0444402	0.059199		289687	1316	0	2	0.001	0.0257145	4.68451	Up	0.25706	0.332054
304545	1980	38	3335	0.330844	33.8186	6.67552	Up	0	0		405997	918	0	2	0.001	0.0394974	5.30368	Up	0.231586	0.27997		301233	990	0	3	0.001	0.059613	5.89756	Up	0.0951538	0.120337		498341	660	0	1	0.001	0.0256366	4.68013	Up	0.50937	0.586442
25447	393	0	2	0.001	0.102179	6.67496	Up	0.197164	0.243089		XLOC_135090	459	0	1	0.001	0.0394974	5.30368	Up	0.475136	0.527764		XLOC_024187	338	1	52	0.0510021	3.02651	5.89095	Up	1.74829e-16	6.88019e-16		171131	2644	0	4	0.001	0.0255978	4.67795	Up	0.0654694	0.102461
24523	786	0	4	0.001	0.102179	6.67496	Up	0.0420752	0.0591669		XLOC_130886	265	2	75	0.130104	5.13093	5.30149	Up	3.08192e-21	1.25377e-20		306862	3292	1	52	0.00523655	0.310741	5.89095	Up	1.74829e-16	6.87948e-16		XLOC_138171	299	1	26	0.0576546	1.47132	4.67353	Up	2.75202e-07	9.44629e-07
25134	988	0	5	0.001	0.10161	6.6669	Up	0.0194369	0.0290101		404835	921	0	2	0.001	0.0393687	5.29898	Up	0.231586	0.28233		XLOC_163768	1330	0	4	0.001	0.0591648	5.88667	Up	0.0444402	0.0592156		XLOC_146356	266	3	78	0.194422	4.96155	4.67353	Up	7.70518e-20	4.69701e-19
84429	1191	0	6	0.001	0.10115	6.66035	Up	0.00897896	0.0141457		287324	921	0	2	0.001	0.0393687	5.29898	Up	0.231586	0.282101		300913	3326	0	10	0.001	0.059147	5.88623	Up	0.00046118	0.000786304		XLOC_024187	338	1	26	0.0510021	1.30155	4.67353	Up	2.75202e-07	9.44716e-07
100192205	398	0	2	0.001	0.100895	6.65672	Up	0.197164	0.241899		287329	921	0	2	0.001	0.0393687	5.29898	Up	0.231586	0.281672		499663	667	0	2	0.001	0.0589874	5.88233	Up	0.20374	0.242627		365751	2709	2	52	0.012727	0.324787	4.67353	Up	1.3741e-13	6.73063e-13
641632	398	0	2	0.001	0.100895	6.65672	Up	0.197164	0.241536		366115	921	0	2	0.001	0.0393687	5.29898	Up	0.231586	0.280448		288044	766	4	206	0.0900194	5.29046	5.87701	Up	4.73076e-62	4.69623e-61		116700	667	0	1	0.001	0.0253675	4.66491	Up	0.50937	0.584797
266775	1500	6	519	0.0689549	6.94705	6.6546	Up	5.47e-163	8.16e-162		366112	921	0	2	0.001	0.0393687	5.29898	Up	0.231586	0.279404		25231	2359	0	7	0.001	0.0583747	5.86727	Up	0.00452712	0.00685026		500409	2674	0	4	0.001	0.0253106	4.66167	Up	0.0654694	0.103137
360730	399	0	2	0.001	0.100643	6.6531	Up	0.197164	0.243191		287331	921	0	2	0.001	0.0393687	5.29898	Up	0.231586	0.278965		494224	338	0	1	0.001	0.058202	5.863	Up	0.436242	0.478698		300122	1340	0	2	0.001	0.0252539	4.65844	Up	0.25706	0.331434
XLOC_020319	4049	4	344	0.0170301	1.70583	6.64624	Up	1.99e-108	2.2e-107		54276	1843	0	4	0.001	0.0393473	5.29819	Up	0.0550176	0.0749499		366366	1355	0	4	0.001	0.0580732	5.8598	Up	0.0444402	0.0590125		XLOC_113569	2149	6	154	0.0481304	1.21252	4.65491	Up	6.24602e-38	5.67413e-37
XLOC_086641	201	0	1	0.001	0.0998915	6.64229	Up	0.426804	0.478652		302824	924	0	2	0.001	0.0392409	5.29429	Up	0.231586	0.281636		XLOC_008624	339	0	1	0.001	0.0580304	5.85874	Up	0.436242	0.48324		685900	2693	0	4	0.001	0.025132	4.65146	Up	0.0654694	0.102569
25060	3027	25	2142	0.142375	14.208	6.64086	Up	0	0		405112	924	0	2	0.001	0.0392409	5.29429	Up	0.231586	0.279889		302772	2034	0	6	0.001	0.0580304	5.85874	Up	0.00969334	0.0140948		24284	1349	0	2	0.001	0.0250855	4.64878	Up	0.25706	0.330587
XLOC_146232	202	0	1	0.001	0.0993969	6.63513	Up	0.426804	0.478974		405953	924	0	2	0.001	0.0392409	5.29429	Up	0.231586	0.279862		290409	2731	0	8	0.001	0.0576266	5.84866	Up	0.00211432	0.00333428		690045	1085	18	457	0.285988	7.12673	4.63921	Up	1.12425e-109	2.22614e-108
307838	2223	0	11	0.001	0.0993522	6.63448	Up	0.000188896	0.000369874		288858	924	0	2	0.001	0.0392409	5.29429	Up	0.231586	0.27927		XLOC_000245	4965	120	6018	0.416646	23.8445	5.83869	Up	0	0		288484	3444	0	5	0.001	0.0245647	4.61851	Up	0.03304	0.0561357
499660	812	0	4	0.001	0.0989073	6.62801	Up	0.0420752	0.0590414		293601	924	0	2	0.001	0.0392409	5.29429	Up	0.231586	0.278564		292851	1032	0	3	0.001	0.0571869	5.83761	Up	0.0951538	0.120189		XLOC_131183	220	2	50	0.156716	3.84549	4.61695	Up	5.0138e-13	2.39877e-12
24792	1628	0	8	0.001	0.0986643	6.62446	Up	0.00191613	0.00331028		293599	924	0	2	0.001	0.0392409	5.29429	Up	0.231586	0.278519		58947	2067	0	6	0.001	0.0571039	5.83552	Up	0.00969334	0.0140694		XLOC_076195	240	1	25	0.071828	1.76252	4.61695	Up	5.26528e-07	1.76517e-06
500224	816	0	4	0.001	0.0984225	6.62092	Up	0.0420752	0.0592517		295739	924	0	2	0.001	0.0392409	5.29429	Up	0.231586	0.278421		25229	1383	0	4	0.001	0.0568974	5.83029	Up	0.0444402	0.0588827		XLOC_105376	276	1	25	0.0624591	1.53262	4.61695	Up	5.26528e-07	1.76501e-06
XLOC_088679	204	0	1	0.001	0.0984225	6.62092	Up	0.426804	0.478232		207113	925	0	2	0.001	0.0391985	5.29273	Up	0.231586	0.281909		64568	694	0	2	0.001	0.0566925	5.82509	Up	0.20374	0.241437		24933	1175	1	25	0.0146712	0.360003	4.61695	Up	5.26528e-07	1.76485e-06
XLOC_024558	204	0	1	0.001	0.0984225	6.62092	Up	0.426804	0.477103		294190	927	0	2	0.001	0.0391139	5.28961	Up	0.231586	0.281454		25386	1393	0	4	0.001	0.056489	5.8199	Up	0.0444402	0.0591305		294640	1391	0	2	0.001	0.024328	4.60455	Up	0.25706	0.333814
XLOC_000544	2558	27	2280	0.181957	17.8961	6.61991	Up	0	0		295858	927	0	2	0.001	0.0391139	5.28961	Up	0.231586	0.28139		XLOC_029488	524	4	198	0.131593	7.43342	5.81987	Up	1.78977e-59	1.73052e-58		XLOC_000544	2558	27	668	0.181957	4.41855	4.60191	Up	7.6063e-159	2.02505e-157
65182	1226	0	6	0.001	0.0982619	6.61856	Up	0.00897896	0.0141341		293211	927	0	2	0.001	0.0391139	5.28961	Up	0.231586	0.281227		681092	2445	0	7	0.001	0.0563215	5.81561	Up	0.00452712	0.006856		314848	1398	0	2	0.001	0.0242062	4.59731	Up	0.25706	0.333442
XLOC_146505	205	0	1	0.001	0.0979424	6.61386	Up	0.426804	0.4811		404796	927	0	2	0.001	0.0391139	5.28961	Up	0.231586	0.281027		83711	1053	0	3	0.001	0.0560464	5.80855	Up	0.0951538	0.119822		XLOC_071501	3375	28	689	0.143018	3.45422	4.59409	Up	1.2686e-163	3.47428e-162
684028	616	0	3	0.001	0.0977834	6.61152	Up	0.091081	0.11966		405080	927	0	2	0.001	0.0391139	5.28961	Up	0.231586	0.280321		84592	703	0	2	0.001	0.0559667	5.8065	Up	0.20374	0.241241		84592	703	0	1	0.001	0.0240685	4.58907	Up	0.50937	0.585555
24418	3918	0	19	0.001	0.0973674	6.60537	Up	3.92e-07	9.96e-07		494310	927	0	2	0.001	0.0391139	5.28961	Up	0.231586	0.27979		XLOC_088706	381	1	49	0.045246	2.53003	5.80522	Up	1.62237e-15	6.14623e-15		302813	1407	0	2	0.001	0.0240514	4.58805	Up	0.25706	0.334631
114091	1127	15	1253	0.229442	22.3229	6.60426	Up	0	0		404808	927	0	2	0.001	0.0391139	5.28961	Up	0.231586	0.279718		XLOC_027797	316	1	49	0.0545529	3.05045	5.80522	Up	1.62237e-15	6.14684e-15		503651	1124	6	147	0.0920216	2.21287	4.5878	Up	5.724e-36	5.01402e-35
116469	4860	0	23	0.001	0.0950202	6.57016	Up	1.78e-08	4.98e-08		296682	927	0	2	0.001	0.0391139	5.28961	Up	0.231586	0.278805		XLOC_160336	232	1	49	0.0743048	4.15492	5.80522	Up	1.62237e-15	6.14562e-15		432393	2815	0	4	0.001	0.0240428	4.58754	Up	0.0654694	0.103041
XLOC_083375	288	2	163	0.119713	11.3637	6.5687	Up	7.91e-52	5.41e-51		405203	927	0	2	0.001	0.0391139	5.28961	Up	0.231586	0.278057		297418	706	0	2	0.001	0.0557289	5.80035	Up	0.20374	0.24346		494195	1411	0	2	0.001	0.0239832	4.58395	Up	0.25706	0.333396
299007	930	1	81	0.0185363	1.74874	6.55983	Up	2.83e-26	1.38e-25		405349	927	0	2	0.001	0.0391139	5.28961	Up	0.231586	0.27803		306079	1065	0	3	0.001	0.0554149	5.7922	Up	0.0951538	0.119603		365547	1414	0	2	0.001	0.0239323	4.58089	Up	0.25706	0.334152
367975	1490	0	7	0.001	0.094327	6.5596	Up	0.00414788	0.00684306		25386	1393	0	3	0.001	0.0390437	5.28702	Up	0.112878	0.145597		679682	1066	0	3	0.001	0.0553629	5.79085	Up	0.0951538	0.119691		XLOC_146850	279	3	73	0.185363	4.42714	4.57795	Up	1.94926e-18	1.1353e-17
315347	852	0	4	0.001	0.0942638	6.55863	Up	0.0420752	0.0590133		404809	930	0	2	0.001	0.0389877	5.28495	Up	0.231586	0.281372		293676	1272	6	291	0.0813147	4.5005	5.79043	Up	1.21607e-86	1.55928e-85		292850	840	3	73	0.0615669	1.47044	4.57795	Up	1.94926e-18	1.13512e-17
288541	2559	0	12	0.001	0.0941533	6.55694	Up	8.73e-05	0.000177442		405167	930	0	2	0.001	0.0389877	5.28495	Up	0.231586	0.280963		XLOC_100941	357	0	1	0.001	0.0551045	5.7841	Up	0.436242	0.478643		296601	1418	0	2	0.001	0.0238648	4.57681	Up	0.25706	0.332181
25231	2359	0	11	0.001	0.0936244	6.54881	Up	0.000188896	0.000370044		309222	930	0	2	0.001	0.0389877	5.28495	Up	0.231586	0.280954		XLOC_152220	275	1	48	0.0626862	3.43371	5.77547	Up	3.40682e-15	1.27135e-14		170929	699	79	1904	1.9483	46.0886	4.56413	Up	0	0
117061	1717	0	8	0.001	0.0935501	6.54767	Up	0.00191613	0.0033179		405119	930	0	2	0.001	0.0389877	5.28495	Up	0.231586	0.280755		100361672	721	0	2	0.001	0.0545695	5.77002	Up	0.20374	0.240035		690161	4305	0	6	0.001	0.0235821	4.55962	Up	0.016674	0.0303243
XLOC_025570	215	0	1	0.001	0.0933869	6.54515	Up	0.426804	0.477605		404842	930	0	2	0.001	0.0389877	5.28495	Up	0.231586	0.279925		113955	2320	2252	107496	16.7334	911.505	5.76744	Up	0	0		XLOC_152220	275	1	24	0.0626862	1.47667	4.55805	Up	1.00609e-06	3.29866e-06
286960	862	0	4	0.001	0.0931702	6.5418	Up	0.0420752	0.0589831		405168	930	0	2	0.001	0.0389877	5.28495	Up	0.231586	0.279135		315075	726	0	2	0.001	0.0541936	5.76005	Up	0.20374	0.242338		494193	1207	8	190	0.114258	2.66349	4.54295	Up	7.51062e-46	7.75979e-45
140674	1739	0	8	0.001	0.0923666	6.5293	Up	0.00191613	0.00330641		405983	930	0	2	0.001	0.0389877	5.28495	Up	0.231586	0.278742		XLOC_055434	364	0	1	0.001	0.0540448	5.75608	Up	0.436242	0.481791		83826	2182	0	3	0.001	0.0232633	4.53998	Up	0.129729	0.187362
290681	873	0	4	0.001	0.0919963	6.5235	Up	0.0420752	0.0594482		405238	930	0	2	0.001	0.0389877	5.28495	Up	0.231586	0.278582		680112	729	0	2	0.001	0.0539706	5.7541	Up	0.20374	0.241287		293990	1456	0	2	0.001	0.023242	4.53866	Up	0.25706	0.334129
81509	1312	0	6	0.001	0.091821	6.52075	Up	0.00897896	0.0141445		405969	930	0	2	0.001	0.0389877	5.28495	Up	0.231586	0.278439		498864	731	0	2	0.001	0.053823	5.75015	Up	0.20374	0.240401		113936	1460	0	2	0.001	0.0231783	4.5347	Up	0.25706	0.331273
25305	438	0	2	0.001	0.0916812	6.51855	Up	0.197164	0.242279		404829	930	0	2	0.001	0.0389877	5.28495	Up	0.231586	0.278137		406194	1097	0	3	0.001	0.0537984	5.74949	Up	0.0951538	0.119925		100361647	3387	50	1173	0.254484	5.85986	4.52522	Up	7.1528e-275	3.11594e-273
60582	1942	63	4946	0.559238	51.1363	6.51474	Up	0	0		363762	930	0	2	0.001	0.0389877	5.28495	Up	0.231586	0.278021		XLOC_121391	494	2	93	0.0697924	3.70349	5.72967	Up	2.18884e-28	1.24976e-27		287675	1476	0	2	0.001	0.022927	4.51898	Up	0.25706	0.332493
116630	441	0	2	0.001	0.0910575	6.50871	Up	0.197164	0.243144		XLOC_028256	321	2	74	0.107406	4.17934	5.28212	Up	6.16292e-21	2.48886e-20		XLOC_057389	497	2	93	0.0693711	3.68113	5.72967	Up	2.18884e-28	1.24958e-27		XLOC_059542	849	7	163	0.142133	3.24851	4.51446	Up	2.24474e-39	2.09176e-38
298724	888	0	4	0.001	0.0904423	6.49893	Up	0.0420752	0.0593869		XLOC_029488	524	4	148	0.131593	5.12049	5.28212	Up	9.7464e-41	5.49098e-40		304325	1855	0	5	0.001	0.053025	5.7286	Up	0.020755	0.0288925		78951	741	0	1	0.001	0.0228342	4.51312	Up	0.50937	0.587878
XLOC_167758	267	2	154	0.129129	11.5807	6.48676	Up	7.38e-49	4.87e-48		XLOC_096319	212	1	37	0.0813147	3.16407	5.28212	Up	5.65344e-11	1.64528e-10		502122	744	0	2	0.001	0.0528825	5.72472	Up	0.20374	0.242902		25735	4456	0	6	0.001	0.022783	4.50988	Up	0.016674	0.0303569
494231	897	0	4	0.001	0.0895348	6.48438	Up	0.0420752	0.0594547		XLOC_098091	227	1	37	0.0759415	2.95499	5.28212	Up	5.65344e-11	1.64515e-10		691670	748	0	2	0.001	0.0525997	5.71698	Up	0.20374	0.240192		25007	2979	0	4	0.001	0.0227192	4.50584	Up	0.0654694	0.103128
315953	1574	0	7	0.001	0.0892931	6.48048	Up	0.00414788	0.00685368		297173	1399	0	3	0.001	0.0388762	5.28082	Up	0.112878	0.145617		XLOC_131095	275	2	92	0.125372	6.58128	5.71407	Up	4.58996e-28	2.59806e-27		367975	1490	0	2	0.001	0.0227116	4.50536	Up	0.25706	0.332504
XLOC_173253	225	0	1	0.001	0.0892364	6.47956	Up	0.426804	0.478093		300538	933	0	2	0.001	0.0388624	5.2803	Up	0.231586	0.282412		XLOC_070367	299	1	46	0.0576546	3.02651	5.71407	Up	1.50049e-14	5.44786e-14		XLOC_088632	337	2	46	0.102307	2.30957	4.49665	Up	6.61812e-12	3.01527e-11
XLOC_135253	226	0	1	0.001	0.0888415	6.47316	Up	0.426804	0.481143		300557	933	0	2	0.001	0.0388624	5.2803	Up	0.231586	0.282183		266768	1420	2	92	0.0242799	1.27454	5.71407	Up	4.58996e-28	2.59767e-27		XLOC_131545	255	1	23	0.0676028	1.52613	4.49665	Up	1.9198e-06	6.1388e-06
XLOC_011905	226	0	1	0.001	0.0888415	6.47316	Up	0.426804	0.478135		295744	933	0	2	0.001	0.0388624	5.2803	Up	0.231586	0.282046		XLOC_073762	266	1	46	0.0648072	3.40197	5.71407	Up	1.50049e-14	5.44733e-14		XLOC_001941	950	3	69	0.0544381	1.22894	4.49665	Up	2.56108e-17	1.44007e-16
406050	906	0	4	0.001	0.0886454	6.46997	Up	0.0420752	0.0594766		295828	933	0	2	0.001	0.0388624	5.2803	Up	0.231586	0.281955		24297	1882	0	5	0.001	0.0522643	5.70775	Up	0.020755	0.0289701		289606	2223	2	46	0.0155094	0.350124	4.49665	Up	6.61812e-12	3.01601e-11
364303	453	0	2	0.001	0.0886454	6.46997	Up	0.197164	0.242582		288798	933	0	2	0.001	0.0388624	5.2803	Up	0.231586	0.281882		296577	1130	0	3	0.001	0.0522273	5.70673	Up	0.0951538	0.120381		XLOC_159848	207	1	23	0.0832788	1.88002	4.49665	Up	1.9198e-06	6.13986e-06
100312945	906	0	4	0.001	0.0886454	6.46997	Up	0.0420752	0.0591453		289239	933	0	2	0.001	0.0388624	5.2803	Up	0.231586	0.281381		266787	1132	0	3	0.001	0.052135	5.70418	Up	0.0951538	0.11983		XLOC_167758	267	2	46	0.129129	2.91508	4.49665	Up	6.61812e-12	3.0149e-11
29359	908	0	4	0.001	0.0884501	6.46679	Up	0.0420752	0.0590608		404852	933	0	2	0.001	0.0388624	5.2803	Up	0.231586	0.281345		114598	1888	0	5	0.001	0.0520982	5.70316	Up	0.020755	0.0289957		XLOC_081778	741	1	23	0.0232641	0.525187	4.49665	Up	1.9198e-06	6.13933e-06
295919	909	0	4	0.001	0.0883528	6.4652	Up	0.0420752	0.0594525		405330	933	0	2	0.001	0.0388624	5.2803	Up	0.231586	0.280773		500574	1512	0	4	0.001	0.0520431	5.70163	Up	0.0444402	0.0592802		XLOC_166077	1631	2	46	0.0211388	0.477208	4.49665	Up	6.61812e-12	3.01564e-11
299766	2055	0	9	0.001	0.0879336	6.45834	Up	0.000885164	0.00160005		300540	933	0	2	0.001	0.0388624	5.2803	Up	0.231586	0.279988		408218	2650	0	7	0.001	0.0519645	5.69946	Up	0.00452712	0.00684617		XLOC_054669	230	1	23	0.0749509	1.69201	4.49665	Up	1.9198e-06	6.14091e-06
366992	1599	0	7	0.001	0.087897	6.45774	Up	0.00414788	0.00685043		405106	933	0	2	0.001	0.0388624	5.2803	Up	0.231586	0.279556		297645	758	0	2	0.001	0.0519058	5.69782	Up	0.20374	0.243177		XLOC_153454	258	1	23	0.0668167	1.50839	4.49665	Up	1.9198e-06	6.13828e-06
XLOC_005828	457	0	2	0.001	0.0878695	6.45729	Up	0.197164	0.242365		405040	933	0	2	0.001	0.0388624	5.2803	Up	0.231586	0.279494		65132	1141	0	3	0.001	0.0517238	5.69276	Up	0.0951538	0.120017		XLOC_087884	236	1	23	0.0730454	1.649	4.49665	Up	1.9198e-06	6.14039e-06
405998	918	0	4	0.001	0.0874866	6.45099	Up	0.0420752	0.0592713		405001	933	0	2	0.001	0.0388624	5.2803	Up	0.231586	0.278644		XLOC_159283	296	1	45	0.0582389	2.99072	5.68237	Up	3.14708e-14	1.1257e-13		100911370	751	0	1	0.001	0.0225302	4.49379	Up	0.50937	0.586261
XLOC_135090	459	0	2	0.001	0.0874866	6.45099	Up	0.197164	0.24119		295863	933	0	2	0.001	0.0388624	5.2803	Up	0.231586	0.278386		291819	1534	0	4	0.001	0.0512967	5.68079	Up	0.0444402	0.0588601		192267	758	0	1	0.001	0.0223221	4.4804	Up	0.50937	0.587477
300411	918	0	4	0.001	0.0874866	6.45099	Up	0.0420752	0.0589809		295885	936	0	2	0.001	0.0387378	5.27567	Up	0.231586	0.282138		24614	769	0	2	0.001	0.0511633	5.67704	Up	0.20374	0.242802		294394	3033	0	4	0.001	0.0223147	4.47992	Up	0.0654694	0.103159
XLOC_101364	349	1	75	0.0493946	4.3148	6.44879	Up	2.71e-24	1.27e-23		405389	936	0	2	0.001	0.0387378	5.27567	Up	0.231586	0.281736		691138	1545	0	4	0.001	0.0509315	5.67049	Up	0.0444402	0.0589816		313126	1521	0	2	0.001	0.0222487	4.47565	Up	0.25706	0.333861
295848	921	0	4	0.001	0.0872017	6.44628	Up	0.0420752	0.0594832		405984	936	0	2	0.001	0.0387378	5.27567	Up	0.231586	0.281481		286964	1547	0	4	0.001	0.0508656	5.66862	Up	0.0444402	0.0590952		364946	761	0	1	0.001	0.0222341	4.4747	Up	0.50937	0.586207
287324	921	0	4	0.001	0.0872017	6.44628	Up	0.0420752	0.0594591		287502	936	0	2	0.001	0.0387378	5.27567	Up	0.231586	0.281308		641629	387	0	1	0.001	0.0508328	5.66769	Up	0.436242	0.479183		316614	1524	0	2	0.001	0.0222049	4.47281	Up	0.25706	0.333001
287331	921	0	4	0.001	0.0872017	6.44628	Up	0.0420752	0.0590565		404846	936	0	2	0.001	0.0387378	5.27567	Up	0.231586	0.2808		257634	1938	0	5	0.001	0.0507541	5.66545	Up	0.020755	0.0289818		499097	1525	0	2	0.001	0.0221904	4.47186	Up	0.25706	0.332909
405050	921	0	4	0.001	0.0872017	6.44628	Up	0.0420752	0.0590155		405066	936	0	2	0.001	0.0387378	5.27567	Up	0.231586	0.280746		29235	1163	0	3	0.001	0.0507454	5.6652	Up	0.0951538	0.119877		117034	1532	0	2	0.001	0.022089	4.46525	Up	0.25706	0.334935
288858	924	0	4	0.001	0.0869185	6.44159	Up	0.0420752	0.0590868		405088	936	0	2	0.001	0.0387378	5.27567	Up	0.231586	0.280466		XLOC_082229	777	0	2	0.001	0.0506365	5.66211	Up	0.20374	0.242384		312907	3246	4	90	0.021243	0.469135	4.46494	Up	3.76814e-22	2.45622e-21
296666	924	0	4	0.001	0.0869185	6.44159	Up	0.0420752	0.0590241		405139	936	0	2	0.001	0.0387378	5.27567	Up	0.231586	0.279898		291558	389	0	1	0.001	0.0505714	5.66025	Up	0.436242	0.479725		140914	3751	40	900	0.183831	4.05975	4.46494	Up	1.5428e-209	5.13982e-208
405045	927	0	4	0.001	0.0866373	6.43692	Up	0.0420752	0.0594241		405362	936	0	2	0.001	0.0387378	5.27567	Up	0.231586	0.279565		XLOC_101888	729	1	44	0.0236471	1.18735	5.64994	Up	6.59766e-14	2.32404e-13		84028	1534	0	2	0.001	0.0220602	4.46337	Up	0.25706	0.331859
404808	927	0	4	0.001	0.0866373	6.43692	Up	0.0420752	0.0591301		405357	936	0	2	0.001	0.0387378	5.27567	Up	0.231586	0.279046		XLOC_096319	212	1	44	0.0813147	4.08293	5.64994	Up	6.59766e-14	2.32425e-13		24614	769	0	1	0.001	0.0220028	4.45961	Up	0.50937	0.587277
366116	927	0	4	0.001	0.0866373	6.43692	Up	0.0420752	0.0590176		366111	936	0	2	0.001	0.0387378	5.27567	Up	0.231586	0.278814		XLOC_128076	287	1	44	0.0600652	3.01596	5.64994	Up	6.59766e-14	2.32447e-13		25279	1545	0	2	0.001	0.0219031	4.45306	Up	0.25706	0.331113
404831	930	0	4	0.001	0.0863578	6.43225	Up	0.0420752	0.0594635		405933	936	0	2	0.001	0.0387378	5.27567	Up	0.231586	0.278466		289023	393	0	1	0.001	0.0500567	5.64549	Up	0.436242	0.48255		296138	3094	0	4	0.001	0.0218748	4.4512	Up	0.0654694	0.102448
405368	930	0	4	0.001	0.0863578	6.43225	Up	0.0420752	0.0593825		404802	936	0	2	0.001	0.0387378	5.27567	Up	0.231586	0.277933		24291	792	0	2	0.001	0.0496775	5.63452	Up	0.20374	0.241174		498933	1548	0	2	0.001	0.0218607	4.45026	Up	0.25706	0.334701
294196	930	0	4	0.001	0.0863578	6.43225	Up	0.0420752	0.0593498		287783	937	0	2	0.001	0.0386965	5.27413	Up	0.231586	0.280701		309772	1595	0	4	0.001	0.0493349	5.62454	Up	0.0444402	0.0589053		XLOC_113310	1773	8	178	0.0777833	1.69869	4.44882	Up	1.66268e-42	1.63615e-41
405167	930	0	4	0.001	0.0863578	6.43225	Up	0.0420752	0.0593127		XLOC_028592	349	51	1873	2.51913	97.2956	5.27138	Up	0	0		360730	399	0	1	0.001	0.049304	5.62363	Up	0.436242	0.483212		304917	1561	0	2	0.001	0.0216786	4.4382	Up	0.25706	0.3321
309222	930	0	4	0.001	0.0863578	6.43225	Up	0.0420752	0.0593105		405388	939	0	2	0.001	0.038614	5.27105	Up	0.231586	0.28243		25616	800	0	2	0.001	0.0491807	5.62002	Up	0.20374	0.242711		XLOC_073956	263	1	22	0.0655465	1.41537	4.43252	Up	3.65792e-06	1.14279e-05
404980	930	0	4	0.001	0.0863578	6.43225	Up	0.0420752	0.0592234		406046	939	0	2	0.001	0.038614	5.27105	Up	0.231586	0.282394		XLOC_102399	3588	4	172	0.0192182	0.943042	5.61678	Up	4.08196e-51	3.54808e-50		XLOC_143619	238	1	22	0.0724316	1.56405	4.43252	Up	3.65792e-06	1.14269e-05
405165	930	0	4	0.001	0.0863578	6.43225	Up	0.0420752	0.0592017		366104	939	0	2	0.001	0.038614	5.27105	Up	0.231586	0.282348		XLOC_151449	233	1	43	0.0739859	3.63051	5.61678	Up	1.38254e-13	4.79653e-13		681190	616	1	22	0.0279849	0.604291	4.43252	Up	3.65792e-06	1.14298e-05
295813	930	0	4	0.001	0.0863578	6.43225	Up	0.0420752	0.0590846		300643	939	0	2	0.001	0.038614	5.27105	Up	0.231586	0.282247		313755	2812	0	7	0.001	0.0489708	5.61385	Up	0.00452712	0.00686148		XLOC_032210	280	1	22	0.0615669	1.32944	4.43252	Up	3.65792e-06	1.14336e-05
405983	930	0	4	0.001	0.0863578	6.43225	Up	0.0420752	0.0590392		296010	939	0	2	0.001	0.038614	5.27105	Up	0.231586	0.282229		XLOC_052076	1208	0	3	0.001	0.048855	5.61044	Up	0.0951538	0.120225		XLOC_171371	269	1	22	0.0640845	1.3838	4.43252	Up	3.65792e-06	1.14317e-05
289260	930	0	4	0.001	0.0863578	6.43225	Up	0.0420752	0.0589982		405160	939	0	2	0.001	0.038614	5.27105	Up	0.231586	0.2818		288075	403	0	1	0.001	0.0488146	5.60924	Up	0.436242	0.481819		XLOC_009971	207	1	22	0.0832788	1.79828	4.43252	Up	3.65792e-06	1.14307e-05
304610	930	0	4	0.001	0.0863578	6.43225	Up	0.0420752	0.0589077		288789	939	0	2	0.001	0.038614	5.27105	Up	0.231586	0.281754		292700	1615	0	4	0.001	0.0487239	5.60656	Up	0.0444402	0.0588889		XLOC_059806	952	27	594	0.488913	10.5573	4.43252	Up	3.28456e-138	7.78719e-137
XLOC_071163	233	0	1	0.001	0.0861725	6.42915	Up	0.426804	0.477549		300414	939	0	2	0.001	0.038614	5.27105	Up	0.231586	0.281527		266976	810	0	2	0.001	0.0485736	5.6021	Up	0.20374	0.240416		XLOC_060619	291	1	22	0.0592396	1.27919	4.43252	Up	3.65792e-06	1.14259e-05
404958	933	0	4	0.001	0.0860801	6.42761	Up	0.0420752	0.059503		303296	939	0	2	0.001	0.038614	5.27105	Up	0.231586	0.281363		XLOC_138171	299	1	42	0.0576546	2.76333	5.58283	Up	2.89572e-13	9.86677e-13		171049	916	1	22	0.0188196	0.406379	4.43252	Up	3.65792e-06	1.14288e-05
405092	933	0	4	0.001	0.0860801	6.42761	Up	0.0420752	0.0594788		404795	939	0	2	0.001	0.038614	5.27105	Up	0.231586	0.280574		689093	822	0	2	0.001	0.0478645	5.58088	Up	0.20374	0.242726		310681	2150	1	22	0.00801801	0.173136	4.43252	Up	3.65792e-06	1.14326e-05
365413	933	0	4	0.001	0.0860801	6.42761	Up	0.0420752	0.0593519		405180	939	0	2	0.001	0.038614	5.27105	Up	0.231586	0.279961		170672	1646	0	4	0.001	0.0478063	5.57913	Up	0.0444402	0.0591284		500638	3137	0	4	0.001	0.0215749	4.43128	Up	0.0654694	0.103033
405396	933	0	4	0.001	0.0860801	6.42761	Up	0.0420752	0.0593432		287969	939	0	2	0.001	0.038614	5.27105	Up	0.231586	0.279664		685880	825	0	2	0.001	0.0476904	5.57563	Up	0.20374	0.242209		497039	1574	0	2	0.001	0.0214996	4.42623	Up	0.25706	0.331675
293605	933	0	4	0.001	0.0860801	6.42761	Up	0.0420752	0.0593367		291929	939	0	2	0.001	0.038614	5.27105	Up	0.231586	0.279422		362042	1655	0	4	0.001	0.0475463	5.57126	Up	0.0444402	0.0592406		287818	1818	31	674	0.29395	6.27293	4.4155	Up	3.14348e-156	8.29781e-155
405094	933	0	4	0.001	0.0860801	6.42761	Up	0.0420752	0.0592843		405198	939	0	2	0.001	0.038614	5.27105	Up	0.231586	0.279314		298352	829	0	2	0.001	0.0474603	5.56865	Up	0.20374	0.239671		296179	4787	0	6	0.001	0.0212076	4.40651	Up	0.016674	0.0303673
405209	933	0	4	0.001	0.0860801	6.42761	Up	0.0420752	0.0592147		293281	939	0	2	0.001	0.038614	5.27105	Up	0.231586	0.278359		450228	1245	0	3	0.001	0.0474031	5.56691	Up	0.0951538	0.120373		25702	1491	5	108	0.0578092	1.2256	4.40605	Up	3.88886e-26	2.78869e-25
293607	933	0	4	0.001	0.0860801	6.42761	Up	0.0420752	0.0591626		405188	939	0	2	0.001	0.038614	5.27105	Up	0.231586	0.278332		66022	1660	0	4	0.001	0.0474031	5.56691	Up	0.0444402	0.0590518		690460	799	0	1	0.001	0.0211767	4.4044	Up	0.50937	0.586587
300573	933	0	4	0.001	0.0860801	6.42761	Up	0.0420752	0.0591323		296667	939	0	2	0.001	0.038614	5.27105	Up	0.231586	0.278252		117029	2495	0	6	0.001	0.0473081	5.56402	Up	0.00969334	0.0141034		XLOC_028256	321	2	43	0.107406	2.26656	4.39935	Up	4.54454e-11	1.98832e-10
405988	933	0	4	0.001	0.0860801	6.42761	Up	0.0420752	0.0590479		405373	939	0	2	0.001	0.038614	5.27105	Up	0.231586	0.27819		689199	417	0	1	0.001	0.0471758	5.55997	Up	0.436242	0.481623		XLOC_020778	5441	38	814	0.120395	2.53134	4.39405	Up	9.30792e-188	2.83933e-186
364054	933	0	4	0.001	0.0860801	6.42761	Up	0.0420752	0.0589896		294155	939	0	2	0.001	0.038614	5.27105	Up	0.231586	0.277862		362921	418	0	1	0.001	0.0470629	5.55652	Up	0.436242	0.480616		29660	1618	0	2	0.001	0.0209149	4.38646	Up	0.25706	0.332354
293609	933	0	4	0.001	0.0860801	6.42761	Up	0.0420752	0.0589379		499657	470	0	1	0.001	0.038573	5.26952	Up	0.475136	0.529311		315320	1674	0	4	0.001	0.0470067	5.55479	Up	0.0444402	0.05893		362347	811	0	1	0.001	0.0208633	4.3829	Up	0.50937	0.584689
300624	936	0	4	0.001	0.0858042	6.42298	Up	0.0420752	0.0594701		494195	1411	0	3	0.001	0.0385456	5.2685	Up	0.112878	0.145612		499279	839	0	2	0.001	0.0468946	5.55135	Up	0.20374	0.241543		XLOC_138224	620	4	85	0.111218	2.3197	4.38248	Up	9.26318e-21	5.79957e-20
405371	936	0	4	0.001	0.0858042	6.42298	Up	0.0420752	0.059446		24297	1882	0	4	0.001	0.038532	5.26798	Up	0.0550176	0.0751623		499925	2100	0	5	0.001	0.0468388	5.54963	Up	0.020755	0.0289776		682974	1629	0	2	0.001	0.0207737	4.37668	Up	0.25706	0.334409
300583	936	0	4	0.001	0.0858042	6.42298	Up	0.0420752	0.0594416		29623	1882	0	4	0.001	0.038532	5.26798	Up	0.0550176	0.0748523		502733	840	0	2	0.001	0.0468388	5.54963	Up	0.20374	0.242719		303469	1629	0	2	0.001	0.0207737	4.37668	Up	0.25706	0.333245
296669	936	0	4	0.001	0.0858042	6.42298	Up	0.0420752	0.0594044		295776	942	0	2	0.001	0.0384911	5.26645	Up	0.231586	0.282156		XLOC_135346	232	1	41	0.0743048	3.47657	5.54806	Up	6.06206e-13	2.03432e-12		681092	2445	0	3	0.001	0.0207609	4.3758	Up	0.129729	0.187188
404859	936	0	4	0.001	0.0858042	6.42298	Up	0.0420752	0.0593694		293215	942	0	2	0.001	0.0384911	5.26645	Up	0.231586	0.281627		XLOC_027752	249	1	41	0.0692318	3.23921	5.54806	Up	6.06206e-13	2.03414e-12		XLOC_137897	815	0	1	0.001	0.0207609	4.3758	Up	0.50937	0.586533
293761	936	0	4	0.001	0.0858042	6.42298	Up	0.0420752	0.059365		287082	942	0	2	0.001	0.0384911	5.26645	Up	0.231586	0.280502		308257	2526	0	6	0.001	0.0467275	5.5462	Up	0.00969334	0.0141202		292858	820	0	1	0.001	0.0206343	4.36697	Up	0.50937	0.584851
287240	936	0	4	0.001	0.0858042	6.42298	Up	0.0420752	0.0593192		287000	942	0	2	0.001	0.0384911	5.26645	Up	0.231586	0.280231		XLOC_163975	842	0	2	0.001	0.0467275	5.5462	Up	0.20374	0.239961		XLOC_146436	292	1	21	0.0590367	1.21686	4.36541	Up	6.95852e-06	2.11867e-05
404833	936	0	4	0.001	0.0858042	6.42298	Up	0.0420752	0.059317		405116	942	0	2	0.001	0.0384911	5.26645	Up	0.231586	0.280141		686288	1685	0	4	0.001	0.0466998	5.54534	Up	0.0444402	0.0591139		494206	807	3	63	0.0640845	1.3209	4.36541	Up	1.19889e-15	6.36003e-15
405066	936	0	4	0.001	0.0858042	6.42298	Up	0.0420752	0.05928		295852	942	0	2	0.001	0.0384911	5.26645	Up	0.231586	0.279997		494208	843	0	2	0.001	0.0466721	5.54449	Up	0.20374	0.243652		XLOC_106133	215	1	21	0.0801801	1.65267	4.36541	Up	6.95852e-06	2.11763e-05
295736	936	0	4	0.001	0.0858042	6.42298	Up	0.0420752	0.0592691		404882	942	0	2	0.001	0.0384911	5.26645	Up	0.231586	0.279395		287700	1687	0	4	0.001	0.0466444	5.54363	Up	0.0444402	0.0590187		XLOC_141439	385	1	21	0.0447759	0.922917	4.36541	Up	6.95852e-06	2.11832e-05
404788	936	0	4	0.001	0.0858042	6.42298	Up	0.0420752	0.0592104		293222	942	0	2	0.001	0.0384911	5.26645	Up	0.231586	0.278974		291678	1692	0	4	0.001	0.0465066	5.53936	Up	0.0444402	0.059029		XLOC_121202	316	1	21	0.0545529	1.12444	4.36541	Up	6.95852e-06	2.11781e-05
405362	936	0	4	0.001	0.0858042	6.42298	Up	0.0420752	0.0591171		405246	942	0	2	0.001	0.0384911	5.26645	Up	0.231586	0.278957		24299	1696	0	4	0.001	0.0463969	5.53596	Up	0.0444402	0.0590766		291675	900	1	21	0.0191541	0.394803	4.36541	Up	6.95852e-06	2.11729e-05
405129	936	0	4	0.001	0.0858042	6.42298	Up	0.0420752	0.0590716		405251	942	0	2	0.001	0.0384911	5.26645	Up	0.231586	0.278724		54240	1696	0	4	0.001	0.0463969	5.53596	Up	0.0444402	0.0589877		XLOC_007762	342	8	168	0.403245	8.31165	4.36541	Up	9.93724e-40	9.31126e-39
XLOC_023324	234	0	1	0.001	0.0858042	6.42298	Up	0.426804	0.477368		300558	942	0	2	0.001	0.0384911	5.26645	Up	0.231586	0.277818		365751	2709	2	81	0.012727	0.588208	5.53036	Up	1.55793e-24	8.02898e-24		XLOC_169215	208	2	42	0.165757	3.41657	4.36541	Up	8.6224e-11	3.71701e-10
295724	936	0	4	0.001	0.0858042	6.42298	Up	0.0420752	0.0590111		XLOC_138206	703	5	183	0.122608	4.71929	5.26644	Up	5.17198e-50	3.25573e-49		290856	426	0	1	0.001	0.0461791	5.52917	Up	0.436242	0.479141		XLOC_076617	266	1	21	0.0648072	1.3358	4.36541	Up	6.95852e-06	2.11746e-05
301610	936	0	4	0.001	0.0858042	6.42298	Up	0.0420752	0.0589702		25231	2359	0	5	0.001	0.0384258	5.264	Up	0.0268162	0.0383252		361776	1288	0	3	0.001	0.0458206	5.51792	Up	0.0951538	0.119929		XLOC_167068	218	1	21	0.0790767	1.62992	4.36541	Up	6.95852e-06	2.1185e-05
404802	936	0	4	0.001	0.0858042	6.42298	Up	0.0420752	0.0589249		XLOC_053848	313	2	73	0.110152	4.22824	5.26249	Up	1.23199e-20	4.94982e-20		286962	859	0	2	0.001	0.0458028	5.51736	Up	0.20374	0.241114		XLOC_173344	219	1	21	0.0787156	1.62248	4.36541	Up	6.95852e-06	2.11815e-05
300620	939	0	4	0.001	0.0855301	6.41836	Up	0.0420752	0.0594898		XLOC_113310	1773	8	292	0.0777833	2.98576	5.26249	Up	5.31938e-79	4.44831e-78		288484	3444	0	8	0.001	0.0456964	5.51401	Up	0.00211432	0.003339		XLOC_015156	232	1	21	0.0743048	1.53156	4.36541	Up	6.95852e-06	2.11798e-05
296042	939	0	4	0.001	0.0855301	6.41836	Up	0.0420752	0.0594263		XLOC_162100	251	2	73	0.13736	5.27266	5.26249	Up	1.23199e-20	4.95035e-20		292706	861	0	2	0.001	0.0456964	5.51401	Up	0.20374	0.242772		57300	1645	0	2	0.001	0.0205716	4.36258	Up	0.25706	0.334199
300414	939	0	4	0.001	0.0855301	6.41836	Up	0.0420752	0.0593913		404867	945	0	2	0.001	0.0383689	5.26186	Up	0.231586	0.282202		494228	861	0	2	0.001	0.0456964	5.51401	Up	0.20374	0.241641		170672	1646	0	2	0.001	0.0205591	4.36171	Up	0.25706	0.333233
405194	939	0	4	0.001	0.0855301	6.41836	Up	0.0420752	0.0593738		293234	945	0	2	0.001	0.0383689	5.26186	Up	0.231586	0.281873		XLOC_157733	2090	1	40	0.00824819	0.376503	5.51244	Up	1.2684e-12	4.19057e-12		24391	826	0	1	0.001	0.0204844	4.35646	Up	0.50937	0.584707
288797	939	0	4	0.001	0.0855301	6.41836	Up	0.0420752	0.0593629		293379	945	0	2	0.001	0.0383689	5.26186	Up	0.231586	0.281681		362525	431	0	1	0.001	0.0456434	5.51233	Up	0.436242	0.477979		362042	1655	0	2	0.001	0.0204473	4.35384	Up	0.25706	0.334385
363640	939	0	4	0.001	0.0855301	6.41836	Up	0.0420752	0.0592887		362821	945	0	2	0.001	0.0383689	5.26186	Up	0.231586	0.281254		296179	4787	0	11	0.001	0.0452048	5.4984	Up	0.000215386	0.000381155		300389	834	0	1	0.001	0.0202879	4.34255	Up	0.50937	0.587841
293325	939	0	4	0.001	0.0855301	6.41836	Up	0.0420752	0.0592604		300529	945	0	2	0.001	0.0383689	5.26186	Up	0.231586	0.280991		XLOC_146597	522	2	79	0.0660487	2.97722	5.49429	Up	6.80796e-24	3.44861e-23		315320	1674	0	2	0.001	0.0202152	4.33737	Up	0.25706	0.331239
404970	939	0	4	0.001	0.0855301	6.41836	Up	0.0420752	0.0592582		367065	945	0	2	0.001	0.0383689	5.26186	Up	0.231586	0.28033		688536	873	0	2	0.001	0.0450682	5.49404	Up	0.20374	0.242095		305269	1353	50	1029	0.637055	12.8683	4.33626	Up	7.03796e-235	2.56996e-233
405942	939	0	4	0.001	0.0855301	6.41836	Up	0.0420752	0.0591604		288879	945	0	2	0.001	0.0383689	5.26186	Up	0.231586	0.279691		XLOC_065435	439	0	1	0.001	0.0448116	5.4858	Up	0.436242	0.479697		XLOC_004664	541	4	82	0.127458	2.56461	4.33064	Up	6.28898e-20	3.84377e-19
405179	939	0	4	0.001	0.0855301	6.41836	Up	0.0420752	0.0591279		404976	945	0	2	0.001	0.0383689	5.26186	Up	0.231586	0.279001		297671	881	0	2	0.001	0.044659	5.48088	Up	0.20374	0.240058		679691	2529	0	3	0.001	0.0200713	4.32707	Up	0.129729	0.187391
366152	939	0	4	0.001	0.0855301	6.41836	Up	0.0420752	0.0591258		300613	945	0	2	0.001	0.0383689	5.26186	Up	0.231586	0.27884		685882	1763	0	4	0.001	0.0446337	5.48006	Up	0.0444402	0.0592489		295337	850	0	1	0.001	0.0199061	4.31514	Up	0.50937	0.588078
295792	939	0	4	0.001	0.0855301	6.41836	Up	0.0420752	0.0590068		404868	945	0	2	0.001	0.0383689	5.26186	Up	0.231586	0.278199		29684	1325	0	3	0.001	0.044541	5.47706	Up	0.0951538	0.120065		XLOC_113462	1047	13	263	0.214043	4.25024	4.31157	Up	6.06878e-61	7.6701e-60
296028	939	0	4	0.001	0.0855301	6.41836	Up	0.0420752	0.0590047		296601	1418	0	3	0.001	0.0383553	5.26136	Up	0.112878	0.145432		296138	3094	0	7	0.001	0.0445074	5.47597	Up	0.00452712	0.00684535		287673	1215	10	202	0.141882	2.81306	4.30937	Up	4.09602e-47	4.31327e-46
365175	939	0	4	0.001	0.0855301	6.41836	Up	0.0420752	0.0589616		405972	948	0	2	0.001	0.0382474	5.25729	Up	0.231586	0.282092		XLOC_131183	220	2	78	0.156716	6.97472	5.47591	Up	1.42253e-23	7.14674e-23		690593	2562	0	3	0.001	0.0198128	4.30836	Up	0.129729	0.186588
293878	939	0	4	0.001	0.0855301	6.41836	Up	0.0420752	0.0589465		290957	948	0	2	0.001	0.0382474	5.25729	Up	0.231586	0.281508		XLOC_123222	401	1	39	0.0429893	1.91327	5.47591	Up	2.65252e-12	8.60165e-12		XLOC_059543	15447	55	1109	0.0613795	1.21476	4.30677	Up	7.18716e-252	2.82377e-250
366108	939	0	4	0.001	0.0855301	6.41836	Up	0.0420752	0.0589271		405065	948	0	2	0.001	0.0382474	5.25729	Up	0.231586	0.28071		XLOC_053839	220	1	39	0.0783578	3.48736	5.47591	Up	2.65252e-12	8.60091e-12		502918	1716	0	2	0.001	0.0197205	4.30162	Up	0.25706	0.33476
689425	470	0	2	0.001	0.0854391	6.41682	Up	0.197164	0.242996		311179	948	0	2	0.001	0.0382474	5.25729	Up	0.231586	0.280538		171390	2906	11	425	0.0652532	2.87706	5.4624	Up	6.86046e-123	1.17833e-121		303148	1751	2	40	0.0196901	0.386525	4.29502	Up	3.0948e-10	1.2924e-09
266997	470	0	2	0.001	0.0854391	6.41682	Up	0.197164	0.241505		404903	948	0	2	0.001	0.0382474	5.25729	Up	0.231586	0.279835		300122	1340	0	3	0.001	0.0440424	5.46082	Up	0.0951538	0.119746		XLOC_031937	252	1	20	0.0684076	1.34287	4.29502	Up	1.32144e-05	3.90002e-05
361979	470	0	2	0.001	0.0854391	6.41682	Up	0.197164	0.241467		293260	948	0	2	0.001	0.0382474	5.25729	Up	0.231586	0.279655		494233	894	0	2	0.001	0.0440096	5.45975	Up	0.20374	0.240776		XLOC_135389	265	1	20	0.0650518	1.27699	4.29502	Up	1.32144e-05	3.90094e-05
289241	942	0	4	0.001	0.0852577	6.41376	Up	0.0420752	0.0595074		287511	948	0	2	0.001	0.0382474	5.25729	Up	0.231586	0.279449		XLOC_138235	401	2	77	0.0859786	3.77747	5.4573	Up	2.9715e-23	1.47645e-22		299330	989	1	20	0.0174305	0.342167	4.29502	Up	1.32144e-05	3.90063e-05
287090	942	0	4	0.001	0.0852577	6.41376	Up	0.0420752	0.0595052		293809	948	0	2	0.001	0.0382474	5.25729	Up	0.231586	0.279234		691791	897	0	2	0.001	0.0438624	5.45491	Up	0.20374	0.241982		XLOC_081206	1741	1	20	0.00990162	0.194373	4.29502	Up	1.32144e-05	3.90033e-05
300551	942	0	4	0.001	0.0852577	6.41376	Up	0.0420752	0.0594306		300581	948	0	2	0.001	0.0382474	5.25729	Up	0.231586	0.279144		494238	900	0	2	0.001	0.0437162	5.4501	Up	0.20374	0.243422		XLOC_121667	471	3	60	0.109801	2.15543	4.29502	Up	8.13122e-15	4.17847e-14
404962	942	0	4	0.001	0.0852577	6.41376	Up	0.0420752	0.0593236		293350	948	0	2	0.001	0.0382474	5.25729	Up	0.231586	0.27901		XLOC_169067	3604	0	8	0.001	0.0436677	5.44849	Up	0.00211432	0.00333761		170570	1725	0	2	0.001	0.0196176	4.29407	Up	0.25706	0.334245
404881	942	0	4	0.001	0.0852577	6.41376	Up	0.0420752	0.0592082		405099	951	0	2	0.001	0.0381268	5.25273	Up	0.231586	0.282147		24895	2259	0	5	0.001	0.043542	5.44434	Up	0.020755	0.028918		501736	1514	94	1876	1.0703	20.9658	4.29194	Up	0	0
287077	942	0	4	0.001	0.0852577	6.41376	Up	0.0420752	0.0591409		404899	951	0	2	0.001	0.0381268	5.25273	Up	0.231586	0.281964		314328	1808	0	4	0.001	0.0435228	5.4437	Up	0.0444402	0.0591761		680609	1198	13	259	0.187065	3.65803	4.28946	Up	7.7174e-60	9.63278e-59
293195	942	0	4	0.001	0.0852577	6.41376	Up	0.0420752	0.0591366		405141	951	0	2	0.001	0.0381268	5.25273	Up	0.231586	0.281937		293731	453	0	1	0.001	0.0434267	5.44051	Up	0.436242	0.481147		360604	2598	0	3	0.001	0.0195383	4.28823	Up	0.129729	0.187224
405062	942	0	4	0.001	0.0852577	6.41376	Up	0.0420752	0.0590349		295797	951	0	2	0.001	0.0381268	5.25273	Up	0.231586	0.281645		XLOC_090195	246	2	76	0.140152	6.07762	5.43844	Up	6.20518e-23	3.05754e-22		301372	3470	0	4	0.001	0.0195045	4.28573	Up	0.0654694	0.102582
405222	942	0	4	0.001	0.0852577	6.41376	Up	0.0420752	0.0590198		405009	951	0	2	0.001	0.0381268	5.25273	Up	0.231586	0.280565		171577	1469	2	76	0.02347	1.01776	5.43844	Up	6.20518e-23	3.05714e-22		501162	645	12	238	0.32072	6.2434	4.28294	Up	4.7816e-55	5.61993e-54
300558	942	0	4	0.001	0.0852577	6.41376	Up	0.0420752	0.058912		288813	951	0	2	0.001	0.0381268	5.25273	Up	0.231586	0.280439		XLOC_088642	287	1	38	0.0600652	2.60469	5.43844	Up	5.54388e-12	1.77024e-11		25110	1375	4	79	0.050149	0.972139	4.27687	Up	4.24926e-19	2.52905e-18
XLOC_022174	236	0	1	0.001	0.085077	6.4107	Up	0.426804	0.47695		298397	951	0	2	0.001	0.0381268	5.25273	Up	0.231586	0.280168		24493	1992	2	76	0.017308	0.750549	5.43844	Up	6.20518e-23	3.05675e-22		290681	873	0	1	0.001	0.0193816	4.27662	Up	0.50937	0.58786
365342	945	0	4	0.001	0.084987	6.40917	Up	0.0420752	0.0594022		302027	951	0	2	0.001	0.0381268	5.25273	Up	0.231586	0.280105		81779	1796	24	908	0.230361	9.94568	5.4321	Up	3.50864e-260	1.12244e-258		688536	873	0	1	0.001	0.0193816	4.27662	Up	0.50937	0.586551
295907	945	0	4	0.001	0.084987	6.40917	Up	0.0420752	0.0593563		293338	951	0	2	0.001	0.0381268	5.25273	Up	0.231586	0.279619		293597	912	0	2	0.001	0.043141	5.43099	Up	0.20374	0.243268		500594	876	0	1	0.001	0.0193152	4.27167	Up	0.50937	0.586896
404645	945	0	4	0.001	0.084987	6.40917	Up	0.0420752	0.059341		303256	951	0	2	0.001	0.0381268	5.25273	Up	0.231586	0.279243		494263	912	0	2	0.001	0.043141	5.43099	Up	0.20374	0.241106		XLOC_123168	282	3	59	0.183391	3.54003	4.27077	Up	1.53695e-14	7.81719e-14
365331	945	0	4	0.001	0.084987	6.40917	Up	0.0420752	0.0593148		293355	951	0	2	0.001	0.0381268	5.25273	Up	0.231586	0.278235		404847	915	0	2	0.001	0.0429995	5.42625	Up	0.20374	0.242042		500825	1759	0	2	0.001	0.0192384	4.26591	Up	0.25706	0.331583
404976	945	0	4	0.001	0.084987	6.40917	Up	0.0420752	0.0590695		405392	951	0	2	0.001	0.0381268	5.25273	Up	0.231586	0.277995		494268	915	0	2	0.001	0.0429995	5.42625	Up	0.20374	0.240573		291427	7038	0	8	0.001	0.0192329	4.2655	Up	0.00424662	0.00872419
300613	945	0	4	0.001	0.084987	6.40917	Up	0.0420752	0.0590457		296149	1904	0	4	0.001	0.0380867	5.25122	Up	0.0550176	0.0751541		404892	915	0	2	0.001	0.0429995	5.42625	Up	0.20374	0.240304		25187	4402	0	5	0.001	0.0192187	4.26444	Up	0.03304	0.0560055
365328	945	0	4	0.001	0.084987	6.40917	Up	0.0420752	0.0589853		298139	1905	0	4	0.001	0.0380668	5.25046	Up	0.0550176	0.0752033		294732	2748	0	6	0.001	0.0429526	5.42467	Up	0.00969334	0.0140932		685882	1763	0	2	0.001	0.0191947	4.26264	Up	0.25706	0.334467
[truncated: 36,837 more rows]
