# Supplementary material for: Deep Sequencing and Bioinformatic Analysis of Lesioned Sciatic Nerves after Crush Injury
Source: PLoS One. 2015 Dec 2;10(12):e0143491. doi: 10.1371/journal.pone.0143491 (PMC4668002; doi:10.1371/journal.pone.0143491)
Supplement: S3 Table — (XLSX) [file pone.0143491.s010.xlsx]

## Sheet: diseases and functions
©2000-2014 QIAGEN. All rights reserved.									©2000-2015 QIAGEN. All rights reserve									©2000-2014 QIAGEN. All rights reserved.									©2000-2014 QIAGEN. All rights reserved.
1d									4d									7d									14d
Categories	Diseases or Functions Annotation	p-Value	Predicted Activation State	Activation z-score	Notes	Molecules	# Molecules		Categories	Diseases or Functions Annotation	p-Value	Predicted Activation State	Activation z-score	Notes	Molecules	# Molecules		Categories	Diseases or Functions Annotation	p-Value	Predicted Activation State	Activation z-score	Notes	Molecules	# Molecules		Categories	Diseases or Functions Annotation	p-Value	Predicted Activation State	Activation z-score	Notes	Molecules	# Molecules
Cellular Growth and Proliferation	proliferation of cells	2.08e-74	Increased	9.008		A2M,AATF,AATK,ABCB1,Abcb1b,ABCB4,ABCC2,ABCC3,ABCC4,ABCC5,ABCG1,ACACA,ACE,ACE2,ACKR3,ACPP,ACSL4,ACSL5,ACTB,ACTG1,ACTL6A,ACTN1,ACVR1C,ADA,ADAM17,ADAMTS1,ADAMTS2,ADAR,ADARB1,ADCY1,ADCY6,ADCYAP1R1,ADIPOQ,ADORA1,ADRA1A,ADRA1B,ADRA2B,ADRBK1,AEBP1,AGT,AHCY,AHR,AICDA,AIF1,AIMP1,AK2,AK4,AKR1B10,ALCAM,ALDH1A1,ALDH3A1,ALKBH3,Alox12e,ALOX5AP,AMBN,AMH,ANGPTL4,ANK3,ANPEP,ANTXR1,ANXA1,ANXA2,ANXA7,APAF1,APEX1,AP…	1531		Cell Death and Survival	cell death	2.55e-76	Increased	2.001		A2M,A4GALT,AATK,ABCA1,ABCB1,ABCB4,ABCC3,ABCC4,ABCC5,ABCC8,ABCC9,ABCD2,ABCG1,ABCG2,ACACA,ACE,ACER2,ACKR3,ACSL4,ACSM5,ACTB,ACTL6A,ACVR1C,ADA,ADAM17,ADAMTSL4,ADARB1,ADCY6,ADD2,ADIPOQ,ADM,ADORA1,ADRA1A,ADRA1B,ADRA1D,ADRB1,ADRBK1,AGR2,AGT,Agtr1b,AHR,AIF1,AIFM1,AIFM3,AKR1B1,ALCAM,ALDH1A1,ALDH1L1,ALDH3A1,ALDH3B1,ALDOC,ALKBH3,ALOX12,ALOX15,ALOX15B,AMIGO2,AMPD3,ANGPT1,ANGPTL4,ANK1,ANPEP,ANXA1,ANXA2,ANXA7,…	1415		Hematological System Development and Function, Tissue Morphology	quantity of leukocytes	1.12e-67	Increased	3.73		ABCA1,ABCB1,Abcb1b,ABCG2,ADA,ADAM17,ADIPOQ,AGR2,AGT,AHR,ALPL,ANPEP,APOE,ARNTL,ATF3,ATM,B3GNT5,BACH2,BANK1,BATF,BATF3,BCL11A,BCL11B,BCL2A1,BCL2L11,BCL3,BCL6,BDNF,BID,BIRC3,BIRC5,BLK,BLNK,BMF,BRCA2,BST1,BTK,BTLA,BUB1,C1QA,C3,C5AR1,C5AR2,C6,CAMK4,CASP3,CASP8,CBFB,CCL19,Ccl2,CCL2,CCL21,CCL22,CCL3L3,CCL4,CCL5,Ccl7,Ccl9,CCNB2,CCR4,CCR6,CCR7,CCR9,CD101,CD180,CD1D,CD200R1,CD244,CD247,CD27,CD28,CD300A,CD3…	412		Hematological System Development and Function, Tissue Morphology	quantity of leukocytes	1.37e-82	Increased	4.447		ABCA1,ABCB1,Abcb1b,ABCG2,ADA,ADAM17,ADIPOQ,AGR2,AGT,AHR,ALOX15,ALPL,ANPEP,APOB,APOE,ARNTL,ATF3,ATM,B3GNT5,B4GALT1,BACH2,BANK1,BATF,BATF3,BBC3,BCL11B,BCL2A1,BCL2L11,BDNF,BID,BIRC2,BIRC3,BIRC5,BLNK,BMF,BST1,Bst2,BTK,BTLA,C1QA,C3,C4A/C4B,C5AR1,C5AR2,C6,CASP8,CBFB,CCL19,Ccl2,CCL2,CCL21,CCL22,CCL3L3,CCL4,CCL5,Ccl7,Ccl9,CCR6,CCR7,CCR9,CD101,CD180,CD1D,CD200R1,CD244,CD247,CD27,CD274,CD28,CD300A,CD3D,CD3…	373
Cell Death and Survival	cell death	1.09e-73		1.006		A2M,AATF,AATK,ABCA1,ABCB1,ABCB4,ABCC3,ABCC4,ABCC5,ABCC8,ABCD2,ABCE1,ABCG1,ACACA,ACE,ACKR3,ACSL4,ACTB,ACTC1,ACTL6A,ACVR1C,ADA,ADAM17,ADAMTS1,ADAMTS12,ADAMTSL4,ADAR,ADARB1,ADCY6,ADCYAP1R1,ADIPOQ,ADORA1,ADRA1A,ADRA1B,ADRB1,ADRBK1,AGT,AHR,AICDA,AIF1,AIFM1,AIMP1,ALCAM,ALDH1A1,ALDH3A1,ALDH3B1,ALDOC,ALKBH3,AMH,AMPD3,ANGPTL4,ANK3,ANKRD1,ANPEP,ANTXR1,ANXA1,ANXA2,ANXA7,AP2A2,APAF1,APEX1,APLN,APOBEC3B,Apoc3…	1425		Cellular Growth and Proliferation	proliferation of cells	1.21e-75	Increased	7.348		A2M,AATK,ABCB1,Abcb1b,ABCB4,ABCC2,ABCC3,ABCC4,ABCC5,ABCC9,ABCG1,ABCG2,ACACA,ACE,ACE2,ACER2,ACKR3,ACPP,ACSL4,ACSL5,ACTB,ACTG1,ACTL6A,ACVR1C,ADA,ADAM17,ADAMTS2,ADAMTS4,ADARB1,ADCY1,ADCY6,ADD2,ADIPOQ,ADM,ADORA1,ADRA1A,ADRA1B,ADRA1D,ADRA2B,ADRBK1,AEBP1,AFAP1L1,AGR2,AGT,AHR,AIF1,AJUBA,AK2,AK4,AKR1B1,AKR1B10,ALCAM,ALDH1A1,ALDH1L1,ALDH3A1,ALKBH3,ALOX12,ALOX15,ALOX15B,ANGPT1,ANGPTL4,ANKRD6,ANPEP,ANXA1,AN…	1515		Tissue Morphology	quantity of cells	4.16e-67	Increased	4.37		ABCA1,ABCB1,Abcb1b,ABCG2,ACVR1C,ADA,ADAM17,ADIPOQ,ADRA1B,ADRB1,AGR2,AGT,AHR,ALCAM,ALDH1A2,ALK,ALPL,AMH,ANPEP,ANXA1,AOC3,APOD,APOE,ARNTL,ARNTL2,ARX,ATF3,ATG7,ATM,ATP2B2,B3GNT5,BACH2,BANK1,BATF,BATF3,BCL11A,BCL11B,BCL2A1,BCL2L11,BCL3,BCL6,BDNF,BID,BIRC3,BIRC5,BLK,BLNK,BMF,BMP4,BMP6,BRCA1,BRCA2,BST1,BTC,BTK,BTLA,BUB1,C1QA,C3,C5AR1,C5AR2,C6,CADM1,CAMK2D,CAMK4,CASP1,CASP3,CASP8,CAV2,CBFB,CCL19,Ccl2,CC…	637		Cellular Function and Maintenance	function of leukocytes	2.62e-77	Increased	2.083		ABCB1,Abcb1b,ADA,ADIPOQ,AHR,ANG,ANPEP,APOE,ATF3,ATM,B4GALT1,BACH2,BANK1,BATF3,BBC3,BCL2A1,BCL2L11,BIRC3,BIRC5,BST1,BTK,BTLA,C3,C5AR2,CACNB3,CAPG,CARD9,CASP8,Ccl2,CCL2,CCL5,CCR6,CCR7,CD14,CD200R1,CD244,CD247,CD27,CD274,CD28,CD300A,CD300LF,CD3E,CD3G,CD4,CD40,CD44,CD69,CD72,CD74,CD80,CD84,CD86,CD8A,CD8B,CEBPE,CLCN3,CLEC4E,CLEC7A,Cmah,CNR2,CSF1R,CTSC,CTSS,CTSZ,CX3CR1,CXCL10,CXCL13,CXCR4,CYBB,DCLRE1C,…	261
Cell Death and Survival	necrosis	7.05e-65		1.265		A2M,AATF,AATK,ABCB1,ABCB4,ABCC4,ABCC8,ABCE1,ABCG1,ACACA,ACE,ACKR3,ACTB,ACTC1,ACTL6A,ACVR1C,ADA,ADAM17,ADAMTS1,ADAMTS12,ADAR,ADARB1,ADCY6,ADCYAP1R1,ADIPOQ,ADORA1,ADRA1A,ADRB1,ADRBK1,AGT,AHR,AICDA,AIFM1,AIMP1,ALCAM,ALDH1A1,ALDH3A1,ALDH3B1,ALKBH3,AMH,ANKRD1,ANPEP,ANTXR1,ANXA1,ANXA2,AP2A2,APAF1,APEX1,APLN,APOBEC3B,Apoc3,APOE,APP,APRT,AQP7,AR,AREG,ARF6,ARG1,ARHGAP18,ARHGAP4,ARHGDIA,ARL11,ARRB2,Art2b,A…	1125		Hematological System Development and Function, Tissue Morphology	quantity of leukocytes	2.69e-73	Increased	3.16		ABCA1,ABCB1,Abcb1b,ABCG2,ACKR3,ADA,ADAM17,ADIPOQ,AGR2,AGT,AHR,ALOX15,ALPL,ANPEP,APOE,ARID3A,ARNTL,ATF3,ATM,B2M,B3GNT5,B4GALT1,BANK1,BATF,BATF3,BAX,BCL11A,BCL11B,BCL2A1,BCL2L11,BCL3,BDNF,BID,BIRC2,BIRC3,BIRC5,BLNK,BMF,BRCA2,BST1,BTK,BUB1,C1QA,C3,C4A/C4B,C5AR1,C5AR2,C6,CAMK4,CASP3,CASP8,CBFB,CBS/LOC102724560,CCL19,Ccl2,CCL2,CCL21,CCL22,CCL3L3,CCL4,CCL5,Ccl7,Ccl9,CCNB2,CCR3,CCR6,CCR7,CCR9,CD101,CD18…	516		Hematological System Development and Function, Tissue Morphology	quantity of blood cells	4.6e-64	Increased	4.027		ABCA1,ABCB1,Abcb1b,ABCG2,ADA,ADAM17,ADIPOQ,AGR2,AGT,AHR,ALPL,ANPEP,APOE,ARNTL,ATF3,ATG7,ATM,B3GNT5,BACH2,BANK1,BATF,BATF3,BCL11A,BCL11B,BCL2A1,BCL2L11,BCL3,BCL6,BDNF,BID,BIRC3,BIRC5,BLK,BLNK,BMF,BMP4,BRCA2,BST1,BTK,BTLA,BUB1,C1QA,C3,C5AR1,C5AR2,C6,CAMK4,CASP3,CASP8,CBFB,CCL19,Ccl2,CCL2,CCL21,CCL22,CCL3L3,CCL4,CCL5,Ccl7,Ccl9,CCNB2,CCND1,CCR4,CCR6,CCR7,CCR9,CD101,CD180,CD1D,CD200R1,CD244,CD247,CD27…	443		Tissue Morphology	quantity of cells	1.17e-76	Increased	4.168		ABCA1,ABCB1,Abcb1b,ABCG2,ACVR1C,ADA,ADAM17,ADIPOQ,ADRB1,AGR2,AGT,AHR,ALCAM,ALDH1A2,ALOX15,ALPL,ANPEP,ANXA1,APOA4,APOB,APOE,ARNTL,ARNTL2,ATF3,ATM,ATP2B2,AVPR1B,B3GNT5,B4GALT1,BACH2,BANK1,BATF,BATF3,BBC3,BCL11B,BCL2A1,BCL2L11,BDNF,BID,BIRC2,BIRC3,BIRC5,BLNK,BMF,BMP6,BMP7,BRINP1,BST1,Bst2,BTC,BTK,BTLA,C1QA,C3,C4A/C4B,C5AR1,C5AR2,C6,CACNA1E,CADM1,CASP1,CASP8,CBFB,CCL19,Ccl2,CCL2,CCL21,CCL22,CCL3L3,CC…	546
Cellular Movement	cell movement of blood cells	4.48e-59	Increased	7.385		ABCA1,Abcb1b,ABCB4,ACKR2,ACKR3,ACTB,ADA,ADAM17,ADIPOQ,ADORA1,ADRB3,ADRBK1,AGT,AHR,AIF1,AIMP1,ALCAM,ALOX5AP,ANXA1,ANXA2,AOC3,APOE,APP,AQP1,AQP9,AR,ARG1,ARRB2,ATG16L1,B4GALT1,BATF,BGN,BID,BMP2,BMP4,BTK,C1QBP,C2,C3,C4A/C4B,C5AR1,C5AR2,CAMK1D,CAMP,CAPG,CARD9,CASP1,CASR,CBFB,CCL2,Ccl2,CCL20,CCL21,CCL22,CCL24,CCL3L3,CCL4,Ccl6,Ccl7,Ccl9,CCND1,CCR3,CCR4,CCR6,CCR7,CCR9,CD14,CD19,CD1D,CD2,CD209,CD22,CD226,…	478		Hematological System Development and Function, Tissue Morphology	quantity of blood cells	1.6e-71	Increased	3.504		ABCA1,ABCB1,Abcb1b,ABCG2,ACKR3,ADA,ADAM17,ADD2,ADIPOQ,AGR2,AGT,AHR,ALOX15,ALPL,ANPEP,ANXA7,APOE,AQP1,ARID3A,ARNTL,ATF3,ATG7,ATM,B2M,B3GNT5,B4GALT1,BANK1,BATF,BATF3,BAX,BCL11A,BCL11B,BCL2A1,BCL2L11,BCL3,BDNF,BID,BIRC2,BIRC3,BIRC5,BLNK,BMF,BMP4,BRCA2,BST1,BTK,BUB1,C1QA,C3,C4A/C4B,C5AR1,C5AR2,C6,CAMK4,CASP3,CASP8,CBFB,CBS/LOC102724560,CCL19,Ccl2,CCL2,CCL21,CCL22,CCL3L3,CCL4,CCL5,Ccl7,Ccl9,CCNB2,CCND…	563		Cellular Movement	cell movement of blood cells	3.41e-59	Increased	7.813		ABCA1,Abcb1b,ABCB4,ACKR2,ADA,ADAM17,ADIPOQ,ADORA1,AGT,AHR,AIF1,AKR1B1,ALCAM,ANGPT1,ANXA1,AOC3,APOE,ARG1,BACH2,BATF,BCL11B,BDKRB1,BDNF,BID,BMP4,BTK,BTLA,C2,C3,C5AR1,C5AR2,C6,CAPG,CARD9,CASP1,CBFB,CCL17,CCL19,Ccl2,CCL2,CCL21,CCL22,CCL3L3,CCL4,CCL5,Ccl6,Ccl7,Ccl9,CCND1,CCR4,CCR6,CCR7,CCR9,CD14,CD1D,CD2,CD226,CD247,CD28,CD3E,CD4,CD40,CD44,CD5L,CD63,CD69,CD80,CD86,CD8A,CD9,CDH1,CDKN1A,CES1,CFH,CFTR,CH…	385		Hematological System Development and Function, Tissue Morphology	quantity of blood cells	7.84e-76	Increased	4.736		ABCA1,ABCB1,Abcb1b,ABCG2,ADA,ADAM17,ADIPOQ,AGR2,AGT,AHR,ALOX15,ALPL,ANPEP,APOB,APOE,ARNTL,ATF3,ATM,B3GNT5,B4GALT1,BACH2,BANK1,BATF,BATF3,BBC3,BCL11B,BCL2A1,BCL2L11,BDNF,BID,BIRC2,BIRC3,BIRC5,BLNK,BMF,BST1,Bst2,BTK,BTLA,C1QA,C3,C4A/C4B,C5AR1,C5AR2,C6,CASP8,CBFB,CCL19,Ccl2,CCL2,CCL21,CCL22,CCL3L3,CCL4,CCL5,Ccl7,Ccl9,CCR6,CCR7,CCR9,CD101,CD180,CD1D,CD200R1,CD244,CD247,CD27,CD274,CD28,CD300A,CD3D,CD3…	393
Cellular Movement	migration of blood cells	4.98e-59	Increased	7.413		ABCA1,Abcb1b,ABCB4,ACKR2,ACKR3,ACTB,ADA,ADAM17,ADIPOQ,ADORA1,ADRB3,ADRBK1,AGT,AHR,AIF1,AIMP1,ALCAM,ALOX5AP,ANXA1,ANXA2,AOC3,APOE,APP,AQP1,AQP9,AR,ARG1,ARRB2,ATG16L1,B4GALT1,BATF,BGN,BID,BMP2,BTK,C1QBP,C2,C3,C4A/C4B,C5AR1,C5AR2,CAMK1D,CAMP,CAPG,CARD9,CASP1,CASR,CBFB,CCL2,Ccl2,CCL20,CCL21,CCL22,CCL24,CCL3L3,CCL4,Ccl6,Ccl7,Ccl9,CCND1,CCR3,CCR4,CCR6,CCR7,CCR9,CD14,CD19,CD1D,CD2,CD209,CD22,CD226,CD247…	477		Tissue Morphology	quantity of cells	1.22e-68	Increased	2.964		ABCA1,ABCA4,ABCB1,Abcb1b,ABCG2,ACKR3,ACVR1C,ADA,ADAM17,ADD2,ADIPOQ,ADM,ADRA1B,ADRB1,AGR2,AGT,AHR,AIFM1,ALCAM,ALOX15,ALPL,ANPEP,ANXA1,ANXA7,AOC3,APAF1,APOE,AQP1,AR,ARF6,ARID3A,ARNTL,ARNTL2,ATF3,ATG7,ATM,ATN1,ATP2B2,AVPR1B,B2M,B3GNT5,B4GALT1,BANK1,BATF,BATF3,BAX,BCL11A,BCL11B,BCL2A1,BCL2L11,BCL3,BDNF,BID,BIRC2,BIRC3,BIRC5,BLNK,BMF,BMP4,BMP6,BRCA1,BRCA2,BST1,BTC,BTK,BUB1,C1QA,C3,C4A/C4B,C5AR1,C5AR2,…	805		Cellular Movement, Immune Cell Trafficking	leukocyte migration	2.86e-58	Increased	7.887		ABCA1,Abcb1b,ABCB4,ACKR2,ADA,ADAM17,ADIPOQ,ADORA1,AGT,AHR,AIF1,ALCAM,ANGPT1,ANXA1,AOC3,APOE,ARG1,BACH2,BATF,BCL11B,BDKRB1,BID,BTK,BTLA,C2,C3,C5AR1,C5AR2,C6,CAPG,CARD9,CASP1,CBFB,CCL17,CCL19,Ccl2,CCL2,CCL21,CCL22,CCL3L3,CCL4,CCL5,Ccl6,Ccl7,Ccl9,CCND1,CCR4,CCR6,CCR7,CCR9,CD14,CD1D,CD2,CD226,CD247,CD28,CD3E,CD4,CD40,CD44,CD5L,CD63,CD69,CD80,CD86,CD8A,CD9,CDH1,CDKN1A,CES1,CFH,CFTR,CHST1,CIB1,CIITA,CK…	382		Cellular Function and Maintenance	function of blood cells	6.41e-75	Increased	2.083		ABCA1,ABCB1,Abcb1b,ADA,ADIPOQ,AHR,ANG,ANPEP,APOE,ATF3,ATM,B4GALT1,BACH2,BANK1,BATF3,BBC3,BCL2A1,BCL2L11,BIRC3,BIRC5,BST1,BTK,BTLA,C3,C5AR2,CACNB3,CAPG,CARD9,CASP8,Ccl2,CCL2,CCL5,CCR6,CCR7,CD14,CD200R1,CD244,CD247,CD27,CD274,CD28,CD300A,CD300LF,CD3E,CD3G,CD4,CD40,CD44,CD69,CD72,CD74,CD80,CD84,CD86,CD8A,CD8B,CEBPE,CLCN3,CLEC4E,CLEC7A,Cmah,CNR2,CSF1R,CTSC,CTSS,CTSZ,CX3CR1,CXCL10,CXCL13,CXCR4,CYBB,DC…	272
Cellular Movement, Immune Cell Trafficking	leukocyte migration	7.59e-59	Increased	7.416		ABCA1,Abcb1b,ABCB4,ACKR2,ACKR3,ACTB,ADA,ADAM17,ADIPOQ,ADORA1,ADRB3,ADRBK1,AGT,AHR,AIF1,AIMP1,ALCAM,ALOX5AP,ANXA1,ANXA2,AOC3,APOE,APP,AQP1,AQP9,AR,ARG1,ARRB2,ATG16L1,B4GALT1,BATF,BGN,BID,BMP2,BTK,C1QBP,C2,C3,C4A/C4B,C5AR1,C5AR2,CAMK1D,CAMP,CAPG,CARD9,CASP1,CASR,CBFB,CCL2,Ccl2,CCL20,CCL21,CCL22,CCL24,CCL3L3,CCL4,Ccl6,Ccl7,Ccl9,CCND1,CCR3,CCR4,CCR6,CCR7,CCR9,CD14,CD19,CD1D,CD2,CD209,CD22,CD226,CD247…	476		Cellular Movement	cell movement of blood cells	9.43e-65	Increased	7.263		ABCA1,Abcb1b,ABCB4,ACKR2,ACKR3,ACTB,ADA,ADAM17,ADIPOQ,ADM,ADORA1,ADRB3,ADRBK1,AGT,AHR,AIF1,AKR1B1,ALCAM,ALOX15,ANGPT1,ANXA1,ANXA2,AOC3,APOE,AQP1,AQP9,AR,ARG1,ARRB2,B4GALT1,BATF,BCL11B,BDKRB1,BDNF,BID,BMP4,BTK,C2,C3,C4A/C4B,C5AR1,C5AR2,C6,CAMK1,CAMK1D,CAPG,CARD9,CASP1,CAV1,CBFB,CCL17,CCL19,Ccl2,CCL2,CCL21,CCL22,CCL3L3,CCL4,CCL5,Ccl6,Ccl7,Ccl9,CCND1,CCR3,CCR6,CCR7,CCR9,CD14,CD1D,CD2,CD209,CD22,CD22…	485		Cellular Movement	cell movement	3.47e-57	Increased	7.612		A2M,ABCA1,Abcb1b,ABCB4,ABI3,Acan,ACKR2,ACP5,ACSL4,ACTA2,ACTR3,ADA,ADAM17,ADAM19,ADAMTS7,ADARB1,ADIPOQ,ADORA1,AGR2,AGT,AHR,AIF1,AJAP1,AJUBA,AKAP12,AKR1B1,ALCAM,ALK,ALOX12,ALOX15B,ANGPT1,ANGPT4,ANGPTL3,ANPEP,ANXA1,AOC3,APLN,APLNR,APOE,AQP5,ARG1,ARHGAP22,ARHGAP31,ARHGAP4,ARPC1B,ARX,ASPM,ASTN1,ATF3,ATG12,ATM,ATP1A4,AURKA,BACH2,BATF,BCAN,BCL11B,BDKRB1,BDKRB2,BDNF,BID,BIN2,BMP10,BMP4,BMP6,BMX,BRCA1,BRC…	722		Cell-To-Cell Signaling and Interaction	activation of cells	2.13e-72	Increased	6.05		ACSL5,ADA,ADIPOQ,ADORA1,ADRB3,AGT,AHR,ALB,ANG,ANGPT1,ANXA1,APLN,APOB,APOE,ATF3,ATM,B4GALT1,BANK1,BCL11B,BCL2A1,BCL2L11,BDNF,BID,BLNK,BTK,BTLA,C1QA,C3,C4A/C4B,C5AR1,C6,CACNA1B,CADM1,CARD9,CASP1,CASP8,CCL17,Ccl2,CCL2,CCL21,CCL22,CCL4,CCL5,Ccl6,Ccl9,CCR6,CCR7,CD14,CD180,CD1D,CD2,CD226,CD244,CD247,CD27,CD274,CD28,CD300A,CD300LB,CD300LD,CD300LF,CD37,CD3D,CD3E,CD3G,CD4,CD40,CD44,CD5,CD6,CD69,CD7,CD72,C…	373
Tissue Morphology	quantity of cells	1.33e-57	Increased	4.179		ABCA1,ABCB1,Abcb1b,ACKR3,ACVR1C,ADA,ADAM17,ADAMTS1,ADAMTS12,ADIPOQ,ADRA1B,ADRB1,AGT,AHR,AICDA,AIFM1,ALCAM,AMH,ANK3,ANPEP,ANXA1,ANXA7,AOC3,APAF1,APOE,APP,AQP1,AR,ARF6,ARHGDIA,ARHGDIB,ARID3A,ARID5A,ARNTL,ARNTL2,ATG7,ATM,B3GNT5,B4GALT1,BANK1,BATF,BATF3,BAX,BCL11A,BCL2A1,BCL2L11,BCL3,BCLAF1,BGN,BID,BIRC3,BIRC5,BLNK,BMP2,BMP4,BMP6,BRCA1,BRCA2,BST1,Bst2,BTC,BTK,BUB1,C3,C4A/C4B,C5AR1,C5AR2,CACNA1G,CALCB…	784		Cell Death and Survival	necrosis	1.26e-64		1.807		A2M,A4GALT,AATK,ABCB1,ABCB4,ABCC4,ABCC8,ABCC9,ABCG1,ABCG2,ACACA,ACE,ACER2,ACKR3,ACSM5,ACTB,ACTL6A,ACVR1C,ADA,ADAM17,ADARB1,ADCY6,ADIPOQ,ADM,ADORA1,ADRA1A,ADRA1D,ADRB1,ADRBK1,AGR2,AGT,AHR,AIFM1,AIFM3,AKR1B1,ALCAM,ALDH1A1,ALDH1L1,ALDH3A1,ALDH3B1,ALKBH3,ALOX12,ALOX15,AMIGO2,ANGPT1,ANPEP,ANXA1,ANXA2,APAF1,APEX1,APLN,APOBEC3B,Apoc3,APOE,APRT,AQP7,AR,ARF6,ARG1,ARG2,ARHGAP18,ARHGAP4,ARL11,ARRB2,ARSB,Art…	1110		Cellular Movement	migration of cells	3.42e-56	Increased	7.8		A2M,ABCA1,Abcb1b,ABCB4,ABI3,Acan,ACKR2,ACP5,ACSL4,ACTA2,ACTR3,ADA,ADAM17,ADAM19,ADAMTS7,ADARB1,ADIPOQ,ADORA1,AGT,AHR,AIF1,AJUBA,ALCAM,ALK,ALOX12,ALOX15B,ANGPT1,ANGPT4,ANGPTL3,ANPEP,ANXA1,AOC3,APLN,APOE,AQP5,ARG1,ARHGAP31,ARHGAP4,ARX,ASPM,ASTN1,ATF3,ATG12,ATM,AURKA,BACH2,BATF,BCL11B,BDKRB1,BDKRB2,BDNF,BID,BMP10,BMP4,BMP6,BMX,BRCA1,BRCA2,BTC,BTK,BTLA,C2,C3,C5AR1,C5AR2,C6,CA9,CALML3,CAMK2D,CAMK4,CAP…	664		Cellular Movement	cell movement of blood cells	1.33e-71	Increased	7.474		ABCA1,Abcb1b,ABCB4,ACKR2,ADA,ADAM17,ADIPOQ,ADORA1,ADRB3,AGT,AHR,AIF1,AKR1B1,ALB,ALCAM,ALOX15,ANGPT1,ANXA1,APOB,APOE,ARG1,B4GALT1,BACH2,BATF,BCL11B,BDNF,BID,BTK,BTLA,C2,C3,C4A/C4B,C5AR1,C5AR2,C6,CAMK1,CAMK1D,CAPG,CARD9,CASP1,CBFB,CCL17,CCL19,Ccl2,CCL2,CCL21,CCL22,CCL3L3,CCL4,CCL5,Ccl6,Ccl7,Ccl9,CCR6,CCR7,CCR9,CD14,CD1D,CD2,CD226,CD247,CD274,CD28,CD3E,CD4,CD40,CD44,CD5L,CD69,CD74,CD80,CD86,CD8A,CDH…	346
Hematological System Development and Function, Tissue Morphology	quantity of blood cells	2.81e-57	Increased	4.709		ABCA1,ABCB1,Abcb1b,ACKR3,ADA,ADAM17,ADAMTS12,ADIPOQ,AGT,AHR,AICDA,ANPEP,ANXA7,APOE,APP,AQP1,ARHGDIA,ARHGDIB,ARID3A,ARID5A,ARNTL,ATG7,ATM,B3GNT5,B4GALT1,BANK1,BATF,BATF3,BAX,BCL11A,BCL2A1,BCL2L11,BCL3,BCLAF1,BID,BIRC3,BIRC5,BLNK,BMP4,BRCA2,BST1,Bst2,BTK,BUB1,C3,C4A/C4B,C5AR1,C5AR2,CAMP,CASP3,CASP8,CBFB,CCL2,Ccl2,CCL20,CCL21,CCL22,CCL24,CCL3L3,CCL4,Ccl7,Ccl9,CCNB2,CCND1,CCR3,CCR4,CCR6,CCR7,CCR9,CD1…	537		Cellular Movement	migration of blood cells	9.57e-64	Increased	7.301		ABCA1,Abcb1b,ABCB4,ACKR2,ACKR3,ACTB,ADA,ADAM17,ADIPOQ,ADM,ADORA1,ADRB3,ADRBK1,AGT,AHR,AIF1,ALCAM,ALOX15,ANGPT1,ANXA1,ANXA2,AOC3,APOE,AQP1,AQP9,AR,ARG1,ARRB2,B4GALT1,BATF,BCL11B,BDKRB1,BID,BTK,C2,C3,C4A/C4B,C5AR1,C5AR2,C6,CAMK1,CAMK1D,CAPG,CARD9,CASP1,CAV1,CBFB,CCL17,CCL19,Ccl2,CCL2,CCL21,CCL22,CCL3L3,CCL4,CCL5,Ccl6,Ccl7,Ccl9,CCND1,CCR3,CCR6,CCR7,CCR9,CD14,CD1D,CD2,CD209,CD22,CD226,CD247,Cd24a,CD2…	482		Cellular Growth and Proliferation	proliferation of cells	1.09e-52	Increased	6.278		A2M,ABCB1,Abcb1b,ABCB4,ABCC2,ABCC3,ABCC5,ABCG1,ABCG2,ACE,ACE2,ACER2,ACPP,ACSL4,ACSL5,ACTG1,ACTL6A,ACVR1C,ADA,ADAM17,ADAMTS15,ADAMTS4,ADARB1,ADCY1,ADCYAP1R1,ADIPOQ,ADORA1,ADRA1A,ADRA1B,ADRA1D,ADRA2B,AGR2,AGT,AHR,AIF1,AJUBA,AKAP12,AKR1B1,AKR1B10,ALCAM,ALDH1A1,ALDH1A2,ALDH3A1,ALK,ALKBH3,ALOX12,ALOX15B,AMH,ANGPT1,ANKRD6,Anp32b,ANPEP,ANXA1,ANXA10,APLN,APLNR,APOBEC1,APOD,APOE,AQP5,AQP7,ARG1,ARL11,ARNT2…	1099		Cellular Movement, Immune Cell Trafficking	leukocyte migration	5.46e-71	Increased	7.482		ABCA1,Abcb1b,ABCB4,ACKR2,ADA,ADAM17,ADIPOQ,ADORA1,ADRB3,AGT,AHR,AIF1,ALB,ALCAM,ALOX15,ANGPT1,ANXA1,APOB,APOE,ARG1,B4GALT1,BACH2,BATF,BCL11B,BID,BTK,BTLA,C2,C3,C4A/C4B,C5AR1,C5AR2,C6,CAMK1,CAMK1D,CAPG,CARD9,CASP1,CBFB,CCL17,CCL19,Ccl2,CCL2,CCL21,CCL22,CCL3L3,CCL4,CCL5,Ccl6,Ccl7,Ccl9,CCR6,CCR7,CCR9,CD14,CD1D,CD2,CD226,CD247,CD274,CD28,CD3E,CD4,CD40,CD44,CD5L,CD69,CD74,CD80,CD86,CD8A,CDH1,CEBPE,CES1…	344
Cell Death and Survival	apoptosis	5.34e-56		-0.518		A2M,AATF,AATK,ABCA1,ABCB1,ABCE1,ABCG1,ACACA,ACE,ACSL4,ACTC1,ACVR1C,ADA,ADAM17,ADAMTS1,ADAMTSL4,ADAR,ADCY6,ADCYAP1R1,ADIPOQ,ADORA1,ADRA1A,ADRA1B,ADRB1,ADRBK1,AGT,AHR,AIF1,AIFM1,AIMP1,ALCAM,ALDH1A1,ALDH3A1,ALDOC,ALKBH3,AMH,ANGPTL4,ANKRD1,ANPEP,ANTXR1,ANXA1,ANXA2,ANXA7,AP2A2,APAF1,APEX1,APLN,APOBEC3B,APOE,APP,AQP1,AQP7,AR,ARC,AREG,ARF6,ARG1,ARHGAP18,ARHGAP4,ARHGDIA,ARHGDIB,ARL11,ARL6IP5,ARRB2,Art2b,…	1122		Cellular Movement, Immune Cell Trafficking	leukocyte migration	1.49e-63	Increased	7.289		ABCA1,Abcb1b,ABCB4,ACKR2,ACKR3,ACTB,ADA,ADAM17,ADIPOQ,ADM,ADORA1,ADRB3,ADRBK1,AGT,AHR,AIF1,ALCAM,ALOX15,ANGPT1,ANXA1,ANXA2,AOC3,APOE,AQP1,AQP9,AR,ARG1,ARRB2,B4GALT1,BATF,BCL11B,BDKRB1,BID,BTK,C2,C3,C4A/C4B,C5AR1,C5AR2,C6,CAMK1,CAMK1D,CAPG,CARD9,CASP1,CAV1,CBFB,CCL17,CCL19,Ccl2,CCL2,CCL21,CCL22,CCL3L3,CCL4,CCL5,Ccl6,Ccl7,Ccl9,CCND1,CCR3,CCR6,CCR7,CCR9,CD14,CD1D,CD2,CD209,CD22,CD226,CD247,Cd24a,CD2…	481		Cellular Movement, Hematological System Development and Function, Immune Cell Trafficking	cell movement of leukocytes	2.18e-52	Increased	7.345		ABCA1,Abcb1b,ABCB4,ACKR2,ADA,ADAM17,ADIPOQ,ADORA1,AGT,AIF1,ALCAM,ANGPT1,ANXA1,AOC3,APOE,ARG1,BACH2,BATF,BCL11B,BDKRB1,BID,BTK,C2,C3,C5AR1,C5AR2,C6,CAPG,CASP1,CBFB,CCL17,CCL19,Ccl2,CCL2,CCL21,CCL22,CCL3L3,CCL4,CCL5,Ccl6,Ccl9,CCND1,CCR4,CCR6,CCR7,CCR9,CD14,CD1D,CD2,CD226,CD247,CD28,CD3E,CD4,CD40,CD44,CD63,CD69,CD80,CD86,CD8A,CD9,CDH1,CDKN1A,CES1,CFH,CFTR,CHST1,CIITA,CKLF,CLEC11A,CLEC4M,CLEC5A,CMA1,…	335		Hematological System Development and Function, Tissue Morphology	quantity of lymphocytes	6.08e-67	Increased	4.665		ABCB1,Abcb1b,ABCG2,ADA,ADIPOQ,AGT,AHR,ANPEP,APOE,ARNTL,ATM,B3GNT5,B4GALT1,BACH2,BANK1,BATF,BATF3,BBC3,BCL11B,BCL2A1,BCL2L11,BID,BIRC2,BIRC5,BLNK,BMF,BST1,Bst2,BTK,BTLA,C3,C5AR1,CASP8,CBFB,CCL19,Ccl2,CCL2,CCL21,CCL4,CCL5,CCR6,CCR7,CCR9,CD180,CD1D,CD244,CD247,CD27,CD274,CD28,CD3D,CD3E,CD3G,CD4,CD40,CD44,CD5,CD5L,CD69,CD7,CD72,CD74,CD80,CD83,CD84,CD86,CD8A,CD8B,CDH17,CDKN2A,CEBPE,CHRNA1,CISH,CLEC4E,…	291
Hematological System Development and Function, Tissue Morphology	quantity of leukocytes	9.5e-56	Increased	4.113		ABCA1,ABCB1,Abcb1b,ACKR3,ADA,ADAM17,ADAMTS12,ADIPOQ,AGT,AHR,AICDA,ANPEP,APOE,APP,ARHGDIA,ARHGDIB,ARID3A,ARID5A,ARNTL,ATM,B3GNT5,B4GALT1,BANK1,BATF,BATF3,BAX,BCL11A,BCL2A1,BCL2L11,BCL3,BCLAF1,BID,BIRC3,BIRC5,BLNK,BRCA2,BST1,Bst2,BTK,BUB1,C3,C4A/C4B,C5AR1,C5AR2,CAMP,CASP3,CASP8,CBFB,CCL2,Ccl2,CCL20,CCL21,CCL22,CCL24,CCL3L3,CCL4,Ccl7,Ccl9,CCNB2,CCR3,CCR4,CCR6,CCR7,CCR9,CD101,CD180,CD19,CD1D,CD200R1,…	484		Cellular Movement, Hematological System Development and Function, Immune Cell Trafficking	cell movement of leukocytes	1.76e-59	Increased	6.804		ABCA1,Abcb1b,ABCB4,ACKR2,ACKR3,ACTB,ADA,ADAM17,ADIPOQ,ADM,ADORA1,ADRB3,ADRBK1,AGT,AIF1,ALCAM,ANGPT1,ANXA1,ANXA2,AOC3,APOE,AQP9,AR,ARG1,ARRB2,B4GALT1,BATF,BCL11B,BDKRB1,BID,BTK,C2,C3,C4A/C4B,C5AR1,C5AR2,C6,CAMK1D,CAPG,CASP1,CAV1,CBFB,CCL17,CCL19,Ccl2,CCL2,CCL21,CCL22,CCL3L3,CCL4,CCL5,Ccl6,Ccl9,CCND1,CCR3,CCR6,CCR7,CCR9,CD14,CD1D,CD2,CD209,CD22,CD226,CD247,CD276,CD28,CD38,CD3E,CD4,CD40,CD44,CD55,CD…	426		Hematological System Development and Function, Tissue Morphology	quantity of lymphocytes	2.5e-51	Increased	3.713		ABCB1,Abcb1b,ABCG2,ADA,ADIPOQ,AGT,AHR,ANPEP,APOE,ARNTL,ATM,B3GNT5,BACH2,BANK1,BATF,BATF3,BCL11A,BCL11B,BCL2A1,BCL2L11,BCL3,BID,BIRC5,BLK,BLNK,BMF,BST1,BTK,BTLA,C3,C5AR1,CAMK4,CASP3,CASP8,CBFB,CCL19,Ccl2,CCL2,CCL21,CCL4,CCL5,CCNB2,CCR4,CCR6,CCR7,CCR9,CD180,CD1D,CD244,CD247,CD27,CD28,CD3D,CD3E,CD3G,CD4,CD40,CD44,CD5,CD5L,CD69,CD7,CD72,CD80,CD83,CD84,CD86,CD8A,CD8B,CDH17,CDKN1A,CDKN2A,CDKN2B,CHST3,C…	313		Cell-To-Cell Signaling and Interaction, Hematological System Development and Function, Immune Cell Trafficking, Inflammatory Response	activation of leukocytes	1.46e-66	Increased	6.253		ADA,ADIPOQ,ADORA1,AGT,AHR,ANGPT1,ANXA1,APOE,ATF3,ATM,BANK1,BCL11B,BCL2L11,BDNF,BID,BLNK,BTK,BTLA,C1QA,C3,C4A/C4B,C5AR1,C6,CADM1,CARD9,CASP1,CASP8,CCL17,Ccl2,CCL2,CCL21,CCL22,CCL4,CCL5,CCR7,CD14,CD180,CD1D,CD2,CD226,CD244,CD247,CD27,CD274,CD28,CD300A,CD300LB,CD300LD,CD300LF,CD37,CD3D,CD3E,CD3G,CD4,CD40,CD44,CD5,CD6,CD69,CD7,CD72,CD74,CD80,CD83,CD84,CD86,CD8A,CEBPE,CERK,CFH,CHGA,CISH,CLCN7,CLEC4E,C…	289
Cellular Movement, Hematological System Development and Function, Immune Cell Trafficking	cell movement of leukocytes	4.45e-53	Increased	6.826		ABCA1,Abcb1b,ABCB4,ACKR2,ACKR3,ACTB,ADA,ADAM17,ADIPOQ,ADORA1,ADRB3,ADRBK1,AGT,AIF1,ALCAM,ALOX5AP,ANXA1,ANXA2,AOC3,APOE,APP,AQP9,AR,ARG1,ARRB2,B4GALT1,BATF,BGN,BID,BTK,C1QBP,C2,C3,C4A/C4B,C5AR1,C5AR2,CAMK1D,CAMP,CAPG,CASP1,CASR,CBFB,CCL2,Ccl2,CCL20,CCL21,CCL22,CCL24,CCL3L3,CCL4,Ccl6,Ccl9,CCND1,CCR3,CCR4,CCR6,CCR7,CCR9,CD14,CD1D,CD2,CD209,CD22,CD226,CD247,CD274,CD38,CD40,CD44,CD63,CD80,CD86,CD8A,CD…	417		Cellular Function and Maintenance	function of blood cells	3.57e-58	Increased	2.496		ABCA1,ABCB1,Abcb1b,ADA,ADD2,ADIPOQ,AHR,AMPD3,ANPEP,APOE,AQP9,ARRB2,ATF3,ATG7,ATM,B2M,B4GALT1,BANK1,BATF3,BCL2A1,BCL2L11,BCL3,BIRC3,BIRC5,BST1,BTK,C3,C5AR2,CACNB3,CAPG,CARD9,CASP8,CAV1,Ccl2,CCL2,CCL5,CCR3,CCR6,CCR7,CD14,CD200R1,CD209,CD22,CD244,CD247,Cd24a,CD27,CD276,CD28,CD300A,CD300LF,CD3E,CD3G,CD4,CD40,CD44,CD55,CD69,CD72,CD80,CD84,CD86,CD8A,CD8B,CD9,CDKN1A,CDKN2C,CEBPE,CEBPG,CIITA,CLCN2,CLCN3,…	349		Hematological System Development and Function, Tissue Morphology	quantity of mononuclear leukocytes	8.47e-51	Increased	3.579		ABCB1,Abcb1b,ABCG2,ADA,ADIPOQ,AGT,AHR,ANPEP,APOE,ARNTL,ATM,B3GNT5,BACH2,BANK1,BATF,BATF3,BCL11A,BCL11B,BCL2A1,BCL2L11,BCL3,BID,BIRC5,BLK,BLNK,BMF,BST1,BTK,BTLA,C3,C5AR1,CAMK4,CASP3,CASP8,CBFB,CCL19,Ccl2,CCL2,CCL21,CCL4,CCL5,Ccl7,CCNB2,CCR4,CCR6,CCR7,CCR9,CD180,CD1D,CD244,CD247,CD27,CD28,CD3D,CD3E,CD3G,CD4,CD40,CD44,CD5,CD5L,CD69,CD7,CD72,CD80,CD83,CD84,CD86,CD8A,CD8B,CDH17,CDKN1A,CDKN2A,CDKN2B,CH…	321		Hematological System Development and Function, Tissue Morphology	quantity of mononuclear leukocytes	2.47e-65	Increased	4.61		ABCB1,Abcb1b,ABCG2,ADA,ADIPOQ,AGT,AHR,ANPEP,APOE,ARNTL,ATM,B3GNT5,B4GALT1,BACH2,BANK1,BATF,BATF3,BBC3,BCL11B,BCL2A1,BCL2L11,BID,BIRC2,BIRC5,BLNK,BMF,BST1,Bst2,BTK,BTLA,C3,C5AR1,CASP8,CBFB,CCL19,Ccl2,CCL2,CCL21,CCL4,CCL5,Ccl7,CCR6,CCR7,CCR9,CD180,CD1D,CD244,CD247,CD27,CD274,CD28,CD3D,CD3E,CD3G,CD4,CD40,CD44,CD5,CD5L,CD69,CD7,CD72,CD74,CD80,CD83,CD84,CD86,CD8A,CD8B,CDH17,CDKN2A,CEBPE,CHRNA1,CISH,CL…	296
Inflammatory Response	inflammatory response	1.35e-51	Increased	6.556		A2M,ABCD2,ACE,ACKR2,ACKR3,ADA,ADAM17,ADAMTS12,ADIPOQ,ADORA1,ADRBK1,AGT,AHR,AIF1,AIMP1,ALOX5AP,ANGPTL4,ANXA1,ANXA2,AOAH,AOC3,AOX1,APOE,APP,AQP9,ART3,ATG7,ATM,B4GALT1,BCL2A1,BCL2L11,BID,BIRC3,BLNK,BPI,C1QBP,C1QTNF3,C3,C5AR1,C5AR2,CALCB,CAMK1D,CAMP,CAPG,CASP1,CASP3,CASP8,CASR,CCL2,Ccl2,CCL20,CCL21,CCL22,CCL24,CCL3L3,CCL4,CCND1,Ccr2,CCR3,CCR4,CCR6,CCR7,CD14,CD163,CD1D,CD38,CD40,CD44,CD63,CD9,CD97,CDK…	415		Cellular Function and Maintenance	function of leukocytes	1e-56	Increased	2.504		ABCB1,Abcb1b,ADA,ADIPOQ,AHR,ANPEP,APOE,ARRB2,ATF3,ATM,B2M,B4GALT1,BANK1,BATF3,BCL2A1,BCL2L11,BCL3,BIRC3,BIRC5,BST1,BTK,C3,C5AR2,CACNB3,CAPG,CARD9,CASP8,CAV1,Ccl2,CCL2,CCL5,CCR3,CCR6,CCR7,CD14,CD200R1,CD209,CD22,CD244,CD247,CD27,CD276,CD28,CD300A,CD300LF,CD3E,CD3G,CD4,CD40,CD44,CD69,CD72,CD80,CD84,CD86,CD8A,CD8B,CD9,CDKN2C,CEBPE,CEBPG,CIITA,CLCN2,CLCN3,CLEC4E,CLEC7A,CMA1,Cmah,CMKLR1,CNR2,CR2,CSF1R…	325		Cell-To-Cell Signaling and Interaction	activation of cells	1.7e-50	Increased	6.404		ACE,ACSL5,ADA,ADIPOQ,ADORA1,AGT,AHR,ANGPT1,ANXA1,APLN,APOE,ATF3,ATM,BAMBI,BANK1,BCL11B,BCL2A1,BCL2L11,BCL3,BDNF,BID,BLK,BLNK,BTK,BTLA,C1QA,C3,C5AR1,C6,CACNA1B,CADM1,CAMK4,CARD9,CASP1,CASP3,CASP8,CCL17,Ccl2,CCL2,CCL21,CCL22,CCL4,CCL5,Ccl6,Ccl9,CCND1,CCR6,CCR7,CD14,CD180,CD1D,CD2,CD226,CD244,CD247,CD27,CD28,CD300A,CD300LB,CD300LD,CD300LF,CD37,CD3D,CD3E,CD3G,CD4,CD40,CD44,CD5,CD6,CD63,CD69,CD7,CD72,…	397		Inflammatory Response	inflammatory response	7.74e-65	Increased	5.397		ACKR2,ADA,ADAM17,ADIPOQ,ADORA1,AGT,Agtr1b,AHR,AIF1,ALOX15,ANGPT1,ANGPTL4,ANXA1,AOAH,AOX1,APOE,ATF3,ATM,B4GALT1,BCL2A1,BCL2L11,BDNF,BID,BIRC2,BIRC3,BLNK,C1QTNF3,C3,C5AR1,C5AR2,C6,CAMK1D,CAPG,CASP1,CASP8,CCL17,CCL19,Ccl2,CCL2,CCL21,CCL22,CCL3L3,CCL4,CCL5,Ccr2,CCR6,CCR7,CD14,CD1D,CD28,CD4,CD40,CD44,CD69,CD74,CD97,CDO1,CEBPE,CELA1,CFH,CHGA,CIRBP,CKLF,CLCF1,CLCN7,CLEC4E,CLEC5A,CLEC7A,CNR2,CNTF,COL18A1…	305
Cellular Function and Maintenance	function of blood cells	4.9e-49	Increased	2.382		ABCA1,ABCB1,Abcb1b,ADA,ADIPOQ,AHR,AMPD3,ANPEP,APOE,AQP9,ARHGDIA,ARHGDIB,ARRB2,ATG16L1,ATG7,ATM,B4GALT1,BANK1,BATF3,BCL2A1,BCL2L11,BCL3,BIRC3,BIRC5,BST1,BTK,C3,C5AR2,CACNB3,CAPG,CARD9,CASP8,Ccl2,CCL2,CCR3,CCR6,CCR7,CD14,CD19,CD200R1,CD209,CD22,CD244,CD247,Cd24a,CD27,CD274,CD300A,CD300LF,CD3G,CD40,CD44,CD80,CD84,CD86,CD8A,CD8B,CD9,CDKN1A,CEACAM1,CEBPB,CEBPE,CHI3L1,CIITA,CLCN2,CLCN3,CLEC1B,CLEC4E,CL…	335		Hematological System Development and Function, Tissue Morphology	quantity of mononuclear leukocytes	1.04e-56	Increased	3.581		ABCB1,Abcb1b,ABCG2,ACKR3,ADA,ADIPOQ,AGT,AHR,ANPEP,APOE,ARID3A,ARNTL,ATM,B2M,B3GNT5,B4GALT1,BANK1,BATF,BATF3,BAX,BCL11A,BCL11B,BCL2A1,BCL2L11,BCL3,BID,BIRC2,BIRC5,BLNK,BMF,BST1,BTK,C3,C5AR1,CAMK4,CASP3,CASP8,CBFB,CBS/LOC102724560,CCL19,Ccl2,CCL2,CCL21,CCL4,CCL5,Ccl7,CCNB2,CCR3,CCR6,CCR7,CCR9,CD180,CD1D,CD22,CD244,CD247,Cd24a,CD27,CD28,CD38,CD3D,CD3E,CD3G,CD4,CD40,CD44,CD5,CD5L,CD69,CD7,CD72,CD80,C…	406		Cellular Function and Maintenance	function of leukocytes	2.06e-50	Increased	2.353		ABCB1,Abcb1b,ADA,ADIPOQ,AHR,ANPEP,APOE,ATF3,ATM,BACH2,BANK1,BATF3,BCL2A1,BCL2L11,BCL3,BCL6,BIRC3,BIRC5,BST1,BTK,BTLA,C3,C5AR2,CACNB3,CAPG,CARD9,CASP8,Ccl2,CCL2,CCL5,CCR6,CCR7,CD14,CD200R1,CD244,CD247,CD27,CD28,CD300A,CD300LF,CD3E,CD3G,CD4,CD40,CD44,CD69,CD72,CD80,CD84,CD86,CD8A,CD8B,CD9,CIITA,CLCN2,CLCN3,CLEC4E,CLEC7A,CMA1,Cmah,CNR2,CSF1R,CTSC,CTSS,CTSZ,CX3CR1,CXCL10,CXCL6,CXCR4,CYBB,DCLRE1C,DOCK…	259		Cell-To-Cell Signaling and Interaction, Hematological System Development and Function	activation of blood cells	5.41e-64	Increased	6.372		ADA,ADIPOQ,ADORA1,AGT,AHR,ANGPT1,ANXA1,APOE,ATF3,ATM,BANK1,BCL11B,BCL2L11,BDNF,BID,BLNK,BTK,BTLA,C1QA,C3,C4A/C4B,C5AR1,C6,CADM1,CARD9,CASP1,CASP8,CCL17,Ccl2,CCL2,CCL21,CCL22,CCL4,CCL5,CCR7,CD14,CD180,CD1D,CD2,CD226,CD244,CD247,CD27,CD274,CD28,CD300A,CD300LB,CD300LD,CD300LF,CD37,CD3D,CD3E,CD3G,CD4,CD40,CD44,CD5,CD6,CD69,CD7,CD72,CD74,CD80,CD83,CD84,CD86,CD8A,CEBPE,CERK,CFH,CHGA,CISH,CLCN7,CLEC4E,C…	298
Cellular Function and Maintenance	function of leukocytes	1.57e-48	Increased	2.388		ABCB1,Abcb1b,ADA,ADIPOQ,AHR,ANPEP,APOE,ARHGDIA,ARHGDIB,ARRB2,ATG16L1,ATM,B4GALT1,BANK1,BATF3,BCL2A1,BCL2L11,BCL3,BIRC3,BIRC5,BST1,BTK,C3,C5AR2,CACNB3,CAPG,CARD9,CASP8,Ccl2,CCL2,CCR3,CCR6,CCR7,CD14,CD19,CD200R1,CD209,CD22,CD244,CD247,CD27,CD274,CD300A,CD300LF,CD3G,CD40,CD44,CD80,CD84,CD86,CD8A,CD8B,CD9,CEACAM1,CEBPB,CEBPE,CHI3L1,CIITA,CLCN2,CLCN3,CLEC4E,CLEC7A,Cmah,CMKLR1,CNR2,CSF1R,CSF2RB,CTSC,CT…	313		Cellular Movement	cell movement	1.95e-56	Increased	8.235		A2M,ABCA1,Abcb1b,ABCB4,ABCC4,ABI3,ABR,Acan,ACKR2,ACKR3,ACP5,ACSL4,ACTA2,ACTB,ACTR2,ACTR3,ADA,ADAM17,ADAM19,ADAMTS7,ADARB1,ADIPOQ,ADM,ADORA1,ADRB3,ADRBK1,AGR2,AGT,AHR,AIF1,AJAP1,AJUBA,AKR1B1,ALCAM,ALOX12,ALOX15,ALOX15B,ANGPT1,ANGPTL3,ANGPTL4,ANPEP,ANXA1,ANXA2,AOC3,APAF1,APLN,APLNR,APOE,AQP1,AQP5,AQP9,AR,ARF6,ARG1,ARHGAP22,ARHGAP31,ARHGAP4,ARHGAP8/PRR5-ARHGAP8,ARPC1B,ARPC2,ARRB2,ARTN,ASPM,ASTN1,ATF…	918		Inflammatory Response	inflammatory response	5.71e-50	Increased	5.878		A2M,ACE,ACKR2,ADA,ADAM17,ADIPOQ,ADORA1,AGT,Agtr1b,AHR,AIF1,ANGPT1,ANXA1,AOAH,AOC3,AOX1,APOE,ATF3,ATG7,ATM,BCL2A1,BCL2L11,BCL6,BDKRB1,BDNF,BID,BIRC3,BLNK,C1QTNF3,C3,C5AR1,C5AR2,C6,CAPG,CASP1,CASP3,CASP4,CASP8,CCL17,CCL19,Ccl2,CCL2,CCL21,CCL22,CCL3L3,CCL4,CCL5,CCND1,Ccr2,CCR4,CCR6,CCR7,CD14,CD1D,CD28,CD4,CD40,CD44,CD63,CD69,CD9,CD97,CDKN1A,CDO1,CELA1,CFH,CFTR,CIITA,CIRBP,CKLF,CLCF1,CLCN7,CLEC4E,CLE…	331		Cellular Movement	migration of cells	2.07e-62	Increased	6.875		ABCA1,Abcb1b,ABCB4,Acan,ACKR2,ACP5,ACTA2,ACTR3,ADA,ADAM17,ADAM19,Adam1a,ADARB1,ADIPOQ,ADORA1,ADRB3,AGT,AHR,AIF1,ALB,ALCAM,ALOX12,ALOX15,ALOX15B,ANGPT1,ANGPTL3,ANGPTL4,ANPEP,ANXA1,APLN,APOB,APOE,ARG1,ARHGAP31,ARHGAP4,ATF3,ATM,B3GAT1,B4GALT1,BACH2,BATF,BCL11B,BDNF,BID,BMP10,BMP6,BMP7,BMX,BTC,BTK,BTLA,C2,C3,C4A/C4B,C5AR1,C5AR2,C6,CALML3,CAMK1,CAMK1D,CAPG,CARD9,CASP1,CASP8,CBFB,CCL17,CCL19,Ccl2,CCL2,…	558
Cellular Movement	migration of cells	2.11e-47	Increased	8.332		A2M,ABCA1,Abcb1b,ABCB4,ABCC4,ABI3,ACKR2,ACKR3,ACSL4,ACTB,ACTR3,ADA,ADAM17,ADAM19,Adam1a,ADAMTS1,ADARB1,ADIPOQ,ADORA1,ADRB3,ADRBK1,AGT,AHCY,AHR,AIF1,AIMP1,ALCAM,ALOX5AP,ANGPTL3,ANGPTL4,ANPEP,ANXA1,ANXA2,AOC3,APAF1,APLN,APOE,APP,AQP1,AQP4,AQP9,AR,AREG,ARF6,ARG1,ARHGAP31,ARHGAP4,ARHGAP8/PRR5-ARHGAP8,ARHGDIA,ARHGDIB,ARHGEF28,ARPC2,ARRB2,ASPM,ASTN1,ATG16L1,ATM,AURKA,B3GAT1,B4GALT1,BAG1,BAI1,BATF,BAX,B…	826		Hematological System Development and Function, Tissue Morphology	quantity of lymphocytes	3.39e-56	Increased	3.743		ABCB1,Abcb1b,ABCG2,ACKR3,ADA,ADIPOQ,AGT,AHR,ANPEP,APOE,ARID3A,ARNTL,ATM,B2M,B3GNT5,B4GALT1,BANK1,BATF,BATF3,BAX,BCL11A,BCL11B,BCL2A1,BCL2L11,BCL3,BID,BIRC2,BIRC5,BLNK,BMF,BST1,BTK,C3,C5AR1,CAMK4,CASP3,CASP8,CBFB,CCL19,Ccl2,CCL2,CCL21,CCL4,CCL5,CCNB2,CCR6,CCR7,CCR9,CD180,CD1D,CD22,CD244,CD247,Cd24a,CD27,CD28,CD38,CD3D,CD3E,CD3G,CD4,CD40,CD44,CD5,CD5L,CD69,CD7,CD72,CD80,CD83,CD84,CD86,CD8A,CD8B,CDH…	393		Inflammatory Response	inflammation of organ	2.5e-49		-1.575		A2M,ABCA1,ABCB1,ABCB4,ABCC2,ABCG2,ACE,ACKR2,ADA,ADAM17,ADIPOQ,ADORA1,AGR2,AGT,Agtr1b,AHR,AKAP12,ALCAM,ALOX12,ANGPT1,ANXA1,APOA2,APOE,ARG1,ATF3,ATM,BATF,BCL11B,BCL2L11,BCL3,BCL6,BID,BIN3,BIRC5,BMF,BMX,BTLA,C10orf54,C1QA,C3,C5AR1,C5AR2,C6,CA13,CA14,CA3,CA4,CA9,CAPG,CARD9,CASP1,CASP3,CASP4,CASP7,CAV3,CCL17,Ccl2,CCL2,CCL21,CCL22,CCL3L3,CCL4,CCL5,Ccl6,CCNA2,CCR4,CCR6,CCR7,CCR9,CD14,CD1D,CD2,CD28,CD300…	442		Cellular Movement, Hematological System Development and Function, Immune Cell Trafficking	cell movement of leukocytes	2.27e-62	Increased	7.116		ABCA1,Abcb1b,ABCB4,ACKR2,ADA,ADAM17,ADIPOQ,ADORA1,ADRB3,AGT,AIF1,ALB,ALCAM,ANGPT1,ANXA1,APOE,ARG1,B4GALT1,BACH2,BATF,BCL11B,BID,BTK,C2,C3,C4A/C4B,C5AR1,C5AR2,C6,CAMK1D,CAPG,CASP1,CBFB,CCL17,CCL19,Ccl2,CCL2,CCL21,CCL22,CCL3L3,CCL4,CCL5,Ccl6,Ccl9,CCR6,CCR7,CCR9,CD14,CD1D,CD2,CD226,CD247,CD274,CD28,CD3E,CD4,CD40,CD44,CD69,CD74,CD80,CD86,CD8A,CDH1,CEBPE,CES1,CFB,CFH,CHST1,CKLF,CLEC4M,CLEC5A,CNR1,CNR2…	300
Cellular Movement	cell movement	4.79e-46	Increased	8.169		A2M,ABCA1,Abcb1b,ABCB4,ABCC4,ABI3,ACKR2,ACKR3,ACSL4,ACTB,ACTR2,ACTR3,ADA,ADAM17,ADAM19,Adam1a,ADAMTS1,ADARB1,ADIPOQ,ADORA1,ADRB3,ADRBK1,AGT,AHCY,AHR,AIF1,AIMP1,AJAP1,ALCAM,ALOX5AP,ANGPTL3,ANGPTL4,ANPEP,ANXA1,ANXA2,AOC3,APAF1,APLN,APOE,APP,AQP1,AQP4,AQP9,AR,AREG,ARF6,ARG1,ARHGAP22,ARHGAP31,ARHGAP4,ARHGAP8/PRR5-ARHGAP8,ARHGDIA,ARHGDIB,ARHGEF28,ARPC1B,ARPC2,ARRB2,ASPM,ASTN1,ATG16L1,ATM,ATP1A4,AURKA,…	895		Cellular Movement	migration of cells	4.74e-55	Increased	8.07		A2M,ABCA1,Abcb1b,ABCB4,ABCC4,ABI3,ABR,Acan,ACKR2,ACKR3,ACP5,ACSL4,ACTA2,ACTB,ACTR3,ADA,ADAM17,ADAM19,ADAMTS7,ADARB1,ADIPOQ,ADM,ADORA1,ADRB3,ADRBK1,AGT,AHR,AIF1,AJUBA,ALCAM,ALOX12,ALOX15,ALOX15B,ANGPT1,ANGPTL3,ANGPTL4,ANPEP,ANXA1,ANXA2,AOC3,APAF1,APLN,APOE,AQP1,AQP5,AQP9,AR,ARF6,ARG1,ARHGAP31,ARHGAP4,ARHGAP8/PRR5-ARHGAP8,ARPC2,ARRB2,ASPM,ASTN1,ATF3,ATG12,ATM,AURKA,B3GAT1,B4GALT1,BAG1,BATF,BAX,BCAT…	840		Cell Death and Survival	cell death	7.16e-49		1.747		A2M,A4GALT,ABCA1,ABCB1,ABCB4,ABCC3,ABCC5,ABCG1,ABCG2,ACE,ACER2,ACSL4,ACTL6A,ACVR1C,ADA,ADAM17,ADARB1,ADCYAP1R1,ADIPOQ,ADORA1,ADRA1A,ADRA1B,ADRA1D,ADRB1,AGR2,AGT,Agtr1b,AHR,AIF1,AIFM3,AKAP12,AKR1B1,ALCAM,ALDH1A1,ALDH1A2,ALDH3A1,ALDH3B1,ALDOC,ALK,ALKBH3,ALOX12,ALOX15B,AMH,AMIGO2,ANGPT1,ANGPT4,ANPEP,ANXA1,APBB3,APLN,APOBEC3B,Apoc3,APOE,AQP7,ARC,ARG1,ARG2,ARHGAP18,ARHGAP4,ARL11,ARNT2,ARNTL,ARSB,Art2b…	1012		Cellular Movement	cell movement	3.43e-62	Increased	6.428		ABCA1,Abcb1b,ABCB4,Acan,ACKR2,ACP5,ACTA2,ACTR3,ADA,ADAM17,ADAM19,Adam1a,ADARB1,ADIPOQ,ADORA1,ADRB3,AGR2,AGT,AHR,AIF1,AJAP1,AKR1B1,ALB,ALCAM,ALOX12,ALOX15,ALOX15B,ANGPT1,ANGPTL3,ANGPTL4,ANPEP,ANXA1,APLN,APLNR,APOB,APOE,ARG1,ARHGAP22,ARHGAP31,ARHGAP4,ARPC1B,ATF3,ATM,B3GAT1,B4GALT1,BACH2,BATF,BCL11B,BDNF,BID,BIN2,BMP10,BMP6,BMP7,BMX,BTC,BTK,BTLA,C2,C3,C4A/C4B,C5AR1,C5AR2,C6,CACNA1E,CADM1,CALML3,CAMK…	601
Inflammatory Response	inflammation of organ	9.08e-45	Decreased	-2.293		A2M,ABCA1,ABCB1,ABCB4,ABCC2,ABCC4,ACE,ACKR2,ACTB,ADA,ADAM17,ADAMTS12,ADIPOQ,ADORA1,ADRBK1,AGT,AHCY,AHR,ALCAM,AMPD3,AMY2B,ANXA1,ANXA7,APOA2,APOE,APP,APRT,AREG,ARG1,ARHGDIA,ARID5A,ATG16L1,ATM,B3GNT6,BATF,BAX,BCL2L11,BCL3,BGN,BID,BIRC5,BLMH,C10orf54,C3,C4A/C4B,C5AR1,C5AR2,CA12,CA13,CA14,CA2,CA3,CA9,CALCB,CAMP,CAPG,CAPN3,CARD9,CASP1,CASP3,CASP7,CAV3,Ccl2,CCL2,CCL20,CCL21,CCL22,CCL3L3,CCL4,Ccl6,CCNA2,…	547		Cell Death and Survival	apoptosis	2.12e-54		-0.485		A2M,A4GALT,AATK,ABCA1,ABCB1,ABCG1,ABCG2,ACACA,ACE,ACSL4,ACSM5,ACVR1C,ADA,ADAM17,ADAMTSL4,ADCY6,ADIPOQ,ADM,ADORA1,ADRA1A,ADRA1B,ADRA1D,ADRB1,ADRBK1,AGT,Agtr1b,AHR,AIF1,AIFM1,AIFM3,AKR1B1,ALCAM,ALDH1A1,ALDH1L1,ALDH3A1,ALDOC,ALKBH3,ALOX12,ALOX15,ALOX15B,AMIGO2,ANGPT1,ANGPTL4,ANPEP,ANXA1,ANXA2,ANXA7,APAF1,APEX1,APLN,APOBEC3B,APOE,AQP1,AQP7,AR,ARC,ARF6,ARG1,ARG2,ARHGAP18,ARHGAP4,ARL11,ARRB2,ARSB,Art2b…	1102		Cellular Function and Maintenance	function of blood cells	1.06e-48	Increased	2.494		ABCA1,ABCB1,Abcb1b,ADA,ADIPOQ,AHR,ANPEP,APOE,ATF3,ATG7,ATM,BACH2,BANK1,BATF3,BCL2A1,BCL2L11,BCL3,BCL6,BIRC3,BIRC5,BST1,BTK,BTLA,C3,C5AR2,CACNB3,CAPG,CARD9,CASP8,Ccl2,CCL2,CCL5,CCR6,CCR7,CD14,CD200R1,CD244,CD247,CD27,CD28,CD300A,CD300LF,CD3E,CD3G,CD4,CD40,CD44,CD69,CD72,CD80,CD84,CD86,CD8A,CD8B,CD9,CDKN1A,CIITA,CLCN2,CLCN3,CLEC4E,CLEC7A,CMA1,Cmah,CNR2,CSF1R,CTSC,CTSS,CTSZ,CX3CR1,CXCL10,CXCL6,CXCR4…	272		Immunological Disease	systemic autoimmune syndrome	5.27e-62		0.207		ABCA1,ABCB1,ABCG1,ACTA2,ADA,ADCY8,ADIPOQ,AGT,AIF1,ALAS2,ALB,ALOX12,ALPL,ANG,ANXA1,APOE,Apol7e (includes others),ARG1,ARHGAP15,Art2b,ATM,BACH2,BANK1,BCL2L11,BDNF,BIRC5,BLNK,BTC,C15orf27,C1QA,C1S,C2,C3,C4A/C4B,CASP1,CASP8,CCL17,CCL19,Ccl2,CCL2,CCL21,CCL22,CCL3L3,CCL4,CCL5,Ccl6,Ccl7,Ccl9,CCR6,CCR7,CCR9,CD180,CD1D,CD226,CD244,CD247,CD27,CD274,CD28,CD300A,CD300C,CD3D,CD3E,CD3G,CD4,CD40,CD44,CD5,CD6,CD…	369
Connective Tissue Disorders, Inflammatory Disease, Skeletal and Muscular Disorders	Rheumatic Disease	2.92e-44	Increased	2.919		ABCB1,ABCC2,ACE,ACSL1,ACTA1,ACTL6A,ADA,ADAM17,ADAMTS1,ADAMTS12,ADAMTS2,ADAMTS9,ADIPOQ,ADRA1A,ADRA1B,ADRA2B,ADRA2C,ADRB1,ADRB3,ADSS,AHR,AIF1,AKR1A1,ALOX5AP,ANKH,ANXA1,APAF1,APOE,AQP9,AR,AREG,ARG1,ARHGDIB,ART1,ASPN,ATIC,ATM,BANK1,BARD1,BAX,BCL2L11,BCL3,BGN,BIRC5,BLNK,BMP2,BMP4,BPI,BTC,C15orf27,C1QTNF3,C1QTNF6,C2,C3,C4A/C4B,C5AR1,C9orf72,CACNG1,CAMK2B,CAMP,CASP1,CASP3,CASP8,CCHCR1,Ccl2,CCL2,CCL20,CC…	514		Cell-To-Cell Signaling and Interaction	activation of cells	9.42e-54	Increased	6.534		ACE,ACKR3,ACSL5,ADA,ADIPOQ,ADORA1,ADRB3,ADRBK1,AGT,AHR,ANGPT1,ANXA1,ANXA2,APLN,APOE,ARRB2,ATF3,ATM,B2M,B4GALT1,BAMBI,BANK1,BAX,BCL11B,BCL2A1,BCL2L11,BCL3,BDNF,BID,BLNK,BTK,C1QA,C1QTNF1,C3,C4A/C4B,C5AR1,C6,CACNA1B,CAMK4,CARD9,CASP1,CASP3,CASP8,CCK,CCL17,Ccl2,CCL2,CCL21,CCL22,CCL4,CCL5,Ccl6,Ccl9,CCND1,CCR6,CCR7,CD14,CD180,CD1D,CD2,CD209,CD22,CD226,CD244,CD247,Cd24a,CD27,CD276,CD28,CD300A,CD300LB,CD…	501		Inflammatory Response	inflammation of body region	1.73e-48	Decreased	-2.152		A2M,ABCA1,ABCB1,ABCB4,ABCC2,ABCG2,ACE,ACKR2,ADA,ADAM17,ADIPOQ,ADORA1,AGR2,AGT,Agtr1b,AHR,AKAP12,ALCAM,ALOX12,ANGPT1,ANXA1,APOA2,APOE,ARG1,ATF3,ATM,BATF,BCL2L11,BCL6,BDKRB1,BDKRB2,BID,BIN3,BIRC3,BIRC5,BMF,BTLA,C10orf54,C1QA,C3,C5AR1,C5AR2,C6,CA13,CA14,CA3,CA4,CA9,CARD9,CASP1,CASP3,CASP4,CASP7,CAV3,Ccl2,CCL2,CCL21,CCL22,CCL3L3,CCL4,CCL5,Ccl6,CCR4,CCR6,CCR7,CCR9,CD14,CD1D,CD2,CD28,CD300LF,CD4,CD40,C…	376		Inflammatory Response	inflammation of organ	1.66e-60		-1.45		ABCA1,ABCB1,ABCB4,ABCG2,ACKR2,ADA,ADAM17,ADIPOQ,ADORA1,AGR2,AGT,Agtr1b,AHR,ALB,ALCAM,ALOX12,ALOX15,ANGPT1,ANXA1,APOA4,APOB,APOE,ARG1,ATF3,ATM,BATF,BCL11B,BCL2L11,BID,BIRC5,BMF,BMX,BTLA,C10orf54,C1QA,C3,C4A/C4B,C5AR1,C5AR2,C6,CA13,CA3,CA4,CAPG,CARD9,CASP1,CASP7,CAV3,CCL17,Ccl2,CCL2,CCL21,CCL22,CCL3L3,CCL4,CCL5,Ccl6,CCR6,CCR7,CCR9,CD14,CD1D,CD2,CD274,CD28,CD300LF,CD4,CD40,CD44,CD5,CD5L,CD69,CD72,CD…	390
Connective Tissue Disorders, Skeletal and Muscular Disorders	arthropathy	1.21e-43	Increased	3.553		ABCB1,ABCC2,ACE,ACSL1,ACTA1,ACTL6A,ADA,ADAMTS1,ADAMTS12,ADAMTS2,ADAMTS9,ADIPOQ,ADRA1A,ADRA1B,ADRA2B,ADRA2C,ADRB1,ADRB3,ADSS,AHR,AIF1,AKR1A1,ALOX5AP,ANKH,ANXA1,APAF1,APOE,AQP9,AR,AREG,ARG1,ARHGDIB,ARNTL,ART1,ASPN,ATIC,ATM,BARD1,BCL2L11,BCL3,BGN,BIRC5,BLNK,BMP2,BMP4,BTC,C15orf27,C1QTNF3,C1QTNF6,C2,C3,C4A/C4B,C5AR1,C9orf72,CACNG1,CASP1,CASP3,CASP8,CCHCR1,Ccl2,CCL2,CCL20,CCL21,CCL24,CCL3L3,CCL4,Ccl6,…	477		Cellular Function and Maintenance	cellular homeostasis	2.08e-50	Increased	5.034		A2M,A4GALT,ABCA1,ABCC2,ABCC3,ABCC9,ABCG1,ACAP1,ADA,ADAM17,ADCY6,ADIPOQ,ADM,ADRA1A,ADRA1B,ADRBK1,AGT,Agtr1b,AHR,AIFM3,AKR1B1,ALAS2,ALOX15,ANGPT1,ANO1,ANXA1,ANXA2,ANXA7,APAF1,APLN,APOE,AQP1,AQP5,AR,ARF6,ARNTL,ARSB,ATG10,ATG12,ATG4C,ATG4D,ATG7,ATM,ATP1A2,ATP1A3,ATP1B1,ATP1B2,ATP2A1,ATP2B2,ATP2B3,ATP6V1B2,ATP7B,AURKA,AVPR1B,B2M,BAIAP2,BARD1,BATF,BAX,BCL11A,BCL11B,BCL2A1,BCL2L11,BCL3,BCO2,BDKRB1,BID,B…	690		Cellular Development	differentiation of cells	4.55e-46	Increased	4.097		A2M,ABCG2,ACE,ACSL4,ACTR3,ACVR1C,ADA,ADAM17,ADAMTS7,ADIPOQ,ADORA1,ADRA1A,ADRA2B,ADRA2C,ADRB1,AGT,AHR,AJUBA,ALAS2,ALCAM,ALDH1A2,ALDH6A1,ALK,ALOX12,ALOX15B,ALPL,AMH,ANGPT1,ANPEP,ANXA1,APLN,APLNR,APOE,ARNTL,ARPP21,ARX,Arxes1/Arxes2,ASPA,ASPM,ASPN,ATF3,ATF5,ATM,ATP2B2,ATP6V0D2,AURKB,BACH2,BAIAP2,BATF,BATF3,BCL11A,BCL11B,BCL2A1,BCL2L11,BCL3,BCL6,BDKRB2,BDNF,BHLHE22,BLK,BLNK,BMP4,BMP6,BMX,BNIP3,BRCA1,B…	715		Infectious Disease	infection of mammalia	6.34e-60	Decreased	-7.273		ADCYAP1R1,AHR,APOE,BATF3,BCL2A1,Bst2,C1QA,C3,C4A/C4B,C5AR1,CAPG,CARD9,CASP1,CASP8,Ccl2,CCL3L3,CCR6,CCR7,CD14,CD1D,CD200R1,CD274,CD28,CD4,CD40,CD44,CD5L,CD74,CD8A,CD97,CEBPE,CERK,CH25H,CLEC4D,CLEC4E,CLEC7A,CX3CR1,CXCL10,CXCL16,CXCR3,CXCR4,CYBB,DHX58,EBI3,EIF2AK2,F2RL1,FAIM3,FCER1G,FCGR1A,FCGR2B,FCN1,FES,FGR,FOS,FUT7,GBP2,GPR34,GRN,GUCY2C,GZMA,HCK,HLA-DQB1,HLA-E,HLA-G,HMOX1,ICOS,IFI30,Ifi47,IFIH1,I…	176
Connective Tissue Disorders, Inflammatory Disease, Skeletal and Muscular Disorders	arthritis	5.76e-43	Increased	3.516		ABCB1,ABCC2,ACE,ACSL1,ACTA1,ACTL6A,ADA,ADAMTS1,ADAMTS12,ADAMTS2,ADAMTS9,ADIPOQ,ADRA1A,ADRA1B,ADRA2B,ADRA2C,ADRB1,ADRB3,ADSS,AHR,AIF1,AKR1A1,ALOX5AP,ANKH,ANXA1,APAF1,APOE,AQP9,AR,AREG,ARG1,ARHGDIB,ART1,ASPN,ATIC,ATM,BARD1,BCL2L11,BCL3,BGN,BIRC5,BLNK,BMP2,BMP4,BTC,C15orf27,C1QTNF3,C1QTNF6,C2,C3,C4A/C4B,C5AR1,C9orf72,CACNG1,CASP1,CASP3,CASP8,CCHCR1,Ccl2,CCL2,CCL20,CCL21,CCL24,CCL3L3,CCL4,Ccl6,Ccl7,C…	469		Cellular Development	differentiation of cells	3.91e-50	Increased	3.335		A2M,ABCC4,ABCG2,ACACA,ACE,ACSL4,ACTR3,ACVR1C,ADA,ADAM17,ADAMTS7,ADAMTS9,ADCY6,ADD2,ADIPOQ,ADM,ADORA1,ADRA1A,ADRA2B,ADRA2C,ADRB1,ADRB3,ADRBK1,AGT,AHR,AIFM1,AJUBA,ALAS2,ALCAM,ALDH6A1,ALOX12,ALOX15B,ALPL,ALYREF,AMOTL2,ANGPT1,ANPEP,ANXA1,ANXA2,APAF1,APLN,APLNR,APOE,AR,ARF6,ARID3A,ARNTL,ARPC5,ARPP21,Arxes1/Arxes2,ASPA,ASPM,ATF3,ATF5,ATM,ATN1,ATP2B2,ATP6V0D2,ATPIF1,AURKB,B2M,BACE1,BAG1,BAIAP2,BATF,BATF…	933		Immunological Disease	systemic autoimmune syndrome	2.95e-45		0.976		ABCA1,ABCB1,ABCG1,ACE,ACSL1,ACTA1,ACTA2,ACTL6A,ADA,ADAMTS4,ADAMTS7,ADCY8,ADIPOQ,AGT,AIF1,ALAS2,ALOX12,ALPL,ANXA1,APOE,ARG1,ARHGAP15,Art2b,ATM,BACH2,BANK1,BCL2L11,BCL6,BDNF,BIRC5,BLK,BLNK,BMP4,BTC,C15orf27,C1QA,C1S,C2,C3,C9orf72,CAMK2D,CASP1,CASP3,CASP4,CASP8,CCL17,CCL19,Ccl2,CCL2,CCL21,CCL22,CCL3L3,CCL4,CCL5,Ccl6,Ccl7,Ccl9,CCNB1,CCR4,CCR6,CCR7,CCR9,CD180,CD1D,CD226,CD244,CD247,CD27,CD28,CD300A,CD…	403		Inflammatory Response	inflammation of body region	3.1e-59		-1.898		ABCA1,ABCB1,ABCB4,ABCG2,ACKR2,ADA,ADAM17,ADIPOQ,ADORA1,AGR2,AGT,Agtr1b,AHR,ALB,ALCAM,ALOX12,ALOX15,ANGPT1,ANXA1,APOA4,APOB,APOE,ARG1,ATF3,ATM,BATF,BCL2L11,BID,BIRC2,BIRC3,BIRC5,BMF,BTLA,C10orf54,C1QA,C3,C4A/C4B,C5AR1,C5AR2,C6,CA13,CA3,CA4,CARD9,CASP1,CASP7,CAV3,Ccl2,CCL2,CCL21,CCL22,CCL3L3,CCL4,CCL5,Ccl6,CCR6,CCR7,CCR9,CD14,CD1D,CD2,CD274,CD28,CD300LF,CD4,CD40,CD44,CD5,CD69,CD72,CD74,CD80,CD86,CD…	335
Infectious Disease	infection of mammalia	1.13e-42	Decreased	-7.269	bias	ADCYAP1R1,AHR,APOE,AQP4,AQP9,BATF3,BCL2A1,BCL3,Bst2,C3,C4A/C4B,C5AR1,CAMP,CAPG,CARD9,CASP1,CASP8,Ccl2,CCL3L3,CCR4,CCR6,CCR7,CD14,CD1D,CD200R1,Cd24a,CD274,CD40,CD44,CD8A,CD97,CEACAM1,CEBPB,CEBPE,CERK,CIITA,CLEC4D,CLEC4E,CLEC7A,CSF2RB,CX3CR1,CXCL10,CXCL16,CXCL3,CXCL6,CXCR2,CXCR3,CXCR4,CYBB,DCN,DHX58,DUSP4,E2F4,EBI3,EIF2AK2,EIF4EBP1,ENTPD7,F2RL1,FCER1G,FCGR1A,FCGR2B,FCN1,FES,FGR,FOS,FPR1,FUT4,FUT7,G…	213		Inflammatory Response	inflammatory response	6.01e-50	Increased	6.631		A2M,ABCD2,ABR,ACE,ACKR2,ACKR3,ADA,ADAM17,ADIPOQ,ADORA1,ADRBK1,AGT,Agtr1b,AHR,AIF1,ALOX15,ANGPT1,ANGPTL4,ANXA1,ANXA2,AOAH,AOC3,AOX1,APOE,AQP9,ART3,ATF3,ATG7,ATM,B4GALT1,BCL2A1,BCL2L11,BDKRB1,BDNF,BID,BIRC2,BIRC3,BLNK,C1QTNF3,C3,C5AR1,C5AR2,C6,CAMK1D,CAPG,CASP1,CASP3,CASP4,CASP8,CAV1,CCL17,CCL19,Ccl2,CCL2,CCL21,CCL22,CCL3L3,CCL4,CCL5,CCND1,Ccr2,CCR3,CCR6,CCR7,CD14,CD1D,CD276,CD28,CD38,CD4,CD40,CD44…	407		Cell-To-Cell Signaling and Interaction, Hematological System Development and Function, Immune Cell Trafficking, Inflammatory Response	activation of leukocytes	3.66e-45	Increased	5.958		ACE,ADA,ADIPOQ,ADORA1,AGT,AHR,ANGPT1,ANXA1,APOE,ATF3,ATM,BANK1,BCL11B,BCL2L11,BCL3,BDNF,BID,BLK,BLNK,BTK,BTLA,C1QA,C3,C5AR1,C6,CADM1,CAMK4,CARD9,CASP1,CASP8,CCL17,Ccl2,CCL2,CCL21,CCL22,CCL4,CCL5,CCR7,CD14,CD180,CD1D,CD2,CD226,CD244,CD247,CD27,CD28,CD300A,CD300LB,CD300LD,CD300LF,CD37,CD3D,CD3E,CD3G,CD4,CD40,CD44,CD5,CD6,CD63,CD69,CD7,CD72,CD80,CD83,CD84,CD86,CD8A,CDKN1A,CERK,CFH,CHRNB2,CISH,CLCN7,…	299		Cellular Development, Cellular Growth and Proliferation, Hematological System Development and Function	proliferation of immune cells	7.65e-57	Increased	3.933		ABCB1,ABCG1,ACPP,ADA,ADIPOQ,AHR,AIF1,ALB,ANPEP,ANXA1,APOE,ARG1,Art2b,ATM,B3GNT5,BANK1,BATF,BCL2A1,BCL2L11,BIRC3,BIRC5,BLNK,BTG1,BTK,BTLA,C10orf54,C3,C5AR1,CASP8,CBFB,Ccl2,CCL2,CCL21,CCL4,CCL5,CCR6,CCR7,CD14,CD180,CD1D,CD2,CD226,CD244,CD247,CD27,CD274,CD28,CD300A,CD300C,CD37,CD3E,CD3G,CD4,CD40,CD44,CD5,CD6,CD69,CD72,CD74,CD80,CD83,CD84,CD86,CD8A,CDKN2A,CHRNA1,CISH,CLCF1,Cmah,CORO1A,CSF1R,CSF2RA,CS…	296
Cellular Function and Maintenance	cellular homeostasis	3.74e-42	Increased	4.786		A2M,AATF,ABCA1,ABCC2,ABCC3,ABCG1,ACAP1,ACTN2,ADA,ADAM17,ADAMTS1,ADCY6,ADIPOQ,ADRA1A,ADRA1B,ADRBK1,AGT,AHR,ANXA1,ANXA2,ANXA7,AP2A2,APAF1,APLN,APOE,APP,AQP1,AQP4,AR,ARF6,ARNTL,ATG16L1,ATG4C,ATG4D,ATG7,ATM,ATP1A2,ATP1A3,ATP1A4,ATP1B1,ATP1B2,ATP2A1,ATP2B3,ATP6V1B1,ATP6V1B2,ATP7B,AURKA,BAIAP2,BARD1,BATF,BAX,BCL11A,BCL2A1,BCL2L11,BCL3,BCO2,BHLHA15,BID,BIRC5,BMP4,BMP6,BPI,BRCA1,BTK,C1QTNF1,C1QTNF3,C3,C4…	673		Inflammatory Response	inflammation of organ	1.03e-49		-1.6		A2M,ABCA1,ABCB1,ABCB4,ABCC2,ABCC4,ABCG2,ACE,ACKR2,ACTB,ADA,ADAM17,ADD2,ADIPOQ,ADORA1,ADRBK1,AGR2,AGT,Agtr1b,AHR,ALCAM,ALOX12,ALOX15,AMPD3,ANGPT1,ANXA1,ANXA7,APOE,APRT,ARG1,ATF3,ATM,B2M,BATF,BAX,BCL11B,BCL2L11,BCL3,BID,BIN3,BIRC5,BLMH,BMF,C10orf54,C1QA,C3,C4A/C4B,C5AR1,C5AR2,C6,CA1,CA13,CA14,CA3,CA4,CA9,CAPG,CARD9,CASP1,CASP3,CASP4,CASP7,CAV1,CAV3,CBS/LOC102724560,CCL17,Ccl2,CCL2,CCL21,CCL22,CCL3L…	554		Cell Morphology	morphology of cells	3.95e-45				A2M,AADAT,ABCA1,ABCA2,ABCB1,Abcb1b,ABCB4,ABCG1,ACE,ACSBG1,ACTA1,ACVR1C,ADA,ADAM17,ADAMTS4,ADIPOQ,ADRA1A,ADRA1B,ADRB1,AGR2,AGT,AHR,AIF1,ALDH1A2,ALOX12,ALPL,ANKRD23,ANXA1,APOE,AQP5,AQP7,ARG1,ARHGEF9,ARNTL,ARSB,ARX,ASPN,ASTN1,ATF3,ATG7,ATM,ATP13A2,ATP1A4,ATP1B2,ATP2A1,ATP2B2,ATP6V0D2,ATP6V1B2,AURKA,B3GNT5,BACH2,BATF,BCL11A,BCL11B,BCL2L11,BCL3,BDKRB2,BDNF,BID,BIN3,BLNK,BMF,BMP4,BRCA1,BRCA2,BUB1,C1QA,…	654		Cellular Development, Cellular Growth and Proliferation, Hematological System Development and Function	proliferation of mononuclear leukocytes	1.01e-55	Increased	3.779		ABCG1,ACPP,ADA,ADIPOQ,AHR,AIF1,ANPEP,ANXA1,APOE,ARG1,Art2b,ATM,B3GNT5,BANK1,BATF,BCL2A1,BCL2L11,BIRC3,BIRC5,BLNK,BTK,BTLA,C10orf54,C3,C5AR1,CASP8,CBFB,Ccl2,CCL2,CCL21,CCL4,CCL5,CCR6,CCR7,CD14,CD180,CD1D,CD2,CD226,CD244,CD247,CD27,CD274,CD28,CD300A,CD300C,CD37,CD3E,CD3G,CD4,CD40,CD44,CD5,CD6,CD69,CD72,CD74,CD80,CD83,CD84,CD86,CD8A,CDKN2A,CHRNA1,CISH,CLCF1,Cmah,CORO1A,CSF1R,CSF2RA,CTSD,CTSZ,CXCR3,C…	280
Hematological System Development and Function, Tissue Morphology	quantity of lymphocytes	8.27e-42	Increased	5.061		ABCB1,Abcb1b,ACKR3,ADA,ADIPOQ,AGT,AHR,AICDA,ANPEP,APOE,APP,ARHGDIA,ARHGDIB,ARID3A,ARID5A,ARNTL,ATM,B3GNT5,B4GALT1,BANK1,BATF,BATF3,BAX,BCL11A,BCL2A1,BCL2L11,BCL3,BCLAF1,BID,BIRC5,BLNK,BST1,Bst2,BTK,C3,C5AR1,CAMP,CASP3,CASP8,CBFB,Ccl2,CCL2,CCL21,CCL4,CCNB2,CCR4,CCR6,CCR7,CCR9,CD180,CD19,CD1D,CD22,CD244,CD247,Cd24a,CD27,CD274,CD38,CD3G,CD40,CD44,CD5,CD7,CD80,CD83,CD84,CD86,CD8A,CD8B,CDH17,CDKN1A,CD…	366		Cell Morphology	morphology of cells	2.27e-49				A2M,AADAT,AATK,ABCA1,ABCA2,ABCA4,ABCB1,Abcb1b,ABCB4,ABCD2,ABCG1,ABR,ACE,ACTA1,ACTR2,ACVR1C,ADA,ADAM17,ADAMTS2,ADAMTS4,ADD2,ADIPOQ,ADM,ADRA1A,ADRA1B,ADRB1,ADRB3,AEBP1,AGR2,AGT,AHR,AIF1,AIFM1,ALOX12,ALOX15,ALPL,ANKRD23,ANXA1,ANXA2,ANXA7,APAF1,APOE,AQP1,AQP12A/AQP12B,AQP5,AQP7,AR,ARG1,ARHGEF9,ARID3A,ARNTL,ARPC2,ARRB2,ARSB,ASTN1,ATF3,ATG7,ATM,ATP13A2,ATP1B2,ATP2A1,ATP2B2,ATP5G3,ATP6V0D2,ATP6V1B2,AURK…	852		Cell-To-Cell Signaling and Interaction, Hematological System Development and Function	activation of blood cells	1.41e-43	Increased	6.242		ACE,ADA,ADIPOQ,ADORA1,AGT,AHR,ANGPT1,ANXA1,APOE,ATF3,ATM,BANK1,BCL11B,BCL2L11,BCL3,BDNF,BID,BLK,BLNK,BTK,BTLA,C1QA,C3,C5AR1,C6,CADM1,CAMK4,CARD9,CASP1,CASP8,CCL17,Ccl2,CCL2,CCL21,CCL22,CCL4,CCL5,CCR7,CD14,CD180,CD1D,CD2,CD226,CD244,CD247,CD27,CD28,CD300A,CD300LB,CD300LD,CD300LF,CD37,CD3D,CD3E,CD3G,CD4,CD40,CD44,CD5,CD6,CD63,CD69,CD7,CD72,CD80,CD83,CD84,CD86,CD8A,CDKN1A,CERK,CFH,CHRNB2,CISH,CLCN7,…	311		Cellular Development, Cellular Growth and Proliferation, Hematological System Development and Function	proliferation of lymphocytes	4.66e-55	Increased	3.666		ABCG1,ACPP,ADA,ADIPOQ,AHR,AIF1,ANXA1,APOE,ARG1,Art2b,ATM,B3GNT5,BANK1,BATF,BCL2A1,BCL2L11,BIRC3,BIRC5,BLNK,BTK,BTLA,C10orf54,C3,C5AR1,CASP8,CBFB,Ccl2,CCL2,CCL21,CCL4,CCL5,CCR6,CCR7,CD14,CD180,CD1D,CD2,CD226,CD244,CD247,CD27,CD274,CD28,CD300A,CD300C,CD37,CD3E,CD3G,CD4,CD40,CD44,CD5,CD6,CD69,CD72,CD74,CD80,CD83,CD84,CD86,CD8A,CDKN2A,CHRNA1,CISH,CLCF1,Cmah,CORO1A,CSF2RA,CTSD,CTSZ,CXCR3,CXCR4,CYTIP,D…	276
Hematological System Development and Function, Tissue Morphology	quantity of mononuclear leukocytes	1.41e-41	Increased	4.806		ABCB1,Abcb1b,ACKR3,ADA,ADIPOQ,AGT,AHR,AICDA,ANPEP,APOE,APP,ARHGDIA,ARHGDIB,ARID3A,ARID5A,ARNTL,ATM,B3GNT5,B4GALT1,BANK1,BATF,BATF3,BAX,BCL11A,BCL2A1,BCL2L11,BCL3,BCLAF1,BID,BIRC5,BLNK,BST1,Bst2,BTK,C3,C5AR1,CAMP,CASP3,CASP8,CBFB,Ccl2,CCL2,CCL21,CCL4,Ccl7,CCNB2,CCR3,CCR4,CCR6,CCR7,CCR9,CD180,CD19,CD1D,CD22,CD244,CD247,Cd24a,CD27,CD274,CD38,CD3G,CD40,CD44,CD5,CD7,CD80,CD83,CD84,CD86,CD8A,CD8B,CDH17…	377		Cellular Development, Cellular Growth and Proliferation, Hematological System Development and Function	proliferation of immune cells	9.6e-48	Increased	4.263		A2M,ABCB1,ABCG1,ACPP,ACTL6A,ADA,ADIPOQ,AHR,AIF1,ANPEP,ANXA1,APOE,ARF6,ARG1,Art2b,ATM,B2M,B3GNT5,BANK1,BATF,BAX,BCL11A,BCL2A1,BCL2L11,BCL3,BIRC3,BIRC5,BLNK,BMP4,BRCA1,BTG1,BTK,C10orf54,C3,C5AR1,CASP3,CASP8,CAV1,CBFB,CBS/LOC102724560,Ccl2,CCL2,CCL21,CCL4,CCL5,CCNA2,CCR6,CCR7,CD14,CD180,CD1D,CD2,CD209,CD22,CD226,CD244,CD247,Cd24a,CD27,CD276,CD28,CD300A,CD300C,CD37,CD38,CD3E,CD3G,CD4,CD40,CD44,CD5,CD…	410		Connective Tissue Disorders, Skeletal and Muscular Disorders	arthropathy	2.61e-43	Increased	2.899		ABCB1,ABCC2,ABCG2,Acan,ACE,ACSL1,ACTA1,ACTL6A,ADA,ADAMTS14,ADAMTS15,ADAMTS4,ADAMTS7,ADCY8,ADIPOQ,ADRA1A,ADRA1B,ADRA1D,ADRA2B,ADRA2C,ADRB1,AHR,AIF1,ALAS2,ALOX12,ALPL,ANXA1,APOE,ARG1,ARNTL,ASPN,ATM,BARD1,BCL2L11,BCL3,BCL6,BDNF,BIRC5,BLK,BLNK,BMP4,BMX,BTC,C15orf27,C1QA,C1QTNF3,C2,C3,C5AR1,C6,C9orf72,CACNA1B,CACNA2D3,CAMK2D,CASP1,CASP3,CASP8,CCL17,CCL19,Ccl2,CCL2,CCL21,CCL3L3,CCL4,CCL5,Ccl6,Ccl7,Ccl9…	377		Cell Death and Survival	cell death	2.47e-53	Increased	3.45		A4GALT,ABCA1,ABCB1,ABCB4,ABCC3,ABCG1,ABCG2,ACER2,ACVR1C,ADA,ADAM17,ADAR,ADARB1,ADCYAP1R1,ADIPOQ,ADORA1,ADRA1D,ADRB1,AGR2,AGT,Agtr1b,AHR,AIF1,AKR1B1,ALB,ALCAM,ALDH1A2,ALDH1A3,ALDH3B1,ALDOC,ALKBH3,ALOX12,ALOX15,ALOX15B,ANG,ANGPT1,ANGPTL4,ANK1,ANPEP,ANXA1,APLN,APOB,APOBEC3B,APOE,AQP7,ARC,ARG1,ARHGAP18,ARHGAP4,ARL11,ARNTL,ARSB,Art2b,ASIC2,ATF3,ATF5,ATM,ATP1A2,ATP2B2,ATP6AP2,ATP6V0D2,ATP7B,B4GALT1,BAC…	823
Cellular Movement, Hematological System Development and Function, Immune Cell Trafficking, Inflammatory Response	cell movement of phagocytes	4.45e-41	Increased	6.759		ABCA1,ADAM17,ADIPOQ,ADORA1,ADRB3,ADRBK1,AGT,AIF1,ALCAM,ALOX5AP,ANXA1,ANXA2,AOC3,APOE,APP,AQP9,AR,ARG1,B4GALT1,BID,BTK,C1QBP,C2,C3,C4A/C4B,C5AR1,C5AR2,CAMK1D,CAMP,CAPG,CASP1,CASR,Ccl2,CCL2,CCL20,CCL21,CCL22,CCL24,CCL3L3,CCL4,Ccl9,CCND1,CCR3,CCR6,CCR7,CD14,CD209,CD38,CD40,CD44,CD80,CD86,CD9,CDH1,CDKN1A,CEACAM1,CEBPE,CES1,CFB,CFH,CKLF,CLEC11A,CLEC1B,CMKLR1,CNP,CNR2,COL1A1,COL4A3,CORO1A,CSF1R,CSF2RA,…	300		Immunological Disease	systemic autoimmune syndrome	3.23e-47		0.663		ABCA1,ABCB1,ABCC8,ABCG1,ACE,ACSL1,ACTA1,ACTA2,ACTL6A,ADA,ADAMTS2,ADAMTS4,ADAMTS7,ADCY8,ADIPOQ,ADM,AGT,AIF1,AKR1A1,ALAS2,ALOX12,ALPL,ANXA1,APOE,AQP9,AR,ARG1,ARHGAP15,Art2b,ATIC,ATM,B2M,BANK1,BAX,BCL2L11,BDNF,BIRC5,BLNK,BMP4,BMP5,BTC,C15orf27,C1QA,C2,C3,C4A/C4B,C9orf72,CA1,CAMK2D,CASP1,CASP3,CASP4,CASP8,CBS/LOC102724560,CCHCR1,CCL17,CCL19,Ccl2,CCL2,CCL21,CCL22,CCL3L3,CCL4,CCL5,Ccl6,Ccl7,Ccl9,CCNB1,…	509		Cell Death and Survival	necrosis	5.31e-43	Increased	2.033		A2M,A4GALT,ABCB1,ABCB4,ABCG1,ABCG2,ACE,ACER2,ACTL6A,ACVR1C,ADA,ADAM17,ADARB1,ADCYAP1R1,ADIPOQ,ADORA1,ADRA1A,ADRA1D,ADRB1,AGR2,AGT,AHR,AIFM3,AKAP12,AKR1B1,ALCAM,ALDH1A1,ALDH1A2,ALDH3A1,ALDH3B1,ALK,ALKBH3,ALOX12,AMH,AMIGO2,ANGPT1,ANPEP,ANXA1,APLN,APOBEC3B,Apoc3,APOE,AQP7,ARG1,ARG2,ARHGAP18,ARHGAP4,ARL11,ARSB,Art2b,AS3MT,ASTN1,ATF3,ATF5,ATG12,ATG7,ATM,ATP13A2,ATP1A2,ATP1A4,ATP2A1,ATP2B2,ATP7B,AURKA,…	799		Cellular Development, Cellular Growth and Proliferation	proliferation of blood cells	3.89e-53	Increased	4.055		ABCB1,ABCG1,ACPP,ADA,ADIPOQ,AHR,AIF1,ALB,ANPEP,ANXA1,APOE,ARG1,Art2b,ATM,B3GNT5,BANK1,BATF,BCL2A1,BCL2L11,BIRC3,BIRC5,BLNK,BTG1,BTK,BTLA,C10orf54,C3,C5AR1,CASP8,CBFB,Ccl2,CCL2,CCL21,CCL3L3,CCL4,CCL5,CCR6,CCR7,CD14,CD180,CD1D,CD2,CD226,CD244,CD247,CD27,CD274,CD28,CD300A,CD300C,CD37,CD3E,CD3G,CD4,CD40,CD44,CD5,CD6,CD69,CD72,CD74,CD80,CD83,CD84,CD86,CD8A,CDKN2A,CHRNA1,CISH,CLCF1,Cmah,CORO1A,CSF1R,CS…	302
Cell-To-Cell Signaling and Interaction	activation of cells	6.05e-41	Increased	6.712		ACE,ACKR3,ACSL5,ADA,ADIPOQ,ADORA1,ADRB3,ADRBK1,AGT,AHR,AICDA,ANK3,ANXA1,ANXA2,APLN,APOE,APP,AQP4,AREG,ARRB2,ATM,B3GNT6,B4GALT1,BANK1,BAX,BCL2A1,BCL2L11,BCL3,BID,BLNK,BMP2,BPI,BTK,C1QTNF1,C3,C4A/C4B,C5AR1,CAMP,CARD9,CASP1,CASP3,CASP8,CASR,Ccl2,CCL2,CCL21,CCL22,CCL4,Ccl6,Ccl9,CCND1,CCR6,CCR7,CD14,CD163,CD180,CD19,CD1D,CD2,CD209,CD22,CD226,CD244,CD247,Cd24a,CD27,CD274,CD300A,CD300LB,CD300LD,CD300LF,…	474		Cell-To-Cell Signaling and Interaction, Hematological System Development and Function, Immune Cell Trafficking, Inflammatory Response	activation of leukocytes	1.05e-46	Increased	6.189		ACE,ADA,ADIPOQ,ADORA1,ADRBK1,AGT,AHR,ANGPT1,ANXA1,ANXA2,APOE,ARRB2,ATF3,ATM,B2M,BANK1,BAX,BCL11B,BCL2L11,BCL3,BDNF,BID,BLNK,BTK,C1QA,C3,C4A/C4B,C5AR1,C6,CAMK4,CARD9,CASP1,CASP8,CCL17,Ccl2,CCL2,CCL21,CCL22,CCL4,CCL5,CCR7,CD14,CD180,CD1D,CD2,CD209,CD22,CD226,CD244,CD247,Cd24a,CD27,CD276,CD28,CD300A,CD300LB,CD300LD,CD300LF,CD37,CD38,CD3D,CD3E,CD3G,CD4,CD40,CD44,CD5,CD55,CD6,CD63,CD69,CD7,CD72,CD80,C…	371		Connective Tissue Disorders, Inflammatory Disease, Skeletal and Muscular Disorders	arthritis	9.42e-43	Increased	2.861		ABCB1,ABCC2,ABCG2,Acan,ACE,ACSL1,ACTA1,ACTL6A,ADA,ADAMTS14,ADAMTS15,ADAMTS4,ADAMTS7,ADCY8,ADIPOQ,ADRA1A,ADRA1B,ADRA1D,ADRA2B,ADRA2C,ADRB1,AHR,AIF1,ALAS2,ALOX12,ALPL,ANXA1,APOE,ARG1,ASPN,ATM,BARD1,BCL2L11,BCL3,BCL6,BDNF,BIRC5,BLK,BLNK,BMP4,BMX,BTC,C15orf27,C1QA,C1QTNF3,C2,C3,C5AR1,C6,C9orf72,CACNA1B,CACNA2D3,CAMK2D,CASP1,CASP3,CASP8,CCL17,CCL19,Ccl2,CCL2,CCL21,CCL3L3,CCL4,CCL5,Ccl6,Ccl7,Ccl9,CCNB1…	371		Cellular Function and Maintenance	cellular homeostasis	9.27e-53	Increased	5.347		A4GALT,ABCA1,ABCC3,ABCG1,ACAP1,ADA,ADAM17,ADIPOQ,AGT,Agtr1b,AHR,AKR1B1,ALAS2,ALB,ALOX15,ANGPT1,ANXA1,APLN,APOE,ARNTL,ARSB,ASIC2,ATG4C,ATM,ATP1A2,ATP1A3,ATP1B1,ATP1B2,ATP2B2,ATP6V1B2,ATP7B,AVPR1B,BATF,BBC3,BCL11B,BCL2A1,BCL2L11,BCO2,BID,BIRC2,BIRC5,BMF,BMP6,BNIP3,BTK,BVES,C1QTNF3,C3,C4A/C4B,C5AR1,CACNA1C,CACNA1E,CACNB3,CADM1,CALB1,CAMK1,CASP1,CASP7,CASP8,CAV3,CBFB,CCL17,CCL19,Ccl2,CCL2,CCL21,CCL22…	454
Immunological Disease	systemic autoimmune syndrome	1.3e-40		0.061		ABCA1,ABCB1,ABCC8,ABCG1,ABT1,ACE,ACSL1,ACTA1,ACTL6A,ADA,ADAMTS2,ADIPOQ,ADSS,AGT,AIF1,AKR1A1,ALOX5AP,ANXA1,APOE,Apol7e (includes others),AQP9,AR,AREG,ARG1,ARHGAP15,ARHGDIB,ART1,Art2b,ATIC,ATM,BANK1,BAX,BCL2L11,BGN,BIRC5,BLNK,BMP4,BPI,BTC,C15orf27,C1QTNF6,C2,C3,C4A/C4B,C9orf72,CA2,CACNG1,CAMP,CASP1,CASP3,CASP8,CCHCR1,Ccl2,CCL2,CCL20,CCL21,CCL22,CCL24,CCL3L3,CCL4,Ccl6,Ccl7,Ccl9,CCNB1,CCR4,CCR6,CCR7,…	497		Cellular Development, Cellular Growth and Proliferation	proliferation of blood cells	1.29e-46	Increased	3.889		A2M,ABCB1,ABCG1,ACPP,ACTL6A,ADA,ADIPOQ,AHR,AIF1,ANPEP,ANXA1,APOE,ARF6,ARG1,Art2b,ATG7,ATM,B2M,B3GNT5,BANK1,BATF,BAX,BCL11A,BCL2A1,BCL2L11,BCL3,BIRC3,BIRC5,BLNK,BMP4,BRCA1,BTG1,BTK,C10orf54,C3,C5AR1,CASP3,CASP8,CAV1,CBFB,CBS/LOC102724560,Ccl2,CCL2,CCL21,CCL3L3,CCL4,CCL5,CCNA2,CCND1,CCR6,CCR7,CD14,CD180,CD1D,CD2,CD209,CD22,CD226,CD244,CD247,Cd24a,CD27,CD276,CD28,CD300A,CD300C,CD37,CD38,CD3E,CD3G,CD…	428		Connective Tissue Disorders, Inflammatory Disease, Skeletal and Muscular Disorders	Rheumatic Disease	9.46e-43	Increased	2.469		ABCB1,ABCC2,ABCG2,Acan,ACE,ACSL1,ACTA1,ACTA2,ACTL6A,ADA,ADAM17,ADAMTS14,ADAMTS15,ADAMTS4,ADAMTS7,ADCY8,ADIPOQ,ADRA1A,ADRA1B,ADRA1D,ADRA2B,ADRA2C,ADRB1,AHR,AIF1,ALAS2,ALOX12,ALPL,ANXA1,APOE,ARG1,ASPN,ATM,BANK1,BARD1,BCL2L11,BCL3,BCL6,BDNF,BIRC5,BLK,BLNK,BMP4,BMX,BTC,C15orf27,C1QA,C1QTNF3,C1S,C2,C3,C5AR1,C6,C9orf72,CACNA1B,CACNA2D3,CAMK2B,CAMK2D,CASP1,CASP3,CASP8,CCL17,CCL19,Ccl2,CCL2,CCL21,CCL3L3,…	402		Hematological System Development and Function, Tissue Morphology	quantity of T lymphocytes	1.36e-52	Increased	4.756		ABCB1,Abcb1b,ABCG2,ADA,ADIPOQ,AGT,AHR,ANPEP,APOE,ATM,BACH2,BATF,BATF3,BBC3,BCL11B,BCL2A1,BCL2L11,BIRC5,BMF,Bst2,BTLA,C5AR1,CASP8,CBFB,CCL19,Ccl2,CCL21,CCL4,CCL5,CCR6,CCR7,CCR9,CD1D,CD244,CD247,CD27,CD274,CD28,CD3D,CD3E,CD3G,CD4,CD40,CD44,CD5,CD5L,CD69,CD7,CD74,CD80,CD83,CD84,CD86,CD8A,CD8B,CDKN2A,CHRNA1,CISH,CORO1A,CTSD,CTSE,CTSS,CTSV,CXCL10,CXCL16,CXCR3,CXCR4,CYP27B1,DCLRE1C,DDR1,DNASE2,DOCK8,DO…	222
Cell Death and Survival	cell death of tumor cell lines	1.82e-40		1.628		AATF,AATK,ABCB1,ABCB4,ABCC4,ABCE1,ACACA,ACKR3,ACVR1C,ADAM17,ADAMTS12,ADIPOQ,ADORA1,ADRBK1,AGT,AHR,AIFM1,AIMP1,ALCAM,ALKBH3,AMH,ANKRD1,ANXA2,AP2A2,APAF1,APEX1,APOE,APP,AR,AREG,ARG1,ARHGAP4,ARHGDIA,ARL11,ARRB2,ATAD2,ATF1,ATG7,ATM,ATP13A2,ATP2A1,ATP2B1,ATP5A1,AURKA,AURKB,BAG1,BARD1,BAX,BAZ1A,BCAS2,BCHE,BCL2A1,BCL2L11,BCL3,BCLAF1,BID,BIRC3,BIRC5,BLNK,BMP2,BMP4,BMP6,BRCA1,BRCA2,BTG1,BTG3,BTK,BUB1,C5AR…	667		Cell-To-Cell Signaling and Interaction, Hematological System Development and Function	activation of blood cells	3.5e-46	Increased	6.555		ACE,ADA,ADIPOQ,ADORA1,ADRBK1,AGT,AHR,ANGPT1,ANXA1,ANXA2,APOE,ARRB2,ATF3,ATM,B2M,BANK1,BAX,BCL11B,BCL2L11,BCL3,BDNF,BID,BLNK,BTK,C1QA,C1QTNF1,C3,C4A/C4B,C5AR1,C6,CAMK4,CARD9,CASP1,CASP8,CCL17,Ccl2,CCL2,CCL21,CCL22,CCL4,CCL5,CCR7,CD14,CD180,CD1D,CD2,CD209,CD22,CD226,CD244,CD247,Cd24a,CD27,CD276,CD28,CD300A,CD300LB,CD300LD,CD300LF,CD37,CD38,CD3D,CD3E,CD3G,CD4,CD40,CD44,CD5,CD55,CD6,CD63,CD69,CD7,CD7…	390		Cellular Function and Maintenance	cellular homeostasis	3.6e-42	Increased	4.997		A2M,A4GALT,ABCA1,ABCC2,ABCC3,ABCG1,ACAP1,ADA,ADAM17,ADIPOQ,ADRA1A,ADRA1B,AGT,Agtr1b,AHR,AIFM3,AKR1B1,ALAS2,ANGPT1,ANXA1,APLN,APOE,AQP5,ARNTL,ARSB,ATG12,ATG4C,ATG7,ATM,ATP1A2,ATP1A3,ATP1A4,ATP1B1,ATP1B2,ATP2A1,ATP2B2,ATP6V1B1,ATP6V1B2,ATP7B,AURKA,BAIAP2,BARD1,BATF,BCL11A,BCL11B,BCL2A1,BCL2L11,BCL3,BCL6,BCO2,BDKRB1,BDKRB2,BID,BIRC5,BMF,BMP4,BMP6,BNIP3,BRCA1,BTK,BVES,C1QTNF3,C3,C5AR1,CA9,CACNA1C,CAC…	523		Cellular Function and Maintenance	function of mononuclear leukocytes	6.18e-51		1.155		ABCB1,Abcb1b,AHR,ANG,APOE,ATF3,ATM,BACH2,BANK1,BATF3,BBC3,BCL2L11,BIRC3,BIRC5,BST1,BTK,BTLA,CACNB3,Ccl2,CCL2,CCR6,CCR7,CD244,CD247,CD27,CD274,CD28,CD3E,CD3G,CD4,CD40,CD44,CD69,CD72,CD74,CD80,CD84,CD86,CD8A,CD8B,Cmah,CNR2,CTSC,CTSS,CX3CR1,CXCL10,CXCL13,CXCR4,EBI3,ECM1,EMR1,FCER1G,FCGR2A,FYB,GRK6,HAVCR2,HCLS1,HLA-A,HLA-DQB1,HLA-E,HLA-G,HSH2D,ICAM1,ICOS,IFNGR2,IL10,IL10RA,IL12B,IL12RB2,IL13RA1,IL18,…	164
Cellular Movement, Hematological System Development and Function, Immune Cell Trafficking	cell movement of myeloid cells	1.24e-39	Increased	6.442		ABCA1,ADAM17,ADIPOQ,ADORA1,ADRB3,ADRBK1,AGT,AIF1,ALOX5AP,ANXA1,ANXA2,AOC3,APOE,APP,AQP9,AR,ARG1,ARRB2,B4GALT1,BID,BTK,C1QBP,C2,C3,C4A/C4B,C5AR1,C5AR2,CAMK1D,CAMP,CAPG,CASP1,CASR,CBFB,Ccl2,CCL2,CCL20,CCL21,CCL22,CCL24,CCL3L3,CCL4,CCND1,CCR3,CCR6,CCR7,CD14,CD2,CD44,CD9,CDKN1A,CEACAM1,CEBPE,CES1,CFB,CFH,CKLF,CLEC11A,CMKLR1,CNP,CNR2,COL1A1,COL4A3,CORO1A,CSF1R,CSF2RA,CSF3R,CSK,CST3,CTSB,CTSE,CTSS,CTSV…	292		Cellular Development, Cellular Growth and Proliferation, Hematological System Development and Function	proliferation of mononuclear leukocytes	5.25e-46	Increased	4.212		A2M,ABCG1,ACPP,ADA,ADIPOQ,AHR,AIF1,ANPEP,ANXA1,APOE,ARF6,ARG1,Art2b,ATM,B2M,B3GNT5,BANK1,BATF,BAX,BCL11A,BCL2A1,BCL2L11,BCL3,BIRC3,BIRC5,BLNK,BMP4,BRCA1,BTK,C10orf54,C3,C5AR1,CASP3,CASP8,CAV1,CBFB,CBS/LOC102724560,Ccl2,CCL2,CCL21,CCL4,CCL5,CCR6,CCR7,CD14,CD180,CD1D,CD2,CD209,CD22,CD226,CD244,CD247,Cd24a,CD27,CD276,CD28,CD300A,CD300C,CD37,CD38,CD3E,CD3G,CD4,CD40,CD44,CD5,CD55,CD6,CD69,CD72,CD80,CD…	384		Infectious Disease	infection of mammalia	4.68e-42	Decreased	-5.42		ADCYAP1R1,AHR,APOE,ASGR1,BATF3,BCL2A1,BCL3,BCL6,C1QA,C3,C5AR1,CAPG,CARD9,CASP1,CASP8,Ccl2,CCL3L3,CCR4,CCR6,CCR7,CD14,CD1D,CD200R1,CD28,CD4,CD40,CD44,CD5L,CD8A,CD97,CERK,CFTR,CH25H,CHRNB2,CIITA,CLEC4D,CLEC4E,CLEC7A,CX3CR1,CXCL10,CXCL16,CXCL3,CXCL6,CXCR3,CXCR4,CYBB,DUSP4,EBI3,ENTPD7,F2RL1,FAIM3,FCER1G,FCGR1A,FCGR2B,FCN1,FES,FGR,FOS,FUT4,FUT7,GBP2,GPR34,GRN,GSTM1,GUCY2C,HCK,HLA-G,HMOX1,ICOS,IFI30,If…	176		Cellular Function and Maintenance, Hematological System Development and Function	function of lymphocytes	1.54e-50		1.211		ABCB1,Abcb1b,AHR,ANG,APOE,ATF3,ATM,BACH2,BANK1,BATF3,BBC3,BCL2L11,BIRC3,BIRC5,BST1,BTK,BTLA,CACNB3,Ccl2,CCR6,CCR7,CD244,CD247,CD27,CD274,CD28,CD3E,CD3G,CD4,CD40,CD44,CD69,CD72,CD74,CD80,CD84,CD86,CD8A,CD8B,Cmah,CNR2,CTSC,CTSS,CX3CR1,CXCL10,CXCL13,CXCR4,EBI3,ECM1,EMR1,FCER1G,FCGR2A,FYB,GRK6,HAVCR2,HCLS1,HLA-A,HLA-DQB1,HLA-E,HLA-G,HSH2D,ICAM1,ICOS,IFNGR2,IL10,IL10RA,IL12B,IL12RB2,IL13RA1,IL18,IL18R…	163
Cell Morphology	morphology of cells	4.02e-39				A2M,AATK,ABCA1,ABCA2,ABCB1,Abcb1b,ABCB4,ABCD2,ABCG1,ACE,ACSBG1,ACTA1,ACTC1,ACTR2,ACVR1C,ADA,ADAM17,ADAMTS2,ADAR,ADIPOQ,ADRA1A,ADRA1B,ADRB1,ADRB3,AEBP1,AGT,AHR,AIF1,AIFM1,AMBN,ANKRD1,ANKRD2,ANKRD23,ANXA1,ANXA2,ANXA7,APAF1,APOE,APP,AQP1,AQP4,AQP7,AR,AREG,ARG1,ARHGDIA,ARHGEF2,ARHGEF28,ARID3A,ARNTL,ARPC2,ARRB2,ASPN,ASTN1,ATF7,ATG7,ATM,ATP13A2,ATP1A4,ATP1B2,ATP2A1,ATP5G3,ATP6V1B2,AURKA,B3GAT1,B3GNT5,B…	827		Cellular Development, Cellular Growth and Proliferation, Hematological System Development and Function	proliferation of lymphocytes	2.61e-45	Increased	4.064		A2M,ABCG1,ACPP,ADA,ADIPOQ,AHR,AIF1,ANXA1,APOE,ARF6,ARG1,Art2b,ATM,B2M,B3GNT5,BANK1,BATF,BAX,BCL11A,BCL2A1,BCL2L11,BCL3,BIRC3,BIRC5,BLNK,BMP4,BRCA1,BTK,C10orf54,C3,C5AR1,CASP3,CASP8,CAV1,CBFB,CBS/LOC102724560,Ccl2,CCL2,CCL21,CCL4,CCL5,CCR6,CCR7,CD14,CD180,CD1D,CD2,CD209,CD22,CD226,CD244,CD247,Cd24a,CD27,CD276,CD28,CD300A,CD300C,CD37,CD38,CD3E,CD3G,CD4,CD40,CD44,CD5,CD55,CD6,CD69,CD72,CD80,CD83,CD8…	378		Hematological System Development and Function, Tissue Morphology	quantity of T lymphocytes	4.81e-42	Increased	4.111		ABCB1,Abcb1b,ABCG2,ADA,ADIPOQ,AGT,AHR,ANPEP,APOE,ATM,BACH2,BATF,BATF3,BCL11A,BCL11B,BCL2A1,BCL2L11,BIRC5,BMF,BTLA,C5AR1,CAMK4,CASP3,CASP8,CBFB,CCL19,Ccl2,CCL21,CCL4,CCL5,CCNB2,CCR4,CCR6,CCR7,CCR9,CD1D,CD244,CD247,CD27,CD28,CD3D,CD3E,CD3G,CD4,CD40,CD44,CD5,CD5L,CD69,CD7,CD80,CD83,CD84,CD86,CD8A,CD8B,CDKN1A,CDKN2A,CHST3,CIITA,CISH,CORO1A,CTSD,CTSE,CTSS,CTSV,CXCL10,CXCL16,CXCR3,CXCR4,CYP27B1,DCLRE1C…	241		Cellular Movement, Hematological System Development and Function, Immune Cell Trafficking, Inflammatory Response	cell movement of phagocytes	1.04e-48	Increased	6.203		ABCA1,ADAM17,ADIPOQ,ADORA1,ADRB3,AGT,AIF1,ALB,ALCAM,ANGPT1,ANXA1,APOE,ARG1,B4GALT1,BID,BTK,C2,C3,C4A/C4B,C5AR1,C5AR2,C6,CAMK1D,CAPG,CASP1,CCL17,CCL19,Ccl2,CCL2,CCL21,CCL22,CCL3L3,CCL4,CCL5,Ccl9,CCR6,CCR7,CD14,CD28,CD4,CD40,CD44,CD69,CD74,CD80,CD86,CDH1,CEBPE,CES1,CFB,CFH,CKLF,CLEC4M,CNR1,CNR2,COL4A3,CORO1A,CSF1R,CSF2RA,CSF3R,CTSB,CTSE,CTSS,CTSV,CTSZ,CX3CR1,CXADR,CXCL10,CXCL11,CXCL13,Cxcl3,CXCR1,C…	219
Organismal Survival	organismal death	2.21e-38	Decreased	-9.285	bias	A2M,ABCA1,ABCA2,Abcb1b,ABCB4,ABCC4,ACACA,ACE,ACE2,ACKR3,ACSS1,ACTA1,ACTB,ACTC1,ACTG1,ACTL6A,ADA,ADAM17,ADAM19,ADAM23,ADAMTS1,ADAR,ADARB1,ADCY7,ADCYAP1R1,ADH1C,ADH7,ADIPOQ,ADORA1,ADRA1A,ADRA1B,ADRA2B,ADRA2C,ADRB1,ADRBK1,AEBP1,AGT,AHR,AIFM1,ALDH1A1,ALDH5A1,ALKBH3,ANGPTL3,ANGPTL4,ANK3,ANKH,ANXA1,ANXA7,Aox4,APAF1,APEX1,APOBEC1,APOE,APP,APRT,AQP1,AQP4,AR,ARC,AREG,ARF6,ARFRP1,ARG1,ARHGDIA,ARHGDIB,ARID3…	975		Connective Tissue Disorders, Inflammatory Disease, Skeletal and Muscular Disorders	arthritis	1.23e-44	Increased	3.815		ABCB1,ABCC2,ABCG2,Acan,ACE,ACSL1,ACTA1,ACTL6A,ADA,ADAMTS14,ADAMTS2,ADAMTS4,ADAMTS7,ADAMTS9,ADCY8,ADIPOQ,ADM,ADRA1A,ADRA1B,ADRA1D,ADRA2B,ADRA2C,ADRB1,ADRB3,AHR,AIF1,AKR1A1,ALAS2,ALOX12,ALPL,ANXA1,APAF1,APOE,AQP9,AR,ARG1,ATIC,ATM,B2M,BARD1,BCL2L11,BCL3,BDNF,BIRC5,BLNK,BMP4,BMP5,BTC,C15orf27,C1QA,C1QTNF3,C2,C3,C4A/C4B,C5AR1,C6,C9orf72,CACNA1B,CACNA2D3,CAMK1,CAMK2D,CASP1,CASP3,CASP8,CCHCR1,CCL17,CCL1…	468		Cellular Development, Cellular Growth and Proliferation, Hematological System Development and Function	proliferation of immune cells	2.83e-40	Increased	4.062		A2M,ABCB1,ABCG1,ACPP,ACTL6A,ADA,ADIPOQ,AHR,AIF1,ANPEP,ANXA1,APOE,ARG1,Art2b,ATM,B3GNT5,BANK1,BATF,BCL11A,BCL2A1,BCL2L11,BCL3,BCL6,BIRC3,BIRC5,BLNK,BMP4,BRCA1,BTG1,BTK,BTLA,C10orf54,C3,C5AR1,CASP3,CASP8,CBFB,Ccl2,CCL2,CCL21,CCL4,CCL5,CCNA2,CCR6,CCR7,CD14,CD180,CD1D,CD2,CD226,CD244,CD247,CD27,CD28,CD300A,CD300C,CD37,CD3E,CD3G,CD4,CD40,CD44,CD5,CD6,CD69,CD72,CD80,CD83,CD84,CD86,CD8A,CDKN1A,CDKN2A,CD…	316		Metabolic Disease	glucose metabolism disorder	3.53e-48		1.303		AACS,ABCA1,ABCG1,ACAT2,ACTA2,ADARB1,ADCY1,ADCYAP1R1,ADIPOQ,ADRA1D,ADRA2C,ADRB1,ADRB3,AGT,AIF1,AKR1B1,ALB,ALOX12,ALOX15,ANXA1,AOC1,APLN,APOB,APOE,Apol7e (includes others),AQP7,ARHGAP15,Art2b,ASIC2,ATF3,ATP1A2,BACH2,BANK1,BCL2L11,BDNF,BMP7,BTC,C1QA,C1S,C2,C3,CA13,CA3,CA4,CACNA1B,CACNA1C,CACNA1E,CACNA1S,CACNA2D3,CALB1,CASP1,CASP8,CCL19,Ccl2,CCL2,CCL22,CCL3L3,CCL4,CCL5,Ccl6,Ccl9,CCR6,CCR7,CCR9,CD180,…	390
Cellular Development	differentiation of cells	2.51e-38	Increased	4.049		A2M,ABCC4,ACACA,ACE,ACSL4,ACTR3,ACVR1C,ADA,ADAM17,ADAMTS12,ADAMTS9,ADAR,ADCY6,ADIPOQ,ADORA1,ADRA1A,ADRA2B,ADRA2C,ADRB1,ADRB3,ADRBK1,AGT,AHR,AIFM1,ALCAM,ALDH6A1,ALYREF,AMBN,AMH,AMOTL2,ANK3,ANKRD2,ANPEP,ANXA1,ANXA2,APAF1,APLN,APOE,APP,AR,AREG,ARF6,ARID3A,ARID5A,ARNTL,ARPC5,ARPP21,Arxes1/Arxes2,ASPA,ASPM,ASPN,ATF5,ATM,ATPIF1,AURKB,AXIN2,BACE1,BAG1,BAI1,BAIAP2,BATF,BATF3,BAX,BCAP29,BCL11A,BCL2A1,BCL2…	902		Connective Tissue Disorders, Skeletal and Muscular Disorders	arthropathy	1.42e-44	Increased	3.848		ABCB1,ABCC2,ABCG2,Acan,ACE,ACSL1,ACTA1,ACTL6A,ADA,ADAMTS14,ADAMTS2,ADAMTS4,ADAMTS7,ADAMTS9,ADCY8,ADIPOQ,ADM,ADRA1A,ADRA1B,ADRA1D,ADRA2B,ADRA2C,ADRB1,ADRB3,AHR,AIF1,AKR1A1,ALAS2,ALOX12,ALPL,ANXA1,APAF1,APOE,AQP9,AR,ARG1,ARNTL,ATIC,ATM,B2M,BARD1,BCL2L11,BCL3,BDNF,BIRC5,BLNK,BMP4,BMP5,BTC,C15orf27,C1QA,C1QTNF3,C2,C3,C4A/C4B,C5AR1,C6,C9orf72,CACNA1B,CACNA2D3,CAMK1,CAMK2D,CASP1,CASP3,CASP8,CCHCR1,CCL1…	474		Cell Death and Survival	apoptosis	2.97e-40		0.015		A2M,A4GALT,ABCA1,ABCB1,ABCG1,ABCG2,ACE,ACSL4,ACVR1C,ADA,ADAM17,ADCYAP1R1,ADIPOQ,ADORA1,ADRA1A,ADRA1B,ADRA1D,ADRB1,AGT,Agtr1b,AHR,AIF1,AIFM3,AKAP12,AKR1B1,ALCAM,ALDH1A1,ALDH1A2,ALDH3A1,ALDOC,ALK,ALKBH3,ALOX12,ALOX15B,AMH,AMIGO2,ANGPT1,ANGPT4,ANPEP,ANXA1,APBB3,APLN,APOBEC3B,APOE,AQP7,ARC,ARG1,ARG2,ARHGAP18,ARHGAP4,ARL11,ARNT2,ARSB,Art2b,ASTN1,ATF3,ATF5,ATG12,ATG7,ATM,ATP1A2,ATP2A1,ATP2B2,ATP6V0D2,A…	808		Cellular Development	differentiation of cells	5.46e-48	Increased	4.651		ABCG2,ACTR3,ACVR1C,ADA,ADAM17,ADAR,ADIPOQ,ADORA1,ADRA2C,ADRB1,ADRB3,AGT,AHR,ALAS2,ALB,ALCAM,ALDH1A2,ALOX12,ALOX15B,ALPK3,ALPL,ANG,ANGPT1,ANPEP,ANXA1,APLN,APLNR,APOE,ARNTL,ARPP21,Arxes1/Arxes2,ASPA,ASPN,ATF3,ATF5,ATM,ATP2B2,ATP6V0D2,BACH2,BATF,BATF3,BCL11B,BCL2A1,BCL2L11,BDNF,BHLHE22,BIRC2,BLNK,BMP6,BMP7,BMX,BNIP3,BRINP1,BRINP2,BTC,BTG1,BTK,C10orf11,C10orf54,C17orf96,C1QC,C3,C5AR1,CADM1,CAMK1,CASP…	584
Cell Death and Survival	cell survival	1.32e-37	Increased	6.521	bias	ABCB1,Abcb1b,ABCB4,ABCC3,ACE,ACKR3,ACSL5,ACTL6A,ADAM17,ADAMTS1,ADAR,ADIPOQ,ADORA1,ADRBK1,AEN,AHR,AICDA,AIFM1,AIMP1,ALCAM,ALKBH3,AMH,ANTXR1,APAF1,APEX1,APLN,APOE,APP,AR,AREG,ASCC3,ASS1,ATF1,ATF5,ATG7,ATM,ATP7B,AURKA,AURKB,BAG1,BARD1,BAX,BCL2A1,BCL2L11,BCL3,BCLAF1,BID,BIRC5,BMP2,BMP4,BMP6,BRCA1,BRCA2,BTC,BTK,C11orf31,C1QTNF4,C3,C5AR2,CA2,CA9,CACNB3,Calm1 (includes others),CAMK2B,CAMP,CARS,CASP1,CAS…	612		Inflammatory Response	inflammation of body region	3.18e-44		-1.955		A2M,ABCA1,ABCB1,ABCB4,ABCC2,ABCC4,ABCG2,ACE,ACKR2,ACTB,ADA,ADAM17,ADD2,ADIPOQ,ADORA1,AGR2,AGT,Agtr1b,AHR,ALCAM,ALOX12,ALOX15,AMPD3,ANGPT1,ANXA1,ANXA7,APOE,APRT,ARG1,ATF3,ATM,B2M,BATF,BAX,BCL2L11,BDKRB1,BID,BIN3,BIRC2,BIRC3,BIRC5,BMF,C10orf54,C1QA,C3,C4A/C4B,C5AR1,C5AR2,C6,CA1,CA13,CA14,CA3,CA4,CA9,CARD9,CASP1,CASP3,CASP4,CASP7,CAV1,CAV3,CBS/LOC102724560,Ccl2,CCL2,CCL21,CCL22,CCL3L3,CCL4,CCL5,Ccl6…	456		Cellular Development, Cellular Growth and Proliferation	proliferation of blood cells	4.08e-40	Increased	3.993		A2M,ABCB1,ABCG1,ACPP,ACTL6A,ADA,ADIPOQ,AHR,AIF1,ANPEP,ANXA1,APOE,ARG1,Art2b,ATG7,ATM,B3GNT5,BANK1,BATF,BCL11A,BCL2A1,BCL2L11,BCL3,BCL6,BIRC3,BIRC5,BLNK,BMP4,BRCA1,BTG1,BTK,BTLA,C10orf54,C3,C5AR1,CASP3,CASP8,CBFB,Ccl2,CCL2,CCL21,CCL3L3,CCL4,CCL5,CCNA2,CCND1,CCR6,CCR7,CD14,CD180,CD1D,CD2,CD226,CD244,CD247,CD27,CD28,CD300A,CD300C,CD37,CD3E,CD3G,CD4,CD40,CD44,CD5,CD6,CD69,CD72,CD80,CD83,CD84,CD86,CD8…	331		Connective Tissue Disorders, Inflammatory Disease, Skeletal and Muscular Disorders	Rheumatic Disease	7.18e-48	Increased	2.232		ABCB1,ABCG2,Acan,ACTA2,ADA,ADAM17,ADAMTS14,ADCY8,ADIPOQ,ADRA1D,ADRA2C,ADRB1,ADRB3,AHR,AIF1,ALAS2,ALB,ALOX12,ALPL,ANG,ANXA1,APOE,ARG1,ASPN,ATM,BANK1,BCL2L11,BDNF,BIRC5,BLNK,BMX,BTC,C15orf27,C1QA,C1QTNF3,C1S,C2,C3,C4A/C4B,C5AR1,C6,CACNA1B,CACNA2D3,CAMK1,CAMK2B,CASP1,CASP8,CCL17,CCL19,Ccl2,CCL2,CCL21,CCL3L3,CCL4,CCL5,Ccl6,Ccl7,Ccl9,Ccr2,CCR6,CD180,CD1D,CD200R1,CD226,CD244,CD247,CD27,CD274,CD28,CD3D,…	344
Hematological System Development and Function, Tissue Morphology	quantity of myeloid cells	3.87e-37		-1.161		ADA,ADAM17,ADAMTS12,ADIPOQ,AHR,APOE,APP,ARHGDIA,ARHGDIB,ARID3A,ARNTL,B4GALT1,BCL2L11,BID,BRCA2,C3,C4A/C4B,C5AR1,C5AR2,CAMP,CASP8,Ccl2,CCL2,CCL22,CCL24,CCL3L3,CCR3,CCR4,CCR6,CD101,CD19,CD1D,CD200R1,CD22,Cd24a,CD300A,CD34,CD40,CD8A,CD97,CDKN1A,CDKN1B,CEBPE,CERK,CFH,CLEC11A,CLEC4E,CLEC7A,CMKLR1,CNR2,CSF1R,CSF2RB,CSF3R,CTSE,CXCL6,CXCR2,CXCR4,CYBB,CYP1A1,DCK,DCN,DIAPH1,DOK1,DOK2,E2F4,ESR2,ETV6,F2RL1,F…	205		Connective Tissue Disorders, Inflammatory Disease, Skeletal and Muscular Disorders	Rheumatic Disease	3.95e-43	Increased	3.39		ABCB1,ABCC2,ABCG2,Acan,ACE,ACSL1,ACTA1,ACTA2,ACTL6A,ADA,ADAM17,ADAMTS14,ADAMTS2,ADAMTS4,ADAMTS7,ADAMTS9,ADCY8,ADIPOQ,ADM,ADRA1A,ADRA1B,ADRA1D,ADRA2B,ADRA2C,ADRB1,ADRB3,AHR,AIF1,AKR1A1,ALAS2,ALOX12,ALPL,ANXA1,APAF1,APOE,AQP9,AR,ARG1,ATIC,ATM,B2M,BANK1,BARD1,BAX,BCL2L11,BCL3,BDNF,BIRC5,BLNK,BMP4,BMP5,BTC,C15orf27,C1QA,C1QTNF3,C2,C3,C4A/C4B,C5AR1,C6,C9orf72,CACNA1B,CACNA2D3,CAMK1,CAMK2B,CAMK2D,CASP1…	505		Cellular Development, Cellular Growth and Proliferation, Hematological System Development and Function	proliferation of mononuclear leukocytes	3.84e-39	Increased	3.916		A2M,ABCG1,ACPP,ADA,ADIPOQ,AHR,AIF1,ANPEP,ANXA1,APOE,ARG1,Art2b,ATM,B3GNT5,BANK1,BATF,BCL11A,BCL2A1,BCL2L11,BCL3,BCL6,BIRC3,BIRC5,BLNK,BMP4,BRCA1,BTK,BTLA,C10orf54,C3,C5AR1,CASP3,CASP8,CBFB,Ccl2,CCL2,CCL21,CCL4,CCL5,CCR6,CCR7,CD14,CD180,CD1D,CD2,CD226,CD244,CD247,CD27,CD28,CD300A,CD300C,CD37,CD3E,CD3G,CD4,CD40,CD44,CD5,CD6,CD69,CD72,CD80,CD83,CD84,CD86,CD8A,CDKN1A,CDKN2A,CDKN2B,CHRNB2,CIITA,CISH,C…	297		Cellular Movement, Hematological System Development and Function, Immune Cell Trafficking	cell movement of myeloid cells	1.29e-47	Increased	5.843		ABCA1,ADAM17,ADIPOQ,ADORA1,ADRB3,AGT,AIF1,ALB,ANGPT1,ANXA1,APOE,ARG1,B4GALT1,BID,BTK,C2,C3,C4A/C4B,C5AR1,C5AR2,C6,CAMK1D,CAPG,CASP1,CBFB,CCL17,CCL19,Ccl2,CCL2,CCL21,CCL22,CCL3L3,CCL4,CCL5,CCR6,CCR7,CD14,CD2,CD28,CD4,CD44,CD69,CD74,CEBPE,CES1,CFB,CFH,CKLF,CNR1,CNR2,COL4A3,CORO1A,CRYAB,CSF1R,CSF2RA,CSF3R,CTSB,CTSE,CTSS,CTSV,CX3CR1,CXADR,CXCL10,CXCL11,Cxcl3,Cxcl9,CXCR1,CXCR3,CXCR4,CYBB,EDN1,EDNRA,ED…	214
Cell Death and Survival	cell death of blood cells	4.35e-37	Increased	2.56		ABCB1,ABCC4,ABCG1,ACTL6A,ADA,ADAM17,ADRB1,AHR,AICDA,AIFM1,AIMP1,ANPEP,ANXA1,APAF1,APOE,APP,Art2b,ATF7,ATM,AURKB,BAG1,BAX,BCL11A,BCL2A1,BCL2L11,BCL3,BID,BIRC3,BIRC5,BLNK,BMP2,BMP4,BRCA1,BTG1,BTK,C3,CACNB3,CAMP,CASP1,CASP3,CASP6,CASP7,CASP8,CBFB,CCDC86,Ccl2,CCL2,CCL21,CCL3L3,CCL4,CCNB1,CCR7,CD14,CD19,CD2,CD22,CD226,CD247,Cd24a,CD27,CD274,CD300A,CD38,CD40,CD44,CD5,CD7,CD80,CD86,CD8A,CD9,CDK1,CDK2,CD…	348		Cellular Movement, Hematological System Development and Function, Immune Cell Trafficking, Inflammatory Response	cell movement of phagocytes	4.42e-42	Increased	7.103		ABCA1,ADAM17,ADIPOQ,ADM,ADORA1,ADRB3,ADRBK1,AGT,AIF1,ALCAM,ANGPT1,ANXA1,ANXA2,AOC3,APOE,AQP9,AR,ARG1,B4GALT1,BID,BTK,C2,C3,C4A/C4B,C5AR1,C5AR2,C6,CAMK1D,CAPG,CASP1,CAV1,CCL17,CCL19,Ccl2,CCL2,CCL21,CCL22,CCL3L3,CCL4,CCL5,Ccl9,CCND1,CCR3,CCR6,CCR7,CD14,CD209,CD28,CD38,CD4,CD40,CD44,CD55,CD69,CD80,CD86,CD9,CDH1,CDKN1A,CEBPE,CES1,CFB,CFH,CFTR,CKLF,CLEC11A,CLEC4M,CMKLR1,CNR1,CNR2,COL1A1,COL4A3,CORO1A,…	299		Cellular Development, Cellular Growth and Proliferation, Hematological System Development and Function	proliferation of lymphocytes	2.18e-38	Increased	3.806		A2M,ABCG1,ACPP,ADA,ADIPOQ,AHR,AIF1,ANXA1,APOE,ARG1,Art2b,ATM,B3GNT5,BANK1,BATF,BCL11A,BCL2A1,BCL2L11,BCL3,BCL6,BIRC3,BIRC5,BLNK,BMP4,BRCA1,BTK,BTLA,C10orf54,C3,C5AR1,CASP3,CASP8,CBFB,Ccl2,CCL2,CCL21,CCL4,CCL5,CCR6,CCR7,CD14,CD180,CD1D,CD2,CD226,CD244,CD247,CD27,CD28,CD300A,CD300C,CD37,CD3E,CD3G,CD4,CD40,CD44,CD5,CD6,CD69,CD72,CD80,CD83,CD84,CD86,CD8A,CDKN1A,CDKN2A,CDKN2B,CHRNB2,CIITA,CISH,CLCF1,C…	292		Cellular Function and Maintenance	function of phagocytes	5.36e-46		1.352		ADA,AHR,ANPEP,APOE,ATM,B4GALT1,BATF3,BCL2A1,BIRC3,BTK,C3,CAPG,CARD9,CASP8,Ccl2,CCL2,CCL5,CCR6,CCR7,CD14,CD200R1,CD274,CD300A,CD300LF,CD40,CEBPE,CLCN3,CLEC4E,CLEC7A,CNR2,CSF1R,CTSZ,CXCL10,CYBB,DOCK8,DOK1,DOK2,DUSP2,FCER1G,FCGR1A,FCGR2A,FCGR2B,FES,FGR,FOS,FUT7,GPR68,GRN,GSN,HAVCR2,HCK,HGF,HLA-G,HSPB1,ICAM1,IFIH1,IL10,IL12B,IL18,IL1B,IL1R1,IL21R,IL2RG,IL4R,IRF1,ITGAD,ITGAL,ITGAM,ITGB2,JAK3,LAT,LAT2,…	146
Cellular Development, Cellular Growth and Proliferation, Hematological System Development and Function	proliferation of immune cells	1.7e-36	Increased	5.359		A2M,ABCB1,ABCG1,ACPP,ACTL6A,ADA,ADIPOQ,AHR,AIF1,ANPEP,ANXA1,APOE,ARF6,ARG1,ARHGDIA,ARHGDIB,Art2b,ATM,B3GNT5,BANK1,BATF,BAX,BCL11A,BCL2A1,BCL2L11,BCL3,BCLAF1,BIRC3,BIRC5,BLNK,BMP4,BRCA1,BTG1,BTK,C10orf54,C1QBP,C3,C5AR1,CALCB,CAMP,CASP3,CASP8,CBFB,Ccl2,CCL2,CCL20,CCL21,CCL4,CCNA2,CCR6,CCR7,CD14,CD180,CD19,CD1D,CD2,CD209,CD22,CD226,CD244,CD247,Cd24a,CD27,CD274,CD300A,CD300C,CD37,CD38,CD3G,CD40,CD44,…	387		Cellular Movement, Hematological System Development and Function, Immune Cell Trafficking	cell movement of myeloid cells	4.71e-42	Increased	6.844		ABCA1,ADAM17,ADIPOQ,ADM,ADORA1,ADRB3,ADRBK1,AGT,AIF1,ANGPT1,ANXA1,ANXA2,AOC3,APOE,AQP9,AR,ARG1,ARRB2,B4GALT1,BID,BTK,C2,C3,C4A/C4B,C5AR1,C5AR2,C6,CAMK1D,CAPG,CASP1,CAV1,CBFB,CCL17,CCL19,Ccl2,CCL2,CCL21,CCL22,CCL3L3,CCL4,CCL5,CCND1,CCR3,CCR6,CCR7,CD14,CD2,CD28,CD4,CD44,CD55,CD69,CD9,CDKN1A,CEBPE,CES1,CFB,CFH,CFTR,CKLF,CLEC11A,CMA1,CMKLR1,CNR1,CNR2,COL1A1,COL4A3,CORO1A,CRYAB,CSF1R,CSF2RA,CSF3R,CST3…	294		Cellular Movement, Hematological System Development and Function, Immune Cell Trafficking	cell movement of myeloid cells	2.54e-38	Increased	6.551		ABCA1,ADAM17,ADIPOQ,ADORA1,AGT,AIF1,ANGPT1,ANXA1,AOC3,APOE,ARG1,BID,BTK,C2,C3,C5AR1,C5AR2,C6,CAPG,CASP1,CBFB,CCL17,CCL19,Ccl2,CCL2,CCL21,CCL22,CCL3L3,CCL4,CCL5,CCND1,CCR6,CCR7,CD14,CD2,CD28,CD4,CD44,CD69,CD9,CDKN1A,CES1,CFH,CFTR,CKLF,CLEC11A,CMA1,CNR1,CNR2,COL1A1,COL4A3,CORO1A,CRYAB,CSF1R,CSF2RA,CSF3R,CST3,CTSB,CTSE,CTSS,CTSV,CX3CR1,CXADR,CXCL10,CXCL11,CXCL14,CXCL2,Cxcl3,CXCL3,CXCL6,Cxcl9,CXCR1,C…	234		Humoral Immune Response, Protein Synthesis	quantity of immunoglobulin	1.41e-45		1.024		APOE,ARNTL,ATF3,ATM,B3GNT5,BACH2,BANK1,BATF,BCL2L11,BLNK,BMF,BST1,BTK,BTLA,C1QA,C1QTNF3,C4A/C4B,Ccl2,CCR6,CCR7,CD180,CD1D,CD274,CD28,CD37,CD40,CD69,CD72,CD74,CD80,CD83,CD84,CD86,CDH17,CH25H,CLEC4D,CLEC4E,Cmah,CTSE,CTSS,CXCL10,Cxcl9,CYP7B1,DAPP1,DLK1,DNASE2,DOCK8,DOK1,ECM1,ESR2,F2RL1,FAIM3,FCER1G,FCGR1A,FCGR2B,FCRLB,GADD45A,GAPT,GCNT3,HEXB,HLA-DOA,HLA-DQB1,ICOS,IKZF3,IL10,IL13RA1,IL1R1,IL21R,IL2RB…	141
Inflammatory Response	inflammation of body region	2.61e-36	Decreased	-2.142		A2M,ABCA1,ABCB1,ABCB4,ABCC2,ABCC4,ACE,ACKR2,ACTB,ADA,ADAM17,ADAMTS12,ADIPOQ,ADORA1,AGT,AHR,ALCAM,AMPD3,AMY2B,ANXA1,ANXA7,APOA2,APOE,APP,APRT,ARG1,ARHGDIA,ARID5A,ATG16L1,ATM,B3GNT6,BATF,BAX,BCL2L11,BID,BIRC3,BIRC5,C10orf54,C3,C4A/C4B,C5AR1,C5AR2,CA12,CA13,CA14,CA2,CA3,CA9,CALCB,CAMP,CARD9,CASP1,CASP3,CASP7,CAV3,Ccl2,CCL2,CCL21,CCL22,CCL3L3,CCL4,Ccl6,CCR4,CCR6,CCR7,CCR9,CD14,CD19,CD1D,CD2,Cd24a,CD2…	440		Organismal Survival	organismal death	6.32e-42	Decreased	-6.317	bias	A2M,A4GALT,ABCA1,ABCA2,Abcb1b,ABCB4,ABCC4,ABCC9,ABR,ACACA,ACE,ACE2,ACKR3,ACSS1,ACTA1,ACTA2,ACTB,ACTG1,ACTL6A,ADA,ADAM17,ADAM19,ADAMTS4,ADARB1,ADCY7,ADH1C,ADH7,ADIPOQ,ADM,ADORA1,ADRA1A,ADRA1B,ADRA2B,ADRA2C,ADRB1,ADRBK1,AEBP1,AFMID,AGR2,AGT,Agtr1b,AHR,AIFM1,AKAP10,ALAS2,ALDH1A1,ALDH5A1,ALKBH3,ALOX12,ALOX15,ALPL,ANGPT1,ANGPTL3,ANGPTL4,ANO1,ANXA1,ANXA7,Aox4,APAF1,APEX1,APLNR,APOBEC1,APOE,APRT,AQP1,AQ…	976		Cell Death and Survival	cell death of immune cells	4.93e-38	Increased	3.008		ABCB1,ABCG1,ACTL6A,ADA,ADAM17,ADRB1,AHR,ALK,ANPEP,ANXA1,APOE,Art2b,ATF3,ATM,AURKB,BCL11A,BCL11B,BCL2A1,BCL2L11,BCL3,BCL6,BID,BIRC3,BIRC5,BLK,BLNK,BMF,BMP4,BRCA1,BTG1,BTK,BTLA,C1QA,C3,CACNB3,CAMK4,CASP1,CASP3,CASP4,CASP6,CASP7,CASP8,CBFB,CCL19,Ccl2,CCL2,CCL21,CCL4,CCL5,CCNB1,CCR7,CD14,CD2,CD226,CD247,CD27,CD28,CD300A,CD3E,CD4,CD40,CD44,CD5,CD5L,CD69,CD7,CD80,CD86,CD8A,CD9,CDK1,CDKN1A,CDKN2A,CHEK2,…	271		Cellular Growth and Proliferation	proliferation of cells	1.8e-45	Increased	2.937		ABCB1,Abcb1b,ABCB4,ABCC3,ABCG1,ABCG2,ACE2,ACER2,ACPP,ACSL5,ACTG1,ACVR1C,ADA,ADAM17,ADAR,ADARB1,ADCY1,ADCYAP1R1,ADIPOQ,ADORA1,ADRA1D,AGR2,AGT,AHR,AIF1,AKR1B1,AKR1B10,ALB,ALCAM,ALDH1A2,ALKBH3,ALOX12,ALOX15,ALOX15B,ANG,ANGPT1,ANGPTL4,Anp32b,ANPEP,ANXA1,ANXA10,APLN,APLNR,APOBEC1,APOE,AQP7,ARG1,ARL11,ARNTL,ARNTL2,Art2b,ASIC2,ATF3,ATF5,ATM,AVPR1B,B3GAT1,B3GNT5,B4GALT1,B4GALT6,B4GALT7,BACH2,BANK1,BATF,B…	854
Cell Death and Survival	cell viability	2.69e-36	Increased	6.354	bias	ABCB1,Abcb1b,ABCB4,ABCC3,ACE,ACKR3,ACSL5,ACTL6A,ADAM17,ADAMTS1,ADAR,ADIPOQ,ADORA1,ADRBK1,AEN,AICDA,AIFM1,AIMP1,ALKBH3,AMH,ANTXR1,APAF1,APEX1,APLN,APOE,APP,AR,AREG,ASCC3,ASS1,ATF1,ATF5,ATG7,ATM,ATP7B,AURKA,AURKB,BAG1,BARD1,BAX,BCL2A1,BCL2L11,BCL3,BCLAF1,BID,BIRC5,BMP2,BMP4,BMP6,BRCA1,BRCA2,BTC,BTK,C11orf31,C1QTNF4,C3,C5AR2,CA2,CA9,CACNB3,Calm1 (includes others),CAMK2B,CARS,CASP1,CASP3,CASP6,CASP7,…	570		Cell Death and Survival	cell death of immune cells	9.87e-42	Increased	3.285		ABCB1,ABCC4,ABCG1,ACTL6A,ADA,ADAM17,ADRB1,AHR,AIFM1,ANPEP,ANXA1,APAF1,APOE,Art2b,ATF3,ATM,AURKB,BAG1,BAX,BCL11A,BCL11B,BCL2A1,BCL2L11,BCL3,BID,BIRC2,BIRC3,BIRC5,BLNK,BMF,BMP4,BRCA1,BTG1,BTK,C1QA,C3,CACNB3,CAMK4,CASP1,CASP3,CASP4,CASP6,CASP7,CASP8,CAV1,CBFB,CCDC86,CCL19,Ccl2,CCL2,CCL21,CCL4,CCL5,CCNB1,CCR7,CD14,CD2,CD22,CD226,CD247,Cd24a,CD27,CD28,CD300A,CD38,CD3E,CD4,CD40,CD44,CD5,CD5L,CD69,CD7,C…	343		Cell Death and Survival	cell death of blood cells	1.62e-37	Increased	2.982		ABCB1,ABCG1,ACTL6A,ADA,ADAM17,ADRB1,AHR,ALK,ANPEP,ANXA1,APOE,Art2b,ATF3,ATM,AURKB,BCL11A,BCL11B,BCL2A1,BCL2L11,BCL3,BCL6,BID,BIRC3,BIRC5,BLK,BLNK,BMF,BMP4,BRCA1,BTG1,BTK,BTLA,C1QA,C3,CACNB3,CAMK4,CASP1,CASP3,CASP4,CASP6,CASP7,CASP8,CBFB,CCL19,Ccl2,CCL2,CCL21,CCL3L3,CCL4,CCL5,CCNB1,CCR7,CD14,CD2,CD226,CD247,CD27,CD28,CD300A,CD3E,CD4,CD40,CD44,CD5,CD5L,CD69,CD7,CD80,CD86,CD8A,CD9,CDK1,CDKN1A,CDKN2A…	279		Protein Synthesis	production of protein	1.85e-45		1.512		ADAR,APOE,ARNTL,ATF3,ATM,B3GNT5,BACH2,BANK1,BATF,BCL2L11,BLNK,BMF,BST1,BTK,BTLA,C1QA,C1QTNF3,C4A/C4B,C5AR1,Ccl2,CCR6,CCR7,CD180,CD1D,CD274,CD28,CD37,CD40,CD69,CD72,CD74,CD80,CD83,CD84,CD86,CDH17,CH25H,CLEC4D,CLEC4E,Cmah,CTSE,CTSS,CXCL10,Cxcl9,CYP7B1,DAPP1,DLK1,DNASE2,DOCK8,DOK1,ECM1,ESR2,F2RL1,FAIM3,FCER1G,FCGR1A,FCGR2B,FCRLB,GADD45A,GAPT,GCNT3,HEXB,HLA-DOA,HLA-DQB1,ICOS,IKZF3,IL10,IL13RA1,IL1R1,…	151
Cellular Development, Cellular Growth and Proliferation	proliferation of blood cells	4.61e-36	Increased	5.53		A2M,ABCB1,ABCG1,ACPP,ACTL6A,ADA,ADIPOQ,AHR,AIF1,ANPEP,ANXA1,APOE,ARF6,ARG1,ARHGDIA,ARHGDIB,Art2b,ATG7,ATM,B3GNT5,BANK1,BATF,BAX,BCL11A,BCL2A1,BCL2L11,BCL3,BCLAF1,BIRC3,BIRC5,BLNK,BMP4,BRCA1,BTG1,BTK,C10orf54,C1QBP,C3,C5AR1,CALCB,CAMP,CASP3,CASP8,CBFB,Ccl2,CCL2,CCL20,CCL21,CCL24,CCL3L3,CCL4,CCNA2,CCND1,CCR6,CCR7,CD14,CD163,CD180,CD19,CD1D,CD2,CD209,CD22,CD226,CD244,CD247,Cd24a,CD27,CD274,CD300A,CD…	406		Hematological System Development and Function, Tissue Morphology	quantity of T lymphocytes	1.03e-41	Increased	4.167		ABCB1,Abcb1b,ABCG2,ADA,ADIPOQ,AGT,AHR,ANPEP,APOE,ATM,B2M,BATF,BATF3,BAX,BCL11A,BCL11B,BCL2A1,BCL2L11,BIRC5,BMF,C5AR1,CAMK4,CASP3,CASP8,CBFB,CCL19,Ccl2,CCL21,CCL4,CCL5,CCNB2,CCR6,CCR7,CCR9,CD1D,CD244,CD247,CD27,CD28,CD3D,CD3E,CD3G,CD4,CD40,CD44,CD5,CD5L,CD69,CD7,CD80,CD83,CD84,CD86,CD8A,CD8B,CDKN1A,CDKN1B,CDKN2A,CDKN2C,CHRNA1,CHST3,CIITA,CISH,CLEC10A,CMKLR1,CORO1A,CSF2RB,CTLA4,CTSD,CTSE,CTSS,CTSV,…	293		Cellular Movement, Hematological System Development and Function, Immune Cell Trafficking, Inflammatory Response	cell movement of phagocytes	1.88e-37	Increased	6.569		ABCA1,ADAM17,ADIPOQ,ADORA1,AGT,AIF1,ALCAM,ANGPT1,ANXA1,AOC3,APOE,ARG1,BID,BTK,C2,C3,C5AR1,C5AR2,C6,CAPG,CASP1,CCL17,CCL19,Ccl2,CCL2,CCL21,CCL22,CCL3L3,CCL4,CCL5,Ccl9,CCND1,CCR6,CCR7,CD14,CD28,CD4,CD40,CD44,CD69,CD80,CD86,CD9,CDH1,CDKN1A,CES1,CFH,CFTR,CKLF,CLEC11A,CLEC4M,CNR1,CNR2,COL1A1,COL4A3,CORO1A,CSF1R,CSF2RA,CSF3R,CST3,CTSB,CTSE,CTSS,CTSV,CTSZ,CX3CR1,CXADR,CXCL10,CXCL11,CXCL14,CXCL2,Cxcl3,CX…	236		Endocrine System Disorders, Gastrointestinal Disease, Immunological Disease, Metabolic Disease	insulin-dependent diabetes mellitus	2.73e-45		1.568		ABCA1,ABCG1,ACTA2,AGT,AIF1,ANXA1,Apol7e (includes others),ARHGAP15,Art2b,BACH2,BANK1,CASP1,CCL19,Ccl2,CCL2,CCL22,CCL3L3,CCL4,CCL5,Ccl6,Ccl9,CCR6,CCR7,CCR9,CD180,CD1D,CD226,CD27,CD274,CD28,CD300A,CD300C,CD3D,CD3E,CD3G,CD4,CD40,CD5,CD7,CD74,CD80,CD84,CD86,CD96,CDH17,CFB,CFH,CLEC12A,CLEC4A,Clec4a3,COL11A2,COL27A1,CTSB,CTSS,CTSV,CTSW,CX3CR1,CXCL10,CXCL13,CXCL16,Cxcl9,CXCR3,CXCR4,CXCR6,CYBB,CYTL1,DDR1…	185
Cell Death and Survival	cell death of immune cells	7.23e-36	Increased	2.631		ABCB1,ABCC4,ABCG1,ACTL6A,ADA,ADAM17,ADRB1,AHR,AICDA,AIFM1,AIMP1,ANPEP,ANXA1,APAF1,APOE,APP,Art2b,ATM,AURKB,BAG1,BAX,BCL11A,BCL2A1,BCL2L11,BCL3,BID,BIRC3,BIRC5,BLNK,BMP2,BMP4,BRCA1,BTG1,BTK,C3,CACNB3,CAMP,CASP1,CASP3,CASP6,CASP7,CASP8,CBFB,CCDC86,Ccl2,CCL2,CCL21,CCL4,CCNB1,CCR7,CD14,CD19,CD2,CD22,CD226,CD247,Cd24a,CD27,CD274,CD300A,CD38,CD40,CD44,CD5,CD7,CD80,CD86,CD8A,CD9,CDK1,CDK2,CDKN1A,CDKN1B,…	333		Cell Death and Survival	cell death of blood cells	3.05e-41	Increased	3.38		ABCB1,ABCC4,ABCG1,ACTL6A,ADA,ADAM17,ADRB1,AHR,AIFM1,ANPEP,ANXA1,APAF1,APOE,Art2b,ATF3,ATM,AURKB,BAG1,BAX,BCL11A,BCL11B,BCL2A1,BCL2L11,BCL3,BID,BIRC2,BIRC3,BIRC5,BLNK,BMF,BMP4,BRCA1,BTG1,BTK,C1QA,C3,CACNB3,CAMK4,CASP1,CASP3,CASP4,CASP6,CASP7,CASP8,CAV1,CBFB,CCDC86,CCL19,Ccl2,CCL2,CCL21,CCL3L3,CCL4,CCL5,CCNB1,CCR7,CD14,CD2,CD22,CD226,CD247,Cd24a,CD27,CD28,CD300A,CD38,CD3E,CD4,CD40,CD44,CD5,CD5L,CD6…	354		Inflammatory Disease	chronic inflammatory disorder	3.32e-36		-1.702		ABCA1,ABCB1,ABCB4,ABCC2,ACE,ACSL1,ACTA1,ACTL6A,ADA,ADAM17,ADAMTS4,ADAMTS7,ADCY8,ADIPOQ,ADRA1A,ADRA1B,ADRA1D,ADRA2B,ADRA2C,AGT,AHR,AIF1,ALAS2,ALOX12,ALPL,ANXA1,APOA2,APOE,ARG1,ATM,BCL11B,BCL6,BDNF,BIRC5,BLK,BLNK,BMP4,BTC,C15orf27,C1QA,C2,C3,C9orf72,CAMK2D,CAPG,CASP1,CASP3,CCL17,CCL19,Ccl2,CCL2,CCL21,CCL4,CCL5,Ccl6,Ccl7,Ccl9,CCNB1,CCR4,CCR6,CCR7,CD244,CD247,CD28,CD3D,CD4,CD40,CD6,CD68,CD69,CD80,CD8…	355		Endocrine System Disorders, Gastrointestinal Disease, Metabolic Disease	diabetes mellitus	3.63e-45		0.922		AACS,ABCA1,ABCG1,ACTA2,ADCY1,ADIPOQ,ADRA1D,ADRA2C,ADRB1,ADRB3,AGT,AIF1,AKR1B1,ALB,ALOX12,ALOX15,ANXA1,AOC1,APLN,APOB,Apol7e (includes others),ARHGAP15,Art2b,ASIC2,ATP1A2,BACH2,BANK1,BCL2L11,BDNF,BMP7,BTC,C1S,C2,C3,CA13,CA3,CA4,CACNA1B,CACNA1C,CACNA1S,CACNA2D3,CALB1,CASP1,CASP8,CCL19,Ccl2,CCL2,CCL22,CCL3L3,CCL4,CCL5,Ccl6,Ccl9,CCR6,CCR7,CCR9,CD180,CD1D,CD226,CD27,CD274,CD28,CD300A,CD300C,CD3D,CD3E,…	332
Cellular Development, Cellular Growth and Proliferation, Hematological System Development and Function	proliferation of mononuclear leukocytes	1.57e-35	Increased	5.206		A2M,ABCG1,ACPP,ADA,ADIPOQ,AHR,AIF1,ANPEP,ANXA1,APOE,ARF6,ARG1,ARHGDIA,ARHGDIB,Art2b,ATM,B3GNT5,BANK1,BATF,BAX,BCL11A,BCL2A1,BCL2L11,BCL3,BCLAF1,BIRC3,BIRC5,BLNK,BMP4,BRCA1,BTK,C10orf54,C1QBP,C3,C5AR1,CALCB,CAMP,CASP3,CASP8,CBFB,Ccl2,CCL2,CCL21,CCL4,CCR6,CCR7,CD14,CD180,CD19,CD1D,CD2,CD209,CD22,CD226,CD244,CD247,Cd24a,CD27,CD274,CD300A,CD300C,CD37,CD38,CD3G,CD40,CD44,CD5,CD6,CD80,CD83,CD84,CD86,CD…	363		Infectious Disease	infection of mammalia	8.28e-41	Decreased	-6.246		AHR,APOE,AQP9,ASGR2,B2M,BATF3,BCL2A1,BCL3,C1QA,C3,C4A/C4B,C5AR1,CAPG,CARD9,CASP1,CASP8,CAV1,Ccl2,CCL3L3,CCR6,CCR7,CD14,CD1D,CD200R1,Cd24a,CD28,CD4,CD40,CD44,CD5L,CD8A,CD97,CEBPE,CERK,CFTR,CHRNB2,CIITA,CLEC4D,CLEC4E,CLEC7A,CR2,CSF2RB,CX3CR1,CXCL10,CXCL16,CXCL3,CXCL6,CXCR3,CXCR4,CYBB,DHX58,DLG2,EBI3,EIF2AK2,ELANE,F2RL1,FAIM3,FCER1G,FCGR1A,FCGR2B,FCN1,FES,FGR,FOS,FUT4,FUT7,GBP2,GPR34,GRN,Gsta4,GSTM1…	208		Metabolic Disease	glucose metabolism disorder	3.66e-36		1.679		A2M,AACS,ABCA1,ABCG1,ACAT2,ACE,ACSL1,ACSL4,ACTA2,ADARB1,ADCY1,ADCYAP1R1,ADIPOQ,ADRA1A,ADRA1B,ADRA1D,ADRA2B,ADRA2C,ADRB1,AGT,AIF1,AKR1B1,ALDH1A1,ALOX12,ANXA1,AOC3,APLN,APOA2,Apoc3,APOD,APOE,AQP5,AQP7,ARHGAP15,Art2b,ARX,ATF3,ATG7,ATP1A2,BACH2,BANK1,BCL2L11,BDNF,BLK,BMP4,BRCA2,BTC,C1QA,C1S,C2,C3,CA13,CA14,CA3,CA4,CA9,CACNA1B,CACNA1C,CACNA2D3,CASP1,CASP3,CASP4,CASP8,CCL19,Ccl2,CCL2,CCL22,CCL3L3,CCL4,…	440		Cellular Development, Cellular Growth and Proliferation, Hematological System Development and Function	proliferation of T lymphocytes	1.26e-44	Increased	2.506		ABCG1,ACPP,AHR,AIF1,ANXA1,APOE,ARG1,Art2b,ATM,BATF,BIRC3,BIRC5,BTLA,C10orf54,C3,C5AR1,CASP8,CBFB,Ccl2,CCL2,CCL21,CCL4,CCL5,CCR6,CCR7,CD14,CD1D,CD2,CD226,CD244,CD247,CD27,CD274,CD28,CD37,CD3E,CD3G,CD4,CD40,CD44,CD5,CD6,CD69,CD74,CD80,CD83,CD84,CD86,CD8A,CDKN2A,CHRNA1,CISH,CORO1A,CSF2RA,CTSD,CTSZ,CXCR3,CXCR4,CYTIP,DCLRE1C,DOCK8,DOK1,DOK2,DSG3,DUSP10,EBI3,EGR2,EIF2AK2,EPHB1,F2RL1,FCER1G,FCGR2B,FCGR3…	225
Cellular Development, Cellular Growth and Proliferation, Hematological System Development and Function	proliferation of lymphocytes	2.89e-35	Increased	5.21		A2M,ABCG1,ACPP,ADA,ADIPOQ,AHR,AIF1,ANXA1,APOE,ARF6,ARG1,ARHGDIA,ARHGDIB,Art2b,ATM,B3GNT5,BANK1,BATF,BAX,BCL11A,BCL2A1,BCL2L11,BCL3,BCLAF1,BIRC3,BIRC5,BLNK,BMP4,BRCA1,BTK,C10orf54,C1QBP,C3,C5AR1,CALCB,CAMP,CASP3,CASP8,CBFB,Ccl2,CCL2,CCL21,CCL4,CCR6,CCR7,CD14,CD180,CD19,CD1D,CD2,CD209,CD22,CD226,CD244,CD247,Cd24a,CD27,CD274,CD300A,CD300C,CD37,CD38,CD3G,CD40,CD44,CD5,CD6,CD80,CD83,CD84,CD86,CD8A,CDC…	358		Cell Death and Survival	cell death of tumor cell lines	4.06e-38		1.505		A4GALT,AATK,ABCB1,ABCB4,ABCC4,ABCG2,ACACA,ACER2,ACKR3,ACSM5,ACVR1C,ADAM17,ADIPOQ,ADM,ADORA1,ADRBK1,AGR2,AGT,AHR,AIFM1,AKR1B1,ALCAM,ALDH1L1,ALKBH3,ALOX12,ALOX15,ANXA2,APAF1,APEX1,APOE,AR,ARG1,ARHGAP4,ARL11,ARRB2,ARSB,ATAD2,ATF1,ATF3,ATG10,ATG12,ATG7,ATM,ATN1,ATP13A2,ATP2A1,ATP5A1,AURKA,AURKB,B2M,BAG1,BARD1,BAX,BAZ1A,BCHE,BCL2A1,BCL2L11,BCL3,BDNF,BID,BIRC2,BIRC3,BIRC5,BLNK,BMF,BMP4,BMP6,BNIP3,BRCA1…	651		Organismal Development	morphology of body cavity	1.76e-35				A2M,ABCA1,ABCB4,ACE,ACE2,ACPP,ACSL4,ADA,ADAM17,ADAM19,ADIPOQ,ADRA1B,ADRA2B,AGR2,AGT,Agtr1b,AHR,AKAP12,AKR1B1,ALDH1A2,ALPL,APOE,ARG1,ARSB,ATF3,ATM,ATP2A1,ATP7B,B3GNT5,BANK1,BCAM,BCL11A,BCL11B,BCL2L11,BCL3,BCL6,BDKRB2,BDNF,BID,BIN3,BIRC3,BLNK,BMF,BMP10,BMP4,BRCA1,BRCA2,BTC,BTK,C3,CA9,CACNB3,CAMK4,CASP3,CASP7,CASP8,CAV2,CAV3,Ccl2,CCNB2,CCND1,CCR6,CCR7,CCR9,CD1D,CD247,CD28,CD3E,CD4,CD40,CD44,CD5L,CD8…	426		Cardiovascular Disease	vascular disease	1.56e-44		0.601		AADAT,ABCA1,ABCB1,ABCG1,ABCG2,ACAT2,ACTA2,ADA,ADAM19,ADAP2,ADAR,ADCY8,ADIPOQ,ADORA1,ADRA1D,ADRA2C,ADRB1,ADRB3,AGT,AHR,ALB,ALOX12,ALOX15,ALPL,ANGPT1,ANGPTL3,APOA4,APOB,APOBEC1,APOE,ARNTL,ASIC2,ASTN2,ATM,BCL2L11,BDNF,BIRC3,BIRC5,BMP7,BTC,C1QA,C2,C3,C5AR1,CA4,CACNA1B,CACNA1C,CACNA1E,CACNA1S,CACNB3,CAPG,CASP1,CASP8,Ccl2,CCL2,CCL3L3,CCL5,CD14,CD1D,CD274,CD28,CD40,CD44,CD53,CD80,CD83,CD86,CD97,CFB,CFH,…	310
Cellular Movement	homing	3.18e-35	Increased	6.638	bias	ACKR2,ACKR3,ACTR2,ADAM17,ADORA1,ADRBK1,AGT,AIF1,AIMP1,ANXA1,ANXA2,AOC3,APLN,APOE,APP,AQP9,ARPC2,ARRB2,B4GALT1,BATF,BIN2,BMP2,BMP4,C1QBP,C3,C4A/C4B,C5AR1,C5AR2,CAMK1D,CAMP,CAPG,CASR,Ccl2,CCL2,CCL20,CCL21,CCL22,CCL24,CCL3L3,CCL4,Ccl6,Ccl9,CCND1,CCR3,CCR4,CCR6,CCR7,CCR9,CD38,CD44,CD9,CDKN1A,CEACAM1,CHST4,CKLF,CLCN3,CMKLR1,CNR2,COL4A3,CORO1A,CSF1R,CSF2RA,CSF3R,CSK,CST3,CTSE,CX3CR1,CXCL10,CXCL11,CXCL1…	297		Cellular Movement	infiltration	5.94e-38	Increased	2.502		ABCB4,ADA,ADAM17,ADIPOQ,ADM,ADRB3,ADRBK1,AGT,AKR1B1,ANXA1,APOE,ARG1,ARRB2,B4GALT1,BCL11B,BID,C2,C3,C4A/C4B,C6,CASP1,CAV1,CAV3,CBFB,CCL19,Ccl2,CCL2,CCL21,CCL22,CCL3L3,CCL4,CCL5,CCR6,CCR7,CD14,CD2,CD276,CD40,CD44,CD55,CD80,CD86,CEBPA,CES1,CFB,CFH,CFTR,CIITA,CLEC5A,CMA1,CMKLR1,CNR1,CNR2,COL2A1,COL4A3,CR2,CRYAB,CSF1R,CSF2RB,CTLA4,CTSB,CXCL10,CXCL16,CXCL2,CXCL3,CXCR5,CYBB,CYSLTR1,CYSLTR2,EGLN3,ELANE,E…	233		Inflammatory Response	inflammation of central nervous system	3.04e-35		0.876		ABCG2,ACKR2,ADIPOQ,AHR,ALCAM,ARG1,BATF,BCL6,BTLA,C10orf54,C3,C6,CASP1,CASP4,Ccl2,CCL3L3,CCR4,CCR6,CD1D,CD28,CD300LF,CD4,CD40,CD44,CD5,CD80,CD86,CDK5R1,CIITA,CLEC4D,CLEC4E,CLEC5A,CNR2,CNTF,CORO1A,CSMD1,CST3,CTSB,CX3CR1,CXCL10,DUSP10,EBI3,ENTPD7,EPHB6,ESR1,ESR2,F2RL1,FASLG,FCER1G,FCGR1A,FCGR2A,FCGR2B,FCGR3A/FCGR3B,GFAP,HAVCR2,HDC,HEXB,HLA-A,HRH1,ICOS,IFI30,IL12RB2,IL17C,IL18,IL18BP,IL1B,IL1R1,IL1RN…	146		Hematological System Development and Function, Inflammatory Response, Tissue Morphology	quantity of phagocytes	1.66e-44		1.873		ABCA1,ADA,ADAM17,ADIPOQ,AGR2,AGT,AHR,APOB,APOE,ARNTL,ATF3,B4GALT1,BATF3,BCL2A1,BCL2L11,BID,BIRC3,C1QA,C3,C4A/C4B,C5AR1,C5AR2,C6,CCL19,Ccl2,CCL2,CCL21,CCL22,CCL3L3,Ccl7,Ccl9,CCR6,CCR7,CD1D,CD200R1,CD300A,CD40,CD83,CERK,CES1,CFH,CLEC4D,CLEC4E,CLEC7A,CNR2,CSF1R,CSF3R,CTSS,CTSV,CX3CR1,CXCL10,CXCL13,CXCR6,CYBB,CYP1A1,DDR1,DOCK8,DOK1,DOK2,ESR2,F2RL1,FCER1G,FCGR1A,FCGR2A,FCGR2B,FES,FLT3,FUT7,FZD9,GPR132…	174
Molecular Transport	transport of molecule	3.52e-35	Increased	3.281		AAAS,ABCA1,ABCA2,ABCB1,Abcb1b,ABCB4,ABCC2,ABCC3,ABCC4,ABCC5,ABCC8,ABCG1,ABCG4,ABRA,ACE,ACSL1,ACSL4,ACSL5,ACTN2,ADA,ADAR,ADHFE1,ADIPOQ,ADORA1,ADRA2B,ADRA2C,ADRBK1,ADRBK2,AGFG1,AGT,ALYREF,ANK3,ANKH,ANKRD1,ANXA1,ANXA2,AOC3,AP1B1,AP1S1,AP2A2,AP3S1,APLN,APOA2,APOBEC1,Apoc1,Apoc3,APOE,APP,AQP1,AQP4,AQP7,AQP9,AR,ARF6,ARG1,ARL4D,ARL6IP5,ARNTL,ARV1,ASIC4,ATM,ATP1A2,ATP1A3,ATP1A4,ATP1B1,ATP1B2,ATP1B4,ATP2A…	672		Organismal Development	morphology of body cavity	2.69e-37				A2M,ABCA1,ABCB4,ABCC4,ACE,ACE2,ACKR3,ACPP,ACSL4,ADA,ADAM17,ADAM19,ADD2,ADIPOQ,ADM,ADRA1B,ADRA2B,ADRBK1,AEBP1,AGR2,AGT,Agtr1b,AHR,AKR1B1,ALOX15,ALPL,ANGPTL4,ANXA7,APEX1,APOE,APRT,AQP12A/AQP12B,ARF6,ARG1,ARID3A,ARRB2,ARSB,ATF3,ATM,ATP2A1,ATP7B,B2M,B3GNT5,B4GALT1,BANK1,BAX,BCAM,BCL11A,BCL11B,BCL2L11,BCL3,BDNF,BID,BIN3,BIRC2,BIRC3,BLNK,BMF,BMP10,BMP4,BRCA1,BRCA2,BTC,BTK,C3,CA9,CACNA1D,CACNB3,CAMK4,CA…	546		Humoral Immune Response, Protein Synthesis	production of antibody	5.51e-35		0.868		APOE,ARNTL,ATF3,ATM,B3GNT5,BACH2,BANK1,BATF,BCL2L11,BCL3,BCL6,BLNK,BMF,BST1,BTK,BTLA,C1QA,C1QTNF3,Ccl2,CCR4,CCR6,CCR7,CD180,CD1D,CD28,CD37,CD40,CD69,CD72,CD80,CD83,CD84,CD86,CDH17,CDKN1A,CH25H,CIITA,CLEC4D,CLEC4E,Cmah,CTSE,CTSS,CXCL10,Cxcl9,CYP7B1,DAPP1,DKK3,DLK1,DNASE2,DOCK8,DOK1,DUSP4,ECM1,ESR1,ESR2,F2RL1,FAIM3,FASLG,FCER1G,FCGR1A,FCGR2B,FCRLB,FGF7,FOXJ1,GADD45A,GCNT3,H2AFX,HEXB,HLA-DOA,HRH1,IC…	152		Connective Tissue Disorders, Skeletal and Muscular Disorders	arthropathy	2.8e-44	Increased	3.01		ABCB1,ABCG2,Acan,ADA,ADAMTS14,ADCY8,ADIPOQ,ADRA1D,ADRA2C,ADRB1,ADRB3,AHR,AIF1,ALAS2,ALB,ALOX12,ALPL,ANG,ANXA1,APOE,ARG1,ARNTL,ASPN,ATM,BCL2L11,BDNF,BIRC5,BLNK,BMX,BTC,C15orf27,C1QA,C1QTNF3,C2,C3,C4A/C4B,C5AR1,C6,CACNA1B,CACNA2D3,CAMK1,CASP1,CASP8,CCL17,CCL19,Ccl2,CCL2,CCL21,CCL3L3,CCL4,CCL5,Ccl6,Ccl7,Ccl9,Ccr2,CCR6,CD180,CD1D,CD200R1,CD244,CD247,CD27,CD274,CD28,CD3D,CD4,CD40,CD44,CD6,CD68,CD69,CD…	315
Cell Death and Survival	apoptosis of tumor cell lines	6.86e-34		1.368		AATF,AATK,ABCB1,ABCE1,ACACA,ACVR1C,ADAM17,ADIPOQ,ADORA1,ADRBK1,AGT,AHR,AIFM1,AIMP1,ALCAM,ALKBH3,AMH,ANKRD1,ANXA2,AP2A2,APAF1,APOE,APP,AR,AREG,ARG1,ARHGAP4,ARHGDIA,ARL11,ARRB2,ATAD2,ATF1,ATG7,ATM,ATP2A1,AURKA,BAG1,BARD1,BAX,BAZ1A,BCAS2,BCL2A1,BCL2L11,BCL3,BCLAF1,BID,BIRC3,BIRC5,BLNK,BMP2,BMP4,BMP6,BRCA1,BRCA2,BTK,BUB1,C5AR1,CALCB,CAMP,CARD9,CASC5,CASP1,CASP3,CASP6,CASP7,CASP8,CASP8AP2,CCDC80,CCNB1…	528		Cellular Movement	infiltration of cells	7.4e-37	Increased	2.462		ABCB4,ADA,ADAM17,ADIPOQ,ADM,ADRB3,ADRBK1,AGT,AKR1B1,ANXA1,APOE,ARG1,ARRB2,B4GALT1,BCL11B,BID,C2,C3,C4A/C4B,C6,CASP1,CAV1,CAV3,CBFB,CCL19,Ccl2,CCL2,CCL21,CCL22,CCL3L3,CCL4,CCL5,CCR6,CCR7,CD14,CD2,CD276,CD40,CD44,CD55,CD80,CD86,CEBPA,CES1,CFB,CFH,CFTR,CIITA,CLEC5A,CMA1,CMKLR1,CNR1,CNR2,COL2A1,COL4A3,CR2,CRYAB,CSF1R,CSF2RB,CTLA4,CTSB,CXCL10,CXCL16,CXCL2,CXCL3,CXCR5,CYBB,CYSLTR1,CYSLTR2,EGLN3,ELANE,E…	229		Cardiovascular Disease	vascular disease	6.11e-35		1.208		AADAT,ABCA1,ABCB1,ABCG1,ABCG2,ACAT2,ACE,ACTA2,ADA,ADAM19,ADAMTS7,ADAP2,ADARB2,ADCY8,ADIPOQ,ADORA1,ADRA1A,ADRA1B,ADRA1D,ADRA2B,ADRA2C,ADRB1,AGT,AHR,ALOX12,ALPL,ANGPT1,ANGPTL3,ANKRD6,APOA2,APOA5,APOBEC1,APOE,ARG2,ARNTL,ASTN2,ATM,BCL2L11,BCL6,BDKRB2,BDNF,BIRC3,BIRC5,BTC,C1QA,C2,C3,C5AR1,CA4,CACNA1B,CACNA1C,CACNB3,CAPG,CASP1,CASP8,Ccl2,CCL2,CCL3L3,CCL5,CD14,CD1D,CD28,CD40,CD44,CD53,CD80,CD83,CD86,CD9…	349		Humoral Immune Response, Protein Synthesis	production of antibody	3.45e-44		1.079		APOE,ARNTL,ATF3,ATM,B3GNT5,BACH2,BANK1,BATF,BCL2L11,BLNK,BMF,BST1,BTK,BTLA,C1QA,C1QTNF3,C4A/C4B,Ccl2,CCR6,CCR7,CD180,CD1D,CD274,CD28,CD37,CD40,CD69,CD72,CD74,CD80,CD83,CD84,CD86,CDH17,CH25H,CLEC4D,CLEC4E,Cmah,CTSE,CTSS,CXCL10,Cxcl9,CYP7B1,DAPP1,DLK1,DNASE2,DOCK8,DOK1,ECM1,ESR2,F2RL1,FAIM3,FCER1G,FCGR1A,FCGR2B,FCRLB,GADD45A,GAPT,GCNT3,HEXB,HLA-DOA,HLA-DQB1,ICOS,IKZF3,IL10,IL13RA1,IL1R1,IL21R,IL2RB…	144
Hematological System Development and Function, Tissue Morphology	quantity of T lymphocytes	8.28e-34	Increased	5.128		ABCB1,Abcb1b,ADA,ADIPOQ,AGT,AHR,ANPEP,APOE,APP,ARHGDIA,ARHGDIB,ARID5A,ATM,BATF,BATF3,BAX,BCL11A,BCL2A1,BCL2L11,BCLAF1,BIRC5,Bst2,C5AR1,CAMP,CASP3,CASP8,CBFB,Ccl2,CCL21,CCL4,CCNB2,CCR4,CCR6,CCR7,CCR9,CD19,CD1D,CD244,CD247,CD27,CD274,CD3G,CD40,CD44,CD5,CD7,CD80,CD83,CD84,CD86,CD8A,CD8B,CDKN1A,CDKN1B,CHI3L1,CHST3,CIITA,CLEC10A,CMKLR1,CORO1A,CSF2RB,CTSD,CTSE,CTSS,CTSV,CXCL10,CXCL16,CXCR3,CXCR4,CYP27B…	279		Cardiovascular Disease	vascular disease	1.81e-36	Increased	2.095		AADAT,ABCA1,ABCB1,ABCC9,ABCG1,ABCG2,ACAT2,ACE,ACKR3,ACTA2,ADA,ADAM19,ADAMTS7,ADAP2,ADARB2,ADCY8,ADD2,ADIPOQ,ADM,ADORA1,ADRA1A,ADRA1B,ADRA1D,ADRA2B,ADRA2C,ADRB1,ADRB3,AGPAT5,AGT,AHR,AIFM1,ALDH5A1,ALOX12,ALOX15,ALPL,ANGPT1,ANGPTL3,ANKRD29,ANKRD6,ANXA2,APOA5,APOBEC1,APOE,AR,ARG2,ARNTL,ASTN2,ATM,B2M,BAX,BCL2L11,BDNF,BIRC3,BIRC5,BTC,C1QA,C2,C3,C5AR1,CA4,CACNA1B,CACNA1C,CACNA1D,CACNA1F,CACNA1S,CACNB3,C…	443		Hematological System Development and Function, Inflammatory Response, Tissue Morphology	quantity of phagocytes	8.56e-35		1.631		ABCA1,ADA,ADAM17,ADIPOQ,AGR2,AGT,AHR,APOE,ARNTL,ATF3,BATF3,BCL11A,BCL2A1,BCL2L11,BCL3,BID,BIRC3,C1QA,C3,C5AR1,C5AR2,C6,CCL19,Ccl2,CCL2,CCL21,CCL22,CCL3L3,Ccl7,Ccl9,CCR4,CCR6,CCR7,CD1D,CD200R1,CD300A,CD40,CD83,CDKN1A,CDKN2B,CERK,CES1,CFH,CIITA,CLEC11A,CLEC4D,CLEC4E,CLEC7A,CNR2,CSF1R,CSF3R,CTSS,CTSV,CX3CR1,CXCL10,CXCL14,CXCR6,CYBB,CYP1A1,DDR1,DOCK8,DOK1,ESR2,F2RL1,FASLG,FCER1G,FCGR1A,FCGR2A,FCGR2B,…	186		Connective Tissue Disorders, Inflammatory Disease, Skeletal and Muscular Disorders	arthritis	3.84e-44	Increased	2.986		ABCB1,ABCG2,Acan,ADA,ADAMTS14,ADCY8,ADIPOQ,ADRA1D,ADRA2C,ADRB1,ADRB3,AHR,AIF1,ALAS2,ALB,ALOX12,ALPL,ANG,ANXA1,APOE,ARG1,ASPN,ATM,BCL2L11,BDNF,BIRC5,BLNK,BMX,BTC,C15orf27,C1QA,C1QTNF3,C2,C3,C4A/C4B,C5AR1,C6,CACNA1B,CACNA2D3,CAMK1,CASP1,CASP8,CCL17,CCL19,Ccl2,CCL2,CCL21,CCL3L3,CCL4,CCL5,Ccl6,Ccl7,Ccl9,Ccr2,CCR6,CD180,CD1D,CD200R1,CD244,CD247,CD27,CD274,CD28,CD3D,CD4,CD40,CD44,CD6,CD68,CD69,CD72,CD7…	311
Cell-To-Cell Signaling and Interaction, Hematological System Development and Function, Immune Cell Trafficking, Inflammatory Response	activation of leukocytes	1.26e-33	Increased	6.049		ACE,ADA,ADIPOQ,ADORA1,ADRBK1,AGT,AHR,AICDA,ANXA1,ANXA2,APOE,APP,ARRB2,ATM,BANK1,BAX,BCL2L11,BCL3,BID,BLNK,BPI,BTK,C3,C4A/C4B,C5AR1,CAMP,CARD9,CASP1,CASP8,CASR,Ccl2,CCL2,CCL21,CCL22,CCL4,CCR7,CD14,CD163,CD180,CD19,CD1D,CD2,CD209,CD22,CD226,CD244,CD247,Cd24a,CD27,CD274,CD300A,CD300LB,CD300LD,CD300LF,CD37,CD38,CD3G,CD40,CD44,CD5,CD6,CD63,CD7,CD80,CD83,CD84,CD86,CD8A,CD93,CDKN1A,CEACAM1,CEBPB,CEBPE,C…	344		Organismal Development	abnormal morphology of body cavity	2.89e-36				A2M,ABCA1,ABCB4,ABCC4,ACE,ACE2,ACKR3,ACPP,ACSL4,ADA,ADAM17,ADAM19,ADD2,ADIPOQ,ADM,ADRA1B,ADRA2B,ADRBK1,AEBP1,AGR2,AGT,Agtr1b,AHR,AKR1B1,ALOX15,ALPL,ANGPTL4,ANXA7,APEX1,APOE,APRT,AQP12A/AQP12B,ARF6,ARG1,ARID3A,ARRB2,ARSB,ATF3,ATM,ATP2A1,ATP7B,B2M,B3GNT5,B4GALT1,BANK1,BAX,BCAM,BCL11A,BCL11B,BCL2L11,BCL3,BDNF,BID,BIN3,BIRC2,BIRC3,BLNK,BMF,BMP4,BRCA1,BRCA2,BTC,BTK,C3,CA9,CACNA1D,CACNB3,CAMK4,CASP3,CA…	523		Humoral Immune Response, Protein Synthesis	quantity of immunoglobulin	9.93e-35		1.003		APOE,ARNTL,ATF3,ATM,B3GNT5,BACH2,BANK1,BATF,BCL2L11,BCL3,BCL6,BLNK,BMF,BST1,BTK,BTLA,C1QA,C1QTNF3,Ccl2,CCR4,CCR6,CCR7,CD180,CD1D,CD28,CD37,CD40,CD69,CD72,CD80,CD83,CD84,CD86,CDH17,CDKN1A,CH25H,CIITA,CLEC4D,CLEC4E,Cmah,CTSE,CTSS,CXCL10,Cxcl9,CYP7B1,DAPP1,DKK3,DLK1,DNASE2,DOCK8,DOK1,DUSP4,ECM1,ESR1,ESR2,F2RL1,FAIM3,FASLG,FCER1G,FCGR1A,FCGR2B,FCRLB,GADD45A,GCNT3,H2AFX,HEXB,HLA-DOA,HRH1,ICOS,IKZF3,IL…	146		Inflammatory Response	immune response of cells	1.89e-43	Increased	6.119		ABCA1,Abcb1b,ADIPOQ,ADORA1,AGT,AHR,ALOX15,ANPEP,ANXA1,APOE,ATM,BATF3,BCL2L11,BIRC2,BIRC3,BIRC5,C1QA,C3,C5AR1,CALB1,CAMK1D,CAPG,CARD9,CASP1,CASP8,CCL19,Ccl2,CCL2,CCL21,CCL22,CCR6,CCR7,CD14,CD180,CD1D,CD244,CD247,CD274,CD28,CD4,CD40,CD44,CD68,CD69,CD74,CD80,CD83,CD86,CD8A,CDKN2A,CEBPE,CERK,CH25H,CKB,CLCN3,CLEC4M,CLEC5A,CLEC7A,COLEC12,CORO1A,CSF3R,CTSB,CTSD,CTSS,CXCL10,CYP2S1,DHX58,DOCK8,EIF2AK2,F10…	213
Cellular Movement	homing of cells	1.91e-33	Increased	6.708	bias	ACKR2,ACKR3,ACTR2,ADAM17,ADORA1,ADRBK1,AGT,AIF1,ANXA1,ANXA2,AOC3,APLN,APOE,APP,AQP9,ARPC2,ARRB2,B4GALT1,BATF,BIN2,BMP2,BMP4,C1QBP,C3,C4A/C4B,C5AR1,C5AR2,CAMK1D,CAMP,CAPG,CASR,Ccl2,CCL2,CCL20,CCL21,CCL22,CCL24,CCL3L3,CCL4,Ccl6,Ccl9,CCND1,CCR3,CCR4,CCR6,CCR7,CCR9,CD38,CD44,CD9,CDKN1A,CEACAM1,CHST4,CKLF,CLCN3,CMKLR1,CNR2,COL4A3,CORO1A,CSF1R,CSF2RA,CSF3R,CSK,CST3,CTSE,CX3CR1,CXCL10,CXCL11,CXCL13,CXCL…	286		Hematological System Development and Function, Inflammatory Response, Tissue Morphology	quantity of phagocytes	1.75e-35		1.337		ABCA1,ADA,ADAM17,ADIPOQ,AGR2,AGT,AHR,APOE,ARNTL,ATF3,B2M,B4GALT1,BATF3,BCL11A,BCL2A1,BCL2L11,BCL3,BID,BIRC3,C1QA,C3,C4A/C4B,C5AR1,C5AR2,C6,CBS/LOC102724560,CCL19,Ccl2,CCL2,CCL21,CCL22,CCL3L3,Ccl7,Ccl9,CCR3,CCR6,CCR7,CD1D,CD200R1,CD300A,CD40,CD83,CDKN1A,CDKN2B,CEBPA,CERK,CES1,CFH,CIITA,CLEC11A,CLEC4D,CLEC4E,CLEC7A,CMKLR1,CNR2,CR2,CSF1R,CSF3R,CTLA4,CTSS,CTSV,CX3CR1,CXCL10,CXCL13,CXCL14,CXCR6,CYBB,C…	227		Organismal Development	abnormal morphology of body cavity	2.18e-34				A2M,ABCA1,ABCB4,ACE,ACE2,ACPP,ACSL4,ADA,ADAM17,ADAM19,ADIPOQ,ADRA1B,ADRA2B,AGR2,AGT,Agtr1b,AHR,AKAP12,AKR1B1,ALDH1A2,ALPL,APOE,ARG1,ARSB,ATF3,ATM,ATP2A1,ATP7B,B3GNT5,BANK1,BCAM,BCL11A,BCL11B,BCL2L11,BCL3,BCL6,BDKRB2,BDNF,BID,BIN3,BIRC3,BLNK,BMF,BMP4,BRCA1,BRCA2,BTC,BTK,C3,CA9,CACNB3,CAMK4,CASP3,CASP7,CASP8,CAV2,CAV3,Ccl2,CCNB2,CCND1,CCR6,CCR7,CCR9,CD1D,CD247,CD28,CD3E,CD4,CD40,CD44,CD5L,CD80,CD86…	408		Cell-To-Cell Signaling and Interaction, Hematological System Development and Function, Immune Cell Trafficking, Inflammatory Response	activation of mononuclear leukocytes	2.94e-43	Increased	5.429		ADA,ADIPOQ,AHR,ANXA1,APOE,BANK1,BCL11B,BCL2L11,BLNK,BTK,BTLA,C1QA,C3,C4A/C4B,CADM1,CASP8,Ccl2,CCL2,CCL22,CCL4,CCL5,CCR7,CD14,CD180,CD1D,CD2,CD226,CD244,CD247,CD27,CD274,CD28,CD3D,CD3E,CD3G,CD4,CD40,CD44,CD5,CD6,CD69,CD7,CD72,CD74,CD80,CD83,CD86,CD8A,CISH,CLEC5A,CLEC7A,Cmah,CNR1,CORO1A,CXCL10,DAPP1,DDR1,DOK3,EGR2,F10,FCER1G,FCGR2A,FCGR2B,FCGR3A/FCGR3B,FGF1,FLT3,FOS,GADD45A,GZMA,HAVCR2,HGF,HLA-A,HL…	192
Cellular Function and Maintenance	function of phagocytes	2.75e-33		1.258	bias	ADA,AHR,ANPEP,APOE,ATG16L1,ATM,B4GALT1,BATF3,BCL2A1,BCL3,BIRC3,BTK,C3,CAPG,CARD9,CASP8,Ccl2,CCL2,CCR3,CCR6,CCR7,CD14,CD200R1,CD209,CD274,CD300A,CD300LF,CD40,CD9,CEBPB,CEBPE,CHI3L1,CIITA,CLCN2,CLCN3,CLEC4E,CLEC7A,CMKLR1,CNR2,CSF1R,CSF2RB,CTSZ,CXCL10,CXCL6,CXCR2,CYBB,DGKZ,DOCK8,DOK1,DOK2,DUSP2,DUSP4,ENTPD1,FCER1G,FCER2,FCGR1A,FCGR2A,FCGR2B,FES,FGR,FOS,FUT4,FUT7,GJA1,GPR68,GRN,GSN,HAVCR2,HCK,HGF,HLA…	180		Cellular Development, Cellular Growth and Proliferation, Hematological System Development and Function	proliferation of T lymphocytes	1.89e-35	Increased	2.776		A2M,ABCG1,ACPP,AHR,AIF1,ANXA1,APOE,ARF6,ARG1,Art2b,ATM,B2M,BATF,BAX,BIRC3,BIRC5,BMP4,BRCA1,C10orf54,C3,C5AR1,CASP3,CASP8,CAV1,CBFB,CBS/LOC102724560,Ccl2,CCL2,CCL21,CCL4,CCL5,CCR6,CCR7,CD14,CD1D,CD2,CD209,CD226,CD244,CD247,Cd24a,CD27,CD276,CD28,CD37,CD38,CD3E,CD3G,CD4,CD40,CD44,CD5,CD55,CD6,CD69,CD80,CD83,CD84,CD86,CD8A,CDC25A,CDK2,CDKN1A,CDKN1B,CDKN2A,CDKN2C,CHRNA1,CIITA,CISH,CLEC10A,CORO1A,CSF2R…	305		Infectious Disease	Bacterial Infection	2.25e-34		-1.619		ABCC2,ADAM17,ADCY7,ADCYAP1R1,AHR,APOE,ASGR1,BATF3,BCL3,BCL6,BDKRB1,BDKRB2,BID,BIRC3,BLNK,BTLA,C1QA,C3,C5AR1,CAPG,CARD9,CASP1,CASP4,CASP8,CCL2,CCL3L3,CCL4,CCR4,CCR6,CCR7,CD14,CD1D,CD27,CD28,CD4,CD40,CD44,CD5L,CD80,CD83,CD97,CDKN2A,CERK,CFTR,CHRNB2,CISH,CLEC4D,CTSB,CXCL10,CXCL16,CXCL6,Cxcl9,CXCR1,CXCR3,CYBB,CYSLTR1,EBI3,ENTPD7,F2R,F2RL1,F5,FAIM3,FCER1G,FCGR1A,FCGR2A,FCGR2B,FCGR3A/FCGR3B,FCN1,FES,FG…	184		Infectious Disease	Bacterial Infection	2.98e-43	Decreased	-3.048		ADAM17,ADCY7,ADCYAP1R1,AHR,APOE,BATF3,BID,BIRC3,BLNK,BTLA,C1QA,C3,C4A/C4B,C5AR1,CAPG,CARD9,CASP1,CASP8,CCL2,CCL3L3,CCL4,CCR6,CCR7,CD14,CD1D,CD27,CD274,CD28,CD4,CD40,CD44,CD5L,CD80,CD83,CD97,CDKN2A,CEBPE,CERK,CISH,CLEC4D,CTSB,CXCL10,CXCL13,CXCL16,Cxcl9,CXCR1,CXCR3,CYBB,CYSLTR1,EBI3,F2RL1,FAIM3,FCER1G,FCGR1A,FCGR2A,FCGR2B,FCGR3A/FCGR3B,FCN1,FES,FGR,FOS,FUT7,GABRA1,GABRA3,GABRB2,GCA,GRIN2B,GRIN3A,GR…	171
Cardiovascular Disease	vascular disease	2.77e-33		1.603		ABCA1,ABCB1,ABCG1,ACE,ACKR3,ADA,ADAM19,ADAP2,ADAR,ADARB2,ADIPOQ,ADORA1,ADRA1A,ADRA1B,ADRA2B,ADRA2C,ADRB1,ADRB3,AGPAT5,AGT,AHR,AIFM1,ALDH5A1,ALOX5AP,AMY2B,ANGPTL3,ANTXR1,ANXA2,APOA2,APOBEC1,APOE,APP,AQP4,AR,ARHGDIB,ARID5A,ARNTL,ASIC4,ASTN2,ATM,BAX,BCL2L11,BIRC3,BIRC5,BTC,C2,C3,C5AR1,CA2,CACNA1S,CACNB3,CACNB4,CACNG1,CACYBP,CAPG,CASP1,CASP8,CASR,CCDC167,Ccl2,CCL2,CCL3L3,CD14,CD163,CD1D,CD274,CD34,CD…	439		Cellular Movement	infiltration of blood cells	2.86e-35	Increased	2.874		ABCB4,ADA,ADAM17,ADIPOQ,ADM,ADRB3,ADRBK1,AGT,AKR1B1,ANXA1,APOE,ARG1,ARRB2,B4GALT1,BCL11B,BID,C2,C3,C4A/C4B,C6,CASP1,CAV1,CBFB,CCL19,Ccl2,CCL2,CCL21,CCL22,CCL3L3,CCL4,CCL5,CCR6,CCR7,CD14,CD2,CD276,CD44,CD55,CD80,CD86,CEBPA,CES1,CFB,CFH,CFTR,CIITA,CLEC5A,CMA1,CMKLR1,CNR1,CNR2,COL4A3,CR2,CRYAB,CSF1R,CTLA4,CTSB,CXCL10,CXCL16,CXCL2,CXCL3,CXCR5,CYBB,CYSLTR1,CYSLTR2,EGLN3,ELANE,ESR1,ESR2,F2R,F2RL1,FASLG…	217		Cellular Movement	homing of cells	4.8e-34	Increased	6.454	bias	ACKR2,ADAM17,ADORA1,AGT,AIF1,AKAP12,ANGPT1,ANXA1,AOC3,APLN,APLNR,APOE,BATF,BDNF,BIN2,BMP4,C3,C5AR1,C5AR2,CAPG,CCL17,CCL19,Ccl2,CCL2,CCL21,CCL22,CCL3L3,CCL4,CCL5,Ccl6,Ccl9,CCND1,CCR4,CCR6,CCR7,CCR9,CD28,CD4,CD44,CD69,CD9,CDKN1A,CKLF,CLCN3,CNR1,CNR2,COL4A3,CORO1A,CSF1R,CSF2RA,CSF3R,CST3,CTSE,CX3CR1,CXADR,CXCL10,CXCL11,CXCL14,CXCL16,CXCL2,Cxcl3,CXCL3,CXCL6,Cxcl9,CXCR1,CXCR3,CXCR4,CXCR6,CYBB,CYSLTR1,…	231		Cell-To-Cell Signaling and Interaction, Hematological System Development and Function, Immune Cell Trafficking, Inflammatory Response	activation of lymphocytes	3.85e-43	Increased	5.402		ADA,ADIPOQ,AHR,ANXA1,APOE,BANK1,BCL11B,BCL2L11,BLNK,BTK,BTLA,C1QA,C3,C4A/C4B,CADM1,CASP8,Ccl2,CCL2,CCL22,CCL4,CCL5,CCR7,CD180,CD1D,CD2,CD226,CD244,CD247,CD27,CD274,CD28,CD3D,CD3E,CD3G,CD4,CD40,CD44,CD5,CD6,CD69,CD7,CD72,CD74,CD80,CD83,CD86,CD8A,CISH,CLEC7A,Cmah,CNR1,CORO1A,CXCL10,DAPP1,DDR1,DOK3,EGR2,FCER1G,FCGR2A,FCGR2B,FCGR3A/FCGR3B,FGF1,FLT3,FOS,GADD45A,GZMA,HAVCR2,HGF,HLA-A,HLA-DRA,HLA-G,HSH2…	186
Cellular Movement	homing of blood cells	3.29e-33	Increased	6.313	bias	ACKR2,ACKR3,ADAM17,ADORA1,AIF1,ANXA1,AOC3,APOE,APP,AQP9,B4GALT1,BATF,BMP4,C1QBP,C3,C5AR1,C5AR2,CAMK1D,CAMP,CAPG,CASR,Ccl2,CCL2,CCL20,CCL21,CCL22,CCL24,CCL3L3,CCL4,CCND1,CCR3,CCR4,CCR6,CCR7,CCR9,CD38,CD44,CD9,CDKN1A,CHST4,CKLF,CMKLR1,CNR2,CORO1A,CSF1R,CSF2RA,CSF3R,CST3,CTSE,CX3CR1,CXCL10,CXCL11,CXCL13,CXCL14,CXCL16,CXCL2,Cxcl3,CXCL3,CXCL6,CXCR2,CXCR3,CXCR4,CYBB,CYSLTR1,DIAPH1,DPP4,EDNRB,ELN,ENPP2,…	210		Organismal Survival	survival of organism	2.91e-35		-0.295		A4GALT,ABCB1,Abcb1b,ABCB4,ABCC4,ACTG2,ADM,ADORA1,ADRA2C,ADRBK1,AEBP1,AGT,Agtr1b,AHR,ALDH5A1,ANGPT1,ANXA1,APEX1,APOBEC1,APOE,AQP1,AR,ARG1,ATM,ATN1,ATP7B,AURKB,B3GALNT1,B3GNT5,BAX,BCHE,BCL2A1,BCL2L11,BDNF,BID,BIRC3,BIRC5,BRCA1,BRCA2,C3,C5AR1,CAMK4,CARD9,CASP1,CASP8,Ccl2,CCL2,CCL21,CCL3L3,CD14,CD2,CD28,CD4,CD40,CD44,CD6,CD80,CD8A,CDC25A,CDC7,CDCA8,CDH1,CDKN1A,CDKN1B,CDKN2A,CDKN2C,CEBPA,CFB,CFTR,CHEK…	340		Inflammatory Disease, Inflammatory Response, Neurological Disease	Encephalitis	9.04e-34		1.049		ABCG2,ACKR2,ADIPOQ,AHR,ALCAM,ARG1,BATF,BCL6,BTLA,C10orf54,C3,C6,CASP1,CASP4,Ccl2,CCR4,CCR6,CD1D,CD28,CD300LF,CD4,CD40,CD44,CD5,CD80,CD86,CDK5R1,CIITA,CLEC4D,CLEC4E,CNR2,CNTF,CORO1A,CST3,CTSB,CX3CR1,CXCL10,DUSP10,EBI3,ENTPD7,EPHB6,ESR1,ESR2,F2RL1,FASLG,FCER1G,FCGR1A,FCGR2A,FCGR2B,FCGR3A/FCGR3B,GFAP,HAVCR2,HDC,HLA-A,HRH1,ICOS,IFI30,IL12RB2,IL17C,IL18,IL18BP,IL1B,IL1R1,IL1RN,IL21R,IL6,IRF1,Irgm1,ITG…	141		Inflammatory Response	inflammation of central nervous system	4.1e-43		0.999		ABCG2,ACKR2,ADIPOQ,AHR,ALCAM,ARG1,BATF,BTLA,C10orf54,C3,C4A/C4B,C6,CASP1,Ccl2,CCL3L3,CCR6,CD1D,CD274,CD28,CD300LF,CD4,CD40,CD44,CD5,CD74,CD80,CD86,CLEC4D,CLEC4E,CLEC5A,CNR2,CNTF,CORO1A,CSMD1,CTSB,CX3CR1,CXCL10,DUSP10,EBI3,EGR2,EPHA4,ESR2,F2RL1,FCER1G,FCGR1A,FCGR2A,FCGR2B,FCGR3A/FCGR3B,HAVCR2,HEXB,HLA-A,HLA-DQA1,HLA-DQB1,HLA-E,ICOS,IFI30,IL10,IL12B,IL12RB2,IL18,IL18BP,IL18R1,IL1B,IL1R1,IL1RN,IL21R…	137
Cell-To-Cell Signaling and Interaction, Hematological System Development and Function	activation of blood cells	4.54e-33	Increased	6.257		ACE,ADA,ADIPOQ,ADORA1,ADRBK1,AGT,AHR,AICDA,ANXA1,ANXA2,APOE,APP,ARRB2,ATM,BANK1,BAX,BCL2L11,BCL3,BID,BLNK,BPI,BTK,C1QTNF1,C3,C4A/C4B,C5AR1,CAMP,CARD9,CASP1,CASP8,CASR,Ccl2,CCL2,CCL21,CCL22,CCL4,CCR7,CD14,CD163,CD180,CD19,CD1D,CD2,CD209,CD22,CD226,CD244,CD247,Cd24a,CD27,CD274,CD300A,CD300LB,CD300LD,CD300LF,CD37,CD38,CD3G,CD40,CD44,CD5,CD6,CD63,CD7,CD80,CD83,CD84,CD86,CD8A,CD93,CDKN1A,CEACAM1,CEBPB…	362		Inflammatory Disease	chronic inflammatory disorder	3.16e-35		-0.965		ABCA1,ABCB1,ABCB4,ABCC2,ACE,ACSL1,ACTA1,ACTL6A,ADA,ADAM17,ADAMTS2,ADAMTS4,ADAMTS7,ADCY8,ADD2,ADIPOQ,ADM,ADRA1A,ADRA1B,ADRA1D,ADRA2B,ADRA2C,AGT,AHR,AIF1,AKR1A1,ALAS2,ALOX12,ALPL,ANXA1,APOE,AQP9,ARG1,ATIC,ATM,B2M,BCL11B,BDNF,BIRC5,BLNK,BMP4,BMP5,BTC,C15orf27,C1QA,C2,C3,C4A/C4B,C9orf72,CAMK2D,CAPG,CASP1,CASP3,CCHCR1,CCL17,CCL19,Ccl2,CCL2,CCL21,CCL4,CCL5,Ccl6,Ccl7,Ccl9,CCNB1,CCR6,CCR7,CD244,CD247,CD2…	443		Cellular Movement, Hematological System Development and Function, Immune Cell Trafficking	cell movement of mononuclear leukocytes	2.86e-33	Increased	6.385		ABCA1,Abcb1b,ACKR2,ADAM17,AGT,AIF1,ANGPT1,ANXA1,AOC3,APOE,BACH2,BATF,BCL11B,BTK,C3,C6,CBFB,CCL17,CCL19,Ccl2,CCL2,CCL21,CCL22,CCL3L3,CCL4,CCL5,Ccl6,CCR4,CCR6,CCR7,CCR9,CD1D,CD2,CD226,CD247,CD28,CD3E,CD4,CD40,CD44,CD69,CD80,CD86,CD8A,CIITA,CKLF,CNR2,COL1A1,COL4A3,CTSS,CTSV,CX3CR1,CXCL10,CXCL11,CXCL16,CXCL3,Cxcl9,CXCR1,CXCR3,CXCR4,CYSLTR1,CYTIP,DOCK8,ELN,ESR1,ESR2,EZR,F2R,F2RL1,FAM65B,FASLG,FERMT3,F…	199		Cell Death and Survival	cell death of immune cells	4.48e-43	Increased	3.121		ABCB1,ABCG1,ADA,ADAM17,ADRB1,AHR,ANPEP,ANXA1,APOB,APOE,Art2b,ATF3,ATM,BBC3,BCL11B,BCL2A1,BCL2L11,BID,BIRC2,BIRC3,BIRC5,BLNK,BMF,BTG1,BTK,BTLA,C1QA,C3,CACNB3,CASP1,CASP7,CASP8,CBFB,CCL19,Ccl2,CCL2,CCL21,CCL4,CCL5,CCR7,CD14,CD2,CD226,CD247,CD27,CD274,CD28,CD300A,CD3E,CD4,CD40,CD44,CD5,CD5L,CD69,CD7,CD74,CD80,CD86,CD8A,CDKN2A,CISH,CNR1,CNR2,COMT,CORO1A,CSF1R,CSF2RA,CTSB,CTSD,CXCL10,CXCR4,CYBB,DDIT4,…	237
Inflammatory Disease	chronic inflammatory disorder	9.24e-33		-1.58		ABCA1,ABCB1,ABCB4,ABCC2,ACE,ACSL1,ACTA1,ACTL6A,ADA,ADAM17,ADAMTS2,ADIPOQ,ADRA1A,ADRA1B,ADRA2B,ADRA2C,ADSS,AGT,AHR,AIF1,AKR1A1,AMY2B,ANXA1,APOA2,APOE,APP,AQP9,AREG,ARG1,ARHGDIB,ART1,ATG16L1,ATIC,ATM,BGN,BIRC5,BLNK,BMP4,BPI,BTC,C15orf27,C1QTNF6,C2,C3,C4A/C4B,C9orf72,CACNG1,CAMP,CAPG,CASP1,CASP3,CASR,CCHCR1,Ccl2,CCL2,CCL20,CCL21,CCL24,CCL4,Ccl6,Ccl7,Ccl9,CCNB1,CCR4,CCR6,CCR7,CD244,CD247,CD274,CD40,C…	441		Cellular Function and Maintenance	function of mononuclear leukocytes	3.31e-35		1.712		ABCB1,Abcb1b,AHR,APOE,ARRB2,ATF3,ATM,B2M,BANK1,BATF3,BCL2L11,BCL3,BIRC3,BIRC5,BST1,BTK,CACNB3,Ccl2,CCL2,CCR6,CCR7,CD22,CD244,CD247,CD27,CD276,CD28,CD3E,CD3G,CD4,CD40,CD44,CD69,CD72,CD80,CD84,CD86,CD8A,CD8B,CDKN2C,CEBPG,CIITA,Cmah,CNR2,CR2,CSF2RB,CTLA4,CTSC,CTSS,CX3CR1,CXCL10,CXCL13,CXCR4,EBI3,ECM1,EMR1,ERAP1,FCER1G,FCGR2A,FYB,GATA2,GPR84,GRK6,HAVCR2,HCLS1,HCST,HLA-A,HLA-G,HSH2D,ICAM1,ICOS,IFNAR1,…	198		Protein Synthesis	production of protein	3.62e-33		1.298		APOE,ARNTL,ATF3,ATM,B3GNT5,BACH2,BANK1,BATF,BCL2L11,BCL3,BCL6,BLNK,BMF,BST1,BTK,BTLA,C1QA,C1QTNF3,C5AR1,Ccl2,CCR4,CCR6,CCR7,CD180,CD1D,CD28,CD37,CD40,CD69,CD72,CD80,CD83,CD84,CD86,CDH17,CDKN1A,CH25H,CIITA,CLEC4D,CLEC4E,Cmah,CTSE,CTSS,CXCL10,Cxcl9,CYP7B1,DAPP1,DKK3,DLK1,DNASE2,DOCK8,DOK1,DUSP4,ECM1,ESR1,ESR2,F2RL1,FAIM3,FASLG,FCER1G,FCGR1A,FCGR2B,FCRLB,FGF7,FOXJ1,GADD45A,GCNT3,H2AFX,HEXB,HLA-DOA,H…	155		Cellular Movement	homing of cells	1.61e-42	Increased	5.179		ACKR2,ADAM17,ADORA1,AGT,AIF1,ANGPT1,ANXA1,APLN,APLNR,APOE,B4GALT1,BATF,BDNF,BIN2,C3,C4A/C4B,C5AR1,C5AR2,CAMK1D,CAPG,CCL17,CCL19,Ccl2,CCL2,CCL21,CCL22,CCL3L3,CCL4,CCL5,Ccl6,Ccl9,CCR6,CCR7,CCR9,CD28,CD4,CD44,CD69,CD74,CKLF,CLCN3,CNR1,CNR2,COL4A3,CORO1A,CSF1R,CSF2RA,CSF3R,CTSE,CX3CR1,CXADR,CXCL10,CXCL11,CXCL13,CXCL16,Cxcl3,Cxcl9,CXCR1,CXCR3,CXCR4,CXCR6,CYBB,CYSLTR1,DDR1,DUSP6,EDN1,EDNRA,EDNRB,ELN,EP…	210
Cellular Movement, Hematological System Development and Function, Immune Cell Trafficking	homing of leukocytes	3.67e-32	Increased	6.361	bias	ACKR2,ACKR3,ADAM17,ADORA1,AIF1,ANXA1,AOC3,APOE,APP,AQP9,B4GALT1,BATF,C1QBP,C3,C5AR1,C5AR2,CAMK1D,CAMP,CAPG,CASR,Ccl2,CCL2,CCL20,CCL21,CCL22,CCL24,CCL3L3,CCL4,CCND1,CCR3,CCR4,CCR6,CCR7,CCR9,CD38,CD44,CD9,CDKN1A,CHST4,CKLF,CMKLR1,CNR2,CORO1A,CSF1R,CSF2RA,CSF3R,CST3,CTSE,CX3CR1,CXCL10,CXCL11,CXCL13,CXCL14,CXCL16,CXCL2,Cxcl3,CXCL3,CXCL6,CXCR2,CXCR3,CXCR4,CYBB,CYSLTR1,DIAPH1,DPP4,EDNRB,ELN,ENPP2,F2R,F…	207		Cellular Movement, Hematological System Development and Function, Immune Cell Trafficking	cell movement of mononuclear leukocytes	3.92e-35	Increased	5.641		ABCA1,Abcb1b,ACKR2,ACKR3,ACTB,ADAM17,AGT,AIF1,ANGPT1,ANXA1,ANXA2,AOC3,APOE,ARRB2,BATF,BCL11B,BTK,C3,C6,CBFB,CCL17,CCL19,Ccl2,CCL2,CCL21,CCL22,CCL3L3,CCL4,CCL5,Ccl6,CCR3,CCR6,CCR7,CCR9,CD1D,CD2,CD209,CD22,CD226,CD247,CD28,CD3E,CD4,CD40,CD44,CD55,CD69,CD80,CD86,CD8A,CIITA,CKLF,CMKLR1,CNR2,COL1A1,COL4A3,CTLA4,CTSS,CTSV,CX3CR1,CXCL10,CXCL11,CXCL13,CXCL16,CXCL3,CXCR1,CXCR3,CXCR4,CXCR5,CYSLTR1,CYTIP,DO…	247		Cellular Movement	homing	5.08e-33	Increased	6.55	bias	ACKR2,ADAM17,ADORA1,AGT,AIF1,AKAP12,ANGPT1,ANXA1,AOC3,APLN,APLNR,APOE,BATF,BDNF,BIN2,BMP4,C3,C5AR1,C5AR2,CAPG,CCL17,CCL19,Ccl2,CCL2,CCL21,CCL22,CCL3L3,CCL4,CCL5,Ccl6,Ccl9,CCND1,CCR4,CCR6,CCR7,CCR9,CD28,CD4,CD44,CD69,CD9,CDKN1A,CKLF,CLCN3,CNR1,CNR2,COL4A3,CORO1A,CSF1R,CSF2RA,CSF3R,CST3,CTSE,CX3CR1,CXADR,CXCL10,CXCL11,CXCL14,CXCL16,CXCL2,Cxcl3,CXCL3,CXCL6,Cxcl9,CXCR1,CXCR3,CXCR4,CXCR6,CYBB,CYSLTR1,…	234		Cell Death and Survival	cell death of blood cells	2.54e-42	Increased	3.053		ABCB1,ABCG1,ADA,ADAM17,ADRB1,AHR,ANPEP,ANXA1,APOB,APOE,Art2b,ATF3,ATM,BBC3,BCL11B,BCL2A1,BCL2L11,BID,BIRC2,BIRC3,BIRC5,BLNK,BMF,BTG1,BTK,BTLA,C1QA,C3,CACNB3,CASP1,CASP7,CASP8,CBFB,CCL19,Ccl2,CCL2,CCL21,CCL3L3,CCL4,CCL5,CCR7,CD14,CD2,CD226,CD247,CD27,CD274,CD28,CD300A,CD3E,CD4,CD40,CD44,CD5,CD5L,CD69,CD7,CD74,CD80,CD86,CD8A,CDKN2A,CISH,CNR1,CNR2,COMT,CORO1A,CSF1R,CSF2RA,CTSB,CTSD,CXCL10,CXCR4,CYBB…	243
Infectious Disease	Bacterial Infection	3.93e-32	Decreased	-3.127		ABCC2,ADAM17,ADCY7,ADCYAP1R1,AHR,AIMP1,ALOX5AP,APOE,APP,BATF3,BCL3,BID,BIRC3,BLNK,BPI,C1QBP,C3,C4A/C4B,C5AR1,CAMP,CAPG,CARD9,CASP1,CASP8,CCL2,CCL3L3,CCL4,CCR4,CCR6,CCR7,CD14,CD19,CD1D,CD209,CD22,CD27,CD274,CD40,CD44,CD80,CD83,CD97,CEBPB,CEBPE,CERK,CLEC4D,CMKLR1,CSK,CTSB,CXCL10,CXCL13,CXCL16,CXCL6,CXCR2,CXCR3,CYBB,CYSLTR1,DCN,DHFR,E2F4,EBI3,ENPP2,ENTPD1,ENTPD7,F2R,F2RL1,F5,FCER1G,FCGR1A,FCGR2A,FCG…	221		Cellular Function and Maintenance, Hematological System Development and Function	function of lymphocytes	5.12e-35		1.644		ABCB1,Abcb1b,AHR,APOE,ARRB2,ATF3,ATM,B2M,BANK1,BATF3,BCL2L11,BCL3,BIRC3,BIRC5,BST1,BTK,CACNB3,Ccl2,CCR6,CCR7,CD22,CD244,CD247,CD27,CD276,CD28,CD3E,CD3G,CD4,CD40,CD44,CD69,CD72,CD80,CD84,CD86,CD8A,CD8B,CDKN2C,CEBPG,CIITA,Cmah,CNR2,CR2,CSF2RB,CTLA4,CTSC,CTSS,CX3CR1,CXCL10,CXCL13,CXCR4,EBI3,ECM1,EMR1,ERAP1,FCER1G,FCGR2A,FYB,GATA2,GPR84,GRK6,HAVCR2,HCLS1,HCST,HLA-A,HLA-G,HSH2D,ICAM1,ICOS,IFNAR1,IFNGR…	197		Cellular Movement	infiltration	3.83e-32	Increased	2.082		ABCB4,ADA,ADAM17,ADIPOQ,AGT,AKR1B1,ANXA1,APOE,ARG1,BCL11B,BID,C2,C3,C6,CASP1,CAV3,CBFB,CCL19,Ccl2,CCL2,CCL21,CCL22,CCL3L3,CCL4,CCL5,CCR6,CCR7,CD14,CD2,CD40,CD44,CD80,CD86,CES1,CFH,CFTR,CIITA,CLEC5A,CMA1,CNR1,CNR2,COL2A1,COL4A3,CRYAB,CSF1R,CTSB,CXCL10,CXCL16,CXCL2,CXCL3,CYBB,CYSLTR1,EGLN3,ESR1,ESR2,F2R,F2RL1,FASLG,FCER1G,FCGR2B,FGL2,FN1,FUT4,FUT7,GFAP,GJB2,HCK,HGF,HLA-A,HMOX1,HSPB1,ICAM1,ICOS,IL16…	182		Cell Death and Survival	necrosis	1.1e-41	Increased	2.51		A4GALT,ABCB1,ABCB4,ABCG1,ABCG2,ACER2,ACVR1C,ADA,ADAM17,ADAR,ADARB1,ADCYAP1R1,ADIPOQ,ADORA1,ADRA1D,ADRB1,AGR2,AGT,AHR,AKR1B1,ALB,ALCAM,ALDH1A2,ALDH3B1,ALKBH3,ALOX12,ALOX15,ANG,ANGPT1,ANPEP,ANXA1,APLN,APOB,APOBEC3B,APOE,AQP7,ARG1,ARHGAP18,ARHGAP4,ARL11,ARSB,Art2b,ATF3,ATF5,ATM,ATP1A2,ATP2B2,ATP6AP2,ATP7B,BACH2,BBC3,BCL11B,BCL2A1,BCL2L11,BCL2L12,BDNF,BID,BIRC2,BIRC3,BIRC5,BLNK,BMF,BMP10,BMP6,BMP7,BM…	638
Cellular Movement	chemotaxis	7.49e-32	Increased	6.358	bias	ACKR2,ACKR3,ADAM17,ADORA1,ADRBK1,AGT,AIF1,AIMP1,ANXA1,ANXA2,APLN,APOE,APP,AQP9,ARRB2,B4GALT1,BIN2,BMP2,BMP4,C1QBP,C3,C4A/C4B,C5AR1,C5AR2,CAMK1D,CAMP,CAPG,CASR,Ccl2,CCL2,CCL20,CCL21,CCL22,CCL24,CCL3L3,CCL4,Ccl6,Ccl9,CCND1,CCR3,CCR4,CCR6,CCR7,CCR9,CD38,CD44,CD9,CDKN1A,CEACAM1,CKLF,CLCN3,CMKLR1,CNR2,COL4A3,CORO1A,CSF1R,CSF2RA,CSF3R,CSK,CST3,CTSE,CX3CR1,CXCL10,CXCL11,CXCL13,CXCL14,CXCL16,CXCL2,Cxcl3,…	276		Cellular Movement, Hematological System Development and Function, Immune Cell Trafficking	infiltration of leukocytes	6.52e-35	Increased	2.934		ABCB4,ADA,ADAM17,ADIPOQ,ADM,ADRB3,ADRBK1,AGT,ANXA1,APOE,ARG1,ARRB2,B4GALT1,BCL11B,BID,C2,C3,C4A/C4B,C6,CASP1,CAV1,CBFB,CCL19,Ccl2,CCL2,CCL21,CCL22,CCL3L3,CCL4,CCL5,CCR6,CCR7,CD14,CD2,CD276,CD44,CD55,CD80,CD86,CEBPA,CES1,CFB,CFH,CFTR,CIITA,CLEC5A,CMA1,CMKLR1,CNR1,CNR2,COL4A3,CR2,CRYAB,CSF1R,CTLA4,CTSB,CXCL10,CXCL16,CXCL2,CXCL3,CXCR5,CYBB,CYSLTR1,CYSLTR2,EGLN3,ELANE,ESR1,ESR2,F2R,F2RL1,FASLG,FCER1G…	216		Cellular Function and Maintenance	function of mononuclear leukocytes	6.01e-32		1.268		ABCB1,Abcb1b,AHR,APOE,ATF3,ATM,BACH2,BANK1,BATF3,BCL2L11,BCL3,BCL6,BIRC3,BIRC5,BST1,BTK,BTLA,CACNB3,Ccl2,CCL2,CCR6,CCR7,CD244,CD247,CD27,CD28,CD3E,CD3G,CD4,CD40,CD44,CD69,CD72,CD80,CD84,CD86,CD8A,CD8B,CIITA,Cmah,CNR2,CTSC,CTSS,CX3CR1,CXCL10,CXCR4,EBI3,ECM1,EMR1,FCER1G,FCGR2A,FYB,GNRH1,GPR84,GRK6,HAVCR2,HCLS1,HLA-A,HLA-G,HSH2D,ICAM1,ICOS,IFNGR2,IL10RA,IL12RB2,IL13RA1,IL16,IL18,IL1B,IL1RL1,IL21R,IL…	159		Immunological Disease	hypersensitive reaction	1.71e-41	Increased	3.187		ABCA1,ADAM17,ADIPOQ,ADRA1D,ADRA2C,ADRB1,ADRB3,AHR,ALB,ALCAM,ANXA1,APOE,ARG1,ATM,ATP1B1,B4GALT1,BCL11B,BCL2L11,BDNF,C3,CAPG,CCL17,Ccl2,CCL2,CCL21,CCL22,CCL3L3,CCL4,CCL5,CCR6,CCR7,CD1D,CD2,CD28,CD300LF,CD4,CD40,CD44,CD74,CD83,CDC25B,CFH,CISH,CLEC4D,CLEC4E,CNR1,CORO1A,CSF2RA,CST6,CTSV,CXCL10,CXCR4,CYSLTR1,CYTIP,DUSP10,DUSP2,ECM1,EIF2AK2,F2RL1,FADS2,FCER1G,FCGBP,FCGR1A,FCGR2A,FCGR2B,FGR,FUT7,GADD45A,…	175
Hematological System Development and Function, Inflammatory Response, Tissue Morphology	quantity of phagocytes	7.58e-32		0.903		ABCA1,ADA,ADAM17,ADAMTS12,ADIPOQ,AGT,AHR,APOE,ARNTL,B4GALT1,BATF3,BCL11A,BCL2A1,BCL2L11,BCL3,BID,BIRC3,C3,C4A/C4B,C5AR1,C5AR2,CAMP,Ccl2,CCL2,CCL20,CCL21,CCL22,CCL3L3,Ccl7,Ccl9,CCR3,CCR4,CCR6,CCR7,CD19,CD1D,CD200R1,CD300A,CD40,CD83,CDKN1A,CERK,CES1,CFH,CIITA,CLEC11A,CLEC4D,CLEC4E,CLEC7A,CMKLR1,CNR2,CSF1R,CSF3R,CTSS,CTSV,CX3CR1,CXCL10,CXCL13,CXCL14,CXCR2,CYBB,CYP1A1,DCN,DDR1,DIAPH1,DOCK8,DOK1,DOK2,…	222		Organismal Development	abnormal morphology of abdomen	1.67e-34				A2M,ABCA1,ABCB4,ABCC4,ABCD2,ACE,ACE2,ACPP,ACSL4,ADA,ADAM17,ADAM19,ADD2,ADIPOQ,AEBP1,AGR2,AGT,Agtr1b,AHR,AKR1B1,ALOX15,ALPL,ANGPTL4,ANXA7,APEX1,APOE,APRT,AQP12A/AQP12B,ARF6,ARG1,ARSB,ATF3,ATM,ATP7B,AVPR1B,B2M,B3GNT5,B4GALT1,BANK1,BAX,BCAM,BCL2L11,BCL3,BDNF,BID,BIN3,BLNK,BMF,BMP4,BRCA1,BRCA2,BTK,C3,C4A/C4B,CA9,CACNA1D,CAMK4,CASP3,CASP8,CAV1,CBS/LOC102724560,CCND1,CCR6,CCR7,CCR9,CD1D,CD247,Cd24a,CD3…	412		Endocrine System Disorders, Gastrointestinal Disease, Metabolic Disease	diabetes mellitus	1.09e-31		1.449		A2M,AACS,ABCA1,ABCG1,ACE,ACSL1,ACTA2,ADCY1,ADIPOQ,ADRA1A,ADRA1B,ADRA1D,ADRA2B,ADRA2C,ADRB1,AGT,AIF1,AKR1B1,ALDH1A1,ALOX12,ANXA1,AOC3,APLN,APOD,AQP5,ARHGAP15,Art2b,ATP1A2,BACH2,BANK1,BCL2L11,BDNF,BLK,BMP4,BRCA2,BTC,C1S,C2,C3,CA13,CA14,CA3,CA4,CA9,CACNA1B,CACNA1C,CACNA2D3,CASP1,CASP3,CASP4,CASP8,CCL19,Ccl2,CCL2,CCL22,CCL3L3,CCL4,CCL5,Ccl6,Ccl9,CCND1,CCR6,CCR7,CCR9,CD180,CD1D,CD226,CD27,CD28,CD300A,…	365		Cellular Movement	homing	3.18e-41	Increased	5.24		ACKR2,ADAM17,ADORA1,AGT,AIF1,ANGPT1,ANXA1,APLN,APLNR,APOE,B4GALT1,BATF,BDNF,BIN2,C3,C4A/C4B,C5AR1,C5AR2,CAMK1D,CAPG,CCL17,CCL19,Ccl2,CCL2,CCL21,CCL22,CCL3L3,CCL4,CCL5,Ccl6,Ccl9,CCR6,CCR7,CCR9,CD28,CD4,CD44,CD69,CD74,CKLF,CLCN3,CNR1,CNR2,COL4A3,CORO1A,CSF1R,CSF2RA,CSF3R,CTSE,CX3CR1,CXADR,CXCL10,CXCL11,CXCL13,CXCL16,Cxcl3,Cxcl9,CXCR1,CXCR3,CXCR4,CXCR6,CYBB,CYSLTR1,DDR1,DUSP6,EDN1,EDNRA,EDNRB,ELN,EP…	212
Cardiovascular Disease	occlusion of blood vessel	9.3e-32	Increased	2.843		ABCA1,ABCB1,ABCG1,ACE,ADA,ADAP2,ADAR,ADARB2,ADIPOQ,ADORA1,ADRA2B,ADRA2C,ADRB1,ADRB3,AGPAT5,AGT,AHR,ALDH5A1,ALOX5AP,AMY2B,ANGPTL3,APOA2,APOBEC1,APOE,APP,AR,ARHGDIB,ARID5A,ASIC4,ASTN2,ATM,BIRC3,C5AR1,CACNA1S,CACNB3,CACNB4,CACNG1,CACYBP,CAPG,CASP1,CASP8,CCDC167,Ccl2,CCL2,CCL3L3,CD14,CD163,CD1D,CD40,CD44,CD53,CD83,CD97,CDKN1A,CFH,CHI3L1,CHORDC1,CLEC4A,CNTN5,CNTN6,CNTNAP5,COL18A1,COL1A1,COL1A2,COMT,CO…	310		Immunological Disease	hypersensitive reaction	4.6e-34	Increased	2.79		ABCA1,ADAM17,ADIPOQ,ADRA1A,ADRA1B,ADRA1D,ADRA2B,ADRA2C,ADRB1,ADRB3,ADRBK1,AHR,ALCAM,ANXA1,APOE,ARG1,ATM,ATP1B1,B4GALT1,BCL11B,BCL2L11,BCL3,BDNF,C3,CAPG,CASP4,CCL17,Ccl2,CCL2,CCL21,CCL22,CCL3L3,CCL4,CCL5,CCNA2,CCR3,CCR6,CCR7,CD1D,CD2,CD28,CD300LF,CD4,CD40,CD44,CD63,CD83,CDC25A,CFH,CHRM3,CISH,CLEC4D,CLEC4E,CNR1,CORO1A,CORO1B,CPNE7,CPVL,CSF2RA,CSF2RB,CST3,CTSV,CXCL10,CXCR4,CYSLTR1,CYSLTR2,CYTIP,DHFR…	233		Cardiovascular Disease	occlusion of blood vessel	1.1e-31	Increased	2.628		AADAT,ABCA1,ABCB1,ABCG1,ACAT2,ACE,ADA,ADAMTS7,ADAP2,ADARB2,ADIPOQ,ADORA1,ADRA2B,ADRA2C,ADRB1,AGT,AHR,ANGPTL3,ANKRD6,APOA2,APOA5,APOBEC1,APOE,ARG2,ASTN2,ATM,BDNF,BIRC3,C5AR1,CACNA1C,CACNB3,CAPG,CASP1,CASP8,Ccl2,CCL2,CCL3L3,CD14,CD1D,CD40,CD44,CD53,CD83,CD97,CDKN1A,CFH,CLEC4A,CNR1,COL18A1,COL1A1,COL1A2,COMT,CSMD1,CST3,CTSA,CTSB,CTSC,CTSS,CTSV,CX3CR1,CXCL10,CXCL16,CXCL2,CXCR4,CXCR6,CYP1A1,CYP26B1,CY…	247		Cell Death and Survival	apoptosis	3.23e-41		1.269		A4GALT,ABCA1,ABCB1,ABCG1,ABCG2,ACVR1C,ADA,ADAM17,ADAR,ADCYAP1R1,ADIPOQ,ADORA1,ADRA1D,ADRB1,AGT,Agtr1b,AHR,AIF1,AKR1B1,ALB,ALCAM,ALDH1A2,ALDH1A3,ALDOC,ALKBH3,ALOX12,ALOX15,ALOX15B,ANG,ANGPT1,ANGPTL4,ANPEP,ANXA1,APLN,APOBEC3B,APOE,AQP7,ARC,ARG1,ARHGAP18,ARHGAP4,ARL11,ARSB,Art2b,ASIC2,ATF3,ATF5,ATM,ATP1A2,ATP2B2,ATP6AP2,ATP6V0D2,B4GALT1,BACH2,BBC3,BCL11B,BCL2A1,BCL2L11,BCL2L12,BCL2L14,BDNF,BID,BIRC2…	651
Cardiovascular Disease	occlusion of artery	2.61e-31	Increased	2.834		ABCA1,ABCB1,ABCG1,ACE,ADA,ADAP2,ADAR,ADARB2,ADIPOQ,ADORA1,ADRA2B,ADRA2C,ADRB1,ADRB3,AGPAT5,AGT,AHR,ALDH5A1,ALOX5AP,AMY2B,ANGPTL3,APOA2,APOBEC1,APOE,APP,AR,ARHGDIB,ARID5A,ASIC4,ASTN2,ATM,BIRC3,C5AR1,CACNA1S,CACNB3,CACNB4,CACNG1,CACYBP,CAPG,CASP1,CASP8,CCDC167,Ccl2,CCL2,CCL3L3,CD14,CD163,CD1D,CD40,CD44,CD53,CD83,CD97,CDKN1A,CFH,CHI3L1,CHORDC1,CLEC4A,CNTN5,CNTN6,CNTNAP5,COL18A1,COL1A1,COL1A2,COMT,CO…	308		Cellular Function and Maintenance	function of phagocytes	1.12e-33		1.515		ADA,AHR,ANPEP,APOE,ATM,B4GALT1,BATF3,BCL2A1,BCL3,BIRC3,BTK,C3,CAPG,CARD9,CASP8,CAV1,CCL2,Ccl2,CCL5,CCR3,CCR6,CCR7,CD14,CD200R1,CD209,CD300A,CD300LF,CD40,CD9,CEBPE,CIITA,CLCN2,CLCN3,CLEC4E,CLEC7A,CMA1,CMKLR1,CNR2,CSF1R,CSF2RB,CTSZ,CXCL10,CXCL6,CYBB,DGKZ,DOCK8,DOK1,DOK2,DUSP2,ELANE,FCER1A,FCER1G,FCGR1A,FCGR2A,FCGR2B,FES,FGR,FOS,FUT4,FUT7,GJA1,GPR68,GRN,GSN,HAVCR2,HCK,HGF,HLA-G,HSPB1,ICAM1,IFIH1,IFN…	179		Cellular Function and Maintenance, Hematological System Development and Function	function of lymphocytes	1.15e-31		1.268		ABCB1,Abcb1b,AHR,APOE,ATF3,ATM,BACH2,BANK1,BATF3,BCL2L11,BCL3,BCL6,BIRC3,BIRC5,BST1,BTK,BTLA,CACNB3,Ccl2,CCR6,CCR7,CD244,CD247,CD27,CD28,CD3E,CD3G,CD4,CD40,CD44,CD69,CD72,CD80,CD84,CD86,CD8A,CD8B,CIITA,Cmah,CNR2,CTSC,CTSS,CX3CR1,CXCL10,CXCR4,EBI3,ECM1,EMR1,FCER1G,FCGR2A,FYB,GNRH1,GPR84,GRK6,HAVCR2,HCLS1,HLA-A,HLA-G,HSH2D,ICAM1,ICOS,IFNGR2,IL10RA,IL12RB2,IL13RA1,IL16,IL18,IL1B,IL1RL1,IL21R,IL2RG,I…	158		Inflammatory Disease, Inflammatory Response, Neurological Disease	Encephalitis	3.89e-41		1.193		ABCG2,ACKR2,ADIPOQ,AHR,ALCAM,ARG1,BATF,BTLA,C10orf54,C3,C4A/C4B,C6,CASP1,Ccl2,CCR6,CD1D,CD274,CD28,CD300LF,CD4,CD40,CD44,CD5,CD74,CD80,CD86,CLEC4D,CLEC4E,CNR2,CNTF,CORO1A,CTSB,CX3CR1,CXCL10,DUSP10,EBI3,EGR2,EPHA4,ESR2,F2RL1,FCER1G,FCGR1A,FCGR2A,FCGR2B,FCGR3A/FCGR3B,HAVCR2,HLA-A,HLA-DQA1,HLA-DQB1,HLA-E,ICOS,IFI30,IL10,IL12B,IL12RB2,IL18,IL18BP,IL18R1,IL1B,IL1R1,IL1RN,IL21R,IRF1,IRF4,IRF9,Irgm1,ITG…	132
Cellular Movement, Hematological System Development and Function, Immune Cell Trafficking	cell movement of granulocytes	2.75e-31	Increased	5.135		ADAM17,ADIPOQ,ADORA1,ADRB3,ADRBK1,AGT,ALOX5AP,ANXA1,AOC3,APOE,APP,AQP9,ARRB2,B4GALT1,BTK,C1QBP,C2,C3,C4A/C4B,C5AR1,C5AR2,CAMK1D,CAMP,CAPG,CASP1,CBFB,Ccl2,CCL2,CCL21,CCL24,CCL3L3,CCL4,CCR3,CCR6,CCR7,CD14,CD2,CD44,CEACAM1,CEBPE,CFB,CFH,CKLF,CLEC11A,CMKLR1,CORO1A,CSF2RA,CSF3R,CSK,CST3,CTSB,CXCL10,CXCL11,CXCL14,CXCL2,Cxcl3,CXCL3,CXCL6,CXCR2,CXCR3,CYBB,DDR2,ENG,F10,F2R,F2RL1,FABP4,FAS,FCER1G,FCGR2A,FG…	204		Lipid Metabolism, Molecular Transport, Small Molecule Biochemistry	concentration of lipid	1.41e-33		-1.153		A3GALT2,A4GALT,ABCA1,ABCA2,ABCA4,ABCB1,Abcb1b,ABCB4,ABCC2,ABCC3,ABCC4,ABCC8,ABCD2,ABCG1,ABCG2,ACACA,ACAT2,ACE,ACPP,ACSL1,ACSL4,ACSS1,ADA,ADCY8,ADH1C,ADIPOQ,ADM,ADORA1,ADRA1B,ADRB1,ADRB3,ADRBK1,AEBP1,AGT,AHR,AIFM1,AKR1B1,ALDH1A1,ALDH8A1,ALOX12,ALOX15,ANGPTL3,ANGPTL4,APAF1,APEX1,APOA5,APOBEC1,Apoc3,APOC4,APOE,AQP12A/AQP12B,AQP7,AQP9,AR,ARF6,ARNTL,ATF3,ATP7B,AVPR1B,B3GNT5,B4GALT1,BAX,BCL11B,BDNF,BID…	386		Organismal Development	abnormal morphology of abdomen	1.31e-31				A2M,ABCA1,ABCB4,ACE,ACE2,ACPP,ACSL4,ADA,ADAM17,ADAM19,ADIPOQ,AGR2,AGT,Agtr1b,AHR,AKAP12,AKR1B1,ALPL,APOE,ARG1,ARSB,ATF3,ATM,ATP7B,B3GNT5,BANK1,BCAM,BCL2L11,BCL3,BCL6,BDKRB2,BDNF,BID,BIN3,BLNK,BMF,BMP4,BRCA1,BRCA2,BTK,C3,CA9,CAMK4,CASP3,CASP8,CCND1,CCR6,CCR7,CCR9,CD1D,CD247,CD40,CD44,CD80,CD86,CDC25B,CDH17,CDK4,CDKN1A,CDKN2A,CDKN2B,CES1,CFH,CFI,CFTR,CHGB,CLCN3,CLDN15,CLEC7A,COL18A1,COL1A1,COL4A3,C…	321		Cell-To-Cell Signaling and Interaction, Tissue Development	adhesion of blood cells	4.52e-41	Increased	5.974		ADAM17,ADIPOQ,ADORA1,AGT,ALCAM,ALOX12,ALOX15,ANGPT1,ANXA1,APOA4,APOE,B4GALT1,BTK,C1QA,C3,C4A/C4B,C4BPA,CACNA1C,CCL17,CCL19,Ccl2,CCL2,CCL21,CCL22,CCL3L3,CCL4,CCL5,CCR7,CD14,CD2,CD200R1,CD226,CD28,CD300LD,CD4,CD40,CD44,CD6,CD69,CD74,CD83,CD97,CDH1,CIB1,CLEC4M,Cmah,CNR1,CNR2,CORO1A,CSF3R,CTSZ,CX3CR1,CXCL10,CXCL11,CXCL13,CXCR1,CXCR3,CXCR4,CYBB,EPHA4,F10,FAM65B,FCER1G,FCGR1A,FCGR2A,FCGR3A/FCGR3B,FERMT…	159
Immunological Disease	hypersensitive reaction	5.33e-31	Increased	2.695		ABCA1,ADAM17,ADIPOQ,ADRA1A,ADRA1B,ADRA2B,ADRA2C,ADRB1,ADRB3,ADRBK1,AHCY,AHR,ALCAM,ALOX5AP,ANXA1,APOE,ARG1,ATM,ATP1B1,B4GALT1,BCL2L11,BCL3,BGN,C3,CAMP,CAPG,Ccl2,CCL2,CCL20,CCL21,CCL22,CCL3L3,CCL4,CCNA2,CCR3,CCR4,CCR6,CCR7,CD1D,CD2,CD300LF,CD40,CD44,CD63,CD83,CDC25A,CEBPB,CFH,CHRM3,CLEC4D,CLEC4E,CORO1A,CORO1B,CPNE7,CSF2RA,CSF2RB,CST3,CTSV,CXCL10,CXCR4,CYSLTR1,CYTIP,DCN,DHFR,DUSP10,DUSP2,E2F1,ECM1,E…	229		Cellular Movement	homing	3.89e-33	Increased	6.448		ACKR2,ACKR3,ACTR2,ADAM17,ADORA1,ADRBK1,AGT,AIF1,ANGPT1,ANXA1,ANXA2,AOC3,APLN,APLNR,APOE,AQP9,ARPC2,ARRB2,ARTN,B4GALT1,BATF,BDNF,BIN2,BMP4,C3,C4A/C4B,C5AR1,C5AR2,CAMK1D,CAPG,CAV1,CCL17,CCL19,Ccl2,CCL2,CCL21,CCL22,CCL3L3,CCL4,CCL5,Ccl6,Ccl9,CCND1,CCR3,CCR6,CCR7,CCR9,CD28,CD38,CD4,CD44,CD69,CD9,CDKN1A,CKLF,CLCN3,CMKLR1,CNR1,CNR2,COL4A3,CORO1A,CSF1R,CSF2RA,CSF3R,CST3,CTSE,CX3CR1,CXADR,CXCL10,CXCL11,C…	289		Cardiovascular Disease	occlusion of artery	1.55e-31	Increased	2.512		AADAT,ABCA1,ABCB1,ABCG1,ACAT2,ACE,ADA,ADAMTS7,ADAP2,ADARB2,ADIPOQ,ADORA1,ADRA2B,ADRA2C,ADRB1,AGT,AHR,ANGPTL3,ANKRD6,APOA2,APOA5,APOBEC1,APOE,ARG2,ASTN2,ATM,BDNF,BIRC3,C5AR1,CACNA1C,CACNB3,CAPG,CASP1,CASP8,Ccl2,CCL2,CCL3L3,CD14,CD1D,CD40,CD44,CD53,CD83,CD97,CDKN1A,CFH,CLEC4A,CNR1,COL18A1,COL1A1,COL1A2,COMT,CSMD1,CST3,CTSA,CTSB,CTSC,CTSS,CTSV,CX3CR1,CXCL10,CXCL16,CXCL2,CXCR4,CXCR6,CYP1A1,CYP26B1,CY…	246		Cellular Movement	infiltration	8.13e-41	Increased	2.272		ABCB4,ADA,ADAM17,ADIPOQ,ADRB3,AGT,AKR1B1,ANXA1,APOE,ARG1,B4GALT1,BCL11B,BID,C2,C3,C4A/C4B,C6,CASP1,CAV3,CBFB,CCL19,Ccl2,CCL2,CCL21,CCL22,CCL3L3,CCL4,CCL5,CCR6,CCR7,CD14,CD2,CD274,CD40,CD44,CD80,CD86,CES1,CFB,CFH,CLEC5A,CNR1,CNR2,COL4A3,CRYAB,CSF1R,CTSB,CXCL10,CXCL16,CYBB,CYSLTR1,EDN1,ESR2,F2RL1,FCER1G,FCGR2B,FGL2,FST,FUT7,GJB2,HCK,HGF,HLA-A,HMOX1,HSPB1,ICAM1,ICOS,IL10,IL12B,IL17RA,IL18,IL18BP,IL1…	169
Hematological System Development and Function, Tissue Morphology	quantity of granulocytes	7.65e-31		-1.867		ADA,ADAM17,ADAMTS12,ADIPOQ,AHR,ARHGDIA,ARHGDIB,ARNTL,B4GALT1,BCL2L11,BID,C3,C4A/C4B,C5AR1,C5AR2,CAMP,Ccl2,CCL2,CCL22,CCL24,CCL3L3,CCR3,CCR4,CCR6,CD101,CD19,CD1D,CD200R1,CD22,CD300A,CD34,CD40,CD8A,CD97,CDKN1A,CEBPE,CERK,CFH,CLEC11A,CLEC4E,CLEC7A,CMKLR1,CNR2,CSF1R,CSF2RB,CSF3R,CTSE,CXCL6,CXCR2,CYBB,CYP1A1,DCN,DIAPH1,DOK1,DOK2,E2F4,ESR2,F2RL1,FAS,FCGR1A,FCGR2A,FCGR2B,FES,FOXP3,FPR1,FUT4,FUT7,FZD9,GJ…	176		Cell Death and Survival	apoptosis of tumor cell lines	4.26e-33		1.43		A4GALT,AATK,ABCB1,ABCG2,ACACA,ACSM5,ACVR1C,ADAM17,ADIPOQ,ADM,ADORA1,ADRBK1,AGT,AHR,AIFM1,AKR1B1,ALCAM,ALDH1L1,ALKBH3,ALOX12,ALOX15,ANXA2,APAF1,APOE,AR,ARG1,ARHGAP4,ARL11,ARRB2,ARSB,ATAD2,ATF1,ATF3,ATG10,ATG7,ATM,ATN1,ATP2A1,AURKA,B2M,BAG1,BARD1,BAX,BAZ1A,BCL2A1,BCL2L11,BCL3,BDNF,BID,BIRC2,BIRC3,BIRC5,BLNK,BMF,BMP4,BMP6,BNIP3,BRCA1,BRCA2,BTK,BUB1,C5AR1,CARD9,CASC5,CASP1,CASP3,CASP4,CASP6,CASP7,CAS…	519		Organismal Survival	survival of organism	2.14e-31		0.633		A4GALT,ABCB1,Abcb1b,ABCB4,ACTG2,ADORA1,ADRA2C,AGT,Agtr1b,AHR,ALDH1A2,ALK,ANGPT1,ANXA1,APOBEC1,APOE,ARG1,ATM,ATP7B,AURKB,B3GALNT1,B3GNT5,BCL2A1,BCL2L11,BCL6,BDNF,BID,BIRC3,BIRC5,BRCA1,BRCA2,BTLA,C3,C5AR1,CAMK4,CARD9,CASP1,CASP8,Ccl2,CCL2,CCL21,CCL3L3,CCR4,CD14,CD2,CD28,CD4,CD40,CD44,CD6,CD80,CD8A,CDCA8,CDH1,CDKN1A,CDKN2A,CFTR,CH25H,CHEK2,CLEC11A,CLEC4D,CLEC5A,CNR1,CNTN1,COL18A1,COL4A3,COMP,CRYAB,C…	265		Inflammatory Disease	chronic inflammatory disorder	2.04e-40		-1.817		ABCA1,ABCB1,ABCB4,ADA,ADAM17,ADCY8,ADIPOQ,ADRA1D,ADRA2C,AGT,AHR,AIF1,ALAS2,ALB,ALOX12,ALPL,ANG,ANXA1,APOE,ARG1,ATM,BCL11B,BDNF,BIRC5,BLNK,BTC,C15orf27,C1QA,C2,C3,C4A/C4B,CAPG,CASP1,CCL17,CCL19,Ccl2,CCL2,CCL21,CCL4,CCL5,Ccl6,Ccl7,Ccl9,CCR6,CCR7,CD244,CD247,CD274,CD28,CD3D,CD4,CD40,CD6,CD68,CD69,CD74,CD80,CD83,CD86,CD97,CDH1,CDH11,CDKN2A,CFB,CFH,CKB,CKMT1A/CKMT1B,CLEC4A,CLEC4D,CLEC4E,CNR1,CNR2,CNTF…	303
Organismal Development	abnormal morphology of abdomen	9.3e-31				A2M,ABCA1,ABCA7,ABCB4,ABCC4,ABCD2,ACE,ACE2,ACPP,ACSL4,ADA,ADAM17,ADAM19,ADAMTS1,ADAR,ADIPOQ,AEBP1,AGT,AHR,ANGPTL4,ANTXR1,ANXA7,APEX1,APOE,APRT,AREG,ARF6,ARG1,ARHGDIA,ARHGDIB,ATM,ATP7B,B3GNT5,B4GALT1,BANK1,BAX,BCAM,BCL2L11,BCL3,BID,BLNK,BMP4,BPNT1,BRCA1,BRCA2,Bst2,BTK,C3,C4A/C4B,CA9,CASP3,CASP8,CCND1,CCR6,CCR7,CCR9,CD19,CD1D,CD247,Cd24a,CD38,CD40,CD44,CD80,CD86,CDH17,CDK2,CDK4,CDKN1A,CDKN1B,Cdkn1c…	406		Cellular Movement	homing of cells	4.86e-33	Increased	6.445		ACKR2,ACKR3,ACTR2,ADAM17,ADORA1,ADRBK1,AGT,AIF1,ANGPT1,ANXA1,ANXA2,AOC3,APLN,APLNR,APOE,AQP9,ARPC2,ARRB2,ARTN,B4GALT1,BATF,BDNF,BIN2,BMP4,C3,C4A/C4B,C5AR1,C5AR2,CAMK1D,CAPG,CAV1,CCL17,CCL19,Ccl2,CCL2,CCL21,CCL22,CCL3L3,CCL4,CCL5,Ccl6,Ccl9,CCND1,CCR3,CCR6,CCR7,CCR9,CD28,CD38,CD4,CD44,CD69,CD9,CDKN1A,CKLF,CLCN3,CMKLR1,CNR1,CNR2,COL4A3,CORO1A,CSF1R,CSF2RA,CSF3R,CST3,CTSE,CX3CR1,CXADR,CXCL10,CXCL11,C…	282		Cellular Movement	homing of blood cells	3.68e-31	Increased	5.773	bias	ACKR2,ADAM17,ADORA1,AIF1,ANGPT1,ANXA1,AOC3,APOE,BATF,BMP4,C3,C5AR1,C5AR2,CAPG,CCL17,CCL19,Ccl2,CCL2,CCL21,CCL22,CCL3L3,CCL4,CCL5,CCND1,CCR4,CCR6,CCR7,CCR9,CD28,CD4,CD44,CD69,CD9,CDKN1A,CKLF,CNR2,CORO1A,CSF1R,CSF2RA,CSF3R,CST3,CTSE,CX3CR1,CXADR,CXCL10,CXCL11,CXCL14,CXCL16,CXCL2,CXCL3,Cxcl3,CXCL6,Cxcl9,CXCR1,CXCR3,CXCR4,CYBB,CYSLTR1,EDNRA,EDNRB,ELN,F2R,F2RL1,FASLG,FCER1G,FCGR2A,FGR,FN1,FOXO1,FUT7,F…	168		Cellular Movement	chemotaxis of cells	3.56e-40	Increased	4.86		ACKR2,ADAM17,ADORA1,AGT,AIF1,ANGPT1,ANXA1,APLN,APLNR,APOE,B4GALT1,BDNF,BIN2,C3,C4A/C4B,C5AR1,C5AR2,CAMK1D,CAPG,CCL17,CCL19,Ccl2,CCL2,CCL21,CCL22,CCL3L3,CCL4,CCL5,Ccl6,Ccl9,CCR6,CCR7,CCR9,CD28,CD4,CD44,CD69,CD74,CKLF,CLCN3,CNR1,CNR2,COL4A3,CORO1A,CSF1R,CSF2RA,CSF3R,CTSE,CX3CR1,CXADR,CXCL10,CXCL11,CXCL13,CXCL16,Cxcl3,Cxcl9,CXCR1,CXCR3,CXCR4,CYBB,CYSLTR1,DUSP6,EDN1,EDNRA,EDNRB,ELN,EPHB1,EPHB2,ERBB4,…	197
Cellular Movement, Hematological System Development and Function, Immune Cell Trafficking	cell movement of mononuclear leukocytes	1.16e-30	Increased	6.32		ABCA1,Abcb1b,ACKR2,ACKR3,ACTB,ADAM17,AGT,AIF1,ANXA1,ANXA2,AOC3,APOE,APP,ARRB2,BATF,BGN,BTK,C3,CAMP,CASR,CBFB,Ccl2,CCL2,CCL20,CCL21,CCL22,CCL24,CCL3L3,CCL4,Ccl6,CCR3,CCR4,CCR6,CCR7,CCR9,CD1D,CD2,CD209,CD22,CD226,CD247,CD274,CD40,CD44,CD80,CD86,CD8A,CEACAM1,CHST4,CIITA,CKLF,CMKLR1,CNR2,COL1A1,COL4A3,CTSS,CTSV,CX3CR1,CXCL10,CXCL11,CXCL13,CXCL16,CXCL3,CXCR2,CXCR3,CXCR4,CYSLTR1,CYTIP,DIAPH1,DOCK8,DPP4…	240		Cell-To-Cell Signaling and Interaction, Hematological System Development and Function, Immune Cell Trafficking, Inflammatory Response	activation of mononuclear leukocytes	7.28e-33	Increased	5.615		ADA,ADIPOQ,AHR,ANXA1,APOE,ARRB2,B2M,BANK1,BAX,BCL11B,BCL2L11,BCL3,BLNK,BTK,C1QA,C3,C4A/C4B,CAMK4,CASP8,Ccl2,CCL2,CCL22,CCL4,CCL5,CCR7,CD14,CD180,CD1D,CD2,CD209,CD22,CD226,CD244,CD247,Cd24a,CD27,CD276,CD28,CD38,CD3D,CD3E,CD3G,CD4,CD40,CD44,CD5,CD55,CD6,CD69,CD7,CD72,CD80,CD83,CD86,CD8A,CDKN1A,CHRNB2,CISH,CLEC5A,CLEC7A,Cmah,CNR1,CORO1A,CR2,CSF2RB,CTF1,CTLA4,CXCL10,CXCR5,DAPP1,DDR1,DEF6,DLL1,DOK3,EG…	252		Cellular Function and Maintenance	function of phagocytes	4.57e-31	Increased	2.157		ADA,AHR,ANPEP,APOE,ATM,BATF3,BCL2A1,BCL3,BIRC3,BTK,C3,CAPG,CARD9,CASP8,Ccl2,CCL2,CCL5,CCR6,CCR7,CD14,CD200R1,CD300A,CD300LF,CD40,CD9,CIITA,CLCN2,CLCN3,CLEC4E,CLEC7A,CMA1,CNR2,CSF1R,CTSZ,CXCL10,CXCL6,CYBB,DOCK8,DOK1,DUSP2,DUSP4,FCER1G,FCGR1A,FCGR2A,FCGR2B,FES,FGR,FOS,FUT4,FUT7,GPR68,GRN,GSN,HAVCR2,HCK,HGF,HLA-G,HSPB1,ICAM1,IDUA,IL18,IL1B,IL1R1,IL21R,IL2RG,IL4R,IL6,IRF1,ITGAL,ITGAM,ITGB2,JAK3,LAT,L…	145		Cell Morphology	morphology of cells	4.38e-40				AADAT,ABCA1,ABCA2,ABCB1,Abcb1b,ABCB4,ABCG1,ACSBG1,ACVR1C,ADA,ADAM17,ADAR,ADIPOQ,ADRB1,ADRB3,AGR2,AGT,AHR,AIF1,ALDH1A2,ALOX12,ALOX15,ALPL,ANXA1,APOE,AQP12A/AQP12B,AQP7,ARG1,ARHGEF9,ARNTL,ARSB,ASPN,ATF3,ATM,ATP1B2,ATP2B2,ATP6V0D2,ATP6V1B2,B3GAT1,B3GNT5,B4GALT1,BACH2,BATF,BBC3,BCL11B,BCL2L11,BDNF,BID,BLNK,BMF,BMP7,C1QA,C3,C5AR1,CADM1,CALB1,CALML3,CASP1,CASP8,CAV3,CBFB,CCDC92,Ccl2,CCL2,Ccl7,CCR6,CCR9…	516
Cell-To-Cell Signaling and Interaction, Inflammatory Response	immune response of leukocytes	1.77e-30	Increased	5.319		ABCA1,ABCA7,ANPEP,ANXA1,APOA2,APOE,APP,ATG7,BATF3,BAX,BCL2L11,C3,C5AR1,CAMP,CAPG,CASP1,CASP8,Ccl2,CCL2,CCL21,CCL22,CCR6,CCR7,CD14,CD180,CD1D,CD274,CD38,CD40,CD44,CD68,CD80,CD86,CD8A,CD93,CDKN1B,CEBPB,CLCN3,CLEC5A,CORO1A,CSF2RB,CST3,CTSS,CXCL10,CXCL3,CYP2S1,DEF6,DGKZ,DOCK8,F2R,FAS,FCAR,FCER1G,FCGR1A,FCGR2A,FCGR2B,FCGR3A/FCGR3B,FCN1,FGR,FOXO1,FPR1,GLRX,Gm21596/Hmgb1,GSN,HAVCR2,HCK,HGF,HMOX1,HSP90AA…	172		Cellular Movement, Hematological System Development and Function, Immune Cell Trafficking	cell movement of granulocytes	7.62e-33	Increased	5.59		ADAM17,ADIPOQ,ADM,ADORA1,ADRB3,ADRBK1,AGT,ANXA1,AOC3,APOE,AQP9,ARRB2,B4GALT1,BTK,C2,C3,C4A/C4B,C5AR1,C5AR2,CAMK1D,CAPG,CASP1,CBFB,CCL17,CCL19,Ccl2,CCL2,CCL21,CCL3L3,CCL4,CCL5,CCR3,CCR6,CCR7,CD14,CD2,CD28,CD44,CD55,CD69,CEBPE,CFB,CFH,CFTR,CKLF,CLEC11A,CMA1,CMKLR1,CORO1A,CRYAB,CSF2RA,CSF3R,CST3,CTSB,CXADR,CXCL10,CXCL11,CXCL14,CXCL2,Cxcl3,CXCL3,CXCL6,CXCR1,CXCR3,CXCR5,CYBB,DDR2,ELANE,F10,F2R,F2RL1,F…	205		Cellular Movement	infiltration of cells	8.15e-31	Increased	2.054		ABCB4,ADA,ADAM17,ADIPOQ,AGT,AKR1B1,ANXA1,APOE,ARG1,BCL11B,BID,C2,C3,C6,CASP1,CAV3,CBFB,CCL19,Ccl2,CCL2,CCL21,CCL22,CCL3L3,CCL4,CCL5,CCR6,CCR7,CD14,CD2,CD40,CD44,CD80,CD86,CES1,CFH,CFTR,CIITA,CLEC5A,CMA1,CNR1,CNR2,COL2A1,COL4A3,CRYAB,CSF1R,CTSB,CXCL10,CXCL16,CXCL2,CXCL3,CYBB,CYSLTR1,EGLN3,ESR1,ESR2,F2R,F2RL1,FASLG,FCER1G,FCGR2B,FGL2,FN1,FUT4,FUT7,GFAP,GJB2,HCK,HGF,HLA-A,HMOX1,HSPB1,ICAM1,ICOS,IL16…	178		Cellular Movement, Hematological System Development and Function, Immune Cell Trafficking, Inflammatory Response	cell movement of neutrophils	8.8e-40	Increased	4.778		ADAM17,ADIPOQ,ADORA1,ADRB3,AGT,ALB,ANXA1,APOE,B4GALT1,BTK,C2,C3,C4A/C4B,C5AR1,C5AR2,CAMK1D,CAPG,CASP1,CCL19,Ccl2,CCL2,CCL21,CCL3L3,CCL4,CCL5,CCR6,CCR7,CD14,CD28,CD44,CD69,CD74,CEBPE,CFB,CFH,CKLF,CORO1A,CSF2RA,CSF3R,CTSB,CXADR,CXCL10,Cxcl3,CXCR1,CYBB,EDN1,EDNRA,F10,F2RL1,FCER1G,FCGR2A,FGR,FUT7,GJB2,GRK6,GRN,GSN,HCK,HGF,HMOX1,HSPB1,ICAM1,IL10,IL17RA,IL18,IL1A,IL1B,IL1R1,IL1RN,INPP5D,IRF6,ITGA4,ITGA…	134
Cellular Function and Maintenance	function of mononuclear leukocytes	2.04e-30		1.59		ABCB1,Abcb1b,AHR,APOE,ARHGDIA,ARHGDIB,ARRB2,ATM,BANK1,BATF3,BCL2L11,BCL3,BIRC3,BIRC5,BST1,BTK,CACNB3,Ccl2,CCL2,CCR6,CCR7,CD19,CD22,CD244,CD247,CD27,CD274,CD3G,CD40,CD44,CD80,CD84,CD86,CD8A,CD8B,CEACAM1,CEBPB,CHI3L1,CIITA,Cmah,CNR2,CSF2RB,CTSC,CTSS,CX3CR1,CXCL10,CXCL13,CXCR2,CXCR4,EBI3,ECM1,EIF5A,EMR1,FCER1G,FCGR2A,FOXP3,FYB,GADD45G,GPR84,GRK6,HAVCR2,HCLS1,HCST,HLA-A,HLA-E,HLA-G,HSH2D,HSPD1,ICAM1,…	191		Inflammatory Response	inflammation of central nervous system	9.36e-33		0.908		ABCG2,ACKR2,ADIPOQ,AHR,ALCAM,ARG1,B2M,BATF,C10orf54,C3,C4A/C4B,C6,CASP1,CASP4,Ccl2,CCL3L3,CCR6,CD1D,CD276,CD28,CD300LF,CD4,CD40,CD44,CD5,CD80,CD86,CDK5R1,CIITA,CLEC4D,CLEC4E,CLEC5A,CNR2,CNTF,CORO1A,CSMD1,CST3,CTLA4,CTSB,CX3CR1,CXCL10,DLL1,DUSP10,EBI3,EGR2,EPHB6,ESR1,ESR2,F2RL1,FASLG,FCER1G,FCGR1A,FCGR2A,FCGR2B,FCGR3A/FCGR3B,GFAP,HAVCR2,HCST,HDC,HEXB,HIF1A,HLA-A,HRH1,ICOS,IFI30,IFNAR1,IL10,IL12A,I…	170		Cellular Movement	chemotaxis of cells	1.56e-30	Increased	6.222	bias	ACKR2,ADAM17,ADORA1,AGT,AIF1,ANGPT1,ANXA1,APLN,APLNR,APOE,BDNF,BIN2,BMP4,C3,C5AR1,C5AR2,CAPG,CCL17,CCL19,Ccl2,CCL2,CCL21,CCL22,CCL3L3,CCL4,CCL5,Ccl6,Ccl9,CCND1,CCR4,CCR6,CCR7,CCR9,CD28,CD4,CD44,CD69,CD9,CDKN1A,CKLF,CLCN3,CNR1,CNR2,COL4A3,CORO1A,CSF1R,CSF2RA,CSF3R,CST3,CTSE,CX3CR1,CXADR,CXCL10,CXCL11,CXCL14,CXCL16,CXCL2,Cxcl3,CXCL3,CXCL6,Cxcl9,CXCR1,CXCR3,CXCR4,CYBB,CYSLTR1,DUSP6,EDNRA,EDNRB,ELN,E…	213		Cellular Development, Hematological System Development and Function, Hematopoiesis	differentiation of leukocytes	1.01e-39	Increased	7.543		ADA,ADAM17,ADAR,ADIPOQ,ADORA1,AGT,AHR,ANXA1,ARNTL,ATM,BACH2,BATF,BATF3,BCL11B,BCL2A1,BCL2L11,BLNK,BMP7,BTK,C1QC,C5AR1,CADM1,CASP8,CBFB,CCL2,CCL21,CCR7,CCR9,CD14,CD1D,CD2,CD226,CD247,CD27,CD274,CD28,CD300A,CD3D,CD3E,CD3G,CD4,CD40,CD6,CD69,CD72,CD74,CD80,CD83,CD86,CD8A,CD8B,CDKN2A,CEBPE,CISH,CLCF1,CLEC5A,CNR2,CSF1R,CSF2RA,CSF3R,CXCL10,CXCR4,CYSLTR1,DCLRE1C,DKK1,DNASE2,EGR2,EIF2AK2,EPHA4,FCGR1A,FCGR…	233
Protein Synthesis	production of protein	2.49e-30		1.828		ADAR,AICDA,APOE,ARID3A,ARNTL,ATM,B3GNT5,BANK1,BATF,BCL2L11,BCL3,BLNK,BST1,BTK,C1QTNF3,C4A/C4B,C5AR1,Ccl2,CCR4,CCR6,CCR7,CD180,CD19,CD1D,CD22,CD274,CD37,CD40,CD80,CD83,CD84,CD86,CDH17,CDKN1A,CEBPB,CHI3L1,CIITA,CLEC4D,CLEC4E,Cmah,CSF2RB,CTSE,CTSS,CXCL10,CXCR2,CYP7B1,DAPP1,DEF6,DKK3,DNASE2,DOCK8,DOK1,DUSP4,ECM1,ESR1,ESR2,F2RL1,FAS,FCER1G,FCER2,FCGR1A,FCGR2B,FCRLB,FOXJ1,FOXP3,GADD45G,GAPT,GCNT3,H2AFX…	183		Cardiovascular Disease	occlusion of blood vessel	9.79e-33	Increased	2.767		AADAT,ABCA1,ABCB1,ABCC9,ABCG1,ACAT2,ACE,ADA,ADAMTS7,ADAP2,ADARB2,ADIPOQ,ADORA1,ADRA2B,ADRA2C,ADRB1,ADRB3,AGPAT5,AGT,AHR,ALDH5A1,ALOX15,ANGPTL3,ANKRD29,ANKRD6,APOA5,APOBEC1,APOE,AR,ARG2,ASTN2,ATM,B2M,BDNF,BIRC3,C5AR1,CACNA1C,CACNA1D,CACNA1F,CACNA1S,CACNB3,CACNB4,CAPG,CASP1,CASP8,CAV1,CBS/LOC102724560,Ccl2,CCL2,CCL3L3,CD14,CD1D,CD40,CD44,CD53,CD55,CD83,CD97,CDKN1A,CFH,CLEC4A,CLIC5,CNR1,CNTN6,COL18A…	309		Cellular Movement, Hematological System Development and Function, Immune Cell Trafficking	homing of leukocytes	1.76e-30	Increased	5.881	bias	ACKR2,ADAM17,ADORA1,AIF1,ANGPT1,ANXA1,AOC3,APOE,BATF,C3,C5AR1,C5AR2,CAPG,CCL17,CCL19,Ccl2,CCL2,CCL21,CCL22,CCL3L3,CCL4,CCL5,CCND1,CCR4,CCR6,CCR7,CCR9,CD28,CD4,CD44,CD69,CD9,CDKN1A,CKLF,CNR2,CORO1A,CSF1R,CSF2RA,CSF3R,CST3,CTSE,CX3CR1,CXADR,CXCL10,CXCL11,CXCL14,CXCL16,CXCL2,CXCL3,Cxcl3,CXCL6,Cxcl9,CXCR1,CXCR3,CXCR4,CYBB,CYSLTR1,EDNRA,EDNRB,ELN,F2R,F2RL1,FASLG,FCER1G,FCGR2A,FGR,FN1,FOXO1,FUT7,FYB,GN…	166		Cellular Movement	infiltration of cells	1.01e-39	Increased	2.306		ABCB4,ADA,ADAM17,ADIPOQ,ADRB3,AGT,AKR1B1,ANXA1,APOE,ARG1,B4GALT1,BCL11B,BID,C2,C3,C4A/C4B,C6,CASP1,CAV3,CBFB,CCL19,Ccl2,CCL2,CCL21,CCL22,CCL3L3,CCL4,CCL5,CCR6,CCR7,CD14,CD2,CD274,CD40,CD44,CD80,CD86,CES1,CFB,CFH,CLEC5A,CNR1,CNR2,COL4A3,CRYAB,CSF1R,CTSB,CXCL10,CXCL16,CYBB,CYSLTR1,EDN1,ESR2,F2RL1,FCER1G,FCGR2B,FGL2,FST,FUT7,GJB2,HCK,HGF,HLA-A,HMOX1,HSPB1,ICAM1,ICOS,IL10,IL12B,IL17RA,IL18,IL18BP,IL1…	166
Cellular Function and Maintenance, Hematological System Development and Function	function of lymphocytes	3.11e-30		1.642		ABCB1,Abcb1b,AHR,APOE,ARHGDIA,ARHGDIB,ARRB2,ATM,BANK1,BATF3,BCL2L11,BCL3,BIRC3,BIRC5,BST1,BTK,CACNB3,Ccl2,CCR6,CCR7,CD19,CD22,CD244,CD247,CD27,CD274,CD3G,CD40,CD44,CD80,CD84,CD86,CD8A,CD8B,CEACAM1,CEBPB,CHI3L1,CIITA,Cmah,CNR2,CSF2RB,CTSC,CTSS,CX3CR1,CXCL10,CXCL13,CXCR2,CXCR4,EBI3,ECM1,EIF5A,EMR1,FCER1G,FCGR2A,FOXP3,FYB,GADD45G,GPR84,GRK6,HAVCR2,HCLS1,HCST,HLA-A,HLA-E,HLA-G,HSH2D,HSPD1,ICAM1,ICOS,…	190		Cellular Development, Hematological System Development and Function	differentiation of blood cells	2.05e-32	Increased	6.353		ADA,ADAM17,ADD2,ADIPOQ,ADORA1,AGT,AHR,ALAS2,ANGPT1,ANXA1,APAF1,ARID3A,ARNTL,ATM,ATPIF1,B2M,BAIAP2,BATF,BATF3,BCL11A,BCL11B,BCL2A1,BCL2L11,BCL3,BLNK,BMP4,BRCA2,BTK,C5AR1,CAMK4,CASP3,CASP8,CBFB,CCL2,CCL21,CCR7,CCR9,CD14,CD1D,CD2,CD226,CD247,Cd24a,CD27,CD28,CD300A,CD38,CD3D,CD3E,CD3G,CD4,CD40,CD6,CD69,CD72,CD80,CD83,CD86,CD8A,CD8B,CDKN1A,CDKN1B,Cdkn1c,CDKN2A,CDKN2B,CEBPA,CEBPE,CHRD,CIAPIN1,CIB1,CIIT…	372		Cardiovascular Disease	disorder of artery	2.88e-30		1.959		AADAT,ABCA1,ABCB1,ABCG1,ACAT2,ACE,ACTA2,ADA,ADAM19,ADAMTS7,ADAP2,ADARB2,ADIPOQ,ADORA1,ADRA2B,ADRA2C,ADRB1,AGT,AHR,ANGPTL3,ANKRD6,APOA2,APOA5,APOBEC1,APOE,ARG2,ASTN2,ATM,BDNF,BIRC3,C5AR1,CACNA1B,CACNA1C,CACNB3,CAPG,CASP1,CASP8,Ccl2,CCL2,CCL3L3,CD14,CD1D,CD40,CD44,CD53,CD83,CD97,CDKN1A,CFH,CLEC4A,CNR1,COL18A1,COL1A1,COL1A2,COL2A1,COMT,CSMD1,CST3,CTSA,CTSB,CTSC,CTSS,CTSV,CX3CR1,CXCL10,CXCL16,CXCL2,C…	279		Cellular Function and Maintenance	function of antigen presenting cells	1.87e-39		1.144		ADA,AHR,ANPEP,APOE,ATM,BATF3,BIRC3,BTK,CAPG,CARD9,CASP8,Ccl2,CCL2,CCL5,CCR6,CCR7,CD14,CD200R1,CD274,CD40,CD74,CLCN3,CLEC4E,CLEC7A,CNR2,CSF1R,CTSS,CTSZ,CXCL10,CYBB,DOCK8,DOK1,DOK2,FCER1G,FCGR1A,FCGR2A,FCGR2B,FES,FGR,FOS,GPR68,GRN,GSN,HCK,HGF,HSPB1,ICAM1,IFI30,IFIH1,IL10,IL12B,IL18,IL1B,IL21R,IL2RG,IL4R,IRF1,ITGAD,ITGAM,JAK3,LCP1,LGALS3,LGMN,LPAR2,LTB,LY96,LYN,MAP4K1,MMP12,MMP7,MMP9,MSR1,MST1,Mt1,N…	118
Cell Death and Survival	apoptosis of blood cells	4.73e-30		-0.35		ABCG1,ADA,ADAM17,ADRB1,AHR,AIMP1,ANPEP,ANXA1,APOE,APP,Art2b,ATF7,ATM,AURKB,BAX,BCL11A,BCL2A1,BCL2L11,BCL3,BID,BIRC3,BIRC5,BLNK,BMP4,BRCA1,BTG1,BTK,CAMP,CASP1,CASP3,CASP6,CASP7,CASP8,CCDC86,Ccl2,CCL2,CCL21,CCL3L3,CCL4,CCNB1,CCR7,CD14,CD2,CD22,CD247,Cd24a,CD27,CD274,CD38,CD40,CD44,CD5,CD7,CD80,CD9,CDK2,CDKN1A,CDKN1B,CEBPB,CHEK1,CHEK2,CHI3L1,CIITA,CNR2,COL1A1,CORO1A,CSF2RA,CTSD,CXCL2,CXCR4,CYBB,DCK,…	252		Cell-To-Cell Signaling and Interaction, Hematological System Development and Function, Immune Cell Trafficking, Inflammatory Response	activation of lymphocytes	2.57e-32	Increased	5.702		ADA,ADIPOQ,AHR,ANXA1,APOE,B2M,BANK1,BAX,BCL11B,BCL2L11,BCL3,BLNK,BTK,C1QA,C3,C4A/C4B,CAMK4,CASP8,Ccl2,CCL2,CCL22,CCL4,CCL5,CCR7,CD180,CD1D,CD2,CD209,CD22,CD226,CD244,CD247,Cd24a,CD27,CD276,CD28,CD38,CD3D,CD3E,CD3G,CD4,CD40,CD44,CD5,CD55,CD6,CD69,CD7,CD72,CD80,CD83,CD86,CD8A,CDKN1A,CHRNB2,CISH,CLEC7A,Cmah,CNR1,CORO1A,CR2,CSF2RB,CTLA4,CXCL10,CXCR5,DAPP1,DDR1,DEF6,DLL1,DOK3,EGR2,ELANE,FADD,FASLG,FCE…	242		Cellular Movement, Hematological System Development and Function, Immune Cell Trafficking	cell movement of granulocytes	6.17e-30	Increased	5.133		ADAM17,ADIPOQ,ADORA1,AGT,ANXA1,AOC3,APOE,BTK,C2,C3,C5AR1,C5AR2,CAPG,CASP1,CBFB,CCL17,CCL19,Ccl2,CCL2,CCL21,CCL3L3,CCL4,CCL5,CCR6,CCR7,CD14,CD2,CD28,CD44,CD69,CFH,CFTR,CKLF,CLEC11A,CMA1,CORO1A,CRYAB,CSF2RA,CSF3R,CST3,CTSB,CXADR,CXCL10,CXCL11,CXCL14,CXCL2,CXCL3,Cxcl3,CXCL6,Cxcl9,CXCR1,CXCR3,CYBB,EDNRA,F10,F2R,F2RL1,FASLG,FCER1G,FCGR2A,FGR,FN1,FUT4,FUT7,GJB2,GRK6,GRN,GSN,HCK,HGF,HMOX1,HSPB1,ICAM1,IL…	164		Cellular Movement, Hematological System Development and Function, Immune Cell Trafficking	cell movement of mononuclear leukocytes	2.48e-39	Increased	6.376		ABCA1,Abcb1b,ACKR2,ADAM17,AGT,AIF1,ANGPT1,ANXA1,APOE,BACH2,BATF,BCL11B,BTK,C3,C6,CBFB,CCL17,CCL19,Ccl2,CCL2,CCL21,CCL22,CCL3L3,CCL4,CCL5,Ccl6,CCR6,CCR7,CCR9,CD1D,CD2,CD226,CD247,CD274,CD28,CD3E,CD4,CD40,CD44,CD69,CD80,CD86,CD8A,CKLF,CNR2,COL4A3,CTSS,CTSV,CX3CR1,CXCL10,CXCL11,CXCL13,CXCL16,Cxcl9,CXCR1,CXCR3,CXCR4,CYSLTR1,CYTIP,DOCK8,EGR2,ELN,ESR2,F2RL1,FAM65B,FERMT3,FOS,FUT7,FYB,GJB2,GNAO1,GREM1,G…	179
Cellular Movement	chemotaxis of cells	6.31e-30	Increased	6.467	bias	ACKR2,ACKR3,ADAM17,ADORA1,ADRBK1,AGT,AIF1,ANXA1,ANXA2,APLN,APOE,APP,AQP9,ARRB2,B4GALT1,BIN2,BMP2,BMP4,C1QBP,C3,C4A/C4B,C5AR1,C5AR2,CAMK1D,CAMP,CAPG,CASR,Ccl2,CCL2,CCL20,CCL21,CCL22,CCL24,CCL3L3,CCL4,Ccl6,Ccl9,CCND1,CCR3,CCR4,CCR6,CCR7,CCR9,CD38,CD44,CD9,CDKN1A,CEACAM1,CKLF,CLCN3,CMKLR1,CNR2,COL4A3,CORO1A,CSF1R,CSF2RA,CSF3R,CSK,CST3,CTSE,CX3CR1,CXCL10,CXCL11,CXCL13,CXCL14,CXCL16,CXCL2,Cxcl3,CXCL3,…	264		Cardiovascular Disease	occlusion of artery	2.82e-32	Increased	2.661		AADAT,ABCA1,ABCB1,ABCC9,ABCG1,ACAT2,ACE,ADA,ADAMTS7,ADAP2,ADARB2,ADIPOQ,ADORA1,ADRA2B,ADRA2C,ADRB1,ADRB3,AGPAT5,AGT,AHR,ALDH5A1,ALOX15,ANGPTL3,ANKRD29,ANKRD6,APOA5,APOBEC1,APOE,AR,ARG2,ASTN2,ATM,B2M,BDNF,BIRC3,C5AR1,CACNA1C,CACNA1D,CACNA1F,CACNA1S,CACNB3,CACNB4,CAPG,CASP1,CASP8,CAV1,CBS/LOC102724560,Ccl2,CCL2,CCL3L3,CD14,CD1D,CD40,CD44,CD53,CD55,CD83,CD97,CDKN1A,CFH,CLEC4A,CLIC5,CNR1,CNTN6,COL18A…	307		Inflammatory Disease, Neurological Disease	Myelitis	6.6e-30		1.711		ABCG2,ACKR2,ADIPOQ,AHR,ALCAM,ARG1,BATF,BCL6,BTLA,C10orf54,C3,C6,CASP1,CASP4,Ccl2,CCR4,CCR6,CD1D,CD28,CD300LF,CD4,CD40,CD44,CD5,CD80,CD86,CIITA,CLEC4D,CLEC4E,CNTF,CORO1A,CST3,CX3CR1,CXCL10,DUSP10,EBI3,ENTPD7,EPHB6,ESR1,ESR2,F2RL1,FASLG,FCER1G,FCGR2A,HAVCR2,HDC,HLA-A,HRH1,ICOS,IFI30,IL12RB2,IL17C,IL18,IL18BP,IL1R1,IL1RN,IL21R,IL6,IRF1,Irgm1,ITGA4,ITGAL,ITGB8,KCNA3,KCNK2,KLRB1,LCP2,LEP,LIF,LYN,MAP4K…	122		Cardiovascular Disease	disorder of artery	2.92e-39		0.931		AADAT,ABCA1,ABCB1,ABCG1,ACAT2,ACTA2,ADA,ADAM19,ADAP2,ADAR,ADIPOQ,ADORA1,ADRA2C,ADRB1,ADRB3,AGT,AHR,ALOX15,ANGPTL3,APOA4,APOB,APOBEC1,APOE,ASIC2,ASTN2,ATM,BDNF,BIRC3,BMP7,C5AR1,CACNA1B,CACNA1C,CACNA1E,CACNA1S,CACNB3,CAPG,CASP1,CASP8,Ccl2,CCL2,CCL3L3,CD14,CD1D,CD40,CD44,CD53,CD83,CD97,CFH,CLEC4A,CNR1,COL18A1,COMT,CSMD1,CTSA,CTSB,CTSC,CTSK,CTSS,CTSV,CX3CR1,CXCL10,CXCL16,CXCR4,CXCR6,CYP1A1,CYTIP,DDR1…	251
Organismal Development	abnormal morphology of body cavity	1.06e-29				A2M,ABCA1,ABCA7,ABCB4,ABCC4,ACE,ACE2,ACKR3,ACPP,ACSL4,ACTC1,ADA,ADAM17,ADAM19,ADAMTS1,ADAR,ADIPOQ,ADRA1B,ADRA2B,ADRBK1,AEBP1,AGT,AHR,ANGPTL4,ANTXR1,ANXA7,APEX1,APOE,APRT,AREG,ARF6,ARG1,ARHGDIA,ARHGDIB,ARID3A,ARRB2,ATM,ATP2A1,ATP7B,B3GNT5,B4GALT1,BANK1,BAX,BCAM,BCL11A,BCL2L11,BCL3,BID,BIRC3,BLNK,BMP2,BMP4,BPNT1,BRCA1,BRCA2,Bst2,BTC,BTK,C3,CA9,CACNB3,CASP3,CASP7,CASP8,CASQ2,CAV3,Ccl2,CCNB2,CCND1,CC…	508		Cell Death and Survival	apoptosis of leukocytes	3.08e-32		0.336		ABCG1,ADA,ADAM17,ADRB1,AHR,ANPEP,ANXA1,APOE,Art2b,ATF3,ATM,AURKB,BAX,BCL11A,BCL11B,BCL2A1,BCL2L11,BCL3,BID,BIRC2,BIRC3,BIRC5,BLNK,BMF,BMP4,BRCA1,BTG1,BTK,C1QA,CASP1,CASP3,CASP4,CASP6,CASP7,CASP8,CAV1,CCDC86,CCL19,Ccl2,CCL2,CCL21,CCL4,CCL5,CCNB1,CCR7,CD14,CD2,CD22,CD247,Cd24a,CD27,CD28,CD38,CD3E,CD4,CD40,CD44,CD5,CD5L,CD69,CD80,CD9,CDK2,CDKN1A,CDKN1B,CDKN2A,CHEK1,CHEK2,CIITA,CNR1,CNR2,COL1A1,CORO1…	240		Cellular Movement	chemotaxis	8.52e-30	Increased	6.285	bias	ACKR2,ADAM17,ADORA1,AGT,AIF1,ANGPT1,ANXA1,APLN,APLNR,APOE,BDNF,BIN2,BMP4,C3,C5AR1,C5AR2,CAPG,CCL17,CCL19,Ccl2,CCL2,CCL21,CCL22,CCL3L3,CCL4,CCL5,Ccl6,Ccl9,CCND1,CCR4,CCR6,CCR7,CCR9,CD28,CD4,CD44,CD69,CD9,CDKN1A,CKLF,CLCN3,CNR1,CNR2,COL4A3,CORO1A,CSF1R,CSF2RA,CSF3R,CST3,CTSE,CX3CR1,CXADR,CXCL10,CXCL11,CXCL14,CXCL16,CXCL2,Cxcl3,CXCL3,CXCL6,Cxcl9,CXCR1,CXCR3,CXCR4,CYBB,CYSLTR1,DUSP6,EDNRA,EDNRB,ELN,E…	217		Cellular Movement	chemotaxis	3.31e-39	Increased	4.89		ACKR2,ADAM17,ADORA1,AGT,AIF1,ANGPT1,ANXA1,APLN,APLNR,APOE,B4GALT1,BDNF,BIN2,C3,C4A/C4B,C5AR1,C5AR2,CAMK1D,CAPG,CCL17,CCL19,Ccl2,CCL2,CCL21,CCL22,CCL3L3,CCL4,CCL5,Ccl6,Ccl9,CCR6,CCR7,CCR9,CD28,CD4,CD44,CD69,CD74,CKLF,CLCN3,CNR1,CNR2,COL4A3,CORO1A,CSF1R,CSF2RA,CSF3R,CTSE,CX3CR1,CXADR,CXCL10,CXCL11,CXCL13,CXCL16,Cxcl3,Cxcl9,CXCR1,CXCR3,CXCR4,CYBB,CYSLTR1,DUSP6,EDN1,EDNRA,EDNRB,ELN,EPHB1,EPHB2,ERBB4,…	200
Humoral Immune Response, Protein Synthesis	production of antibody	1.44e-29		1.237		AICDA,APOE,ARID3A,ARNTL,ATM,B3GNT5,BANK1,BATF,BCL2L11,BCL3,BLNK,BST1,BTK,C1QTNF3,C4A/C4B,Ccl2,CCR4,CCR6,CCR7,CD180,CD19,CD1D,CD22,CD274,CD37,CD40,CD80,CD83,CD84,CD86,CDH17,CDKN1A,CEBPB,CHI3L1,CIITA,CLEC4D,CLEC4E,Cmah,CSF2RB,CTSE,CTSS,CXCL10,CXCR2,CYP7B1,DAPP1,DEF6,DKK3,DNASE2,DOCK8,DOK1,DUSP4,ECM1,ESR1,ESR2,F2RL1,FAS,FCER1G,FCER2,FCGR1A,FCGR2B,FCRLB,FOXJ1,FOXP3,GADD45G,GAPT,GCNT3,H2AFX,HOXC4,ICOS…	174		Cell-To-Cell Signaling and Interaction, Tissue Development	adhesion of blood cells	3.31e-32	Increased	6.031		A2M,ADAM17,ADIPOQ,ADORA1,AGT,ALCAM,ALOX12,ALOX15,ANGPT1,ANXA1,ANXA7,AOC3,APOE,B4GALT1,BCAM,BDKRB1,BTK,C1QA,C3,C4A/C4B,C4BPA,CACNA1C,CCL17,CCL19,Ccl2,CCL2,CCL21,CCL22,CCL3L3,CCL4,CCL5,CCNC,CCND1,CCR3,CCR7,CD14,CD2,CD200R1,CD209,CD226,Cd24a,CD28,CD300LD,CD38,CD4,CD40,CD44,CD55,CD6,CD69,CD83,CD9,CD97,CDH1,CIB1,CLEC10A,CLEC4M,Cmah,CNR1,CNR2,CORO1A,CR2,CSF2RB,CSF3R,CTSZ,CX3CR1,CXCL10,CXCL11,CXCL13,CXC…	206		Immunological Disease	hypersensitive reaction	9.55e-30	Increased	3.523		ABCA1,ADAM17,ADIPOQ,ADRA1A,ADRA1B,ADRA1D,ADRA2B,ADRA2C,ADRB1,AHR,ALCAM,ANXA1,APOE,ARG1,ATM,ATP1B1,BCL11B,BCL2L11,BCL3,BDNF,C3,CAPG,CASP4,CCL17,Ccl2,CCL2,CCL21,CCL22,CCL3L3,CCL4,CCL5,CCNA2,CCR4,CCR6,CCR7,CD1D,CD2,CD28,CD300LF,CD4,CD40,CD44,CD63,CD83,CDC25B,CFH,CISH,CLEC4D,CLEC4E,CNR1,CORO1A,CPNE7,CSF2RA,CST3,CST6,CTSV,CXCL10,CXCR4,CYSLTR1,CYTIP,DUSP10,DUSP2,ECM1,EPHB6,F2RL1,FABP5,FADS2,FCER1G,FCGB…	183		Cardiovascular Disease	occlusion of blood vessel	5.94e-39		1.48		AADAT,ABCA1,ABCB1,ABCG1,ACAT2,ADA,ADAP2,ADAR,ADIPOQ,ADORA1,ADRA2C,ADRB1,ADRB3,AGT,AHR,ALOX15,ANGPTL3,APOA4,APOB,APOBEC1,APOE,ASIC2,ASTN2,ATM,BDNF,BIRC3,BMP7,C5AR1,CACNA1C,CACNA1E,CACNA1S,CACNB3,CAPG,CASP1,CASP8,Ccl2,CCL2,CCL3L3,CD14,CD1D,CD40,CD44,CD53,CD83,CD97,CFH,CLEC4A,CNR1,COL18A1,COMT,CSMD1,CTSA,CTSB,CTSC,CTSS,CTSV,CX3CR1,CXCL10,CXCL16,CXCR4,CXCR6,CYP1A1,CYTIP,DDR1,EDN1,EGR2,ELN,EPHX2,ESR2,…	221
Organismal Survival	survival of organism	1.44e-29		1.311		ABCB1,Abcb1b,ABCB4,ABCC4,ACTC1,ACTG2,ADORA1,ADRA2C,ADRBK1,AEBP1,AGT,AHR,ALDH5A1,ANXA1,APEX1,APOBEC1,APOE,APP,AQP1,AR,AREG,ARG1,ARHGDIA,ARHGDIB,ATM,ATP7B,AURKB,B3GALNT1,B3GNT5,BAX,BCHE,BCL2A1,BCL2L11,BGN,BID,BIRC3,BIRC5,BRCA1,BRCA2,C3,C5AR1,CAMP,CARD9,CASP1,CASP8,Ccl2,CCL2,CCL21,CCL3L3,CCR4,CD14,CD2,CD274,CD40,CD44,CD6,CD80,CD8A,CDC25A,CDC7,CDCA8,CDH1,CDKN1A,CDKN1B,CEBPB,CFB,CHEK1,CHEK2,CLEC11A,CL…	329		Cell Death and Survival	cell survival	7.23e-32	Increased	6.216		ABCB1,Abcb1b,ABCB4,ABCC3,ABCG2,ACE,ACER2,ACKR3,ACSL5,ACTL6A,ADAM17,ADIPOQ,ADORA1,ADRBK1,AEN,AHR,AIFM1,AK5,ALCAM,ALKBH3,ALOX12,AMIGO2,ANGPT1,APAF1,APEX1,APLN,APOE,AR,ARTN,ASCC3,ATF1,ATF3,ATF5,ATG12,ATG7,ATM,ATP7B,AURKA,AURKB,B2M,BAG1,BAMBI,BARD1,BAX,BCL2A1,BCL2L11,BCL3,BDNF,BID,BIRC5,BMP4,BMP5,BMP6,BNIP3,BRCA1,BRCA2,BTC,BTK,C11orf31,C1QTNF4,C3,C5AR2,CA9,CACNB3,CAMK2B,CAMK2D,CAMK4,CASP1,CASP3,CASP6…	585		Cellular Movement	infiltration of blood cells	1.23e-29	Increased	2.462		ABCB4,ADA,ADAM17,ADIPOQ,AGT,AKR1B1,ANXA1,APOE,ARG1,BCL11B,BID,C2,C3,C6,CASP1,CBFB,CCL19,Ccl2,CCL2,CCL21,CCL22,CCL3L3,CCL4,CCL5,CCR6,CCR7,CD14,CD2,CD44,CD80,CD86,CES1,CFH,CFTR,CIITA,CLEC5A,CMA1,CNR1,CNR2,COL4A3,CRYAB,CSF1R,CTSB,CXCL10,CXCL16,CXCL2,CXCL3,CYBB,CYSLTR1,EGLN3,ESR1,ESR2,F2R,F2RL1,FASLG,FCER1G,FCGR2B,FN1,FUT4,FUT7,GFAP,GJB2,HCK,HGF,HLA-A,HMOX1,HSPB1,ICAM1,ICOS,IL16,IL17C,IL17RA,IL18,IL1…	169		Cell-To-Cell Signaling and Interaction, Inflammatory Response	immune response of leukocytes	7.75e-39	Increased	4.536		ABCA1,ALOX15,ANPEP,ANXA1,APOE,BATF3,BCL2L11,C3,C5AR1,CAPG,CASP1,CASP8,CCL19,Ccl2,CCL2,CCL21,CCL22,CCR6,CCR7,CD14,CD180,CD1D,CD274,CD28,CD40,CD44,CD68,CD69,CD74,CD80,CD86,CD8A,CH25H,CLCN3,CLEC4M,CLEC5A,CORO1A,CTSS,CXCL10,CYP2S1,DOCK8,FAIM3,FCER1G,FCGR1A,FCGR2A,FCGR2B,FCGR3A/FCGR3B,FCN1,FGR,GLRX,GSN,HAVCR2,HCK,HGF,HLA-DQB1,HMOX1,ICAM1,ICOS,IL10,IL10RA,IL10RB,IL12B,IL18,IL1B,IL7R,INPP5D,IRF8,ISG15,I…	134
Cellular Movement, Hematological System Development and Function, Immune Cell Trafficking, Inflammatory Response	cell movement of neutrophils	2.25e-29	Increased	5.224		ADAM17,ADIPOQ,ADORA1,ADRB3,ADRBK1,AGT,ALOX5AP,ANXA1,APOE,APP,AQP9,B4GALT1,BTK,C1QBP,C2,C3,C4A/C4B,C5AR1,C5AR2,CAMK1D,CAMP,CAPG,CASP1,Ccl2,CCL2,CCL21,CCL24,CCL3L3,CCL4,CCR6,CCR7,CD14,CD44,CEBPE,CFB,CFH,CKLF,CMKLR1,CORO1A,CSF2RA,CSF3R,CST3,CTSB,CXCL10,CXCL14,CXCL2,CXCL3,Cxcl3,CXCL6,CXCR2,CYBB,DDR2,F10,F2RL1,FABP4,FAS,FCER1G,FCGR2A,FGR,FPR1,FUT4,FUT7,GJB2,Gm21596/Hmgb1,GRK6,GRN,GSN,HCK,HGF,HMOX1,ICA…	168		Inflammatory Disease, Inflammatory Response, Neurological Disease	Encephalitis	8.32e-32		1.043		ABCG2,ACKR2,ADIPOQ,AHR,ALCAM,ARG1,B2M,BATF,C10orf54,C3,C4A/C4B,C6,CASP1,CASP4,Ccl2,CCR6,CD1D,CD276,CD28,CD300LF,CD4,CD40,CD44,CD5,CD80,CD86,CDK5R1,CIITA,CLEC4D,CLEC4E,CNR2,CNTF,CORO1A,CST3,CTLA4,CTSB,CX3CR1,CXCL10,DLL1,DUSP10,EBI3,EGR2,EPHB6,ESR1,ESR2,F2RL1,FASLG,FCER1G,FCGR1A,FCGR2A,FCGR2B,FCGR3A/FCGR3B,GFAP,HAVCR2,HCST,HDC,HIF1A,HLA-A,HRH1,ICOS,IFI30,IFNAR1,IL10,IL12A,IL12RB2,IL18,IL18BP,IL18R1…	165		Cellular Development, Cellular Growth and Proliferation, Hematological System Development and Function	proliferation of T lymphocytes	1.71e-29	Increased	2.523		A2M,ABCG1,ACPP,AHR,AIF1,ANXA1,APOE,ARG1,Art2b,ATM,BATF,BIRC3,BIRC5,BMP4,BRCA1,BTLA,C10orf54,C3,C5AR1,CASP3,CASP8,CBFB,Ccl2,CCL2,CCL21,CCL4,CCL5,CCR6,CCR7,CD14,CD1D,CD2,CD226,CD244,CD247,CD27,CD28,CD37,CD3E,CD3G,CD4,CD40,CD44,CD5,CD6,CD69,CD80,CD83,CD84,CD86,CD8A,CDKN1A,CDKN2A,CIITA,CISH,CORO1A,CSF2RA,CTSD,CTSZ,CXCR3,CXCR4,CYTIP,DCLRE1C,DOCK8,DOK1,DSG3,DUSP10,EBI3,EPHB1,EPHB6,ESR1,F2RL1,FADD,FASLG…	234		Cellular Movement, Hematological System Development and Function, Immune Cell Trafficking	cell movement of granulocytes	8.31e-39	Increased	4.81		ADAM17,ADIPOQ,ADORA1,ADRB3,AGT,ALB,ANXA1,APOE,B4GALT1,BTK,C2,C3,C4A/C4B,C5AR1,C5AR2,CAMK1D,CAPG,CASP1,CBFB,CCL17,CCL19,Ccl2,CCL2,CCL21,CCL3L3,CCL4,CCL5,CCR6,CCR7,CD14,CD2,CD28,CD44,CD69,CD74,CEBPE,CFB,CFH,CKLF,CORO1A,CRYAB,CSF2RA,CSF3R,CTSB,CXADR,CXCL10,CXCL11,Cxcl3,Cxcl9,CXCR1,CXCR3,CYBB,EDN1,EDNRA,F10,F2RL1,FCER1G,FCGR2A,FGR,FUT7,GJB2,GRK6,GRN,GSN,HCK,HGF,HMOX1,HSPB1,ICAM1,IL10,IL12B,IL17RA,IL1…	154
Cell Death and Survival	apoptosis of leukocytes	2.81e-29		-0.425		ABCG1,ADA,ADAM17,ADRB1,AHR,AIMP1,ANPEP,ANXA1,APOE,APP,Art2b,ATM,AURKB,BAX,BCL11A,BCL2A1,BCL2L11,BCL3,BID,BIRC3,BIRC5,BLNK,BMP4,BRCA1,BTG1,BTK,CAMP,CASP1,CASP3,CASP6,CASP7,CASP8,CCDC86,Ccl2,CCL2,CCL21,CCL4,CCNB1,CCR7,CD14,CD2,CD22,CD247,Cd24a,CD27,CD274,CD38,CD40,CD44,CD5,CD80,CD9,CDK2,CDKN1A,CDKN1B,CEBPB,CHEK1,CHEK2,CHI3L1,CIITA,CNR2,COL1A1,CORO1A,CXCL2,CXCR4,CYBB,DCK,DCN,DHX58,DOCK8,DUSP4,E2F1,E…	236		Infectious Disease	Bacterial Infection	9.46e-32		-1.675		ABCC2,ADAM17,ADCY7,AHR,APOE,ASGR2,B2M,BATF3,BCL3,BDKRB1,BID,BIRC3,BLNK,C1QA,C3,C4A/C4B,C5AR1,CAPG,CARD9,CASP1,CASP4,CASP8,CAV1,CCL2,CCL3L3,CCL4,CCR6,CCR7,CD14,CD1D,CD209,CD22,CD27,CD28,CD4,CD40,CD44,CD5L,CD80,CD83,CD97,CDKN2A,CEBPE,CERK,CFTR,CHRNB2,CISH,CLEC4D,CMKLR1,CR2,CTSB,CXCL10,CXCL13,CXCL16,CXCL6,CXCR1,CXCR3,CYBB,CYSLTR1,CYSLTR2,DHFR,DLG2,EBI3,ELANE,ENPP2,F2R,F2RL1,F5,FAIM3,FCER1A,FCER1G,FC…	218		Inflammatory Disease, Inflammatory Response, Neurological Disease	encephalomyelitis	1.94e-29		1.711		ABCG2,ACKR2,ADIPOQ,AHR,ALCAM,ARG1,BATF,BCL6,BTLA,C10orf54,C3,C6,CASP1,CASP4,Ccl2,CCR4,CCR6,CD1D,CD28,CD300LF,CD4,CD40,CD44,CD5,CD80,CD86,CIITA,CLEC4D,CLEC4E,CNTF,CORO1A,CX3CR1,CXCL10,DUSP10,EBI3,ENTPD7,EPHB6,ESR1,ESR2,F2RL1,FASLG,FCER1G,FCGR2A,HAVCR2,HDC,HLA-A,HRH1,ICOS,IFI30,IL12RB2,IL17C,IL18,IL18BP,IL1R1,IL1RN,IL21R,IL6,IRF1,Irgm1,ITGA4,ITGAL,ITGB8,KCNA3,KCNK2,KLRB1,LCP2,LEP,LIF,LYN,MAP4K1,MAP…	121		Cardiovascular Disease	occlusion of artery	1.01e-38		1.349		AADAT,ABCA1,ABCB1,ABCG1,ACAT2,ADA,ADAP2,ADAR,ADIPOQ,ADORA1,ADRA2C,ADRB1,ADRB3,AGT,AHR,ALOX15,ANGPTL3,APOA4,APOB,APOBEC1,APOE,ASIC2,ASTN2,ATM,BDNF,BIRC3,BMP7,C5AR1,CACNA1C,CACNA1E,CACNA1S,CACNB3,CAPG,CASP1,CASP8,Ccl2,CCL2,CCL3L3,CD14,CD1D,CD40,CD44,CD53,CD83,CD97,CFH,CLEC4A,CNR1,COL18A1,COMT,CSMD1,CTSA,CTSB,CTSC,CTSS,CTSV,CX3CR1,CXCL10,CXCL16,CXCR4,CXCR6,CYP1A1,CYTIP,DDR1,EDN1,EGR2,ELN,EPHX2,ESR2,…	220
Humoral Immune Response, Protein Synthesis	quantity of immunoglobulin	5.23e-29		1.529		AICDA,APOE,ARID3A,ARNTL,ATM,B3GNT5,BANK1,BATF,BCL2L11,BCL3,BLNK,BST1,BTK,C1QTNF3,C4A/C4B,Ccl2,CCR4,CCR6,CCR7,CD180,CD19,CD1D,CD22,CD274,CD37,CD40,CD80,CD83,CD84,CD86,CDH17,CDKN1A,CEBPB,CHI3L1,CIITA,CLEC4D,CLEC4E,Cmah,CSF2RB,CTSE,CTSS,CXCL10,CXCR2,CYP7B1,DAPP1,DKK3,DNASE2,DOCK8,DOK1,DUSP4,ECM1,ESR1,ESR2,F2RL1,FAS,FCER1G,FCER2,FCGR1A,FCGR2B,FCRLB,FOXP3,GADD45G,GAPT,GCNT3,H2AFX,HOXC4,ICOS,IFNAR1,IKZ…	166		Hematological System Development and Function, Tissue Morphology	quantity of myeloid cells	1.33e-31		-0.926		ADA,ADAM17,ADIPOQ,AHR,ALOX15,APOE,ARID3A,ARNTL,B4GALT1,BCL2L11,BDNF,BID,BRCA2,C1QA,C3,C4A/C4B,C5AR1,C5AR2,C6,CASP8,CCL2,Ccl2,CCL22,CCL3L3,CCR3,CCR6,CD101,CD1D,CD200R1,CD22,Cd24a,CD300A,CD40,CD8A,CD97,CDKN1A,CDKN1B,CEBPA,CEBPE,CERK,CFH,CISH,CLEC11A,CLEC4E,CLEC7A,CMKLR1,CNR2,CR2,CSF1R,CSF2RB,CSF3R,CTSE,CXCL6,CXCR4,CYBB,CYP1A1,DCK,DOK1,DOK2,ESR2,F2RL1,FASLG,FCER1A,FCGR1A,FCGR2A,FCGR2B,FES,FUT4,FUT7,…	193		Cellular Movement, Hematological System Development and Function, Immune Cell Trafficking	migration of mononuclear leukocytes	2.23e-29	Increased	6.16		ABCA1,Abcb1b,ACKR2,ADAM17,AGT,ANXA1,AOC3,BACH2,BATF,BCL11B,BTK,C3,C6,CCL17,CCL19,Ccl2,CCL2,CCL21,CCL22,CCL3L3,CCL4,CCL5,Ccl6,CCR4,CCR6,CCR7,CCR9,CD1D,CD2,CD226,CD247,CD28,CD3E,CD4,CD40,CD44,CD69,CD80,CD86,CD8A,COL1A1,COL4A3,CTSS,CTSV,CX3CR1,CXCL10,CXCL11,CXCL16,CXCL3,Cxcl9,CXCR3,CXCR4,CYSLTR1,CYTIP,DOCK8,ESR2,EZR,F2RL1,FAM65B,FASLG,FERMT3,FN1,FOS,FOXO1,FUT4,FUT7,FYB,GNRH1,GREM1,GRK6,HDC,HGF,HLA-A…	161		Cell-To-Cell Signaling and Interaction, Hematological System Development and Function, Immune Cell Trafficking, Tissue Development	adhesion of immune cells	1.65e-38	Increased	5.201		ADAM17,ADIPOQ,ADORA1,AGT,ALCAM,ALOX12,ALOX15,ANGPT1,ANXA1,APOA4,APOE,B4GALT1,BTK,C1QA,C3,CACNA1C,CCL17,CCL19,Ccl2,CCL2,CCL21,CCL22,CCL3L3,CCL4,CCL5,CCR7,CD14,CD2,CD200R1,CD28,CD300LD,CD4,CD40,CD44,CD6,CD69,CD74,CD83,CD97,CDH1,CLEC4M,Cmah,CNR1,CNR2,CORO1A,CSF3R,CTSZ,CX3CR1,CXCL10,CXCL11,CXCL13,CXCR1,CXCR3,CXCR4,F10,FAM65B,FCGR1A,FCGR2A,FCGR3A/FCGR3B,FERMT3,FES,FGR,FUT7,FYB,GLRX,GPR132,HCK,HGF,HPSE…	147
Organismal Development	morphology of body cavity	6e-29				A2M,ABCA1,ABCA7,ABCB4,ABCC4,ACE,ACE2,ACKR3,ACPP,ACSL4,ACTC1,ADA,ADAM17,ADAM19,ADAMTS1,ADAR,ADIPOQ,ADRA1B,ADRA2B,ADRBK1,AEBP1,AGT,AHR,ANGPTL4,ANTXR1,ANXA7,APEX1,APOE,APRT,AREG,ARF6,ARG1,ARHGDIA,ARHGDIB,ARID3A,ARRB2,ATM,ATP2A1,ATP7B,B3GNT5,B4GALT1,BANK1,BAX,BCAM,BCL11A,BCL2L11,BCL3,BID,BIRC3,BLNK,BMP10,BMP2,BMP4,BPNT1,BRCA1,BRCA2,Bst2,BTC,BTK,C3,CA9,CACNB3,CASP3,CASP7,CASP8,CASQ2,CAV3,Ccl2,CCNB2,CC…	525		Humoral Immune Response, Protein Synthesis	production of antibody	1.37e-31		0.56		APOE,ARID3A,ARNTL,ATF3,ATM,B2M,B3GNT5,BANK1,BATF,BCL2L11,BCL3,BLNK,BMF,BST1,BTK,C1QA,C1QTNF3,C4A/C4B,Ccl2,CCR6,CCR7,CD180,CD1D,CD22,CD276,CD28,CD37,CD40,CD69,CD72,CD80,CD83,CD84,CD86,CDH17,CDKN1A,CIITA,CLEC4D,CLEC4E,Cmah,CR2,CSF2RB,CTLA4,CTSE,CTSS,CXCL10,CYP7B1,DAPP1,DEF6,DLK1,DNASE2,DOCK8,DOK1,ECM1,ESR1,ESR2,F2RL1,FAIM3,FASLG,FCER1G,FCGR1A,FCGR2B,FCRLB,FGF7,GADD45A,GAPT,H2AFX,HEXB,HOXC4,HRH1,ICO…	176		Cellular Movement, Hematological System Development and Function, Immune Cell Trafficking	infiltration of leukocytes	3.03e-29	Increased	2.529		ABCB4,ADA,ADAM17,ADIPOQ,AGT,ANXA1,APOE,ARG1,BCL11B,BID,C2,C3,C6,CASP1,CBFB,CCL19,Ccl2,CCL2,CCL21,CCL22,CCL3L3,CCL4,CCL5,CCR6,CCR7,CD14,CD2,CD44,CD80,CD86,CES1,CFH,CFTR,CIITA,CLEC5A,CMA1,CNR1,CNR2,COL4A3,CRYAB,CSF1R,CTSB,CXCL10,CXCL16,CXCL2,CXCL3,CYBB,CYSLTR1,EGLN3,ESR1,ESR2,F2R,F2RL1,FASLG,FCER1G,FCGR2B,FN1,FUT4,FUT7,GFAP,GJB2,HCK,HGF,HLA-A,HMOX1,HSPB1,ICAM1,ICOS,IL16,IL17C,IL17RA,IL18,IL18BP,IL1…	168		Cellular Development, Hematological System Development and Function	differentiation of blood cells	4.58e-38	Increased	7.733		ADA,ADAM17,ADAR,ADIPOQ,ADORA1,AGT,AHR,ALAS2,ANGPT1,ANXA1,ARNTL,ATM,BACH2,BATF,BATF3,BCL11B,BCL2A1,BCL2L11,BLNK,BMP7,BTK,C1QC,C5AR1,CADM1,CASP8,CBFB,CCL2,CCL21,CCR7,CCR9,CD14,CD1D,CD2,CD226,CD247,CD27,CD274,CD28,CD300A,CD3D,CD3E,CD3G,CD4,CD40,CD6,CD69,CD72,CD74,CD80,CD83,CD86,CD8A,CD8B,CDKN2A,CEBPE,CIB1,CISH,CLCF1,CLEC5A,CNR2,Crip2,CSF1R,CSF2RA,CSF3R,CXCL10,CXCR4,CYSLTR1,DCLRE1C,DKK1,DNASE2,DYRK3,…	259
Cardiovascular Disease	disorder of artery	9.14e-29	Increased	2.605		ABCA1,ABCB1,ABCG1,ACE,ACKR3,ADA,ADAM19,ADAP2,ADAR,ADARB2,ADIPOQ,ADORA1,ADRA2B,ADRA2C,ADRB1,ADRB3,AGPAT5,AGT,AHR,ALDH5A1,ALOX5AP,AMY2B,ANGPTL3,APOA2,APOBEC1,APOE,APP,AR,ARHGDIB,ARID5A,ASIC4,ASTN2,ATM,BIRC3,C5AR1,CACNA1S,CACNB3,CACNB4,CACNG1,CACYBP,CAPG,CASP1,CASP8,CASR,CCDC167,Ccl2,CCL2,CCL3L3,CD14,CD163,CD1D,CD40,CD44,CD53,CD83,CD97,CDKN1A,CFH,CHI3L1,CHORDC1,CLEC4A,CNP,CNTN5,CNTN6,CNTNAP5,COL18A1…	349		Molecular Transport	transport of molecule	1.77e-31		1.701		AAAS,ABCA1,ABCA2,ABCA4,ABCB1,Abcb1b,ABCB4,ABCC2,ABCC3,ABCC4,ABCC5,ABCC8,ABCC9,ABCG1,ABCG2,ABCG4,ACADS,ACAT2,ACE,ACSL1,ACSL4,ACSL5,ADA,ADD2,ADHFE1,ADIPOQ,ADM,ADORA1,ADRA2B,ADRA2C,ADRBK1,ADRBK2,AGT,ALYREF,ANGPT1,ANK1,ANO1,ANXA1,ANXA2,AOC3,AP1B1,AP1S1,AP3S1,AP3S2,APLN,APOA5,APOBEC1,Apoc1,Apoc3,APOE,AQP1,AQP5,AQP7,AQP9,AR,ARF6,ARG1,ARL4D,ARNTL,ARSB,ATF3,ATM,ATP1A2,ATP1A3,ATP1B1,ATP1B2,ATP2A1,ATP2A3,A…	650		Immunological Disease, Inflammatory Disease, Inflammatory Response, Neurological Disease	experimental autoimmune encephalomyelitis	5.65e-29		1.797		ABCG2,ACKR2,ADIPOQ,AHR,ALCAM,ARG1,BATF,BCL6,BTLA,C10orf54,C3,C6,CASP1,CASP4,Ccl2,CCR4,CCR6,CD1D,CD28,CD300LF,CD4,CD40,CD44,CD5,CD80,CD86,CIITA,CLEC4D,CLEC4E,CNTF,CORO1A,CX3CR1,CXCL10,DUSP10,EBI3,ENTPD7,EPHB6,ESR1,ESR2,F2RL1,FASLG,FCER1G,FCGR2A,HAVCR2,HDC,HLA-A,HRH1,ICOS,IFI30,IL12RB2,IL17C,IL18,IL18BP,IL1R1,IL1RN,IL21R,IL6,IRF1,Irgm1,ITGA4,ITGAL,ITGB8,KCNA3,KCNK2,KLRB1,LCP2,LEP,LIF,LYN,MAP4K1,MAP…	120		Cellular Movement	infiltration of blood cells	1.05e-37	Increased	2.651		ABCB4,ADA,ADAM17,ADIPOQ,ADRB3,AGT,AKR1B1,ANXA1,APOE,ARG1,B4GALT1,BCL11B,BID,C2,C3,C4A/C4B,C6,CASP1,CBFB,CCL19,Ccl2,CCL2,CCL21,CCL22,CCL3L3,CCL4,CCL5,CCR6,CCR7,CD14,CD2,CD274,CD44,CD80,CD86,CES1,CFB,CFH,CLEC5A,CNR1,CNR2,COL4A3,CRYAB,CSF1R,CTSB,CXCL10,CXCL16,CYBB,CYSLTR1,EDN1,ESR2,F2RL1,FCER1G,FCGR2B,FUT7,GJB2,HCK,HGF,HLA-A,HMOX1,HSPB1,ICAM1,ICOS,IL10,IL12B,IL17RA,IL18,IL18BP,IL1A,IL1B,IL1R1,IL1RN,…	157
Cellular Movement	infiltration	2.06e-28	Increased	2.212		ABCB4,ADA,ADAM17,ADIPOQ,ADRB3,ADRBK1,AGT,ALOX5AP,ANXA1,APOE,APP,ARG1,ARRB2,B4GALT1,BGN,BID,C2,C3,C4A/C4B,CASP1,CAV3,CBFB,Ccl2,CCL2,CCL21,CCL22,CCL3L3,CCL4,CCR6,CCR7,CD14,CD2,CD274,CD40,CD44,CD80,CD86,CD93,CES1,CFB,CFH,CIITA,CLEC5A,CMKLR1,CNP,CNR2,COL2A1,COL4A3,CSF1R,CSF2RB,CTSB,CXCL10,CXCL16,CXCL2,CXCL3,CXCR2,CYBB,CYSLTR1,DCN,EEF1A2,ESR1,ESR2,F2R,F2RL1,FABP4,FAS,FCAR,FCER1G,FCGR2B,FOXP3,FPR1,FUT4…	216		Protein Synthesis	production of protein	2.78e-31		1.44		APOE,ARID3A,ARNTL,ATF3,ATM,B2M,B3GNT5,BANK1,BATF,BCL2L11,BCL3,BLNK,BMF,BST1,BTK,C1QA,C1QTNF3,C4A/C4B,C5AR1,Ccl2,CCR6,CCR7,CD180,CD1D,CD22,CD276,CD28,CD37,CD40,CD69,CD72,CD80,CD83,CD84,CD86,CDH17,CDKN1A,CIITA,CLEC4D,CLEC4E,Cmah,CR2,CSF2RB,CTLA4,CTSE,CTSS,CXCL10,CYP7B1,DAPP1,DEF6,DLK1,DNASE2,DOCK8,DOK1,ECM1,ESR1,ESR2,F2RL1,FAIM3,FASLG,FCER1G,FCGR1A,FCGR2B,FCRLB,FGF7,GADD45A,GAPT,H2AFX,HEXB,HOXC4,HR…	183		Organismal Survival	organismal death	6.27e-29	Decreased	-6.711	bias	A2M,A4GALT,ABCA1,ABCA2,Abcb1b,ABCB4,ACE,ACE2,ACTA1,ACTA2,ACTG1,ACTL6A,ADA,ADAM17,ADAM19,ADAM23,ADAMTS4,ADARB1,ADCY7,ADCYAP1R1,ADH1C,ADH7,ADIPOQ,ADORA1,ADRA1A,ADRA1B,ADRA2B,ADRA2C,ADRB1,AFMID,AGR2,AGT,Agtr1b,AHR,AKAP12,ALAS2,ALDH1A1,ALDH1A2,ALKBH3,ALOX12,ALPL,ANGPT1,ANGPTL3,Anp32b,ANXA1,Aox4,APLNR,APOBEC1,APOD,APOE,AQP5,ARC,ARG1,ARNT2,ARNTL,ARX,ASGR1,ASPA,ATF3,ATG7,ATM,ATP1A2,ATP1A3,ATP1B1,ATP1B2,…	706		Cell-To-Cell Signaling and Interaction, Hematological System Development and Function, Immune Cell Trafficking, Inflammatory Response	activation of phagocytes	1.36e-37	Increased	4.87		ADIPOQ,ADORA1,AGT,AHR,ANGPT1,ANXA1,APOE,ATF3,ATM,BDNF,BID,BTK,C3,C4A/C4B,C5AR1,C6,CARD9,CASP1,CCL17,Ccl2,CCL2,CCL21,CCL22,CCL4,CCL5,CCR7,CD14,CD1D,CD226,CD300A,CD300LB,CD300LD,CD300LF,CD37,CD4,CD40,CD44,CD80,CD86,CEBPE,CERK,CFH,CHGA,CLCN7,CLEC4E,CLEC4M,CLEC5A,CLEC7A,CNR1,CNR2,CRYAA/LOC102724652,CSF1R,CX3CR1,CXCL10,CYBB,EDN1,F2RL1,FCER1G,FCGR2A,GJB1,GRN,GZMA,HAVCR2,HCK,HGF,HLA-A,HMOX1,HPSE,HSD11B1…	150
Cellular Movement, Hematological System Development and Function, Immune Cell Trafficking, Inflammatory Response	chemotaxis of leukocytes	4.27e-28	Increased	6.303	bias	ACKR2,ACKR3,ADAM17,ADORA1,AIF1,ANXA1,APOE,APP,AQP9,B4GALT1,C1QBP,C3,C5AR1,C5AR2,CAMK1D,CAMP,CAPG,CASR,Ccl2,CCL2,CCL20,CCL21,CCL22,CCL24,CCL3L3,CCL4,CCND1,CCR3,CCR4,CCR6,CCR7,CD38,CD9,CDKN1A,CKLF,CMKLR1,CORO1A,CSF1R,CSF2RA,CSF3R,CST3,CTSE,CX3CR1,CXCL10,CXCL11,CXCL13,CXCL14,CXCL16,CXCL2,CXCL3,Cxcl3,CXCL6,CXCR2,CXCR3,CXCR4,CYBB,CYSLTR1,DIAPH1,DPP4,EDNRB,ELN,F2R,F2RL1,FCER1G,FCGR2A,FGR,FPR1,GLRB,GNA1…	189		Cell Death and Survival	apoptosis of blood cells	3.12e-31		0.445		ABCG1,ADA,ADAM17,ADRB1,AHR,ANPEP,ANXA1,APOE,Art2b,ATF3,ATM,AURKB,BAX,BCL11A,BCL11B,BCL2A1,BCL2L11,BCL3,BID,BIRC2,BIRC3,BIRC5,BLNK,BMF,BMP4,BRCA1,BTG1,BTK,C1QA,CASP1,CASP3,CASP4,CASP6,CASP7,CASP8,CAV1,CCDC86,CCL19,Ccl2,CCL2,CCL21,CCL3L3,CCL4,CCL5,CCNB1,CCR7,CD14,CD2,CD22,CD247,Cd24a,CD27,CD28,CD38,CD3E,CD4,CD40,CD44,CD5,CD5L,CD69,CD7,CD80,CD9,CDK2,CDKN1A,CDKN1B,CDKN2A,CHEK1,CHEK2,CIITA,CNR1,CNR2,C…	252		Cell Death and Survival	apoptosis of leukocytes	1.04e-28		0.501		ABCG1,ADA,ADAM17,ADRB1,AHR,ANPEP,ANXA1,APOE,Art2b,ATF3,ATM,AURKB,BCL11A,BCL11B,BCL2A1,BCL2L11,BCL3,BID,BIRC3,BIRC5,BLNK,BMF,BMP4,BRCA1,BTG1,BTK,C1QA,CASP1,CASP3,CASP4,CASP6,CASP7,CASP8,CCL19,Ccl2,CCL2,CCL21,CCL4,CCL5,CCNB1,CCR7,CD14,CD2,CD247,CD27,CD28,CD3E,CD4,CD40,CD44,CD5,CD5L,CD69,CD80,CD9,CDKN1A,CDKN2A,CHEK2,CIITA,CNR1,CNR2,COL1A1,CORO1A,CXCL2,CXCR4,CYBB,DOCK8,DUSP4,EZR,FADD,FAIM3,FASLG,FCER…	189		Cellular Movement, Hematological System Development and Function, Immune Cell Trafficking	infiltration of leukocytes	3.23e-37	Increased	2.719		ABCB4,ADA,ADAM17,ADIPOQ,ADRB3,AGT,ANXA1,APOE,ARG1,B4GALT1,BCL11B,BID,C2,C3,C4A/C4B,C6,CASP1,CBFB,CCL19,Ccl2,CCL2,CCL21,CCL22,CCL3L3,CCL4,CCL5,CCR6,CCR7,CD14,CD2,CD274,CD44,CD80,CD86,CES1,CFB,CFH,CLEC5A,CNR1,CNR2,COL4A3,CRYAB,CSF1R,CTSB,CXCL10,CXCL16,CYBB,CYSLTR1,EDN1,ESR2,F2RL1,FCER1G,FCGR2B,FUT7,GJB2,HCK,HGF,HLA-A,HMOX1,HSPB1,ICAM1,ICOS,IL10,IL12B,IL17RA,IL18,IL18BP,IL1A,IL1B,IL1R1,IL1RN,IL2RB,I…	156
Cellular Function and Maintenance	function of antigen presenting cells	4.48e-28		0.774		ADA,AHR,ANPEP,APOE,ATG16L1,ATM,BATF3,BCL3,BIRC3,BTK,CAPG,CARD9,CASP8,Ccl2,CCL2,CCR6,CCR7,CD14,CD200R1,CD209,CD274,CD40,CD9,CEBPB,CHI3L1,CIITA,CLCN2,CLCN3,CLEC4E,CLEC7A,CMKLR1,CNR2,CSF1R,CSF2RB,CTSS,CTSZ,CXCL10,CYBB,DOCK8,DOK1,DOK2,DUSP4,FCER1G,FCER2,FCGR1A,FCGR2A,FCGR2B,FES,FGR,FOS,GPR68,GRN,GSN,HCK,HGF,HNRNPD,HSP90AA1,ICAM1,IFI30,IFIH1,IFNAR1,IL10,IL13RA2,IL18,IL1B,IL21R,IL2RG,IL4R,IL6,IRAK2,IRA…	143		Metabolic Disease	glucose metabolism disorder	3.26e-31		1.354		A2M,AACS,ABCA1,ABCC8,ABCC9,ABCG1,ACACA,ACAT2,ACE,ACSL1,ACSL4,ACSS1,ACTA2,ADAMTS9,ADARB1,ADCY1,ADIPOQ,ADRA1A,ADRA1B,ADRA1D,ADRA2B,ADRA2C,ADRB1,ADRB3,AEBP1,AGT,AIF1,AKR1B1,ALDH1A1,ALOX12,ALOX15,ANKRD44,ANXA1,AOC3,APLN,Apoc3,APOE,AQP1,AQP5,AQP7,AR,ARHGAP15,Art2b,ATF3,ATG7,ATP1A2,B2M,BANK1,BAX,BCL2L11,BDNF,BMP4,BRCA2,BTC,C1QA,C2,C3,CA1,CA13,CA14,CA3,CA4,CA9,CACNA1B,CACNA1C,CACNA1D,CACNA1F,CACNA1S,CAC…	542		Cell Morphology	abnormal morphology of cells	1.41e-28				A2M,AADAT,ABCA1,ABCA2,ABCB1,Abcb1b,ABCB4,ABCG1,ACSBG1,ACTA1,ADA,ADAM17,ADAMTS4,ADIPOQ,ADRA1B,AGR2,AHR,ALDH1A2,ALPL,ANKRD23,APOE,ARG1,ARHGEF9,ARNTL,ARSB,ASTN1,ATF3,ATG7,ATM,ATP13A2,ATP1A4,ATP1B2,ATP2B2,ATP6V0D2,AURKA,B3GNT5,BCL11A,BCL11B,BCL2L11,BCL3,BDKRB2,BDNF,BID,BIN3,BLNK,BMF,BRCA1,BRCA2,BUB1,C1QA,CA9,CADM1,CAMK2D,CAMK4,CASP3,CAV2,CAV3,Ccl2,CCND1,CCR6,CCR9,CD247,CD28,CD3E,CD4,CD44,CD5,CD5L,CD6…	425		Cellular Function and Maintenance, Hematological System Development and Function	function of myeloid cells	4.26e-37		1.175		ADIPOQ,AHR,ANPEP,APOE,ATM,B4GALT1,BCL2A1,BIRC3,CAPG,CARD9,CASP8,Ccl2,CCL2,CCL5,CCR6,CD14,CEBPE,CLCN3,CLEC4E,CLEC7A,CNR2,CSF1R,CXCL10,CYBB,DOK1,DOK2,FAIM3,FCER1G,FCGR1A,FCGR2A,FCGR2B,FES,FGR,FOS,FUT7,GPR68,GRN,GSN,HCK,HLA-G,HSPB1,ICAM1,IL10,IL12B,IL18,IL1B,IL1R1,IL2RG,IL4R,IRF1,ITGAD,ITGAL,ITGAM,ITGB2,LCP1,LGALS3,LGMN,Lilrb3,LY96,LYN,MMP12,MMP7,MMP9,MSR1,MST1,Mt1,NCEH1,NCF1,NLRP3,NOD2,NOS1,NOS2,NP…	113
Cellular Movement	infiltration of cells	6.92e-28	Increased	2.223		ABCB4,ADA,ADAM17,ADIPOQ,ADRB3,ADRBK1,AGT,ALOX5AP,ANXA1,APOE,APP,ARG1,ARRB2,B4GALT1,BGN,BID,C2,C3,C4A/C4B,CASP1,CAV3,CBFB,Ccl2,CCL2,CCL21,CCL22,CCL3L3,CCL4,CCR6,CCR7,CD14,CD2,CD274,CD40,CD44,CD80,CD86,CD93,CES1,CFB,CFH,CIITA,CLEC5A,CMKLR1,CNP,CNR2,COL2A1,COL4A3,CSF1R,CSF2RB,CTSB,CXCL10,CXCL16,CXCL2,CXCL3,CXCR2,CYBB,CYSLTR1,DCN,EEF1A2,ESR1,ESR2,F2R,F2RL1,FABP4,FAS,FCAR,FCER1G,FCGR2B,FOXP3,FPR1,FUT4…	213		Cellular Movement	homing of blood cells	3.45e-31	Increased	6.161		ACKR2,ACKR3,ADAM17,ADORA1,AIF1,ANGPT1,ANXA1,AOC3,APOE,AQP9,B4GALT1,BATF,BMP4,C3,C5AR1,C5AR2,CAMK1D,CAPG,CCL17,CCL19,Ccl2,CCL2,CCL21,CCL22,CCL3L3,CCL4,CCL5,CCND1,CCR3,CCR6,CCR7,CCR9,CD28,CD38,CD4,CD44,CD69,CD9,CDKN1A,CKLF,CMKLR1,CNR2,CORO1A,CSF1R,CSF2RA,CSF3R,CST3,CTSE,CX3CR1,CXADR,CXCL10,CXCL11,CXCL13,CXCL14,CXCL16,CXCL2,Cxcl3,CXCL3,CXCL6,CXCR1,CXCR3,CXCR4,CXCR5,CYBB,CYSLTR1,ELANE,ELN,ENPP2,F2R,F…	204		Cellular Development, Hematological System Development and Function, Hematopoiesis	differentiation of leukocytes	1.5e-28	Increased	6.94		ADA,ADAM17,ADIPOQ,ADORA1,AGT,AHR,ANXA1,ARNTL,ATM,BACH2,BATF,BATF3,BCL11A,BCL11B,BCL2A1,BCL2L11,BCL3,BCL6,BLK,BLNK,BMP4,BTK,C5AR1,CADM1,CAMK4,CASP8,CBFB,CCL2,CCL21,CCR7,CCR9,CD14,CD1D,CD2,CD226,CD247,CD27,CD28,CD300A,CD3D,CD3E,CD3G,CD4,CD40,CD6,CD69,CD72,CD80,CD83,CD86,CD8A,CD8B,CDKN1A,CDKN2A,CDKN2B,CIITA,CISH,CLCF1,CLEC11A,CLEC5A,CNR2,CSF1R,CSF2RA,CSF3R,CST3,CXCL10,CXCR4,CYSLTR1,DCLRE1C,DNASE2,ES…	252		Inflammatory Disease, Inflammatory Response, Neurological Disease	encephalomyelitis	5.28e-37		1.668		ABCG2,ACKR2,ADIPOQ,AHR,ALCAM,ARG1,BATF,BTLA,C10orf54,C3,C6,CASP1,Ccl2,CCR6,CD1D,CD274,CD28,CD300LF,CD4,CD40,CD44,CD5,CD74,CD80,CD86,CLEC4D,CLEC4E,CNTF,CORO1A,CX3CR1,CXCL10,DUSP10,EBI3,EGR2,EPHA4,ESR2,F2RL1,FCER1G,FCGR2A,HAVCR2,HLA-A,HLA-DQA1,HLA-DQB1,HLA-E,ICOS,IFI30,IL10,IL12B,IL12RB2,IL18,IL18BP,IL18R1,IL1R1,IL1RN,IL21R,IRF1,IRF4,Irgm1,ITGA4,ITGAL,ITGB8,KCNK2,KLRB1,LCP2,LEP,LIF,LYN,MAP4K1,MAPK1…	115
Cellular Movement, Hematological System Development and Function, Immune Cell Trafficking	infiltration of leukocytes	6.97e-28	Increased	2.636		ABCB4,ADA,ADAM17,ADIPOQ,ADRB3,ADRBK1,AGT,ALOX5AP,ANXA1,APOE,APP,ARG1,ARRB2,B4GALT1,BGN,BID,C2,C3,C4A/C4B,CASP1,CBFB,Ccl2,CCL2,CCL21,CCL22,CCL3L3,CCL4,CCR6,CCR7,CD14,CD2,CD274,CD44,CD80,CD86,CD93,CES1,CFB,CFH,CIITA,CLEC5A,CMKLR1,CNP,CNR2,COL4A3,CSF1R,CTSB,CXCL10,CXCL16,CXCL2,CXCL3,CXCR2,CYBB,CYSLTR1,DCN,EEF1A2,ESR1,ESR2,F2R,F2RL1,FABP4,FAS,FCAR,FCER1G,FCGR2B,FOXP3,FPR1,FUT4,FUT7,GFAP,GJB2,HCK,HGF,…	204		Cell Death and Survival	cell viability	3.52e-31	Increased	6.197		ABCB1,Abcb1b,ABCB4,ABCC3,ABCG2,ACE,ACER2,ACKR3,ACSL5,ACTL6A,ADAM17,ADIPOQ,ADORA1,ADRBK1,AEN,AIFM1,AK5,ALKBH3,ALOX12,AMIGO2,ANGPT1,APAF1,APEX1,APLN,APOE,AR,ARTN,ASCC3,ATF1,ATF5,ATG12,ATG7,ATM,ATP7B,AURKA,AURKB,B2M,BAG1,BARD1,BAX,BCL2A1,BCL2L11,BCL3,BDNF,BID,BIRC5,BMP4,BMP5,BMP6,BNIP3,BRCA1,BRCA2,BTC,BTK,C11orf31,C1QTNF4,C3,C5AR2,CA9,CACNB3,CAMK2B,CAMK2D,CAMK4,CASP1,CASP3,CASP6,CASP7,CASP8,CAV1,CBF…	546		Cellular Movement, Hematological System Development and Function, Immune Cell Trafficking	Lymphocyte migration	1.75e-28	Increased	5.822		Abcb1b,ACKR2,ADAM17,AGT,ANXA1,AOC3,BACH2,BATF,BCL11B,BTK,C3,C6,CCL17,CCL19,Ccl2,CCL2,CCL21,CCL22,CCL3L3,CCL4,CCL5,Ccl6,CCR4,CCR6,CCR7,CCR9,CD1D,CD2,CD226,CD247,CD28,CD3E,CD4,CD40,CD44,CD69,CD80,CD86,CD8A,COL1A1,COL4A3,CTSS,CTSV,CX3CR1,CXCL10,CXCL11,CXCL16,CXCL3,Cxcl9,CXCR3,CXCR4,CYSLTR1,CYTIP,DOCK8,ESR2,EZR,F2RL1,FAM65B,FASLG,FERMT3,FN1,FOS,FOXO1,FUT4,FUT7,FYB,GNRH1,GRK6,HDC,HGF,HLA-A,HLA-G,ICAM1…	151		Cellular Movement	homing of blood cells	1.2e-36	Increased	5.312		ACKR2,ADAM17,ADORA1,AIF1,ANGPT1,ANXA1,APOE,B4GALT1,BATF,C3,C5AR1,C5AR2,CAMK1D,CAPG,CCL17,CCL19,Ccl2,CCL2,CCL21,CCL22,CCL3L3,CCL4,CCL5,CCR6,CCR7,CCR9,CD28,CD4,CD44,CD69,CD74,CKLF,CNR2,CORO1A,CSF1R,CSF2RA,CSF3R,CTSE,CX3CR1,CXADR,CXCL10,CXCL11,CXCL13,CXCL16,Cxcl3,Cxcl9,CXCR1,CXCR3,CXCR4,CYBB,CYSLTR1,EDN1,EDNRA,EDNRB,ELN,F2RL1,FCER1G,FCGR2A,FGR,FUT7,FYB,GNAO1,GREM1,GRK6,GRN,GSN,HCK,HLA-G,HP,ICAM1,IL1…	152
Cell Cycle	cell cycle progression	9.55e-28	Increased	3.312		AATF,ACTL6A,ADARB1,ADRA1B,ADRBK1,AGT,AHR,AIF1,ALDH3A1,APAF1,APOE,APP,AR,AREG,ARG1,ARNTL,ARNTL2,ARPC5,ATM,AURKA,AURKB,B4GALT1,BAX,BAZ1A,BCL2A1,BCL2L11,BIRC5,BLNK,BMP2,BMP4,BMP6,BOP1,BORA,BRCA1,BRCA2,BRINP2,BTC,BTG1,BTG3,BTK,BUB1,BUB3,C1QBP,CALCB,CASC5,CASP3,CASP6,CBX7,CCNA2,CCNB1,CCNC,CCND1,CCNE1,CCNE2,CCNF,CCT4,CD19,CD274,CD40,CD44,CDC123,CDC20,CDC25A,CDC25C,CDC6,CDC7,CDCA5,CDCA8,CDH1,CDK1,CDK2,C…	456		Cellular Development, Hematological System Development and Function, Hematopoiesis	differentiation of leukocytes	6.24e-31	Increased	6.527		ADA,ADAM17,ADIPOQ,ADORA1,AGT,AHR,ANXA1,APAF1,ARID3A,ARNTL,ATM,B2M,BATF,BATF3,BCL11A,BCL11B,BCL2A1,BCL2L11,BCL3,BLNK,BMP4,BTK,C5AR1,CAMK4,CASP8,CBFB,CCL2,CCL21,CCR7,CCR9,CD14,CD1D,CD2,CD226,CD247,Cd24a,CD27,CD28,CD300A,CD38,CD3D,CD3E,CD3G,CD4,CD40,CD6,CD69,CD72,CD80,CD83,CD86,CD8A,CD8B,CDKN1A,CDKN1B,Cdkn1c,CDKN2A,CDKN2B,CEBPA,CEBPE,CHRD,CIITA,CISH,CLCF1,CLEC11A,CLEC5A,CNR2,CR2,CSF1R,CSF2RA,CSF2RB,…	321		Lipid Metabolism, Small Molecule Biochemistry	synthesis of lipid	1.84e-28	Increased	2.502		A3GALT2,A4GALT,ABAT,ABCA1,ABCB1,Abcb1b,ABCG1,ACAT2,ACSL1,ACSL4,ACSL5,ACSS2,ADA,ADH1C,ADIPOQ,AGPAT9,AGT,AHR,AKR1B1,ALDH1A1,ALDH1A2,ALOX12,AMH,ANGPT1,ANPEP,ANXA1,APOA2,APOA5,APOE,ASPA,ATF3,B3GALT1,B3GNT5,B4GALT6,BDKRB2,BDNF,BMP4,BMP6,BNIP3,BRCA1,BTC,C1QTNF3,C3,C5AR1,C5AR2,CADM1,CASP1,CASP8,CAV2,Ccl2,CCL2,CCL5,CD14,CD4,CD40,CD7,CD83,CD9,CDS1,CERK,CERS2,CES1,CFTR,CH25H,CLEC7A,CNR1,CNR2,CNTF,CNTFR,COT…	267		Immunological Disease, Inflammatory Disease, Inflammatory Response, Neurological Disease	experimental autoimmune encephalomyelitis	1.96e-36		1.758		ABCG2,ACKR2,ADIPOQ,AHR,ALCAM,ARG1,BATF,BTLA,C10orf54,C3,C6,CASP1,Ccl2,CCR6,CD1D,CD274,CD28,CD300LF,CD4,CD40,CD44,CD5,CD74,CD80,CD86,CLEC4D,CLEC4E,CNTF,CORO1A,CX3CR1,CXCL10,DUSP10,EBI3,EGR2,EPHA4,ESR2,F2RL1,FCER1G,FCGR2A,HAVCR2,HLA-A,HLA-DQA1,HLA-DQB1,HLA-E,ICOS,IFI30,IL10,IL12B,IL12RB2,IL18,IL18BP,IL18R1,IL1R1,IL1RN,IL21R,IRF1,IRF4,Irgm1,ITGA4,ITGAL,ITGB8,KCNK2,KLRB1,LCP2,LEP,LIF,LYN,MAP4K1,MAPK1…	114
Tissue Development	accumulation of cells	1.03e-27	Increased	4.083		ACKR2,ACKR3,ADIPOQ,AGT,AHR,AICDA,AIMP1,ANXA1,APOE,AR,ARRB2,AURKA,BCL2A1,BCL2L11,BCL3,BGN,BID,BIRC5,BRCA1,C4A/C4B,C5AR1,CASP8,Ccl2,CCL2,CCL21,CCL24,CCL3L3,Ccl7,CCND1,CCR3,CCR7,CD1D,CD27,CD274,CD40,CD44,CD80,CD86,CD97,CDKN1A,Cdkn1c,CHEK1,COL18A1,CTSC,CX3CR1,CXCL10,CXCL16,CXCL2,CXCL3,CXCR2,CXCR3,CXCR4,CYBB,DDR1,DEF6,DOCK8,E2F1,ENG,ENPP2,ENTPD1,ETV6,F2R,FADD,FAS,FASN,FCGR2A,FCGR3A/FCGR3B,FEN1,FGF1,FO…	186		Cell-To-Cell Signaling and Interaction	response of mononuclear leukocytes	1.05e-30	Increased	2.945		ADA,AHR,APOE,BAX,BCL2L11,C5AR1,CASP1,CASP3,CASP8,CCL19,CCL2,Ccl2,CCL21,CCR6,CCR7,CD180,CD1D,CD200R1,CD22,CD276,CD28,CD38,CD3E,CD4,CD40,CD55,CD6,CD69,CD80,CD83,CD86,CD8A,CDKN1B,CLEC5A,CLEC7A,CSF2RB,CTLA4,CTSS,CXCL11,CYP7B1,DAPP1,DGKZ,DOCK8,EBI3,FADD,FASLG,FCGR2A,FCGR2B,FOXO1,GATA3,Gm21596/Hmgb1,GZMB,HAVCR2,HMOX1,ICAM1,ICOS,IFNAR1,IL10,IL10RA,IL12A,IL12RB2,IL18,IL1B,IL1R1,IL1RAP,IL21,IL21R,IL6,IL7R…	139		Cellular Movement, Hematological System Development and Function, Immune Cell Trafficking	cell movement of lymphocytes	3.02e-28	Increased	5.892		Abcb1b,ACKR2,ADAM17,AGT,ANXA1,AOC3,BACH2,BATF,BCL11B,BTK,C3,C6,CBFB,CCL17,CCL19,Ccl2,CCL2,CCL21,CCL22,CCL3L3,CCL4,CCL5,Ccl6,CCR4,CCR6,CCR7,CCR9,CD1D,CD2,CD226,CD247,CD28,CD3E,CD4,CD40,CD44,CD69,CD80,CD86,CD8A,CKLF,CNR2,COL1A1,COL4A3,CTSS,CTSV,CX3CR1,CXCL10,CXCL11,CXCL16,CXCL3,Cxcl9,CXCR3,CXCR4,CYSLTR1,CYTIP,DOCK8,ESR1,ESR2,EZR,F2RL1,FAM65B,FASLG,FERMT3,FN1,FOS,FOXO1,FUT4,FUT7,FYB,GJB2,GNAO1,GNAZ,…	167		Cellular Movement, Hematological System Development and Function, Immune Cell Trafficking	homing of leukocytes	2.07e-36	Increased	5.308		ACKR2,ADAM17,ADORA1,AIF1,ANGPT1,ANXA1,APOE,B4GALT1,BATF,C3,C5AR1,C5AR2,CAMK1D,CAPG,CCL17,CCL19,Ccl2,CCL2,CCL21,CCL22,CCL3L3,CCL4,CCL5,CCR6,CCR7,CCR9,CD28,CD4,CD44,CD69,CD74,CKLF,CNR2,CORO1A,CSF1R,CSF2RA,CSF3R,CTSE,CX3CR1,CXADR,CXCL10,CXCL11,CXCL13,CXCL16,Cxcl3,Cxcl9,CXCR1,CXCR3,CXCR4,CYBB,CYSLTR1,EDN1,EDNRA,EDNRB,ELN,F2RL1,FCER1G,FCGR2A,FGR,FUT7,FYB,GNAO1,GREM1,GRK6,GRN,GSN,HCK,HLA-G,HP,ICAM1,IL1…	151
Cellular Development, Cellular Growth and Proliferation, Hematological System Development and Function	proliferation of T lymphocytes	1.23e-27	Increased	4.092		A2M,ABCG1,ACPP,AHR,AIF1,ANXA1,APOE,ARF6,ARG1,ARHGDIA,ARHGDIB,Art2b,ATM,BATF,BAX,BCLAF1,BIRC3,BIRC5,BMP4,BRCA1,C10orf54,C1QBP,C3,C5AR1,CALCB,CAMP,CASP3,CASP8,CBFB,Ccl2,CCL2,CCL21,CCL4,CCR6,CCR7,CD14,CD19,CD1D,CD2,CD209,CD226,CD244,CD247,Cd24a,CD27,CD274,CD37,CD38,CD3G,CD40,CD44,CD5,CD6,CD80,CD83,CD84,CD86,CD8A,CDC25A,CDK2,CDKN1A,CDKN1B,CEACAM1,CIITA,CLEC10A,CORO1A,CSF2RA,CSF2RB,CTH,CTSD,CTSZ,CXCR3…	289		Tissue Development	accumulation of cells	1.05e-30	Increased	2.878		ACKR2,ACKR3,ADIPOQ,AGT,AHR,ANXA1,APOE,AR,ARRB2,AURKA,B2M,BCL2A1,BCL2L11,BCL3,BID,BIRC5,BRCA1,C4A/C4B,C5AR1,C6,CASP8,CBS/LOC102724560,CCL17,CCL2,Ccl2,CCL21,CCL3L3,CCL5,Ccl7,CCND1,CCR3,CCR7,CD1D,CD27,CD28,CD40,CD44,CD80,CD86,CD97,CDKN1A,Cdkn1c,CDKN2A,CEBPA,CHEK1,COL18A1,CRYAB,CTF1,CTLA4,CTSC,CX3CR1,CXCL10,CXCL16,CXCL2,CXCL3,CXCR3,CXCR4,CYBB,DDR1,DEF6,DLX3,DOCK8,E2F1,ELANE,ENPP2,F2R,FADD,FAM132A,FAS…	190		Cellular Development, Hematological System Development and Function	differentiation of blood cells	4.27e-28	Increased	6.927		ADA,ADAM17,ADIPOQ,ADORA1,AGT,AHR,ALAS2,ANGPT1,ANXA1,ARNTL,ATM,BACH2,BAIAP2,BATF,BATF3,BCL11A,BCL11B,BCL2A1,BCL2L11,BCL3,BCL6,BLK,BLNK,BMP4,BRCA2,BTK,C5AR1,CADM1,CAMK4,CASP3,CASP8,CBFB,CCL2,CCL21,CCR7,CCR9,CD14,CD1D,CD2,CD226,CD247,CD27,CD28,CD300A,CD3D,CD3E,CD3G,CD4,CD40,CD6,CD69,CD72,CD80,CD83,CD86,CD8A,CD8B,CDKN1A,CDKN2A,CDKN2B,CIB1,CIITA,CISH,CLCF1,CLEC11A,CLEC5A,CNR2,Crip2,CSF1R,CSF2RA,CSF3R,…	286		Cellular Function and Maintenance, Hematological System Development and Function	function of T lymphocytes	8.17e-36		1.221		ABCB1,Abcb1b,ANG,ATF3,ATM,BATF3,BBC3,BCL2L11,BIRC3,BIRC5,CACNB3,Ccl2,CCR6,CCR7,CD247,CD27,CD274,CD28,CD3E,CD3G,CD4,CD44,CD69,CD74,CD80,CD84,CD86,CD8A,CD8B,Cmah,CTSC,CTSS,CXCL10,EBI3,ECM1,EMR1,FCER1G,FYB,GRK6,HAVCR2,HLA-A,HLA-DQB1,HLA-E,HLA-G,HSH2D,ICAM1,ICOS,IFNGR2,IL10,IL10RA,IL12B,IL13RA1,IL18,IL18R1,IL21R,IL4R,INPP5D,IRF5,IRF7,IRF8,ITGAL,ITK,JAK3,KCNN4,LAG3,LAT,LAT2,LAX1,LEP,MMP3,MPZ,NLRP10,NO…	118
Cell-To-Cell Signaling and Interaction	binding of cells	3.07e-27	Increased	5.215		A2M,ABCA1,ACE,ACKR2,Adam1a,ADIPOQ,AGT,ALCAM,ANXA2,AOC3,APOA2,APOE,APP,AR,AREG,B4GALT1,BAI1,BGN,BPI,C1QBP,C3,CALCB,CAMP,CASP7,CCL2,CCL20,CCL21,CCL22,CCL4,CCR3,CCT2,CCT3,CCT4,CCT5,CCT6A,CCT7,CCT8,CD14,CD2,CD209,CD22,CD226,CD248,Cd24a,CD34,CD38,CD40,CD44,CD6,CD68,CD80,CD82,CD83,CD84,CD86,CD9,CD97,CDC42EP1,CEACAM1,CHST1,CHST4,CIB1,CLEC10A,CLEC7A,Cmah,CNR2,CNTFR,COL18A1,COL4A3,CSF2RB,CSK,CXCL10,CXCL11…	243		Cellular Movement, Hematological System Development and Function, Immune Cell Trafficking	migration of mononuclear leukocytes	1.49e-30	Increased	5.069		ABCA1,Abcb1b,ACKR2,ACKR3,ACTB,ADAM17,AGT,ANXA1,ANXA2,AOC3,ARRB2,BATF,BCL11B,BTK,C3,C6,CCL17,CCL19,Ccl2,CCL2,CCL21,CCL22,CCL3L3,CCL4,CCL5,Ccl6,CCR3,CCR6,CCR7,CCR9,CD1D,CD2,CD209,CD22,CD226,CD247,CD28,CD3E,CD4,CD40,CD44,CD69,CD80,CD86,CD8A,CMKLR1,COL1A1,COL4A3,CTLA4,CTSS,CTSV,CX3CR1,CXCL10,CXCL11,CXCL13,CXCL16,CXCL3,CXCR3,CXCR4,CXCR5,CYSLTR1,CYTIP,DOCK8,EFNB3,EGR2,ENPP2,ESR2,EZR,F2RL1,FAM65B,FASLG,…	198		Endocrine System Disorders, Gastrointestinal Disease, Immunological Disease, Metabolic Disease	insulin-dependent diabetes mellitus	4.37e-28		1.606		ABCA1,ABCG1,ACSL1,ACTA2,AGT,AIF1,ANXA1,ARHGAP15,Art2b,BACH2,BANK1,CASP1,CASP4,CCL19,Ccl2,CCL2,CCL22,CCL3L3,CCL4,CCL5,Ccl6,Ccl9,CCR6,CCR7,CCR9,CD180,CD1D,CD226,CD27,CD28,CD300A,CD300C,CD3D,CD3E,CD3G,CD4,CD40,CD5,CD7,CD80,CD84,CD86,CD96,CDH17,CDK4,CFH,CIITA,CLEC12A,CLEC4A,Clec4a3,COL11A2,COL1A2,COL27A1,CTSB,CTSS,CTSV,CTSW,CX3CR1,CXCL10,CXCL16,Cxcl9,CXCR3,CXCR4,CXCR6,CYBB,CYTL1,DDR1,E2F3,EVI2A,FAIM3…	184		Lipid Metabolism, Small Molecule Biochemistry	synthesis of lipid	1.56e-35		1.973		A3GALT2,A4GALT,ABAT,ABCA1,ABCB1,Abcb1b,ABCG1,ACAT2,ACSL5,ACSS2,ADA,ADH1C,ADIPOQ,AGT,AHR,AKR1B1,ALB,ALDH1A2,ALDH1A3,ALOX12,ALOX15,ANG,ANGPT1,ANPEP,ANXA1,APOA4,APOB,APOE,ASPA,ATF3,B3GALT1,B3GNT5,B4GALT1,B4GALT6,BDNF,BMP6,BMP7,BNIP3,BTC,C1QTNF3,C3,C5AR1,C5AR2,CADM1,CALB1,CASP1,CASP8,Ccl2,CCL2,CCL5,CD14,CD4,CD40,CD7,CD74,CD83,CDS1,CERK,CES1,CH25H,CLEC7A,CNR1,CNR2,CNTF,CNTFR,CXCL10,CYP1A1,CYP26A1,CYP2…	237
Inflammatory Response	immune response of cells	7.18e-27	Increased	5.911		ABCA1,ABCA7,Abcb1b,ABCC4,ADIPOQ,ADORA1,AGT,AHR,ANPEP,ANXA1,APOA2,APOE,APP,AQP4,ARF6,ATG7,ATM,BATF3,BAX,BCL2L11,BIRC3,BIRC5,C3,C5AR1,CAMK1D,CAMP,CAPG,CARD9,CASP1,CASP8,Ccl2,CCL2,CCL21,CCL22,CCR6,CCR7,CD14,CD180,CD19,CD1D,CD22,CD244,CD247,CD274,CD38,CD40,CD44,CD68,CD80,CD83,CD86,CD8A,CD93,CDK5R1,CDKN1A,CDKN1B,CEACAM1,CEBPB,CEBPE,CERK,CLCN3,CLEC5A,CLEC7A,CORO1A,CORO1C,CSF2RB,CSF3R,CSK,CST3,CTSB,CTSD…	272		Humoral Immune Response, Protein Synthesis	quantity of immunoglobulin	1.9e-30		0.825		APOE,ARID3A,ARNTL,ATF3,ATM,B2M,B3GNT5,BANK1,BATF,BCL2L11,BCL3,BLNK,BMF,BST1,BTK,C1QA,C1QTNF3,C4A/C4B,Ccl2,CCR6,CCR7,CD180,CD1D,CD22,CD276,CD28,CD37,CD40,CD69,CD72,CD80,CD83,CD84,CD86,CDH17,CDKN1A,CIITA,CLEC4D,CLEC4E,Cmah,CR2,CSF2RB,CTSE,CTSS,CXCL10,CYP7B1,DAPP1,DLK1,DNASE2,DOCK8,DOK1,ECM1,ESR1,ESR2,F2RL1,FAIM3,FASLG,FCER1G,FCGR1A,FCGR2B,FCRLB,GADD45A,GAPT,H2AFX,HEXB,HOXC4,HRH1,ICOS,IFNAR1,IKZF3,I…	167		Cell-To-Cell Signaling and Interaction, Hematological System Development and Function, Immune Cell Trafficking, Inflammatory Response	activation of lymphocytes	4.63e-28	Increased	4.767		ADA,ADIPOQ,AHR,ANXA1,APOE,BANK1,BCL11B,BCL2L11,BCL3,BLK,BLNK,BTK,BTLA,C1QA,C3,CADM1,CAMK4,CASP8,Ccl2,CCL2,CCL22,CCL4,CCL5,CCR7,CD180,CD1D,CD2,CD226,CD244,CD247,CD27,CD28,CD3D,CD3E,CD3G,CD4,CD40,CD44,CD5,CD6,CD69,CD7,CD72,CD80,CD83,CD86,CD8A,CDKN1A,CHRNB2,CISH,CLEC7A,Cmah,CNR1,CORO1A,CXCL10,DAPP1,DDR1,DOK3,FADD,FASLG,FCER1G,FCGR2A,FCGR2B,FCGR3A/FCGR3B,FGF1,FLT3,FN1,FOS,FOXJ1,FOXO1,GADD45A,HAVCR2,H…	189		Cellular Movement, Hematological System Development and Function, Immune Cell Trafficking	migration of mononuclear leukocytes	1.83e-35	Increased	6.139		ABCA1,Abcb1b,ACKR2,ADAM17,AGT,ANXA1,BACH2,BATF,BCL11B,BTK,C3,C6,CCL17,CCL19,Ccl2,CCL2,CCL21,CCL22,CCL3L3,CCL4,CCL5,Ccl6,CCR6,CCR7,CCR9,CD1D,CD2,CD226,CD247,CD274,CD28,CD3E,CD4,CD40,CD44,CD69,CD80,CD86,CD8A,COL4A3,CTSS,CTSV,CX3CR1,CXCL10,CXCL11,CXCL13,CXCL16,Cxcl9,CXCR3,CXCR4,CYSLTR1,CYTIP,DOCK8,EGR2,ESR2,F2RL1,FAM65B,FERMT3,FOS,FUT7,FYB,GREM1,GRK6,HGF,HLA-A,HLA-G,ICAM1,ICOS,IL10,IL12B,IL17RA,IL18…	147
Cell-To-Cell Signaling and Interaction, Tissue Development	adhesion of blood cells	8.6e-27	Increased	5.89		A2M,ADAM17,ADIPOQ,ADORA1,AGT,ALCAM,ANXA1,ANXA7,AOC3,APOE,APP,B4GALT1,BCAM,BPI,BTK,C3,C4A/C4B,CAMP,Ccl2,CCL2,CCL20,CCL21,CCL22,CCL3L3,CCL4,CCNC,CCND1,CCR3,CCR7,CD14,CD2,CD200R1,CD209,CD226,Cd24a,CD300LD,CD34,CD38,CD40,CD44,CD6,CD83,CD9,CD97,CDH1,CERCAM,CHST4,CIB1,CLEC10A,Cmah,CNR2,CORO1A,CSF2RB,CSF3R,CSK,CTSZ,CX3CR1,CXCL10,CXCL11,CXCL13,CXCL2,CXCL3,CXCR2,CXCR3,CXCR4,CYBB,DCN,DIAPH1,EZR,F10,F2R,FAM…	197		Cardiovascular Disease	disorder of artery	3.31e-30	Increased	2.819		AADAT,ABCA1,ABCB1,ABCC9,ABCG1,ACAT2,ACE,ACKR3,ACTA2,ADA,ADAM19,ADAMTS7,ADAP2,ADARB2,ADD2,ADIPOQ,ADM,ADORA1,ADRA2B,ADRA2C,ADRB1,ADRB3,AGPAT5,AGT,AHR,ALDH5A1,ALOX15,ANGPTL3,ANKRD29,ANKRD6,APOA5,APOBEC1,APOE,AR,ARG2,ASTN2,ATM,B2M,BDNF,BIRC3,C5AR1,CACNA1B,CACNA1C,CACNA1D,CACNA1F,CACNA1S,CACNB3,CACNB4,CAPG,CASP1,CASP8,CAV1,CBS/LOC102724560,Ccl2,CCL2,CCL3L3,CD14,CD1D,CD40,CD44,CD53,CD55,CD83,CD97,CDKN1…	349		Cell-To-Cell Signaling and Interaction, Tissue Development	adhesion of blood cells	5.21e-28	Increased	6.167		A2M,ADAM17,ADIPOQ,ADORA1,AGT,ALCAM,ALOX12,ANGPT1,ANXA1,AOC3,APOE,BCAM,BDKRB1,BTK,C1QA,C3,C4BPA,CACNA1C,CCL17,CCL19,Ccl2,CCL2,CCL21,CCL22,CCL3L3,CCL4,CCL5,CCND1,CCR7,CD14,CD2,CD200R1,CD226,CD28,CD300LD,CD4,CD40,CD44,CD6,CD69,CD83,CD9,CD97,CDH1,CIB1,CLEC4M,Cmah,CNR1,CNR2,CORO1A,CSF3R,CTSZ,CX3CR1,CXCL10,CXCL11,CXCL2,CXCL3,CXCR1,CXCR3,CXCR4,CYBB,EZR,F10,F2R,FAM65B,FASLG,FCER1G,FCGR1A,FCGR2A,FCGR3A/FC…	162		Cell-To-Cell Signaling and Interaction, Hematological System Development and Function, Immune Cell Trafficking, Inflammatory Response	activation of myeloid cells	5.38e-35	Increased	5.192		ADIPOQ,ADORA1,AGT,AHR,ANGPT1,ANXA1,APOE,ATF3,ATM,BDNF,BID,C3,C4A/C4B,C5AR1,C6,CASP1,CCL17,Ccl2,CCL2,CCL21,CCL22,CCL4,CCL5,CD14,CD1D,CD226,CD300A,CD300LB,CD300LD,CD300LF,CD4,CD40,CD44,CD80,CD86,CEBPE,CERK,CFH,CHGA,CLCN7,CLEC4E,CLEC5A,CNR1,CNR2,CSF1R,CX3CR1,CXCL10,CYBB,EDN1,F2RL1,FCER1G,FCGR2A,FCGR2B,GJB1,GRN,GZMA,HAVCR2,HCK,HLA-A,HMOX1,HPSE,HSD11B1,ICAM1,IL10,IL18,IL1A,IL1B,IL1R1,IL1RN,IL4R,INHBA,…	139
Cellular Function and Maintenance, Hematological System Development and Function	function of myeloid cells	9.43e-27		1.175		ADIPOQ,AHR,ANPEP,APOE,ATG16L1,ATM,B4GALT1,BCL2A1,BCL3,BIRC3,CAPG,CARD9,CASP8,Ccl2,CCL2,CCR3,CCR6,CD14,CD9,CEBPB,CEBPE,CLCN2,CLCN3,CLEC4E,CLEC7A,CNR2,CSF1R,CSF2RB,CXCL10,CXCL6,CXCR2,CYBB,DOK1,DOK2,DUSP4,ENTPD1,FCER1G,FCER2,FCGR1A,FCGR2A,FCGR2B,FES,FGR,FOS,FUT4,FUT7,GJA1,GPR68,GRN,GSN,HCK,HLA-G,HNRNPD,ICAM1,ICAM2,IFNAR1,IL10,IL13RA2,IL18,IL1B,IL1R1,IL1RL1,IL2RG,IL4R,IL6,IRAK2,IRAK4,IRF1,ITGAL,ITGAM…	138		Cellular Movement, Hematological System Development and Function, Immune Cell Trafficking	homing of leukocytes	3.7e-30	Increased	6.21		ACKR2,ACKR3,ADAM17,ADORA1,AIF1,ANGPT1,ANXA1,AOC3,APOE,AQP9,B4GALT1,BATF,C3,C5AR1,C5AR2,CAMK1D,CAPG,CCL17,CCL19,Ccl2,CCL2,CCL21,CCL22,CCL3L3,CCL4,CCL5,CCND1,CCR3,CCR6,CCR7,CCR9,CD28,CD38,CD4,CD44,CD69,CD9,CDKN1A,CKLF,CMKLR1,CNR2,CORO1A,CSF1R,CSF2RA,CSF3R,CST3,CTSE,CX3CR1,CXADR,CXCL10,CXCL11,CXCL13,CXCL14,CXCL16,CXCL2,Cxcl3,CXCL3,CXCL6,CXCR1,CXCR3,CXCR4,CXCR5,CYBB,CYSLTR1,ELANE,ELN,ENPP2,F2R,F2RL1,…	201		Organismal Injury and Abnormalities	Lesion Formation	5.69e-28		0.412		ACAT2,ADIPOQ,AGT,AHR,AKR1B1,ANXA1,APOA2,APOBEC1,APOD,APOE,APOLD1,ARG2,BATF,BCL6,BDNF,BHLHE22,BID,BMP4,BNIP3,C1QA,C3,CA9,CASP1,CAV3,Ccl2,CCL2,CCL3L3,CD1D,CD4,CD40,CD44,CDH11,CES1,CFTR,CNR1,CNR2,CNTF,COL18A1,COL1A1,CRIM1,CRYAB,CST3,CTSE,CTSS,CTSV,CX3CR1,CXCL10,CXCL2,CXCL3,CYBB,CYP2E1,DDR1,DSG3,DUSP6,ELN,EPHX2,ESR1,ESR2,F5,FADS2,FAIM2,FASLG,FCER1G,FCGR2B,FES,FOS,FOXM1,FOXO1,FRAS1,FREM1,FUT4,FUT7,GBX…	174		Cell-To-Cell Signaling and Interaction, Cellular Movement	recruitment of blood cells	1.16e-34	Increased	5.327		ADAM17,ADIPOQ,AGT,AHR,ALOX15,ANGPT1,ANXA1,APOB,APOE,B4GALT1,BDNF,BTLA,C3,C4A/C4B,C5AR1,CAMK1,CARD9,CASP1,CCL17,CCL19,Ccl2,CCL2,CCL21,CCL22,CCL3L3,CCL4,CCL5,Ccl6,Ccl7,CCR6,CCR7,CD14,CD28,CD4,CD40,CD44,CD5L,CD69,CD74,CD8A,CLEC4E,CLEC7A,CNR2,CRYAB,CSF1R,CTSC,CX3CR1,CXCL10,CXCL11,CXCL16,Cxcl9,CXCR3,CXCR4,CYP1A1,EDN1,F2RL1,FCGR2A,FCGR2B,FCGR3A/FCGR3B,FOS,FUT7,GLRX,GRK6,GSN,HMOX1,ICAM1,IL10,IL17RA,IL18…	133
Protein Synthesis	quantity of protein in blood	1.43e-26		0.174		A2M,ABCA1,ABCA7,ABCB4,ACSS1,ADA,ADCYAP1R1,ADIPOQ,ADRA1B,ADRB1,ADRB3,AGT,ANGPTL4,APEX1,APOA2,APOBEC1,Apoc3,APOE,AR,ARHGDIA,ARHGDIB,ARID5A,ARNTL,ARRB2,BPNT1,C3,C5AR1,CASR,CAV3,CCDC80,Ccl2,CCR3,CD14,CD19,CD38,CD44,CDK4,CDKN1B,CDO1,CEACAM1,CEBPB,CES1,CHRM3,CIDEC,CLEC10A,CLEC4D,CLEC4E,CLEC7A,COL18A1,COL4A3,CPE,CTSC,CTSE,CTSS,CXCL14,CXCL16,CXCL6,CXCR2,CYB5R4,CYP1A1,CYP27B1,DBH,DGAT1,DHX58,DIO2,DIO3,DKK…	252		Lymphoid Tissue Structure and Development	morphology of lymphatic system component	4.1e-30				ABCA1,ABCC4,ADA,ADD2,AGR2,AHR,ALOX15,ALPL,ANGPTL4,ATM,B3GNT5,B4GALT1,BANK1,BAX,BCL11A,BCL11B,BCL2L11,BCL3,BIN3,BLNK,BMF,BRCA1,BTK,C3,C4A/C4B,CASP8,CCL21,CCNB2,CCND1,CCR6,CCR7,CCR9,CD247,Cd24a,CD28,CD37,CD3E,CD4,CD40,CD5L,CD80,CD86,CD8A,CDH17,CDKN1A,CDKN1B,Cdkn1c,CDKN2A,CDKN2B,CDKN2C,CEBPA,CEBPE,CIITA,CLEC4D,CR2,CSF1R,CTLA4,CTSA,CTSD,CXCR4,CXCR5,CYP1A1,CYP27B1,CYP51A1,DCK,DCLRE1C,DLK1,DNASE2,DOK1,…	222		Cell Death and Survival	apoptosis of blood cells	6.46e-28		0.589		ABCG1,ADA,ADAM17,ADRB1,AHR,ANPEP,ANXA1,APOE,Art2b,ATF3,ATM,AURKB,BCL11A,BCL11B,BCL2A1,BCL2L11,BCL3,BID,BIRC3,BIRC5,BLNK,BMF,BMP4,BRCA1,BTG1,BTK,C1QA,CASP1,CASP3,CASP4,CASP6,CASP7,CASP8,CCL19,Ccl2,CCL2,CCL21,CCL3L3,CCL4,CCL5,CCNB1,CCR7,CD14,CD2,CD247,CD27,CD28,CD3E,CD4,CD40,CD44,CD5,CD5L,CD69,CD7,CD80,CD9,CDKN1A,CDKN2A,CHEK2,CIITA,CNR1,CNR2,COL1A1,CORO1A,CSF2RA,CTSD,CXCL2,CXCR4,CYBB,DNASE2,DOCK8,D…	198		Organismal Development	morphology of body cavity	1.87e-34				ABCA1,ABCB4,ACE2,ACPP,ADA,ADAM17,ADAM19,ADAR,ADIPOQ,AGR2,AGT,Agtr1b,AHR,AKR1B1,ALDH1A2,ALOX15,ALPL,ANGPTL4,APOB,APOE,AQP12A/AQP12B,ARG1,ARSB,ATF3,ATM,ATP7B,B3GNT5,B4GALT1,BANK1,BBC3,BCL11B,BCL2L11,BDNF,BID,BIRC2,BIRC3,BLNK,BMF,BMP10,BMP7,Bst2,BTC,BTK,C3,CACNB3,CASP7,CASP8,CAV3,Ccl2,CCR6,CCR7,CCR9,CD1D,CD247,CD28,CD3E,CD4,CD40,CD44,CD5L,CD80,CD86,CD8A,CDC25B,CDH11,CDH17,CDKN2A,CEBPE,CES1,CFB,CFH,C…	346
Cellular Movement, Hematological System Development and Function, Immune Cell Trafficking, Inflammatory Response	chemotaxis of myeloid cells	1.75e-26	Increased	6.226	bias	ADORA1,AIF1,ANXA1,APOE,APP,AQP9,B4GALT1,C1QBP,C3,C5AR1,C5AR2,CAMK1D,CAMP,CAPG,CASR,Ccl2,CCL2,CCL20,CCL21,CCL22,CCL24,CCL3L3,CCL4,CCND1,CCR3,CCR6,CCR7,CD9,CDKN1A,CKLF,CMKLR1,CORO1A,CSF1R,CSF2RA,CSF3R,CST3,CTSE,CX3CR1,CXCL10,CXCL14,CXCL2,CXCL3,Cxcl3,CXCL6,CXCR2,CXCR3,CXCR4,CYBB,EDNRB,ELN,F2R,FCER1G,FCGR2A,FGR,FPR1,GLRB,GRK6,GRN,GSN,HCAR2,HCK,HEBP1,HP,ICAM1,IL10,IL16,IL18,IL1B,IL1R1,IL33,IL4R,INHBA,…	160		Cell-To-Cell Signaling and Interaction	binding of cells	4.43e-30	Increased	4.798		A2M,ABCA1,ACE,ACKR2,ADIPOQ,AGT,ALCAM,ALOX15,ANGPT1,ANXA2,AOC3,APOE,AR,ASGR2,B4GALT1,C3,CACNA1C,CASP7,CAV1,CCL19,CCL2,CCL21,CCL22,CCL4,CCL5,CCR3,CCT4,CCT5,CCT6A,CCT8,CD14,CD2,CD209,CD22,CD226,CD248,Cd24a,CD28,CD38,CD3E,CD4,CD40,CD44,CD55,CD6,CD68,CD69,CD80,CD82,CD83,CD84,CD86,CD9,CD97,CDC42EP1,CFTR,CHRNB2,CHST1,CIB1,CKAP4,CLDN2,CLEC10A,CLEC4M,CLEC7A,Cmah,CNR2,CNTFR,CNTNAP1,COL18A1,COL4A3,COLEC12,C…	247		Protein Synthesis	quantity of protein in blood	8.67e-28		-0.881		A2M,ABCA1,ABCB4,ADA,ADCYAP1R1,ADIPOQ,ADRA1B,ADRB1,AGT,ALPL,APOA2,APOBEC1,Apoc3,APOE,ARNTL,BDNF,C3,C5AR1,CACNA1B,CASP4,CAV3,Ccl2,CD14,CD28,CD44,CDK4,CDO1,CES1,CIDEC,CLEC4D,CLEC4E,CLEC7A,CNR1,COL18A1,COL4A3,CTSC,CTSE,CTSS,CXCL14,CXCL16,CXCL6,CYB5R4,CYP1A1,CYP27B1,DBH,DIO2,DKK3,DNASE2,DOK1,E2F3,EGLN3,ELN,ESR1,ESR2,FABP5,FAIM3,FAM20C,FES,GABBR1,GATM,GHR,GNAO1,GNG7,GPR39,GPR68,GUCY2C,HBA1/HBA2,HDC,HEX…	204		Protein Synthesis	quantity of protein in blood	1.87e-34		-1.673		ABCA1,ABCB4,ADA,ADCYAP1R1,ADIPOQ,ADRB1,ADRB3,AGT,ALPL,ANGPTL4,APOA4,APOB,APOBEC1,APOE,ARNTL,AVPR1B,BDNF,C3,C5AR1,CACNA1B,CACNA1E,CAV3,Ccl2,CD14,CD28,CD44,CDO1,CES1,CIDEC,CLEC4D,CLEC4E,CLEC7A,CNR1,COL18A1,COL4A3,CTSC,CTSE,CTSS,CXCL16,CYB5R4,CYP1A1,CYP27B1,DBH,DHX58,DIO2,DNASE2,DOK1,ELN,ESR2,FAIM3,FAM20C,FES,GABBR1,GATM,GNAO1,GNG7,GPR68,GUCY2C,HBA1/HBA2,HEXB,HMGA1,HMOX1,HPSE,HSD11B1,ICOS,IFIT2,Igtp…	184
Organismal Injury and Abnormalities	Lesion Formation	1.81e-26		1.548		ADIPOQ,AEBP1,AGT,AHR,ANXA1,APOA2,APOBEC1,APOE,APP,AQP4,AREG,B4GALT1,BATF,BAX,BID,BMP2,BMP4,C1QTNF9B,C3,CA9,CASP1,CAV3,Ccl2,CCL2,CCL3L3,CD1D,CD38,CD40,CD44,CDKN1B,CEBPB,CES1,CNR2,CNTF,COL18A1,COL1A1,COL3A1,CST3,CTSE,CTSS,CTSV,CX3CR1,CXCL10,CXCL2,CXCL3,CYBB,CYP2E1,DDR1,DGAT1,DHFR,DRD1,DSG3,DUSP6,E2F1,ELN,ENTPD1,EPHX2,ESR1,ESR2,F5,FABP4,FADS2,FAIM2,FCER1G,FCGR2B,FES,Folh1,FOS,FOXM1,FOXO1,FOXP3,FRAS1…	212		Cellular Movement	chemotaxis	1e-29	Increased	6.296		ACKR2,ACKR3,ADAM17,ADORA1,ADRBK1,AGT,AIF1,ANGPT1,ANXA1,ANXA2,APLN,APLNR,APOE,AQP9,ARRB2,ARTN,B4GALT1,BDNF,BIN2,BMP4,C3,C4A/C4B,C5AR1,C5AR2,CAMK1D,CAPG,CAV1,CCL17,CCL19,Ccl2,CCL2,CCL21,CCL22,CCL3L3,CCL4,CCL5,Ccl6,Ccl9,CCND1,CCR3,CCR6,CCR7,CCR9,CD28,CD38,CD4,CD44,CD69,CD9,CDKN1A,CKLF,CLCN3,CMKLR1,CNR1,CNR2,COL4A3,CORO1A,CSF1R,CSF2RA,CSF3R,CST3,CTSE,CX3CR1,CXADR,CXCL10,CXCL11,CXCL13,CXCL14,CXCL16,CX…	268		Cell-To-Cell Signaling and Interaction, Hematological System Development and Function, Immune Cell Trafficking, Inflammatory Response	activation of mononuclear leukocytes	8.74e-28	Increased	4.819		ADA,ADIPOQ,AHR,ANXA1,APOE,BANK1,BCL11B,BCL2L11,BCL3,BLK,BLNK,BTK,BTLA,C1QA,C3,CADM1,CAMK4,CASP8,Ccl2,CCL2,CCL22,CCL4,CCL5,CCR7,CD14,CD180,CD1D,CD2,CD226,CD244,CD247,CD27,CD28,CD3D,CD3E,CD3G,CD4,CD40,CD44,CD5,CD6,CD69,CD7,CD72,CD80,CD83,CD86,CD8A,CDKN1A,CHRNB2,CISH,CLEC5A,CLEC7A,Cmah,CNR1,CORO1A,CXCL10,DAPP1,DDR1,DOK3,F10,FADD,FASLG,FCER1G,FCGR2A,FCGR2B,FCGR3A/FCGR3B,FGF1,FLT3,FN1,FOS,FOXJ1,FOXO1,…	195		Cell-To-Cell Signaling and Interaction, Cellular Movement, Hematological System Development and Function, Immune Cell Trafficking	recruitment of leukocytes	2.49e-34	Increased	5.212		ADAM17,ADIPOQ,AGT,AHR,ALOX15,ANXA1,APOB,APOE,B4GALT1,BTLA,C3,C4A/C4B,C5AR1,CAMK1,CARD9,CASP1,CCL17,CCL19,Ccl2,CCL2,CCL21,CCL22,CCL3L3,CCL4,CCL5,Ccl6,Ccl7,CCR6,CCR7,CD14,CD28,CD4,CD40,CD44,CD5L,CD69,CD74,CD8A,CLEC4E,CLEC7A,CNR2,CRYAB,CSF1R,CTSC,CX3CR1,CXCL10,CXCL11,CXCL16,Cxcl9,CXCR3,CXCR4,CYP1A1,EDN1,F2RL1,FCGR2A,FCGR2B,FCGR3A/FCGR3B,FOS,FUT7,GLRX,GRK6,GSN,HMOX1,ICAM1,IL10,IL17RA,IL18,IL1A,IL1B,I…	131
Cell-To-Cell Signaling and Interaction, Hematological System Development and Function, Immune Cell Trafficking, Inflammatory Response	activation of phagocytes	1.82e-26	Increased	4.513		ACE,ADIPOQ,ADORA1,ADRBK1,AGT,AHR,ANXA1,ANXA2,APOE,APP,ARRB2,ATM,BID,BPI,BTK,C3,C4A/C4B,C5AR1,CAMP,CARD9,CASP1,CASR,Ccl2,CCL2,CCL21,CCL22,CCL4,CCR7,CD14,CD163,CD1D,CD209,CD226,Cd24a,CD300A,CD300LB,CD300LD,CD300LF,CD37,CD40,CD44,CD63,CD80,CD86,CD93,CEBPB,CEBPE,CERK,CFH,CHI3L1,CLCN7,CLEC4E,CLEC5A,CLEC7A,CNR2,CSF1R,CST3,CX3CR1,CXCL10,CXCL3,CXCL6,CXCR2,CYBB,DPP4,F2RL1,F5,FAS,FCAR,FCER1G,FCGR2A,FPR1,GD…	191		Cellular Movement, Hematological System Development and Function, Immune Cell Trafficking, Inflammatory Response	cell movement of neutrophils	1.05e-29	Increased	5.663		ADAM17,ADIPOQ,ADM,ADORA1,ADRB3,ADRBK1,AGT,ANXA1,APOE,AQP9,B4GALT1,BTK,C2,C3,C4A/C4B,C5AR1,C5AR2,CAMK1D,CAPG,CASP1,CCL19,CCL2,Ccl2,CCL21,CCL3L3,CCL4,CCL5,CCR6,CCR7,CD14,CD28,CD44,CD55,CD69,CEBPE,CFB,CFH,CFTR,CKLF,CMKLR1,CORO1A,CSF2RA,CSF3R,CST3,CTSB,CXADR,CXCL10,CXCL14,CXCL2,CXCL3,Cxcl3,CXCL6,CXCR1,CYBB,DDR2,ELANE,F10,F2RL1,FASLG,FCER1G,FCGR2A,FGR,FN1,FUT4,FUT7,GJB2,Gm21596/Hmgb1,GRK6,GRN,GSN,HCK,…	167		Cellular Movement, Hematological System Development and Function, Immune Cell Trafficking, Inflammatory Response	cell movement of neutrophils	1.7e-27	Increased	5.442		ADAM17,ADIPOQ,ADORA1,AGT,ANXA1,APOE,BTK,C2,C3,C5AR1,C5AR2,CAPG,CASP1,CCL19,Ccl2,CCL2,CCL21,CCL3L3,CCL4,CCL5,CCR6,CCR7,CD14,CD28,CD44,CD69,CFH,CFTR,CKLF,CORO1A,CSF2RA,CSF3R,CST3,CTSB,CXADR,CXCL10,CXCL14,CXCL2,CXCL3,Cxcl3,CXCL6,CXCR1,CYBB,EDNRA,F10,F2RL1,FASLG,FCER1G,FCGR2A,FGR,FN1,FUT4,FUT7,GJB2,GRK6,GRN,GSN,HCK,HGF,HMOX1,HSPB1,ICAM1,IL17RA,IL18,IL1A,IL1B,IL1R1,IL1RN,IL6,INPP5D,IRF6,ITGA4,ITGAL,IT…	135		Cell-To-Cell Signaling and Interaction	response of mononuclear leukocytes	5.66e-34	Increased	3.063		ADA,AHR,APOE,BCL2L11,C5AR1,CASP1,CASP8,CCL19,Ccl2,CCL2,CCL21,CCR6,CCR7,CD180,CD1D,CD200R1,CD274,CD28,CD3E,CD4,CD40,CD6,CD69,CD80,CD83,CD86,CD8A,CH25H,CLEC5A,CLEC7A,CTSS,CXCL11,CYP7B1,DAPP1,DOCK8,EBI3,FCGR2A,FCGR2B,GZMB,HAVCR2,HLA-DQB1,HMOX1,ICAM1,ICOS,IL10,IL10RA,IL12B,IL12RB2,IL18,IL1B,IL1R1,IL21R,IL7R,ITK,Klra4 (includes others),KLRB1,LAG3,LAX1,LCP2,LIF,LTB,LYN,MSR1,NCR1,NCR3,NFIL3,NOS2,OASL,OS…	106
Cell-To-Cell Signaling and Interaction, Hematological System Development and Function, Immune Cell Trafficking, Inflammatory Response	activation of myeloid cells	3.59e-26	Increased	4.558		ACE,ADIPOQ,ADORA1,ADRBK1,AGT,AHR,ANXA1,ANXA2,APOE,APP,ARRB2,ATM,BID,BPI,C3,C4A/C4B,C5AR1,CAMP,CASP1,CASR,Ccl2,CCL2,CCL21,CCL22,CCL4,CD14,CD163,CD1D,CD226,CD300A,CD300LB,CD300LD,CD300LF,CD40,CD44,CD63,CD80,CD86,CD93,CEBPB,CEBPE,CERK,CFH,CHI3L1,CLCN7,CLEC11A,CLEC4E,CLEC5A,CNR2,CSF1R,CST3,CX3CR1,CXCL10,CXCL3,CXCL6,CXCR2,CYBB,DPP4,F2RL1,F5,FCAR,FCER1G,FCGR2A,FCGR2B,FPR1,GDNF,GJA1,GJB1,GRN,HAVCR2,HCK,…	180		Cell-To-Cell Signaling and Interaction, Hematological System Development and Function, Immune Cell Trafficking, Tissue Development	adhesion of immune cells	1.09e-29	Increased	5.882		A2M,ADAM17,ADIPOQ,ADORA1,AGT,ALCAM,ALOX12,ALOX15,ANGPT1,ANXA1,AOC3,APOE,B4GALT1,BDKRB1,BTK,C1QA,C3,CACNA1C,CCL17,CCL19,CCL2,Ccl2,CCL21,CCL22,CCL3L3,CCL4,CCL5,CCNC,CCND1,CCR3,CCR7,CD14,CD2,CD200R1,CD209,Cd24a,CD28,CD300LD,CD38,CD4,CD40,CD44,CD6,CD69,CD83,CD9,CD97,CDH1,CLEC10A,CLEC4M,Cmah,CNR1,CNR2,CORO1A,CR2,CSF2RB,CSF3R,CTSZ,CX3CR1,CXCL10,CXCL11,CXCL13,CXCL2,CXCL3,CXCR1,CXCR3,CXCR4,ELANE,EZR,F10,…	189		Hematological System Development and Function, Tissue Morphology	quantity of myeloid cells	1.89e-27		-0.08		ADA,ADAM17,ADIPOQ,AHR,APOE,ARNTL,BCL2L11,BCL6,BDNF,BID,BRCA2,C1QA,C3,C5AR1,C5AR2,C6,CASP8,Ccl2,CCL2,CCL22,CCL3L3,CCR4,CCR6,CD101,CD1D,CD200R1,CD300A,CD40,CD8A,CD97,CDKN1A,CERK,CFH,CISH,CLEC11A,CLEC4E,CLEC7A,CNR2,CSF1R,CSF3R,CTSE,CXCL6,CXCR4,CYBB,CYP1A1,DOK1,ESR2,F2RL1,FASLG,FCGR1A,FCGR2A,FCGR2B,FES,FUT4,FUT7,FZD9,GADD45A,GHR,GPR132,GRK6,GSN,HAVCR2,HDC,ICAM1,IL13RA1,IL17RA,IL18,IL18BP,IL1A,IL1B,IL…	152		Organismal Survival	survival of organism	5.78e-34		-0.068		A4GALT,ABCB1,Abcb1b,ABCB4,ACTG2,ADORA1,ADRA2C,AGT,Agtr1b,AHR,ALDH1A2,ANGPT1,ANXA1,APOBEC1,APOE,ARG1,ATM,ATP7B,B3GALNT1,B3GNT5,BCL2A1,BCL2L11,BDNF,BID,BIRC3,BIRC5,BMP7,BTLA,C3,C5AR1,CARD9,CASP1,CASP8,Ccl2,CCL2,CCL21,CCL3L3,CD14,CD2,CD274,CD28,CD4,CD40,CD44,CD6,CD74,CD80,CD8A,CDH1,CDKN2A,CFB,CH25H,CHRNA1,CLEC4D,CLEC5A,CNR1,CNTN1,COL18A1,COL4A3,CRYAB,CTSB,CTSC,CXCL10,CXCL11,Cxcl9,CXCR1,CXCR3,CYBB,DH…	226
Cellular Movement, Hematological System Development and Function, Immune Cell Trafficking, Inflammatory Response	chemotaxis of phagocytes	5.73e-26	Increased	6.241	bias	ADORA1,AIF1,ANXA1,APOE,APP,AQP9,B4GALT1,C1QBP,C3,C5AR1,C5AR2,CAMK1D,CAMP,CAPG,CASR,Ccl2,CCL2,CCL20,CCL21,CCL22,CCL24,CCL3L3,CCL4,CCND1,CCR3,CCR6,CCR7,CD38,CD9,CDKN1A,CKLF,CMKLR1,CORO1A,CSF1R,CSF2RA,CSF3R,CST3,CTSE,CX3CR1,CXCL10,CXCL14,CXCL2,CXCL3,Cxcl3,CXCL6,CXCR2,CXCR3,CXCR4,CYBB,EDNRB,ELN,F2R,FCER1G,FCGR2A,FGR,FPR1,GLRB,GRK6,GRN,GSN,HCAR2,HCK,HEBP1,HP,ICAM1,IL10,IL16,IL18,IL1A,IL1B,IL1R1,IL33,I…	160		Cellular Movement	chemotaxis of cells	1.93e-29	Increased	6.332		ACKR2,ACKR3,ADAM17,ADORA1,ADRBK1,AGT,AIF1,ANGPT1,ANXA1,ANXA2,APLN,APLNR,APOE,AQP9,ARRB2,ARTN,B4GALT1,BDNF,BIN2,BMP4,C3,C4A/C4B,C5AR1,C5AR2,CAMK1D,CAPG,CAV1,CCL17,CCL19,Ccl2,CCL2,CCL21,CCL22,CCL3L3,CCL4,CCL5,Ccl6,Ccl9,CCND1,CCR3,CCR6,CCR7,CCR9,CD28,CD38,CD4,CD44,CD69,CD9,CDKN1A,CKLF,CLCN3,CMKLR1,CNR1,CNR2,COL4A3,CORO1A,CSF1R,CSF2RA,CSF3R,CST3,CTSE,CX3CR1,CXADR,CXCL10,CXCL11,CXCL13,CXCL14,CXCL16,CX…	260		Humoral Immune Response, Protein Synthesis	quantity of IgG	2.98e-27	Increased	2.709		ARNTL,ATF3,ATM,B3GNT5,BACH2,BANK1,BATF,BCL2L11,BCL3,BCL6,BLNK,BST1,BTK,BTLA,C1QTNF3,Ccl2,CCR4,CCR6,CCR7,CD180,CD1D,CD28,CD37,CD40,CD69,CD80,CD83,CD84,CD86,CDH17,CDKN1A,CH25H,CIITA,CLEC4D,CLEC4E,Cmah,CTSS,CXCL10,Cxcl9,DAPP1,DLK1,DOCK8,DUSP4,ESR1,FAIM3,FASLG,FCER1G,FCGR1A,FCGR2B,FCRLB,GADD45A,GCNT3,H2AFX,HLA-DOA,HRH1,ICOS,IKZF3,IL13RA1,IL21R,IL2RB,IL2RG,IL4R,IL6,ITGB2,ITPKB,JAK3,LAIR1,LAX1,LCK,LGAL…	110		Humoral Immune Response, Protein Synthesis	quantity of IgG	1.04e-33	Increased	2.95		ARNTL,ATF3,ATM,B3GNT5,BACH2,BANK1,BATF,BCL2L11,BLNK,BST1,BTK,BTLA,C1QTNF3,Ccl2,CCR6,CCR7,CD180,CD1D,CD274,CD28,CD37,CD40,CD69,CD80,CD83,CD84,CD86,CDH17,CH25H,CLEC4D,CLEC4E,Cmah,CTSS,CXCL10,Cxcl9,DAPP1,DLK1,DOCK8,FAIM3,FCER1G,FCGR1A,FCGR2B,FCRLB,GADD45A,GAPT,GCNT3,HLA-DOA,HLA-DQB1,ICOS,IKZF3,IL10,IL13RA1,IL21R,IL2RB,IL2RG,IL4R,IRF4,ITGB2,JAK3,LAIR1,LAX1,LCK,LGALS3,LTB,LY86,LYN,MAP3K14,Mt1,NFIL3,NL…	104
Cellular Movement, Hematological System Development and Function, Immune Cell Trafficking	cell movement of antigen presenting cells	1.29e-25	Increased	4.512		ACKR2,ADAM17,ADIPOQ,ADORA1,AGT,ALCAM,ANXA1,APOE,APP,AR,ARG1,B4GALT1,BID,C3,C5AR1,CAMP,CASP1,Ccl2,CCL2,CCL20,CCL21,CCL22,CCL24,CCL3L3,CCL4,Ccl9,CCND1,CCR3,CCR6,CCR7,CD209,CD38,CD40,CD44,CD80,CD86,CDH1,CDKN1A,CEACAM1,CES1,CKLF,CLEC1B,CMKLR1,CNP,CNR2,COL4A3,CSF1R,CTSE,CTSZ,CX3CR1,CXCL10,CXCL11,CXCL13,CXCL14,CXCR2,CXCR3,CXCR4,CYBB,DOCK8,EDNRB,EEF1A2,ELN,ENG,FCAR,FPR1,GLRB,GSN,HCAR2,HCLS1,HEBP1,HGF,HI…	182		Protein Synthesis	quantity of protein in blood	2.3e-29		-0.064		A2M,ABCA1,ABCB4,ACSS1,ADA,ADIPOQ,ADRA1B,ADRB1,ADRB3,AGT,ALPL,ANGPTL4,APEX1,APOBEC1,Apoc3,APOE,AR,ARNTL,ARRB2,AVPR1B,BDNF,C3,C5AR1,CACNA1B,CACNA1D,CASP4,CAV1,CAV3,CCDC80,Ccl2,CCR3,CD14,CD28,CD38,CD44,CDK4,CDKN1B,CDO1,CES1,CHRM3,CIDEC,CLEC10A,CLEC4D,CLEC4E,CLEC7A,CNR1,COL18A1,COL4A3,CTF1,CTSC,CTSE,CTSS,CXCL14,CXCL16,CXCL6,CYB5R4,CYP1A1,CYP27B1,DBH,DHX58,DIO2,DIO3,DLG2,DNASE2,DOK1,E2F1,E2F3,EGLN3,EL…	256		Cell-To-Cell Signaling and Interaction, Cellular Movement	recruitment of blood cells	3.24e-27	Increased	5.395		ADAM17,ADIPOQ,AGT,AHR,ANGPT1,ANXA1,AOC3,APOE,BDNF,BTLA,C3,C5AR1,CARD9,CASP1,CCL17,CCL19,Ccl2,CCL2,CCL21,CCL22,CCL3L3,CCL4,CCL5,Ccl6,Ccl7,CCR4,CCR6,CCR7,CD14,CD28,CD4,CD40,CD44,CD5L,CD69,CD8A,CLEC4E,CLEC7A,CNR2,CRYAB,CSF1R,CTSC,CX3CR1,CXCL10,CXCL11,CXCL16,CXCL2,CXCL3,Cxcl9,CXCR3,CXCR4,CYP1A1,F13A1,F2RL1,FASLG,FCGR2A,FCGR2B,FCGR3A/FCGR3B,FN1,FOS,FUT7,FUT8,GLRX,GRK6,GSN,HDC,HMOX1,ICAM1,IL16,IL17RA,I…	142		Cellular Movement, Hematological System Development and Function, Immune Cell Trafficking	Lymphocyte migration	1.3e-33	Increased	6.015		Abcb1b,ACKR2,ADAM17,AGT,ANXA1,BACH2,BATF,BCL11B,BTK,C3,C6,CCL17,CCL19,Ccl2,CCL2,CCL21,CCL22,CCL3L3,CCL4,CCL5,Ccl6,CCR6,CCR7,CCR9,CD1D,CD2,CD226,CD247,CD274,CD28,CD3E,CD4,CD40,CD44,CD69,CD80,CD86,CD8A,COL4A3,CTSS,CTSV,CX3CR1,CXCL10,CXCL11,CXCL13,CXCL16,Cxcl9,CXCR3,CXCR4,CYSLTR1,CYTIP,DOCK8,EGR2,ESR2,F2RL1,FAM65B,FERMT3,FOS,FUT7,FYB,GRK6,HGF,HLA-A,HLA-G,ICAM1,ICOS,IL10,IL12B,IL17RA,IL18,IL18BP,IL1B…	137
Cellular Movement, Hematological System Development and Function, Immune Cell Trafficking, Inflammatory Response	migration of phagocytes	1.53e-25	Increased	4.565	bias	ABCA1,ADAM17,ADIPOQ,AGT,ALCAM,ANXA1,ANXA2,AOC3,APOE,APP,AR,C3,CAMP,Ccl2,CCL2,CCL20,CCL21,CCL22,CCL3L3,CCL4,Ccl9,CCND1,CCR7,CD209,CD38,CD40,CD44,CD80,CD86,CDH1,CEACAM1,CEBPE,CLEC11A,CLEC1B,CMKLR1,COL1A1,CSF1R,CTSS,CTSV,CTSZ,CX3CR1,CXCL10,CXCL11,CXCL13,CXCL2,CXCL3,CXCL6,CXCR2,CXCR3,CXCR4,CYBB,DDR2,DOCK8,ENG,F10,FAS,FGR,FPR1,Gm21596/Hmgb1,HCK,HCLS1,HGF,HIF1A,ICAM1,ICAM2,ICOS,IL10,IL10RA,IL16,IL17RA,…	150		Cellular Function and Maintenance, Hematological System Development and Function	function of myeloid cells	2.55e-29		1.453		ADIPOQ,AHR,ANPEP,APOE,ATM,B4GALT1,BCL2A1,BCL3,BIRC3,CAPG,CARD9,CASP8,CAV1,CCL2,Ccl2,CCL5,CCR3,CCR6,CD14,CD9,CEBPE,CLCN2,CLCN3,CLEC4E,CLEC7A,CNR2,CSF1R,CSF2RB,CXCL10,CXCL6,CYBB,DOK1,DOK2,ELANE,FAIM3,FCER1A,FCER1G,FCGR1A,FCGR2A,FCGR2B,FES,FGR,FOS,FUT4,FUT7,GJA1,GPR68,GRN,GSN,HCK,HLA-G,HSPB1,ICAM1,IFNAR1,IL10,IL12A,IL18,IL1B,IL1R1,IL1RL1,IL21,IL2RG,IL31RA,IL4R,IL6,IRAK2,IRAK4,IRF1,ITGAL,ITGAM,ITGB2,…	141		Cell-To-Cell Signaling and Interaction, Cellular Movement, Hematological System Development and Function, Immune Cell Trafficking	recruitment of leukocytes	4.52e-27	Increased	5.285		ADAM17,ADIPOQ,AGT,AHR,ANXA1,AOC3,APOE,BTLA,C3,C5AR1,CARD9,CASP1,CCL17,CCL19,Ccl2,CCL2,CCL21,CCL22,CCL3L3,CCL4,CCL5,Ccl6,Ccl7,CCR4,CCR6,CCR7,CD14,CD28,CD4,CD40,CD44,CD5L,CD69,CD8A,CLEC4E,CLEC7A,CNR2,CRYAB,CSF1R,CTSC,CX3CR1,CXCL10,CXCL11,CXCL16,CXCL2,CXCL3,Cxcl9,CXCR3,CXCR4,CYP1A1,F13A1,F2RL1,FASLG,FCGR2A,FCGR2B,FCGR3A/FCGR3B,FN1,FOS,FUT7,FUT8,GLRX,GRK6,GSN,HDC,HMOX1,ICAM1,IL16,IL17RA,IL18,IL1A,IL1…	140		Cellular Movement, Hematological System Development and Function, Immune Cell Trafficking, Inflammatory Response	chemotaxis of leukocytes	1.47e-33	Increased	4.97		ACKR2,ADAM17,ADORA1,AIF1,ANGPT1,ANXA1,APOE,B4GALT1,C3,C5AR1,C5AR2,CAMK1D,CAPG,CCL17,CCL19,Ccl2,CCL2,CCL21,CCL22,CCL3L3,CCL4,CCL5,CCR6,CCR7,CD28,CD4,CD69,CD74,CKLF,CORO1A,CSF1R,CSF2RA,CSF3R,CTSE,CX3CR1,CXADR,CXCL10,CXCL11,CXCL13,CXCL16,Cxcl3,Cxcl9,CXCR1,CXCR3,CXCR4,CYBB,CYSLTR1,EDN1,EDNRA,EDNRB,ELN,F2RL1,FCER1G,FCGR2A,FGR,GNAO1,GREM1,GRK6,GRN,GSN,HCK,HLA-G,HP,ICAM1,IL10,IL12B,IL18,IL1A,IL1B,IL1R1,…	140
Cell-To-Cell Signaling and Interaction, Hematological System Development and Function, Immune Cell Trafficking, Tissue Development	adhesion of immune cells	2.56e-25	Increased	5.774		A2M,ADAM17,ADIPOQ,ADORA1,AGT,ALCAM,ANXA1,AOC3,APOE,APP,B4GALT1,BPI,BTK,C3,CAMP,Ccl2,CCL2,CCL20,CCL21,CCL22,CCL3L3,CCL4,CCNC,CCND1,CCR3,CCR7,CD14,CD2,CD200R1,CD209,Cd24a,CD300LD,CD34,CD38,CD40,CD44,CD6,CD83,CD9,CD97,CDH1,CERCAM,CHST4,CLEC10A,Cmah,CNR2,CORO1A,CSF2RB,CSF3R,CSK,CTSZ,CX3CR1,CXCL10,CXCL11,CXCL13,CXCL2,CXCL3,CXCR2,CXCR3,CXCR4,DCN,DIAPH1,EZR,F10,F2R,FAM65B,FAS,FCAR,FCGR1A,FCGR2A,FCGR3A/F…	182		Cell Morphology	morphology of leukocytes	3.33e-29				A2M,ABCB1,Abcb1b,ABCD2,AHR,APOE,ARID3A,ATM,B2M,B3GNT5,BATF,BAX,BCL11A,BCL11B,BCL2L11,BCL3,BLNK,BMF,C3,CCDC86,Ccl2,Ccl7,CCND1,CCR6,CCR9,CD22,CD247,CD28,CD3E,CD4,CD40,CD5,CD5L,CD84,CD8A,CD8B,CDK2,CDK4,CDKN1A,CDKN2A,CDKN2B,CDKN2C,CEBPA,CEBPE,CMKLR1,CNTF,CPA3,CR2,CSF1R,CSF3R,CTBS,CTLA4,CTSD,CTSZ,CXCL11,CXCR5,CYTIP,DCK,DCLRE1C,DNASE2,E2F1,EBI3,ESR1,FAIM3,FASLG,FCER1G,FCGR2B,FGR,GATA1,GATA3,GBA,GNA13,G…	189		Cellular Movement, Hematological System Development and Function, Immune Cell Trafficking, Inflammatory Response	chemotaxis of leukocytes	4.53e-27	Increased	5.652	bias	ACKR2,ADAM17,ADORA1,AIF1,ANGPT1,ANXA1,APOE,C3,C5AR1,C5AR2,CAPG,CCL17,CCL19,Ccl2,CCL2,CCL21,CCL22,CCL3L3,CCL4,CCL5,CCND1,CCR4,CCR6,CCR7,CD28,CD4,CD69,CD9,CDKN1A,CKLF,CORO1A,CSF1R,CSF2RA,CSF3R,CST3,CTSE,CX3CR1,CXADR,CXCL10,CXCL11,CXCL14,CXCL16,CXCL2,CXCL3,Cxcl3,CXCL6,Cxcl9,CXCR1,CXCR3,CXCR4,CYBB,CYSLTR1,EDNRA,EDNRB,ELN,F2R,F2RL1,FASLG,FCER1G,FCGR2A,FGR,FN1,GNAO1,GNAZ,GNRH1,GREM1,GRK6,GRN,GSN,HCK,HL…	152		Organismal Development	abnormal morphology of abdomen	2.32e-33				ABCA1,ABCB4,ACE2,ACPP,ADA,ADAM17,ADAM19,ADAR,ADIPOQ,AGR2,AGT,Agtr1b,AHR,AKR1B1,ALOX15,ALPL,ANGPTL4,APOE,AQP12A/AQP12B,ARG1,ARSB,ATF3,ATM,ATP7B,AVPR1B,B3GNT5,B4GALT1,BANK1,BBC3,BCL2L11,BDNF,BID,BLNK,BMF,BMP7,Bst2,BTK,C3,C4A/C4B,CASP8,CCR6,CCR7,CCR9,CD1D,CD247,CD40,CD44,CD80,CD86,CDC25B,CDH17,CDKN2A,CES1,CFB,CFH,CFI,CLCN3,CLEC7A,COL18A1,COL4A3,COMT,CP,CSF1R,CTHRC1,CTSA,CTSD,CYB5R4,CYBB,CYP1A1,CYP26…	269
Cell Death and Survival	cell death of mononuclear leukocytes	3.82e-25		-1.014		ADA,ADRB1,AHR,AIFM1,AIMP1,APAF1,APOE,APP,Art2b,ATM,AURKB,BAX,BCL11A,BCL2A1,BCL2L11,BCL3,BID,BIRC5,BLNK,BMP4,BRCA1,BTK,CAMP,CASP1,CASP3,CASP6,CASP7,CASP8,CCDC86,Ccl2,CCL4,CCNB1,CD2,CD22,CD226,CD247,Cd24a,CD27,CD274,CD38,CD40,CD44,CD5,CD7,CD80,CD9,CDK1,CDK2,CDKN1A,CDKN1B,CHEK1,CHEK2,CHI3L1,CIITA,CLEC10A,COL1A1,COMT,CORO1A,CST3,CTSB,CTSD,CXCL10,CXCR4,DCK,DDIT4,DEF6,DHX58,DOCK8,DRAM1,DUSP4,E2F1,EIF2A…	202		Cell-To-Cell Signaling and Interaction, Inflammatory Response	immune response of leukocytes	3.61e-29	Increased	4.035		ABCA1,ALOX15,ANPEP,ANXA1,APOE,ATG7,BATF3,BAX,BCL2L11,C3,C5AR1,CAPG,CASP1,CASP8,CCL19,CCL2,Ccl2,CCL21,CCL22,CCR6,CCR7,CD14,CD180,CD1D,CD28,CD38,CD40,CD44,CD68,CD69,CD80,CD86,CD8A,CDKN1B,CLCN3,CLEC4M,CLEC5A,CORO1A,CSF2RB,CST3,CTLA4,CTSS,CXCL10,CXCL3,CYP2S1,DEF6,DGKZ,DOCK8,F2R,FAIM3,FASLG,FCER1A,FCER1G,FCGR1A,FCGR2A,FCGR2B,FCGR3A/FCGR3B,FCN1,FGR,FN1,FOXO1,GLRX,Gm21596/Hmgb1,GSN,HAVCR2,HCK,HGF,HMOX1,…	168		Cell-To-Cell Signaling and Interaction, Hematological System Development and Function, Immune Cell Trafficking, Tissue Development	adhesion of immune cells	4.71e-27	Increased	5.632		A2M,ADAM17,ADIPOQ,ADORA1,AGT,ALCAM,ALOX12,ANGPT1,ANXA1,AOC3,APOE,BDKRB1,BTK,C1QA,C3,CACNA1C,CCL17,CCL19,Ccl2,CCL2,CCL21,CCL22,CCL3L3,CCL4,CCL5,CCND1,CCR7,CD14,CD2,CD200R1,CD28,CD300LD,CD4,CD40,CD44,CD6,CD69,CD83,CD9,CD97,CDH1,CLEC4M,Cmah,CNR1,CNR2,CORO1A,CSF3R,CTSZ,CX3CR1,CXCL10,CXCL11,CXCL2,CXCL3,CXCR1,CXCR3,CXCR4,EZR,F10,F2R,FAM65B,FASLG,FCGR1A,FCGR2A,FCGR3A/FCGR3B,FERMT3,FES,FGR,FN1,FOXO1,FUT4…	151		Hematological System Development and Function, Tissue Morphology	quantity of antigen presenting cells	3.14e-33	Increased	3.014		ABCA1,ADA,ADIPOQ,AGT,APOB,APOE,BATF3,BCL2L11,BDNF,BID,BIRC3,C4A/C4B,C5AR1,CCL19,Ccl2,CCL2,CCL21,CCL22,Ccl9,CCR6,CCR7,CD200R1,CD40,CD83,CES1,CLEC4D,CLEC4E,CSF1R,CTSS,CTSV,CX3CR1,CXCL10,CXCL13,CXCR6,DDR1,DOCK8,F2RL1,FCER1G,FCGR2B,FLT3,GPR132,GPR68,GREM1,HAVCR2,HBEGF,HCK,HSD11B1,IL10,IL12B,IL12RB2,IL18,IL1A,IL1B,IL1R1,IL1RN,IL2RG,IL7R,INPP5D,IRF1,IRF4,IRF8,ITGAD,ITGB2,JAK2,JAK3,LAIR1,LCN2,LGALS3,LIF…	115
Cell-To-Cell Signaling and Interaction	response of mononuclear leukocytes	4.53e-25	Increased	3.981		ADA,AHR,APOE,APP,BAX,BCL2L11,C5AR1,CAMP,CASP1,CASP3,CASP8,Ccl2,CCL2,CCL21,CCR6,CCR7,CD180,CD1D,CD200R1,CD22,CD274,CD38,CD40,CD6,CD80,CD83,CD86,CD8A,CD93,CDKN1B,CLEC5A,CLEC7A,CSF2RB,CTSS,CXCL11,CYP7B1,DAPP1,DGKZ,DOCK8,EBI3,FADD,FAS,FCGR2A,FCGR2B,FOXO1,FPR1,GATA3,Gm21596/Hmgb1,GZMB,HAVCR2,HMOX1,ICAM1,ICOS,IFNAR1,IKBKG,IL10,IL10RA,IL12RB2,IL18,IL1B,IL1R1,IL1RAP,IL21R,IL33,IL6,IL7R,IRAK4,ITPKB,KLRB1,…	131		Cell Death and Survival	cell death of mononuclear leukocytes	7.16e-29		0.387		ADA,ADRB1,AHR,AIFM1,APAF1,APOE,Art2b,ATM,AURKB,BAX,BCL11A,BCL11B,BCL2A1,BCL2L11,BCL3,BID,BIRC5,BLNK,BMF,BMP4,BRCA1,BTK,CASP1,CASP3,CASP4,CASP6,CASP7,CASP8,CAV1,CCDC86,CCL19,Ccl2,CCL4,CCL5,CCNB1,CD2,CD22,CD226,CD247,Cd24a,CD27,CD28,CD38,CD3E,CD4,CD40,CD44,CD5,CD7,CD80,CD9,CDK1,CDK2,CDKN1A,CDKN1B,CDKN2A,CHEK1,CHEK2,CIITA,CLEC10A,COL1A1,COMT,CORO1A,CR2,CST3,CTLA4,CTSB,CTSD,CXCL10,CXCR4,DCK,DDIT4,DEF…	208		Cardiovascular Disease	arteriosclerosis	5.75e-27	Increased	2.321		AADAT,ABCA1,ABCB1,ABCG1,ACAT2,ACE,ADA,ADAMTS7,ADARB2,ADIPOQ,ADORA1,ADRA2B,ADRA2C,ADRB1,AGT,AHR,ANGPTL3,APOA2,APOA5,APOBEC1,APOE,ARG2,ASTN2,ATM,BIRC3,CACNA1C,CACNB3,Ccl2,CCL2,CCL3L3,CD14,CD1D,CD40,CD44,CDKN1A,CNR1,COL18A1,COL2A1,COMT,CSMD1,CST3,CTSS,CTSV,CX3CR1,CXCL10,CXCL16,CXCL2,CXCR6,CYP26B1,DDR1,DISP1,ELN,EPHX2,ESR1,ESR2,F10,F13A1,F2R,F5,FABP5,FASLG,FLT3,FN1,FOLR1,FOS,FOSB,FOXC2,FOXO1,FUT4,FUT…	188		Cellular Movement, Hematological System Development and Function, Immune Cell Trafficking	cell movement of lymphocytes	3.73e-33	Increased	6.156		Abcb1b,ACKR2,ADAM17,AGT,ANXA1,BACH2,BATF,BCL11B,BTK,C3,C6,CBFB,CCL17,CCL19,Ccl2,CCL2,CCL21,CCL22,CCL3L3,CCL4,CCL5,Ccl6,CCR6,CCR7,CCR9,CD1D,CD2,CD226,CD247,CD274,CD28,CD3E,CD4,CD40,CD44,CD69,CD80,CD86,CD8A,CKLF,CNR2,COL4A3,CTSS,CTSV,CX3CR1,CXCL10,CXCL11,CXCL13,CXCL16,Cxcl9,CXCR3,CXCR4,CYSLTR1,CYTIP,DOCK8,EGR2,ESR2,F2RL1,FAM65B,FERMT3,FOS,FUT7,FYB,GJB2,GNAO1,GRK6,HGF,HLA-A,HLA-G,HMOX1,ICAM1,ICOS,IL…	150
Hematological System Development and Function, Tissue Development	accumulation of blood cells	5.24e-25	Increased	3.525		ACKR2,ACKR3,ADIPOQ,AGT,AHR,AICDA,AIMP1,ANXA1,APOE,ARRB2,BCL2A1,BCL2L11,BCL3,BGN,C4A/C4B,C5AR1,CASP8,Ccl2,CCL2,CCL21,CCL24,CCL3L3,Ccl7,CCR3,CCR7,CD1D,CD27,CD274,CD40,CD44,CD80,CD86,CD97,COL18A1,CTSC,CX3CR1,CXCL10,CXCL2,CXCL3,CXCR2,CXCR3,CXCR4,CYBB,DDR1,DEF6,DOCK8,E2F1,ENPP2,ENTPD1,F2R,FADD,FAS,FCGR2A,FCGR3A/FCGR3B,FGF1,FOSL1,FOXO3,Gm21596/Hmgb1,GPR17,GRN,HAVCR2,HMOX1,ICAM1,ICOS,IER3,IFNAR1,IL10,IL…	149		Inflammatory Response	immune response of cells	7.38e-29	Increased	5.569		ABCA1,Abcb1b,ABCC4,ABR,ADIPOQ,ADORA1,AGT,AHR,ALOX15,ANPEP,ANXA1,APOE,ARF6,ATG7,ATM,BATF3,BAX,BCL2L11,BIRC2,BIRC3,BIRC5,C1QA,C3,C5AR1,CAMK1D,CAPG,CARD9,CASP1,CASP8,CAV1,CCL19,Ccl2,CCL2,CCL21,CCL22,CCR6,CCR7,CD14,CD180,CD1D,CD22,CD244,CD247,CD28,CD38,CD4,CD40,CD44,CD68,CD69,CD80,CD83,CD86,CD8A,CDK5R1,CDKN1A,CDKN1B,CDKN2A,CEBPE,CERK,CLCN3,CLEC4M,CLEC5A,CLEC7A,COLEC12,CORO1A,CORO1C,CSF2RB,CSF3R,CST3,…	274		Cancer	hyperplasia	6.32e-27		-1.703		ACPP,ADIPOQ,ADRA1A,ADRA1B,ADRA1D,AGR2,AGT,AHR,AIF1,AKAP12,AMH,ANGPT1,APOE,ARNTL,ARSB,BCL2L11,BCL3,BCL6,BIRC5,BMF,BRCA1,BTC,BTK,C3,CA9,CASP3,CASP8,Ccl2,CCL3L3,CCNA2,CCND1,CCNE1,CD28,CD40,CD86,CDC25B,CDH1,CDK4,CDKN1A,CDKN2A,CDKN2B,CFH,CFTR,CISH,CLCF1,CLCN2,CNR1,COL4A3,CRYZ,CST3,CST6,CTSE,CTSV,CX3CR1,CXADR,CXCL3,DDX39A,DLX3,DOK1,DOK3,DSG3,DUSP4,DUSP6,EMILIN1,EPCAM,ERBB4,ERRFI1,ESR1,ESR2,EZH2,FA2H,FA…	210		Hematological System Development and Function, Humoral Immune Response, Tissue Morphology	quantity of B lymphocytes	3.85e-33	Increased	2.013		AHR,APOE,ARNTL,ATM,B3GNT5,BACH2,BANK1,BCL2A1,BCL2L11,BLNK,BMF,BST1,BTK,C3,CASP8,CCR6,CCR7,CCR9,CD180,CD27,CD274,CD28,CD40,CD69,CD72,CD74,CD80,CD84,CDH17,CEBPE,Cmah,CNR2,CXCL13,CXCR4,DAPP1,DCLRE1C,DLK1,DOCK8,ESR2,FAIM3,FCER1G,FCGR1A,FCGR2A,FCGR2B,FES,FLT3,FOS,FZD9,GAPT,HCLS1,HGF,HLA-DQA1,ICOS,IGF2,IKZF3,IL10,IL18,IL21R,IL2RB,IL2RG,IL7R,INHBA,INPP5D,IRF4,IRF8,ITGB2,ITGB7,ITK,JAK3,KLHL6,Klrk1,LAIR1,…	135
Dermatological Diseases and Conditions, Inflammatory Disease, Inflammatory Response	Dermatitis	5.68e-25		-0.867		ABCA1,ACKR2,ADA,ADAM17,ADIPOQ,ADRBK1,AHCY,AHR,ANXA1,APOE,AREG,ARHGDIA,ATM,BCL3,BGN,BLMH,C3,C5AR1,CAMP,CAPG,CASP1,CCL20,CCL21,CCL22,CCNA2,CCR3,CCR4,CCR7,CD1D,CD2,CD300LF,CD44,CDC25A,CDH1,CHRM3,CPNE7,CSF2RA,CSF2RB,CSK,CST3,CTSE,CTSV,CXCL13,CXCR4,CYSLTR1,CYTIP,DHFR,DIAPH1,DPP4,DSG3,DUSP10,DUSP2,EIF2AK2,EIF3E,ENO1,F2RL1,FABP4,FABP5,FADS2,FAS,FCER1G,FCER2,FCGBP,FCGR2A,FCGR2B,FGR,FOXO3,FOXP3,FUT7,GATA3…	217		Hematological System Development and Function, Tissue Development	accumulation of blood cells	1.48e-28	Increased	2.648		ACKR2,ACKR3,ADIPOQ,AGT,AHR,ANXA1,APOE,ARRB2,B2M,BCL2A1,BCL2L11,BCL3,C4A/C4B,C5AR1,C6,CASP8,CBS/LOC102724560,CCL17,CCL2,Ccl2,CCL21,CCL3L3,CCL5,Ccl7,CCR3,CCR7,CD1D,CD27,CD28,CD40,CD44,CD80,CD86,CD97,CEBPA,COL18A1,CRYAB,CTLA4,CTSC,CX3CR1,CXCL10,CXCL2,CXCL3,CXCR3,CXCR4,CYBB,DDR1,DEF6,DLX3,DOCK8,E2F1,ELANE,ENPP2,F2R,FADD,FAM132A,FASLG,FCGR2A,FCGR3A/FCGR3B,FGF1,FOSL1,GATA2,Gm21596/Hmgb1,GPR17,GRN,HAVCR…	154		Cell-To-Cell Signaling and Interaction, Inflammatory Response	immune response of leukocytes	1.19e-26	Increased	4.725		ABCA1,ANPEP,ANXA1,APOA2,APOE,ATG7,BATF3,BCL2L11,C3,C5AR1,CAPG,CASP1,CASP8,CCL19,Ccl2,CCL2,CCL21,CCL22,CCR6,CCR7,CD14,CD180,CD1D,CD28,CD40,CD44,CD68,CD69,CD80,CD86,CD8A,CH25H,CLCN3,CLEC4M,CLEC5A,CORO1A,CST3,CTSS,CXCL10,CXCL3,CYP2S1,DOCK8,F2R,FAIM3,FASLG,FCER1G,FCGR1A,FCGR2A,FCGR2B,FCGR3A/FCGR3B,FCN1,FGR,FN1,FOXO1,GLRX,GSN,HAVCR2,HCK,HGF,HMOX1,ICAM1,ICOS,IL10RA,IL10RB,IL18,IL1B,IL1RL1,IL6,IL7R,INPP…	135		Cell-To-Cell Signaling and Interaction, Cellular Movement	recruitment of cells	5.82e-33	Increased	5.485		ADAM17,ADIPOQ,AGT,AHR,ALOX15,ANGPT1,ANXA1,APOB,APOE,B4GALT1,BDNF,BTLA,C3,C4A/C4B,C5AR1,CAMK1,CARD9,CASP1,CCL17,CCL19,Ccl2,CCL2,CCL21,CCL22,CCL3L3,CCL4,CCL5,Ccl6,Ccl7,CCR6,CCR7,CD14,CD28,CD4,CD40,CD44,CD5L,CD69,CD74,CD8A,CLEC4E,CLEC7A,CNR2,CRYAB,CSF1R,CTSC,CX3CR1,CXCL10,CXCL11,CXCL13,CXCL16,Cxcl9,CXCR3,CXCR4,CYP1A1,EDN1,F2RL1,FCGR2A,FCGR2B,FCGR3A/FCGR3B,FOS,FUT7,GLRX,GRK6,GSN,HGF,HMOX1,ICAM1,IL10,…	138
Metabolic Disease	glucose metabolism disorder	5.88e-25		1.101		A2M,ABCA1,ABCC8,ABCG1,ABT1,ACACA,ACE,ACSL1,ACSL4,ACSS1,ADAMTS9,ADARB1,ADCY1,ADCYAP1R1,ADIPOQ,ADRA1A,ADRA1B,ADRA2B,ADRA2C,ADRB1,ADRB3,AEBP1,AGT,AIF1,ALDH1A1,ALOX5AP,AMY2B,ANXA1,AOC3,APLN,APOA2,Apoc3,APOE,Apol7e (includes others),APP,AQP1,AQP7,AR,ARHGAP15,Art2b,ASIC4,ATG7,ATP1A2,BANK1,BAX,BCL2L11,BMP2,BMP4,BPI,BRCA2,BTC,C2,C3,CA12,CA13,CA14,CA2,CA3,CA9,CACNA1S,CACNG1,CAPN3,CARS,CASP1,CASP3,CASP8,Cc…	526		Cellular Movement, Hematological System Development and Function, Immune Cell Trafficking	Lymphocyte migration	2.06e-28	Increased	4.63		Abcb1b,ACKR2,ACKR3,ACTB,ADAM17,AGT,ANXA1,AOC3,ARRB2,BATF,BCL11B,BTK,C3,C6,CCL17,CCL19,CCL2,Ccl2,CCL21,CCL22,CCL3L3,CCL4,CCL5,Ccl6,CCR3,CCR6,CCR7,CCR9,CD1D,CD2,CD209,CD22,CD226,CD247,CD28,CD3E,CD4,CD40,CD44,CD69,CD80,CD86,CD8A,CMKLR1,COL1A1,COL4A3,CTLA4,CTSS,CTSV,CX3CR1,CXCL10,CXCL11,CXCL13,CXCL16,CXCL3,CXCR3,CXCR4,CXCR5,CYSLTR1,CYTIP,DOCK8,EFNB3,EGR2,ENPP2,ESR2,EZR,F2RL1,FAM65B,FASLG,FCER1A,FERMT…	183		Molecular Transport	quantity of metal	1.8e-26	Increased	2.71		A2M,A4GALT,ACE,ACKR2,ADCYAP1R1,ADORA1,ADRA1A,ADRA1B,ADRB1,AGT,Agtr1b,AKR1B1,ALAS2,APOE,ATP2A1,ATP2B2,ATP6V1B1,ATP7B,BANK1,BDKRB1,BDKRB2,BDNF,BID,BLNK,BTK,C3,C5AR1,CABP1,CACNA1C,CAMK2D,CCL17,CCL19,CCL2,CCL21,CCL22,CCL3L3,CCL4,CCL5,CCR4,CCR9,CD2,CD247,CD28,CD3E,CD5,CD8A,CIB1,CP,CRYAB,CX3CR1,CXCL10,CXCL11,CXCL3,CXCR1,CXCR3,CXCR4,CYBB,CYBRD1,CYP27B1,EDNRA,EDNRB,ELN,EPB42,ESR1,F2R,F2RL1,FCER1G,FCGR2A,…	197		Cellular Development, Hematological System Development and Function, Hematopoiesis	differentiation of mononuclear leukocytes	5.88e-33	Increased	6.867		ADA,ADAM17,AGT,AHR,ANXA1,ARNTL,ATM,BACH2,BATF,BCL11B,BCL2A1,BCL2L11,BLNK,BTK,C5AR1,CADM1,CASP8,CBFB,CCL2,CCR7,CCR9,CD14,CD1D,CD2,CD226,CD247,CD27,CD274,CD28,CD3D,CD3E,CD3G,CD4,CD40,CD6,CD69,CD72,CD74,CD80,CD83,CD86,CD8A,CD8B,CDKN2A,CISH,CLCF1,CSF1R,CXCR4,DCLRE1C,DNASE2,EGR2,EPHA4,FCGR2B,FLT3,FOS,FZD9,GPR68,GREM1,HAVCR2,HGF,HLA-DOA,HLA-DQA1,HLA-DQB1,HLA-G,HMGA1,ICAM1,ICOS,IFI16,IFNGR2,IGF2,IGF2R,I…	189
Cell Death and Survival	cell death of lymphocytes	8.03e-25		-1.013		ADA,ADRB1,AHR,AIFM1,AIMP1,APAF1,APOE,Art2b,ATM,AURKB,BAX,BCL11A,BCL2A1,BCL2L11,BCL3,BID,BIRC5,BLNK,BMP4,BRCA1,BTK,CAMP,CASP1,CASP3,CASP6,CASP7,CASP8,CCDC86,Ccl2,CCL4,CCNB1,CD2,CD22,CD226,CD247,Cd24a,CD27,CD274,CD38,CD40,CD44,CD5,CD7,CD80,CD9,CDK1,CDK2,CDKN1A,CDKN1B,CHEK1,CHEK2,CHI3L1,CIITA,CLEC10A,COL1A1,COMT,CORO1A,CST3,CTSB,CTSD,CXCL10,CXCR4,DCK,DDIT4,DEF6,DHX58,DOCK8,DRAM1,DUSP4,E2F1,EIF2AK2,E…	197		Cell Morphology	abnormal morphology of cells	2.54e-28				A2M,AADAT,AATK,ABCA1,ABCA2,ABCA4,ABCB1,Abcb1b,ABCB4,ABCD2,ABCG1,ABR,ACTA1,ADA,ADAM17,ADAMTS2,ADAMTS4,ADD2,ADIPOQ,ADM,ADRA1B,AEBP1,AGR2,AHR,ALPL,ANKRD23,ANXA7,APAF1,APOE,AQP12A/AQP12B,AR,ARG1,ARHGEF9,ARID3A,ARNTL,ARRB2,ARSB,ASTN1,ATF3,ATG7,ATM,ATP13A2,ATP1B2,ATP2B2,ATP6V0D2,AURKA,B2M,B3GNT5,B4GALT1,BACE1,BAX,BCL11A,BCL11B,BCL2L11,BCL3,BDNF,BID,BIN3,BLNK,BMF,BRCA1,BRCA2,BUB1,C1QA,CA9,CACNA1D,CACNA1…	543		Cell-To-Cell Signaling and Interaction, Cellular Movement	recruitment of cells	3.85e-26	Increased	5.371		ADAM17,ADIPOQ,AGT,AHR,ANGPT1,ANXA1,AOC3,APOE,BDNF,BTLA,C3,C5AR1,CARD9,CASP1,CCL17,CCL19,Ccl2,CCL2,CCL21,CCL22,CCL3L3,CCL4,CCL5,Ccl6,Ccl7,CCR4,CCR6,CCR7,CD14,CD28,CD4,CD40,CD44,CD5L,CD63,CD69,CD8A,CLEC4E,CLEC7A,CNR2,CRYAB,CSF1R,CTSC,CX3CR1,CXCL10,CXCL11,CXCL16,CXCL2,CXCL3,Cxcl9,CXCR3,CXCR4,CYP1A1,F13A1,F2RL1,FASLG,FCGR2A,FCGR2B,FCGR3A/FCGR3B,FN1,FOS,FUT7,FUT8,GLRX,GRK6,GSN,HDC,HGF,HMOX1,HRH1,ICAM1…	149		Cellular Function and Maintenance	Lymphocyte homeostasis	6.53e-33	Increased	6.081		ABCG1,ADA,ADAM17,AHR,ANXA1,ATM,BATF,BBC3,BCL11B,BCL2A1,BCL2L11,BIRC5,BMF,C5AR1,CADM1,CASP1,CASP8,CBFB,CCL19,CCR7,CCR9,CD1D,CD2,CD226,CD244,CD247,CD274,CD28,CD3D,CD3E,CD3G,CD4,CD5,CD6,CD69,CD74,CD80,CD83,CD86,CD8A,CD8B,CDKN2A,CISH,CNR2,CORO1A,CXCR4,DCLRE1C,DKK1,DNASE2,DNTT,DOK1,DOK2,EGR2,EPHA4,FCER1G,FCGR2A,FCGR2B,GAPT,HAVCR2,HGF,HLA-DOA,HLA-DQA1,HLA-DQB1,HLA-G,HMGA1,ICAM1,ICOS,IFNGR2,IGF2,IGF2R,I…	190
Cellular Movement, Hematological System Development and Function, Immune Cell Trafficking	migration of mononuclear leukocytes	8.81e-25	Increased	6.038		ABCA1,Abcb1b,ACKR2,ACKR3,ACTB,ADAM17,AGT,ANXA1,ANXA2,AOC3,APP,ARRB2,BATF,BTK,C3,CAMP,Ccl2,CCL2,CCL20,CCL21,CCL22,CCL24,CCL3L3,CCL4,Ccl6,CCR3,CCR4,CCR6,CCR7,CCR9,CD1D,CD2,CD209,CD22,CD226,CD247,CD274,CD40,CD44,CD80,CD86,CD8A,CEACAM1,CMKLR1,COL1A1,COL4A3,CTSS,CTSV,CX3CR1,CXCL10,CXCL11,CXCL13,CXCL16,CXCL3,CXCR3,CXCR4,CYSLTR1,CYTIP,DIAPH1,DOCK8,DPP4,EFNB3,EGR2,ENG,ENPP2,ESR2,ETV6,EZR,F2RL1,FAM65B,FAS…	188		Lipid Metabolism, Small Molecule Biochemistry	synthesis of lipid	2.64e-28		1.613		A3GALT2,A4GALT,ABAT,ABCA1,ABCA4,ABCB1,Abcb1b,ABCC4,ABCG1,ACACA,ACAT2,ACSL1,ACSL4,ACSL5,ACSM1,ACSS1,ACSS2,ADA,ADH1C,ADIPOQ,ADM,ADRBK1,AGT,AHR,AKR1B1,ALDH1A1,ALDH8A1,ALOX12,ALOX15,ANGPT1,ANPEP,ANXA1,APOA5,APOE,AR,ARF6,ASPA,ATF3,B3GALT1,B3GALT4,B3GNT5,B4GALT1,B4GALT6,BDNF,BMP4,BMP5,BMP6,BNIP3,BRCA1,BTC,C1QTNF1,C1QTNF3,C3,C5AR1,C5AR2,CASP1,CASP8,CAV1,CAV2,CCHCR1,Ccl2,CCL2,CCL5,CCR3,CD14,CD209,CD4,CD4…	334		Cardiovascular Disease	atherosclerosis	5.68e-26	Increased	2.428		AADAT,ABCA1,ABCB1,ABCG1,ACAT2,ACE,ADA,ADAMTS7,ADARB2,ADIPOQ,ADORA1,ADRA2B,ADRA2C,ADRB1,AGT,AHR,ANGPTL3,APOA2,APOA5,APOBEC1,APOE,ARG2,ASTN2,ATM,BIRC3,CACNA1C,CACNB3,Ccl2,CCL2,CCL3L3,CD14,CD1D,CD40,CD44,CDKN1A,CNR1,COL18A1,COMT,CSMD1,CST3,CTSS,CTSV,CX3CR1,CXCL10,CXCL16,CXCL2,CXCR6,CYP26B1,DDR1,DISP1,ELN,EPHX2,ESR1,ESR2,F10,F13A1,F2R,F5,FABP5,FASLG,FLT3,FN1,FOLR1,FOS,FOSB,FOXC2,FOXO1,FUT4,FUT7,GABRA…	184		Inflammatory Response	inflammation of body cavity	7.14e-33	Decreased	-2.328		ABCA1,ABCB4,ADA,ADAM17,ADIPOQ,ADORA1,AGR2,AGT,Agtr1b,AHR,ALB,ANGPT1,ANXA1,APOB,APOE,ARG1,ATF3,BCL2L11,BID,BIRC5,BMF,C1QA,C3,C4A/C4B,C5AR1,CARD9,CASP1,CASP7,CAV3,Ccl2,CCL2,CCL21,CCL22,CCL3L3,CCL4,CCL5,Ccl6,CCR7,CD14,CD1D,CD2,CD274,CD28,CD300LF,CD4,CD44,CD72,CD80,CD86,CD8A,CDH1,CDH11,CEBPE,CFB,CFH,CH25H,CHRNA1,CISH,CLEC4D,CLEC7A,CNR2,COL4A3,CTNS,CTSS,CXCL10,CXCL16,CXCR3,CYBB,CYP2E1,DKK1,EDNRA,EDNRB…	220
Cardiovascular Disease	arteriosclerosis	9e-25	Increased	2.713		ABCA1,ABCB1,ABCG1,ACE,ADA,ADARB2,ADIPOQ,ADORA1,ADRA2B,ADRA2C,ADRB1,ADRB3,AGPAT5,AGT,AHR,ALDH5A1,ALOX5AP,AMY2B,ANGPTL3,APOA2,APOBEC1,APOE,APP,AR,ASIC4,ASTN2,ATM,BIRC3,CACNA1S,CACNB3,CACNB4,CACNG1,CCDC167,Ccl2,CCL2,CCL3L3,CD14,CD163,CD1D,CD40,CD44,CDKN1A,CHI3L1,CNTN5,CNTN6,CNTNAP5,COL18A1,COL2A1,COMT,CORO2A,CSMD1,CST3,CTNNBL1,CTSS,CTSV,CX3CR1,CXCL10,CXCL16,CXCL2,CYP26B1,DDR1,DGAT1,DISP1,DOCK9,ELN,E…	229		Hematological System Development and Function, Hematopoiesis, Tissue Morphology	quantity of hematopoietic progenitor cells	3.32e-28	Increased	2.57		ABCB1,Abcb1b,ADD2,AHR,ALOX15,APOE,ARID3A,ARNTL,ATG7,ATM,B2M,BAX,BCL11A,BCL11B,BCL2L11,BCL3,BIRC5,BLNK,BMF,BRCA2,BTK,CASP3,CASP8,CBFB,CCNB2,CCND1,CCR6,CCR7,CCR9,CD180,CD22,CD244,CD247,Cd24a,CD28,CD3E,CD3G,CD4,CD40,CD44,CD5,CD5L,CD69,CD7,CD72,CD80,CD86,CD8A,CD8B,CD9,CDH17,CDK4,CDKN1A,CDKN1B,CDKN2A,CEBPA,CIB1,CIITA,CLEC11A,CORO1A,CSF3R,CTLA4,CTSD,CTSE,CXCR4,DCK,DCLRE1C,DLK1,DNASE2,DOK1,DOK2,DYRK3,E2…	226		Cellular Function and Maintenance, Hematological System Development and Function	function of myeloid cells	6.09e-26		1.942		ADIPOQ,AHR,ANPEP,APOE,ATM,BCL2A1,BCL3,BIRC3,CAPG,CARD9,CASP8,Ccl2,CCL2,CCL5,CCR6,CD14,CD9,CLCN2,CLCN3,CLEC4E,CLEC7A,CNR2,CSF1R,CXCL10,CXCL6,CYBB,DOK1,DUSP4,FAIM3,FCER1G,FCGR1A,FCGR2A,FCGR2B,FES,FGR,FOS,FUT4,FUT7,GPR68,GRN,GSN,HCK,HLA-G,HSPB1,ICAM1,IDUA,IL18,IL1B,IL1R1,IL1RL1,IL2RG,IL4R,IL6,IRF1,ITGAL,ITGAM,ITGB2,LCP1,LGALS3,LGMN,Lilrb3,LY96,LYN,MIF,MMP12,MMP7,MMP9,MSR1,MST1,Mt1,NCEH1,NCF1,NLRP3,N…	113		Organismal Development	abnormal morphology of body cavity	8.1e-33				ABCA1,ABCB4,ACE2,ACPP,ADA,ADAM17,ADAM19,ADAR,ADIPOQ,AGR2,AGT,Agtr1b,AHR,AKR1B1,ALDH1A2,ALOX15,ALPL,ANGPTL4,APOE,AQP12A/AQP12B,ARG1,ARSB,ATF3,ATM,ATP7B,B3GNT5,B4GALT1,BANK1,BBC3,BCL11B,BCL2L11,BDNF,BID,BIRC2,BIRC3,BLNK,BMF,BMP7,Bst2,BTC,BTK,C3,CACNB3,CASP7,CASP8,CAV3,Ccl2,CCR6,CCR7,CCR9,CD1D,CD247,CD28,CD3E,CD4,CD40,CD44,CD5L,CD80,CD86,CD8A,CDC25B,CDH17,CDKN2A,CES1,CFB,CFH,CFI,CHGA,CKMT2,CLCN3,CLE…	330
Lipid Metabolism, Molecular Transport, Small Molecule Biochemistry	concentration of lipid	1.19e-24		-0.416		A3GALT2,ABCA1,ABCA2,ABCA7,ABCB1,Abcb1b,ABCB4,ABCC2,ABCC3,ABCC4,ABCC8,ABCD2,ABCG1,ACACA,ACE,ACPP,ACSBG1,ACSL1,ACSL4,ACSS1,ADA,ADH1C,ADIPOQ,ADORA1,ADRA1B,ADRB1,ADRB3,ADRBK1,AEBP1,AGT,AHR,AIFM1,ALDH1A1,ALDH8A1,ALOX5AP,AMH,ANGPTL3,ANGPTL4,APAF1,APEX1,APOA2,APOBEC1,Apoc3,APOC4,APOE,APP,AQP7,AQP9,AR,ARF6,ARHGDIA,ARNTL,ATP7B,B3GNT5,B4GALT1,BAX,BID,BPNT1,BRCA1,C3,CAMP,CASP1,CASP8,CAV3,CCDC80,Ccl2,CCL2,CD…	364		Free Radical Scavenging	metabolism of reactive oxygen species	3.58e-28	Increased	4.827		ABCA1,ABCB1,ABCG2,ACTB,ADIPOQ,ADRA1D,ADRBK1,AGT,AHR,AHSP,AIFM1,AKR1B1,ANXA1,APLN,APLNR,APOE,ARG1,ATPIF1,BAX,BID,BNIP3,BRCA1,C3,C5AR1,CARD9,CASP3,CASP8,CAV1,CBS/LOC102724560,CCL4,CCL5,CCR3,CD14,CD28,CD40,CD44,CDKN1A,CEBPE,CFB,CFH,CLCN3,CLEC7A,CLIC1,COL18A1,COX5B,CRYAA/LOC102724652,CRYAB,CST3,CTLA4,CXCL14,CXCR1,CYB5R4,CYBA,CYBB,CYCS,CYP1A1,CYP1B1,CYP2E1,DDIT4,DHCR24,DHODH,DOK4,DUOX1,DUOXA1,E2F1,ELA…	247		Lymphoid Tissue Structure and Development	morphology of lymphatic system component	6.15e-26				ABCA1,ADA,AGR2,AHR,ALPL,ATM,B3GNT5,BANK1,BCL11A,BCL11B,BCL2L11,BCL3,BCL6,BIN3,BLNK,BMF,BRCA1,BTK,C3,CASP8,CCL21,CCNB2,CCND1,CCR6,CCR7,CCR9,CD247,CD28,CD37,CD3E,CD4,CD40,CD5L,CD80,CD86,CD8A,CDH17,CDKN1A,CDKN2A,CDKN2B,CIITA,CLEC4D,CSF1R,CTSA,CTSD,CXCR4,CYP1A1,CYP27B1,CYP51A1,DCLRE1C,DLK1,DNASE2,DOK1,EGLN3,ERRFI1,ESR1,ESR2,F2R,FADS2,FASLG,FCGR2B,FGF7,FOS,FOXC2,FUT4,FUT7,FZD9,GHR,HCK,Hist1h1e,HMGA1,H…	173		Cellular Function and Maintenance	homeostasis of leukocytes	9.78e-33	Increased	6.163		ABCG1,ADA,ADAM17,AHR,ANXA1,ATM,BATF,BBC3,BCL11B,BCL2A1,BCL2L11,BIRC5,BMF,C5AR1,CADM1,CASP1,CASP8,CBFB,CCL19,CCR7,CCR9,CD1D,CD2,CD226,CD244,CD247,CD274,CD28,CD3D,CD3E,CD3G,CD4,CD5,CD6,CD69,CD74,CD80,CD83,CD86,CD8A,CD8B,CDKN2A,CISH,CNR2,CORO1A,CXCR4,DCLRE1C,DKK1,DNASE2,DNTT,DOK1,DOK2,EGR2,EPHA4,FCER1G,FCGR2A,FCGR2B,FLT3,GAPT,HAVCR2,HGF,HLA-DOA,HLA-DQA1,HLA-DQB1,HLA-G,HMGA1,ICAM1,ICOS,IFNGR2,IGF2,IG…	192
Organismal Survival	morbidity or mortality	1.24e-24		-1.061		A2M,ABCC8,ACE,ADIPOQ,ADORA1,AGT,AHR,AICDA,ANTXR1,APOE,APP,AQP4,BCL2A1,BGN,BID,BRCA2,C3,C4A/C4B,CAMP,CASP1,Ccl2,Ccl6,CD14,CD1D,CD200R1,CD274,CD300A,CD97,CDKN1A,CEACAM1,CFH,CHEK2,CLEC4D,CLEC4E,CXCL10,CXCL3,CXCL6,CXCR2,CXCR3,CXCR4,CYP1A1,CYP2E1,DHX58,DRD1,EEF1A2,F2R,FCER1G,FCN1,FPR1,GNAZ,GRIA2,GSN,HAVCR2,HGF,HIF1A,HLA-A,HMOX1,ICAM1,IFIT2,IFNAR1,IL10,IL18,IL1B,IL1R1,IL33,IL6,IL6R,IP6K2,IRAK2,IRF7,ISG…	136		Connective Tissue Disorders, Immunological Disease, Inflammatory Disease, Skeletal and Muscular Disorders	rheumatoid arthritis	4.08e-28		0.925		ABCB1,ACE,ACSL1,ACTA1,ACTL6A,ADA,ADAMTS2,ADAMTS4,ADAMTS7,ADCY8,ADIPOQ,ADM,AIF1,AKR1A1,ALAS2,ALOX12,ALPL,ANXA1,APOE,AQP9,ARG1,ATIC,ATM,B2M,BDNF,BIRC5,BLNK,BMP4,BMP5,BTC,C15orf27,C1QA,C2,C4A/C4B,C9orf72,CAMK2D,CASP3,CCHCR1,CCL17,CCL19,Ccl2,CCL2,CCL21,CCL4,CCL5,Ccl6,Ccl7,Ccl9,CCNB1,CCR6,CD244,CD247,CD28,CD3D,CD4,CD40,CD6,CD68,CD69,CD80,CD83,CD86,CD97,CDH1,CDH11,CFB,CHCHD2,CHEK2,CIITA,CLEC4A,CLEC4D,C…	326		Cell Morphology	morphology of leukocytes	1.19e-25				A2M,ABCB1,Abcb1b,AHR,APOE,ATM,B3GNT5,BACH2,BATF,BCL11A,BCL11B,BCL2L11,BCL3,BLNK,BMF,C3,Ccl2,Ccl7,CCND1,CCR6,CCR9,CD247,CD28,CD3E,CD4,CD40,CD5,CD5L,CD84,CD8A,CD8B,CDK4,CDKN1A,CDKN2A,CDKN2B,CNTF,CP,CPA3,CSF1R,CSF3R,CTBS,CTSD,CTSZ,CXCL11,CYTIP,DCLRE1C,DNASE2,EBI3,ESR1,FAIM3,FASLG,FCER1G,FCGR2B,FGR,HCK,HDC,HEXB,HFE2,HGF,HLA-A,HLA-G,Hmgb3,ICAM1,IDUA,IL18,IL1RN,IL2RB,IL2RG,IL4R,IL6,IL7R,INPP5D,IRF1,IRF…	149		Cell Signaling, Molecular Transport, Vitamin and Mineral Metabolism	mobilization of Ca2+	1.33e-32	Increased	3.584		ADRA1D,ADRBK2,AGT,ANXA1,ATM,BANK1,BDNF,BLNK,BMX,BTK,C3,C4A/C4B,C5AR1,CACNB3,CCL17,CCL19,CCL2,CCL21,CCL22,CCL4,CCL5,Ccl6,Ccl9,CCR6,CCR7,CCR9,CD180,CD2,CD244,CD247,CD28,CD3E,CD4,CD40,CD44,CD5,CD72,CD84,CD8A,CX3CR1,CXCL10,CXCL11,CXCL13,CXCL16,CXCR1,CXCR3,CXCR4,CXCR6,CYSLTR1,DIO2,DOK1,EDN1,F2RL1,F2RL2,FCER1G,FCGR1A,FCGR2A,FCGR2B,FCGR3A/FCGR3B,GAL,GNA15,GNAO1,GPR132,GPR35,GRK6,GRM8,HLA-A,HLA-G,HTR2A,I…	137
Tissue Development	growth of connective tissue	1.93e-24	Increased	3.572		ABCD2,ACTB,ADAR,ADIPOQ,AEBP1,AGT,AHR,AIF1,AIMP1,AMBN,ANPEP,ANXA2,APLN,AQP1,AR,AREG,ARID3A,ATF1,ATIC,ATM,B4GALT7,BAX,BGN,BMP2,BMP4,BMP6,BRCA1,BRCA2,BTC,BTG1,BTK,BUB1,CASR,CBX7,CCL2,CCL24,CCNA2,CCNB1,CCND1,CCNE1,CCNF,CD163,CD274,CD300A,CD40,CD44,CD6,CD83,CDH1,CDK2,CDK4,CDKN1A,CDKN1B,Cdkn1c,CEACAM1,CEBPB,CIITA,CNR2,COL14A1,COL1A1,CSF1R,CSK,CTSB,CTSD,CTSV,CXCL3,CXCR3,DCN,DDR2,DKK3,DMP1,DOK1,DPH1,DPP4…	300		Free Radical Scavenging	synthesis of reactive oxygen species	4.97e-28	Increased	4.778		ABCA1,ABCB1,ACTB,ADIPOQ,ADRA1D,ADRBK1,AGT,AHR,AHSP,AIFM1,AKR1B1,ANXA1,APLN,APLNR,APOE,ARG1,ATPIF1,BAX,BID,BNIP3,BRCA1,C3,C5AR1,CARD9,CASP3,CASP8,CAV1,CBS/LOC102724560,CCL4,CCL5,CCR3,CD14,CD28,CD40,CD44,CDKN1A,CEBPE,CFB,CFH,CLCN3,CLEC7A,CLIC1,COL18A1,COX5B,CRYAA/LOC102724652,CRYAB,CST3,CTLA4,CXCL14,CXCR1,CYBA,CYBB,CYP1A1,CYP1B1,CYP2E1,DDIT4,DHCR24,DHODH,DOK4,DUOX1,E2F1,ELANE,ESR2,ESRRG,F2R,F2RL1,F…	239		Molecular Transport	transport of molecule	1.4e-25	Increased	2.575		ABCA1,ABCA2,ABCB1,Abcb1b,ABCB4,ABCC2,ABCC3,ABCC5,ABCG1,ABCG2,ABCG4,ACAT2,ACE,ACSL1,ACSL4,ACSL5,ADA,ADIPOQ,ADORA1,Adora3/LOC100911796,ADRA2B,ADRA2C,ADRBK2,AGT,ANGPT1,ANXA1,AOC3,APLN,APOA2,APOA5,APOBEC1,Apoc1,Apoc3,APOE,AQP5,AQP7,ARG1,ARL4D,ARNT2,ARNTL,ARSB,ATF3,ATM,ATP1A2,ATP1A3,ATP1A4,ATP1B1,ATP1B2,ATP1B4,ATP2A1,ATP2B2,ATP6V0D2,ATP6V1A,ATP6V1B1,ATP6V1B2,ATP7B,BCL11B,BCL2L11,BCL3,BCL6,BDKRB2,BDNF,…	485		Lipid Metabolism, Small Molecule Biochemistry	fatty acid metabolism	1.62e-32		1.923		A3GALT2,A4GALT,AACS,ABAT,ABCA1,ABCA2,ABCB1,Abcb1b,ABCB4,ABCC3,ABCG1,ABCG2,ABCG4,ACSBG1,ACSL5,ACSS2,ADA,ADIPOQ,AGT,AKR1B1,ALB,ALOX12,ALOX15,ANGPTL3,ANO4,ANXA1,APLN,APOA4,APOB,Apoc1,APOE,B3GALT1,B4GALT1,B4GALT6,BDNF,BMP6,BTC,C1QTNF3,C5AR1,CADM1,CALB1,CASP1,CASP8,Ccl2,CCL5,CD14,CD4,CD40,CD7,CD74,CD83,CERK,CES1,CLEC7A,CNR1,CNTF,CNTFR,CYP1A1,CYP2E1,CYP46A1,CYP4F2,CYP4F8,DBP,DEGS2,EDN1,EDNRA,EDNRB,EHHA…	193
Cell Morphology	morphology of leukocytes	2.07e-24				A2M,ABCB1,Abcb1b,ABCD2,ADAR,AHR,APOE,ARID3A,ATF7,ATM,B3GNT5,BATF,BAX,BCL11A,BCL2L11,BCL3,BLNK,C3,CCDC86,Ccl2,Ccl7,CCND1,CCR6,CCR9,CD22,CD247,CD274,CD34,CD40,CD5,CD84,CD8A,CD8B,CDK2,CDK4,CDKN1A,CEBPB,CEBPE,CHI3L1,CLEC1B,CMKLR1,CNTF,CPA3,CSF1R,CSF3R,CTBS,CTSD,CTSZ,CXCL11,CYTIP,DCK,DCLRE1C,DNASE2,E2F1,E2F4,EBI3,ESR1,FCER1G,FCGR2B,FGR,FOXO3,FOXP3,GATA3,GNA13,HCK,HFE2,HGF,HIP1,HLA-A,HLA-G,ICAM1,IFNAR1…	181		Lymphoid Tissue Structure and Development, Organ Morphology	morphology of lymphoid organ	5.71e-28				ABCA1,ABCC4,ADA,ADD2,AHR,ALOX15,ALPL,ANGPTL4,ATM,B3GNT5,B4GALT1,BANK1,BAX,BCL11A,BCL11B,BCL2L11,BCL3,BIN3,BLNK,BMF,BRCA1,BTK,CASP8,CCL21,CCNB2,CCND1,CCR6,CCR7,CCR9,CD247,Cd24a,CD28,CD3E,CD4,CD40,CD5L,CD80,CD86,CD8A,CDH17,CDKN1A,CDKN1B,Cdkn1c,CDKN2A,CDKN2B,CDKN2C,CEBPA,CEBPE,CIITA,CLEC4D,CSF1R,CTLA4,CTSA,CTSD,CXCR5,CYP1A1,CYP27B1,DCK,DCLRE1C,DLK1,DNASE2,DOK1,DOK2,E2F1,EGLN3,ERRFI1,ESR1,ESR2,F2R,FA…	207		Cancer	Cancer	1.41e-25		-0.034		4921501E09Rik,A2M,A4GALT,AACS,AADAT,ABAT,ABCA1,ABCA2,ABCB1,ABCB4,ABCC2,ABCC3,ABCC5,ABCG1,ABCG2,ABCG4,ABHD1,ABI3,ACAT2,ACE,ACE2,ACER2,ACKR2,ACP5,ACPP,ACSBG1,ACSL1,ACSL4,ACSL5,ACSM4,ACSS2,ACSS3,ACTA2,ACTG1,ACTG2,ACTL7B,ACTR3,ACVR1C,ADA,ADAM11,ADAM17,ADAM19,ADAM23,ADAMTS14,ADAMTS15,ADAMTS18,ADAMTS4,ADAMTS7,ADAMTSL3,ADARB1,ADARB2,ADCK5,ADCY1,ADCY2,ADCY7,ADCY8,ADCYAP1R1,ADH1C,ADH7,ADIPOQ,ADO,ADORA1,AD…	2519		Organismal Injury and Abnormalities	Lesion Formation	2e-32		-0.091		ACAT2,ADIPOQ,AGT,AHR,AKR1B1,ALOX15,ANXA1,APOA4,APOB,APOBEC1,APOE,APOLD1,B4GALT1,BATF,BBC3,BDNF,BHLHE22,BID,BNIP3,C1QA,C3,CASP1,CAV3,Ccl2,CCL2,CCL3L3,CD1D,CD4,CD40,CD44,CDH11,CES1,CNR1,CNR2,CNTF,COL18A1,CRYAB,CTSE,CTSS,CTSV,CX3CR1,CXCL10,CYBB,CYP2E1,DDR1,DSG3,DUSP6,ELN,EPHX2,ESR2,FADS2,FAIM2,FCER1G,FCGR2B,FES,FOS,FREM1,FUT7,GBX2,GJB1,GPX1,GPX2,GRN,GSN,HGF,HLA-A,HMOX1,HPSE,ICAM1,IGF2,IL10,IL17RA,IL…	155
Nutritional Disease	obesity	2.09e-24	Increased	2.328		ABAT,ABCC8,ABCG1,ACE,ADAMTS1,ADARB1,ADIPOQ,ADORA1,ADRA1A,ADRA1B,ADRA2B,ADRA2C,ADRB1,ADRB3,AEBP1,ALDH5A1,ANGPTL4,Apoc3,APOE,AQP7,AR,ARNTL,ATG7,B3GNT5,BCHE,C1QTNF1,C3,CA12,CA13,CA14,CA2,CA3,CA9,CACNA1G,CACNA1I,CALCB,CASP1,Ccl2,CCL2,CCRN4L,CD14,CD38,CD44,CD68,CEACAM1,CEBPB,CIDEC,CISD1,CNR2,CPE,CTSS,CXCL10,CXCL11,CXCL2,CXCR4,CYP2E1,DGAT1,DHFR,DMBX1,DPP4,EIF4EBP1,EMR1,EPHX2,ESR1,ESR2,F10,F2RL1,FABP4,F…	221		Cell Cycle	cell cycle progression	6.31e-28	Increased	3.127		ABCG2,ACSM5,ACTL6A,ADARB1,ADM,ADRA1B,ADRBK1,AGT,AHR,AIF1,AJUBA,ALDH3A1,ALOX15B,APAF1,APOE,AR,ARG1,ARNTL,ARNTL2,ARPC5,ARSB,ATF3,ATM,AURKA,AURKB,B4GALT1,BAX,BAZ1A,BCL2A1,BCL2L11,BIRC2,BIRC5,BLNK,BMP4,BMP6,BORA,BRCA1,BRCA2,BRINP2,BTC,BTG1,BTK,BUB1,CASC5,CASP3,CASP6,CAV1,CBX7,CCK,CCNA2,CCNB1,CCNC,CCND1,CCNE1,CCNE2,CCNF,CCT4,CD28,CD3E,CD4,CD40,CD44,CDC123,CDC16,CDC20,CDC25A,CDC25C,CDC6,CDC7,CDCA5,CDCA…	451		Cell-To-Cell Signaling and Interaction, Hematological System Development and Function, Immune Cell Trafficking, Inflammatory Response	activation of phagocytes	1.66e-25	Increased	5.159		ACE,ADIPOQ,ADORA1,AGT,AHR,ANGPT1,ANXA1,APOE,ATF3,ATM,BDNF,BID,BTK,C3,C5AR1,C6,CARD9,CASP1,CCL17,Ccl2,CCL2,CCL21,CCL22,CCL4,CCL5,CCR7,CD14,CD1D,CD226,CD300A,CD300LB,CD300LD,CD300LF,CD37,CD4,CD40,CD44,CD63,CD80,CD86,CERK,CFH,CLCN7,CLEC4E,CLEC4M,CLEC5A,CLEC7A,CNR1,CNR2,CRYAA/LOC102724652,CSF1R,CST3,CX3CR1,CXCL10,CXCL3,CXCL6,CYBB,F2RL1,F5,FASLG,FCER1G,FCGR2A,FN1,GDNF,GJB1,GRN,HAVCR2,HCK,HGF,HLA-A,HMO…	153		Cell Death and Survival	apoptosis of leukocytes	2.29e-32		0.388		ABCG1,ADA,ADAM17,ADRB1,AHR,ANPEP,ANXA1,APOE,Art2b,ATF3,ATM,BBC3,BCL11B,BCL2A1,BCL2L11,BID,BIRC2,BIRC3,BIRC5,BLNK,BMF,BTG1,BTK,C1QA,CASP1,CASP7,CASP8,CCL19,Ccl2,CCL2,CCL21,CCL4,CCL5,CCR7,CD14,CD2,CD247,CD27,CD274,CD28,CD3E,CD4,CD40,CD44,CD5,CD5L,CD69,CD80,CDKN2A,CNR1,CNR2,CORO1A,CXCR4,CYBB,DHX58,DOCK8,EIF2AK2,EPHA4,FAIM3,FCER1G,FCGR1A,FCGR2B,FCGR3A/FCGR3B,FGL2,FOS,GPR132,GSN,GZMA,GZMB,HAVCR2,HLA-G…	166
Hematological System Development and Function, Immune Cell Trafficking, Inflammatory Response, Tissue Development	accumulation of leukocytes	4.31e-24	Increased	3.574		ACKR2,ACKR3,ADIPOQ,AGT,AHR,AICDA,AIMP1,ANXA1,APOE,ARRB2,BCL2A1,BCL2L11,BCL3,BGN,C4A/C4B,C5AR1,CASP8,Ccl2,CCL2,CCL21,CCL24,CCL3L3,Ccl7,CCR3,CCR7,CD1D,CD27,CD274,CD40,CD44,CD80,CD86,CD97,COL18A1,CTSC,CX3CR1,CXCL10,CXCL2,CXCL3,CXCR2,CXCR3,CXCR4,CYBB,DDR1,DEF6,DOCK8,ENPP2,ENTPD1,F2R,FAS,FCGR2A,FCGR3A/FCGR3B,FGF1,FOSL1,FOXO3,Gm21596/Hmgb1,GPR17,GRN,HAVCR2,HMOX1,ICAM1,ICOS,IER3,IFNAR1,IL10,IL10RA,IL11,…	143		Organismal Injury and Abnormalities	Lesion Formation	6.33e-28		0.699		ABCA4,ABCC9,ACAT2,ADIPOQ,AEBP1,AGT,AHR,AKR1B1,ALOX15,ANXA1,APOBEC1,APOE,ARG2,B4GALT1,BATF,BAX,BDNF,BHLHE22,BID,BMP4,BNIP3,C1QA,C1QTNF9B,C3,CA9,CASP1,CAV1,CAV3,CBS/LOC102724560,Ccl2,CCL2,CCL3L3,CD1D,CD38,CD4,CD40,CD44,CDH11,CDK5,CDKN1B,CES1,CFTR,CNR1,CNR2,CNTF,COL18A1,COL1A1,CRIM1,CRYAB,CST3,CTSE,CTSS,CTSV,CX3CR1,CXCL10,CXCL2,CXCL3,CYBB,CYP2E1,DDR1,DHFR,DRD1,DSG3,DUSP6,E2F1,ELANE,ELN,EPHX2,ESR1,ES…	213		Cell-To-Cell Signaling and Interaction	response of mononuclear leukocytes	1.95e-25	Increased	3.297		ADA,AHR,APOE,BCL2L11,C5AR1,CASP1,CASP3,CASP8,CCL19,Ccl2,CCL2,CCL21,CCR6,CCR7,CD180,CD1D,CD200R1,CD28,CD3E,CD4,CD40,CD6,CD69,CD80,CD83,CD86,CD8A,CH25H,CLEC5A,CLEC7A,CTSS,CXCL11,CYP7B1,DAPP1,DOCK8,EBI3,FADD,FASLG,FCGR2A,FCGR2B,FOXO1,GZMB,HAVCR2,HMOX1,ICAM1,ICOS,IL10RA,IL12RB2,IL18,IL1B,IL1R1,IL21R,IL6,IL7R,ITK,ITPKB,Klra4 (includes others),KLRB1,LAG3,LAX1,LCP2,LIF,LTB,LYN,MSH2,MSR1,NCR1,NCR3,NFIL3,…	109		Cellular Development, Hematological System Development and Function, Hematopoiesis, Lymphoid Tissue Structure and Development	development of mononuclear leukocytes	3.34e-32	Increased	6.105		ABCG1,ADA,ADAM17,AHR,ANXA1,ATM,BATF,BBC3,BCL11B,BCL2A1,BCL2L11,BIRC5,BLNK,BST1,BTK,C5AR1,CADM1,CASP1,CASP8,CBFB,CCR7,CCR9,CD1D,CD2,CD226,CD244,CD247,CD274,CD28,CD3D,CD3E,CD3G,CD4,CD5,CD6,CD69,CD74,CD80,CD83,CD86,CD8A,CD8B,CDKN2A,CISH,CNR2,CSF3R,CXCL11,CXCR4,DCLRE1C,DKK1,DNASE2,DNTT,DOK1,DOK2,EGR2,EPHA4,FCER1G,FCGR2A,FCGR2B,FLT3,FOS,HAVCR2,HLA-DOA,HLA-DQA1,HLA-DQB1,HLA-G,HMGA1,ICAM1,ICOS,IFNGR2,IG…	192
Cancer, Organismal Injury and Abnormalities, Reproductive System Disease	uterine serous papillary cancer	6.59e-24				ABCB1,ACTG2,ALDH1A1,ANXA2,AOC3,AQP1,AURKA,B3GNT3,BUB1,CA2,CCL21,CCNA2,CCNB1,CCNB2,CCNE1,CDC20,CDC6,CENPA,CFB,CHRDL1,CKS1B,CLDN4,CLDN5,CNN1,COL14A1,COL3A1,CPA3,CRABP1,DDR2,DPP6,EDNRB,EEF1A2,ENPEP,ENPP2,ENTPD1,EPHA1,ESPL1,EXO1,F2RL1,FAM65B,FBLN1,FEN1,FOXD1,FOXM1,FRZB,FXYD1,GAL,GALE,GALNT3,GDF10,GPM6A,GPRC5A,GUCY1A3,GZMK,HBB,HMGA1,HMMR,HSPB6,HTR2B,IGFBP5,IL18,IL33,IL6,ISG15,ITM2A,ITPR3,KCNB1,KCNMA1,…	131		Cell-To-Cell Signaling and Interaction, Hematological System Development and Function, Immune Cell Trafficking, Inflammatory Response	activation of phagocytes	6.95e-28	Increased	4.962		ACE,ADIPOQ,ADORA1,ADRBK1,AGT,AHR,ANGPT1,ANXA1,ANXA2,APOE,ARRB2,ATF3,ATM,BDNF,BID,BTK,C3,C4A/C4B,C5AR1,C6,CARD9,CASP1,CCL17,CCL2,Ccl2,CCL21,CCL22,CCL4,CCL5,CCR7,CD14,CD1D,CD209,CD226,Cd24a,CD300A,CD300LB,CD300LD,CD300LF,CD37,CD4,CD40,CD44,CD63,CD80,CD86,CEBPE,CERK,CFH,CHGA,CLCN7,CLEC4E,CLEC4M,CLEC5A,CLEC7A,CNR1,CNR2,CRYAA/LOC102724652,CSF1R,CST3,CTF1,CX3CR1,CXCL10,CXCL3,CXCL6,CXCR5,CYBB,ELANE,F2RL…	192		Cellular Function and Maintenance	function of antigen presenting cells	2.8e-25	Increased	2.219		ADA,AHR,ANPEP,APOE,ATM,BATF3,BCL3,BIRC3,BTK,CAPG,CARD9,CASP8,Ccl2,CCL2,CCL5,CCR6,CCR7,CD14,CD200R1,CD40,CD9,CIITA,CLCN2,CLCN3,CLEC4E,CLEC7A,CNR2,CSF1R,CTSS,CTSZ,CXCL10,CYBB,DOCK8,DOK1,DUSP4,FCER1G,FCGR1A,FCGR2A,FCGR2B,FES,FGR,FOS,GPR68,GRN,GSN,HCK,HGF,HSPB1,ICAM1,IDUA,IFI30,IL18,IL1B,IL21R,IL2RG,IL4R,IL6,IRF1,ITGAM,JAK3,LCP1,LGALS3,LGMN,LPAR2,LTB,LY96,LYN,MAP4K1,MMP12,MMP7,MMP9,MSR1,MST1,Mt1,NCEH…	114		Cellular Development, Hematological System Development and Function, Hematopoiesis, Lymphoid Tissue Structure and Development	development of lymphocytes	3.75e-32	Increased	6.158		ABCG1,ADA,ADAM17,AHR,ANXA1,ATM,BATF,BBC3,BCL11B,BCL2A1,BCL2L11,BIRC5,BLNK,BST1,BTK,C5AR1,CADM1,CASP1,CASP8,CBFB,CCR7,CCR9,CD1D,CD2,CD226,CD244,CD247,CD274,CD28,CD3D,CD3E,CD3G,CD4,CD5,CD6,CD69,CD74,CD80,CD83,CD86,CD8A,CD8B,CDKN2A,CISH,CNR2,CSF3R,CXCR4,DCLRE1C,DKK1,DNASE2,DNTT,DOK1,DOK2,EGR2,EPHA4,FCER1G,FCGR2A,FCGR2B,FLT3,FOS,HAVCR2,HLA-DOA,HLA-DQA1,HLA-DQB1,HLA-G,HMGA1,ICAM1,ICOS,IFNGR2,IGF2,IGF2…	191
Inflammatory Response	inflammation of central nervous system	9.63e-24		1.55		ACKR2,ADIPOQ,AHR,ALCAM,APP,ARG1,ARID5A,BATF,C10orf54,C3,C4A/C4B,CASP1,Ccl2,CCL3L3,CCR4,CCR6,CD19,CD1D,CD274,CD300LF,CD40,CD44,CD5,CD80,CD86,CDK5R1,CIITA,CLEC4D,CLEC4E,CLEC5A,CNR2,CNTF,CORO1A,CSMD1,CST3,CTSB,CX3CR1,CXCL10,DPP4,DUSP10,EBI3,EGR2,ENTPD7,EPHB6,ESR1,ESR2,F2RL1,FAS,FCER1G,FCGR1A,FCGR2A,FCGR2B,FCGR3A/FCGR3B,GFAP,HAVCR2,HCST,HIF1A,HLA-A,HLA-E,ICOS,IFI30,IFNAR1,IKBKG,IL10,IL12RB2,IL17C,IL1…	155		Cellular Movement, Hematological System Development and Function, Immune Cell Trafficking	cell movement of lymphocytes	8.08e-28	Increased	4.724		Abcb1b,ACKR2,ACKR3,ACTB,ADAM17,AGT,ANXA1,AOC3,ARRB2,BATF,BCL11B,BTK,C3,C6,CBFB,CCL17,CCL19,Ccl2,CCL2,CCL21,CCL22,CCL3L3,CCL4,CCL5,Ccl6,CCR3,CCR6,CCR7,CCR9,CD1D,CD2,CD209,CD22,CD226,CD247,CD28,CD3E,CD4,CD40,CD44,CD69,CD80,CD86,CD8A,CKLF,CMKLR1,CNR2,COL1A1,COL4A3,CTLA4,CTSS,CTSV,CX3CR1,CXCL10,CXCL11,CXCL13,CXCL16,CXCL3,CXCR3,CXCR4,CXCR5,CYSLTR1,CYTIP,DOCK8,EFNB3,EGR2,ENPP2,ESR1,ESR2,EZR,F2RL1,FAM65…	203		Cell-mediated Immune Response, Cellular Movement, Hematological System Development and Function, Immune Cell Trafficking	T cell migration	4.21e-25	Increased	5.259	bias	Abcb1b,ACKR2,ADAM17,AGT,AOC3,BACH2,BATF,BCL11B,C3,C6,CCL17,CCL19,Ccl2,CCL2,CCL21,CCL22,CCL3L3,CCL4,CCL5,CCR4,CCR6,CCR7,CCR9,CD28,CD4,CD40,CD44,CD69,CD80,CD86,COL1A1,COL4A3,CTSS,CTSV,CXCL10,CXCL11,CXCL16,Cxcl9,CXCR3,CXCR4,CYSLTR1,DOCK8,ESR2,EZR,F2RL1,FAM65B,FASLG,FN1,FOXO1,FUT4,FUT7,FYB,GNRH1,GRK6,HGF,HLA-A,ICAM1,ICOS,IL16,IL17C,IL17RA,IL18BP,IL1B,IL6,INPP5D,ITGA4,ITGA6,ITGAE,ITGAL,ITGB2,ITGB7,ITK…	115		Cellular Movement, Hematological System Development and Function, Immune Cell Trafficking, Inflammatory Response	chemotaxis of myeloid cells	3.94e-32	Increased	5.293		ADORA1,AIF1,ANGPT1,ANXA1,APOE,B4GALT1,C3,C5AR1,C5AR2,CAMK1D,CAPG,CCL17,CCL19,Ccl2,CCL2,CCL21,CCL22,CCL3L3,CCL4,CCL5,CCR6,CCR7,CD28,CD4,CD69,CD74,CKLF,CORO1A,CSF1R,CSF2RA,CSF3R,CTSE,CX3CR1,CXADR,CXCL10,Cxcl3,Cxcl9,CXCR1,CXCR3,CXCR4,CYBB,EDN1,EDNRA,EDNRB,ELN,FCER1G,FCGR2A,FGR,GRK6,GRN,GSN,HCK,HP,ICAM1,IL10,IL12B,IL18,IL1B,IL1R1,IL4R,INHBA,INPP5D,ITGA4,ITGAL,ITGAM,ITGB2,LCN2,LGALS3,LSP1,LYN,MMP7,MST…	121
Cancer	hyperplasia	1.06e-23		-1.132		ACPP,ADIPOQ,ADRA1A,ADRA1B,AGT,AHR,AIF1,AMH,ANXA7,APAF1,APOE,AR,AREG,ARNTL,BAX,BCL2L11,BCL3,BIRC5,BRCA1,BTC,BTK,C1QBP,C3,CA9,CASP3,CASP8,CCDC80,Ccl2,CCL24,CCL3L3,CCNA2,CCND1,CCNE1,CD40,CD86,CDH1,CDK2,CDK4,CDKN1A,CDKN1B,Cdkn1c,CEBPB,CFH,CHRM3,CLCF1,CLCN2,COL4A3,CSF2RB,CST3,CTSE,CTSV,CX3CR1,CXCL3,CXCR2,CYP21A2,DCN,DDX39A,DGAT1,DOK1,DOK2,DOK3,DSG3,DUSP4,DUSP6,E2F1,EPCAM,ERBB4,ERRFI1,ESR1,ESR2,ETV1,EZ…	255		Cell-To-Cell Signaling and Interaction, Cellular Movement	recruitment of blood cells	1.07e-27	Increased	5.398		ADAM17,ADIPOQ,AGT,AHR,ALOX15,ANGPT1,ANXA1,AOC3,APOE,ARRB2,B4GALT1,BDNF,C3,C4A/C4B,C5AR1,CAMK1,CARD9,CASP1,CAV1,CCL17,CCL19,CCL2,Ccl2,CCL21,CCL22,CCL3L3,CCL4,CCL5,Ccl6,Ccl7,CCR3,CCR6,CCR7,CD14,CD28,CD4,CD40,CD44,CD5L,CD69,CD8A,CLEC4E,CLEC7A,CMKLR1,CNR2,CR2,CRYAB,CSF1R,CSF2RB,CTSC,CX3CR1,CXCL10,CXCL11,CXCL16,CXCL2,CXCL3,CXCR3,CXCR4,CYP1A1,CYP1B1,ELANE,F13A1,F2RL1,FASLG,FCER1A,FCGR2A,FCGR2B,FCGR3A/F…	173		Hematological System Development and Function, Hematopoiesis, Tissue Morphology	quantity of hematopoietic progenitor cells	5.94e-25	Increased	2.155		ABCB1,Abcb1b,AHR,APOE,ARNTL,ATG7,ATM,BCL11A,BCL11B,BCL2L11,BCL3,BIRC5,BLK,BLNK,BMF,BRCA2,BTK,CASP3,CASP8,CBFB,CCNB2,CCND1,CCR6,CCR7,CCR9,CD180,CD244,CD247,CD28,CD3E,CD3G,CD4,CD40,CD44,CD5,CD5L,CD69,CD7,CD72,CD80,CD86,CD8A,CD8B,CD9,CDH17,CDK4,CDKN1A,CDKN2A,CIB1,CIITA,CLEC11A,CORO1A,CSF3R,CTSD,CTSE,CXCR4,DCLRE1C,DLK1,DNASE2,DOK1,DYRK3,EPB42,ESR1,ESR2,FADD,FANCD2,FCER1G,FCGR2B,FES,FGF4,FLT3,FOS,FOSB…	177		Cell-To-Cell Signaling and Interaction, Hematological System Development and Function, Immune Cell Trafficking, Inflammatory Response	activation of T lymphocytes	4.29e-32	Increased	4.806		ADA,ANXA1,APOE,BCL11B,BCL2L11,BTLA,C3,CADM1,CASP8,Ccl2,CCL2,CCL22,CCL4,CCL5,CD1D,CD2,CD226,CD244,CD247,CD27,CD274,CD28,CD3D,CD3E,CD3G,CD4,CD40,CD44,CD6,CD7,CD74,CD80,CD83,CD86,CD8A,CISH,CLEC7A,CNR1,CORO1A,CXCL10,DDR1,EGR2,FCER1G,FGF1,FOS,GADD45A,GZMA,HAVCR2,HGF,HLA-A,HLA-DRA,HSH2D,HSPH1,ICAM1,ICOS,IGF2R,IL10,IL12B,IL12RB2,IL18,IL1B,IL21R,IL2RB,IL2RG,IRF4,IRF5,IRF8,ITGAD,ITGAL,ITGAM,ITGB2,ITK,JAK3…	139
Infectious Disease	Viral Infection	1.48e-23	Increased	5.792	bias	ABCB1,ABCC2,ABCD2,ABCE1,ACE2,ACSL1,ACTB,ACTC1,ACTN1,ACTR2,ADA,ADAR,ADARB1,ADORA1,ADRA1A,ADRA1B,ADRA2B,ADRBK1,AGFG1,AHR,AIMP1,ALKBH3,AMDHD2,AMY2B,ANPEP,ANXA1,ANXA2,AP1B1,AP1S1,APBB1IP,APC2,APLN,APOBEC3B,APOE,APP,AR,AREG,ARF6,ARHGDIB,ARHGEF19,ARID5A,ARNTL,ARPC1B,ARPC3,ARRDC1,ATF5,ATG7,ATM,ATP1A2,ATP6AP2,ATP6V1A,ATP6V1B2,ATPIF1,BAX,BCL11A,BCL2L11,BCL3,BCLAF1,BGN,BIRC3,BMP2,BPI,BRCA1,BRINP2,Bst2,C14o…	645		Cellular Function and Maintenance	function of antigen presenting cells	1.15e-27		1.037		ADA,AHR,ANPEP,APOE,ATM,BATF3,BCL3,BIRC3,BTK,CAPG,CARD9,CASP8,CAV1,CCL2,Ccl2,CCL5,CCR6,CCR7,CD14,CD200R1,CD209,CD40,CD9,CIITA,CLCN2,CLCN3,CLEC4E,CLEC7A,CMKLR1,CNR2,CSF1R,CSF2RB,CTSS,CTSZ,CXCL10,CYBB,DOCK8,DOK1,DOK2,FCER1A,FCER1G,FCGR1A,FCGR2A,FCGR2B,FES,FGR,FOS,GPR68,GRN,GSN,HCK,HGF,HSPB1,ICAM1,IFI30,IFIH1,IFNAR1,IL10,IL18,IL1B,IL21,IL21R,IL2RG,IL31RA,IL4R,IL6,IRAK2,IRAK4,IRF1,ITGAM,JAK3,LCP1,LGAL…	141		Cell-To-Cell Signaling and Interaction, Hematological System Development and Function, Immune Cell Trafficking, Inflammatory Response	activation of myeloid cells	6.23e-25	Increased	5.33		ACE,ADIPOQ,ADORA1,AGT,AHR,ANGPT1,ANXA1,APOE,ATF3,ATM,BDNF,BID,C3,C5AR1,C6,CASP1,CCL17,Ccl2,CCL2,CCL21,CCL22,CCL4,CCL5,CD14,CD1D,CD226,CD300A,CD300LB,CD300LD,CD300LF,CD4,CD40,CD44,CD63,CD80,CD86,CERK,CFH,CLCN7,CLEC11A,CLEC4E,CLEC5A,CNR1,CNR2,CSF1R,CST3,CX3CR1,CXCL10,CXCL3,CXCL6,CYBB,F2RL1,F5,FASLG,FCER1G,FCGR2A,FCGR2B,FN1,GDNF,GJB1,GRN,HAVCR2,HCK,HLA-A,HMOX1,HPSE,HSD11B1,ICAM1,IL16,IL18,IL1A,IL1B,…	144		Lymphoid Tissue Structure and Development	morphology of lymphatic system component	4.93e-32				ABCA1,ADA,AGR2,AHR,ALOX15,ALPL,ANGPTL4,ATM,B3GNT5,B4GALT1,BANK1,BBC3,BCL11B,BCL2L11,BLNK,BMF,Bst2,BTK,C3,C4A/C4B,CASP8,CCL21,CCR6,CCR7,CCR9,CD247,CD28,CD37,CD3E,CD4,CD40,CD5L,CD74,CD80,CD86,CD8A,CDH17,CDKN2A,CEBPE,CLEC4D,CSF1R,CTSA,CTSD,CXCR4,CYP1A1,CYP27B1,CYP51A1,DCLRE1C,DLK1,DNASE2,DOK1,DOK2,ERRFI1,ESR2,FADS2,FCGR2B,FOS,FOXC2,FUT7,FZD9,HBB,HCK,HLA-DQA1,HLA-DQB1,HMGA1,HMOX1,ICOS,IGFBP2,IKZF3,IL…	157
Cellular Development, Hematological System Development and Function, Hematopoiesis	differentiation of leukocytes	1.55e-23	Increased	7.153		ADA,ADAM17,ADAR,ADIPOQ,ADORA1,AGT,AHR,ANXA1,APAF1,APP,ARID3A,ARNTL,ATM,BATF,BATF3,BCL11A,BCL2A1,BCL2L11,BCL3,BLNK,BMP2,BMP4,BTK,C5AR1,CAMP,CASP8,CBFB,CCL2,CCL21,CCR7,CCR9,CD14,CD1D,CD2,CD226,CD247,Cd24a,CD27,CD274,CD300A,CD38,CD3G,CD40,CD6,CD80,CD83,CD86,CD8A,CD8B,CDKN1A,CDKN1B,Cdkn1c,CEBPB,CEBPE,CHRD,CIITA,CLCF1,CLEC11A,CLEC5A,CNR2,CSF1R,CSF2RA,CSF2RB,CSF3R,CST3,CXCL10,CXCR2,CXCR4,CYSLTR1,DCK,DC…	304		Endocrine System Disorders, Gastrointestinal Disease, Immunological Disease, Metabolic Disease	insulin-dependent diabetes mellitus	1.24e-27		0.71		ABCA1,ABCC8,ABCG1,ACSL1,ACTA2,AGT,AIF1,ANXA1,ARHGAP15,Art2b,B2M,BANK1,CA1,CASP1,CASP4,CBS/LOC102724560,CCL19,Ccl2,CCL2,CCL22,CCL3L3,CCL4,CCL5,Ccl6,Ccl9,CCR6,CCR7,CCR9,CD180,CD1D,CD22,CD226,CD27,CD28,CD300A,CD300C,CD38,CD3D,CD3E,CD3G,CD4,CD40,CD5,CD7,CD80,CD84,CD86,CD96,CDH17,CDK4,CFB,CFH,CIITA,CLEC12A,CLEC4A,Clec4a3,COL11A2,COL1A2,COL27A1,CR2,CTLA4,CTSB,CTSS,CTSV,CTSW,CX3CR1,CXCL10,CXCL13,CXCL16,…	225		Lymphoid Tissue Structure and Development, Organ Morphology	morphology of lymphoid organ	6.48e-25				ABCA1,ADA,AHR,ALPL,ATM,B3GNT5,BANK1,BCL11A,BCL11B,BCL2L11,BCL3,BCL6,BIN3,BLNK,BMF,BRCA1,BTK,CASP8,CCL21,CCNB2,CCND1,CCR6,CCR7,CCR9,CD247,CD28,CD3E,CD4,CD40,CD5L,CD80,CD86,CD8A,CDH17,CDKN1A,CDKN2A,CDKN2B,CIITA,CLEC4D,CSF1R,CTSA,CTSD,CYP1A1,CYP27B1,DCLRE1C,DLK1,DNASE2,DOK1,EGLN3,ERRFI1,ESR1,ESR2,F2R,FADS2,FASLG,FCGR2B,FGF7,FOS,FOXC2,FUT4,FUT7,FZD9,GHR,HCK,Hist1h1e,HMGA1,HMOX1,ICOS,IGFBP2,IKZF3,IL10…	163		Cell-To-Cell Signaling and Interaction, Hematological System Development and Function, Immune Cell Trafficking, Inflammatory Response	activation of antigen presenting cells	6.12e-32	Increased	4.068		ADIPOQ,ADORA1,AGT,AHR,ANGPT1,APOE,ATF3,ATM,BDNF,BID,BTK,C3,C6,CARD9,CASP1,Ccl2,CCL2,CCL21,CCL22,CCL4,CCL5,CCR7,CD14,CD1D,CD37,CD4,CD40,CD44,CD74,CD80,CD86,CEBPE,CHGA,CLCN7,CLEC4E,CLEC4M,CLEC7A,CNR2,CRYAA/LOC102724652,CSF1R,CTSS,CX3CR1,CXCL10,CYBB,EDN1,F2RL1,FCER1G,FCGR1A,FCGR2A,GJB1,HAVCR2,HCK,HGF,HLA-A,HLA-DOA,HLA-DQA1,HLA-DQB1,HMOX1,HPSE,ICAM1,IL10,IL18,IL1B,IL1R1,IL1RN,IL4R,INHBA,IRF4,IRF6,JAK…	126
Cellular Development, Cellular Growth and Proliferation	proliferation of tumor cell lines	1.77e-23	Increased	4.598		A2M,AATF,ABCB1,ACACA,ACKR3,ACPP,ACSL4,ACSL5,ACTB,ACVR1C,ADAM17,ADAMTS1,ADIPOQ,ADRA1B,AGT,AHR,AKR1B10,ALCAM,ALDH1A1,ALKBH3,AMH,ANGPTL4,ANTXR1,ANXA1,ANXA2,ANXA7,APAF1,APEX1,APP,AQP1,AR,AREG,ARF6,ARG1,ARHGEF2,ARID3A,ARL11,ASCC3,ATAD2,ATF5,ATG7,ATM,AURKA,AURKB,B3GAT1,BAG1,BARD1,BAX,BID,BIRC5,BMP2,BMP4,BMP6,BOP1,BRCA1,BRCA2,BTC,BUB1,C14orf169,C1QBP,CA3,CA9,CACNA1G,CACNA1S,CACYBP,CALCB,CAMP,CASP1,CASP3…	588		Cell Death and Survival	cell death of lymphocytes	1.33e-27		0.207		ADA,ADRB1,AHR,AIFM1,APAF1,APOE,Art2b,ATM,AURKB,BAX,BCL11A,BCL11B,BCL2A1,BCL2L11,BCL3,BID,BIRC5,BLNK,BMF,BMP4,BRCA1,BTK,CASP1,CASP3,CASP4,CASP6,CASP7,CASP8,CAV1,CCDC86,CCL19,Ccl2,CCL4,CCL5,CCNB1,CD2,CD22,CD226,CD247,Cd24a,CD27,CD28,CD38,CD3E,CD4,CD40,CD44,CD5,CD7,CD80,CD9,CDK1,CDK2,CDKN1A,CDKN1B,CDKN2A,CHEK1,CHEK2,CIITA,CLEC10A,COL1A1,COMT,CORO1A,CR2,CST3,CTLA4,CTSB,CTSD,CXCL10,CXCR4,DCK,DDIT4,DEF…	201		Lipid Metabolism, Molecular Transport, Small Molecule Biochemistry	concentration of lipid	6.57e-25		-0.638		A3GALT2,A4GALT,ABCA1,ABCA2,ABCB1,Abcb1b,ABCB4,ABCC2,ABCC3,ABCG1,ABCG2,ACAT2,ACE,ACPP,ACSBG1,ACSL1,ACSL4,ADA,ADCY8,ADH1C,ADIPOQ,ADORA1,ADRA1B,ADRB1,AGT,AHR,AKR1B1,ALDH1A1,ALOX12,AMH,ANGPTL3,APOA2,APOA5,APOBEC1,Apoc3,APOC4,APOD,APOE,AQP7,ARNTL,ATF3,ATP7B,B3GNT5,BCL11B,BDNF,BID,BRCA1,C19orf80,C1QA,C3,CACNA1B,CASP1,CASP8,CAV3,Ccl2,CCL2,CD14,CD4,CDK4,CDKN1A,CERK,CERS2,CES1,CFH,CFTR,CIDEC,CLEC11A,CNR1,…	285		Cell Morphology	morphology of leukocytes	7.26e-32				ABCB1,Abcb1b,ADAR,AHR,APOE,ATM,B3GNT5,BACH2,BATF,BCL11B,BCL2L11,BLNK,BMF,C3,Ccl2,Ccl7,CCR6,CCR9,CD247,CD274,CD28,CD3E,CD4,CD40,CD5,CD5L,CD84,CD8A,CD8B,CDKN2A,CEBPE,CNTF,CP,CSF1R,CSF3R,CTSD,CTSZ,CXCL11,CYTIP,DCLRE1C,DNASE2,EBI3,FAIM3,FCER1G,FCGR2B,FGR,HCK,HEXB,HFE2,HGF,HLA-A,HLA-DQA1,HLA-DQB1,HLA-G,ICAM1,IL10,IL18,IL1RN,IL2RB,IL2RG,IL4R,IL7R,INPP5D,IRF1,IRF4,IRF8,Irgm1,ITGAM,ITGB2,ITGB7,ITK,JAK2,J…	137
Lipid Metabolism, Small Molecule Biochemistry	fatty acid metabolism	1.89e-23	Increased	2.424	bias	A3GALT2,ABAT,ABCA1,ABCA2,ABCB1,Abcb1b,ABCB4,ABCC2,ABCC3,ABCD2,ABCG1,ABCG4,ACACA,ACOT7,ACSBG1,ACSL1,ACSL4,ACSL5,ACSS1,ACSS2,ADA,ADIPOQ,ADRBK1,AGT,ALDH5A1,ALOX5AP,ANGPTL3,ANKRD23,ANXA1,APLN,APOA2,Apoc1,Apoc3,APOE,APP,AQP9,AREG,ARV1,B3GALT1,B4GALT1,B4GALT6,BMP2,BMP6,BRCA1,BTC,C1QTNF3,C5AR1,CASP1,CASP8,CASR,Ccl2,CCR3,CD14,CD209,CD40,CD7,CD82,CD83,CD9,CEBPB,CERK,CERS4,CES1,CLEC7A,CNTF,CNTFR,COTL1,CPT1…	264		Lymphoid Tissue Structure and Development, Organ Morphology	abnormal morphology of lymphoid organ	1.45e-27				ABCA1,ABCC4,ADD2,AHR,ALOX15,ALPL,ANGPTL4,ATM,B3GNT5,B4GALT1,BANK1,BAX,BCL11A,BCL11B,BCL2L11,BCL3,BIN3,BLNK,BMF,BRCA1,BTK,CASP8,CCNB2,CCND1,CCR6,CCR7,CCR9,CD247,Cd24a,CD28,CD3E,CD4,CD40,CD5L,CD80,CD86,CD8A,CDH17,CDKN1A,CDKN1B,Cdkn1c,CDKN2A,CDKN2B,CDKN2C,CEBPA,CEBPE,CIITA,CLEC4D,CSF1R,CTLA4,CTSA,CTSD,CXCR5,CYP1A1,CYP27B1,DCK,DCLRE1C,DLK1,DNASE2,DOK1,DOK2,E2F1,EGLN3,ERRFI1,ESR1,ESR2,F2R,FADS2,FASLG,…	200		Inflammatory Response	inflammation of body cavity	6.98e-25	Decreased	-2.311		A2M,ABCA1,ABCB4,ABCC2,ACE,ADA,ADAM17,ADIPOQ,ADORA1,AGR2,AGT,Agtr1b,AHR,AKAP12,ANGPT1,ANXA1,APOA2,APOE,ARG1,ATF3,BCL2L11,BCL6,BID,BIN3,BIRC5,BMF,C1QA,C3,C5AR1,CARD9,CASP1,CASP3,CASP7,CAV3,Ccl2,CCL2,CCL21,CCL22,CCL3L3,CCL4,CCL5,Ccl6,CCR4,CCR7,CD14,CD1D,CD2,CD28,CD300LF,CD4,CD44,CD72,CD80,CD86,CD8A,CDH1,CDH11,CDKN1A,CFH,CFTR,CH25H,CHRNB2,CIITA,CISH,CLEC4D,CLEC7A,CNR2,COL4A3,CTNS,CTSS,CXCL10,CXCL16,C…	244		Cellular Movement, Hematological System Development and Function, Immune Cell Trafficking, Inflammatory Response	chemotaxis of phagocytes	1.03e-31	Increased	5.247		ADORA1,AIF1,ANGPT1,ANXA1,APOE,B4GALT1,C3,C5AR1,C5AR2,CAMK1D,CAPG,CCL17,CCL19,Ccl2,CCL2,CCL21,CCL22,CCL3L3,CCL4,CCL5,CCR6,CCR7,CD28,CD4,CD69,CD74,CKLF,CORO1A,CSF1R,CSF2RA,CSF3R,CTSE,CX3CR1,CXADR,CXCL10,Cxcl3,CXCR1,CXCR3,CXCR4,CYBB,EDN1,EDNRA,EDNRB,ELN,FCER1G,FCGR2A,FGR,GRK6,GRN,GSN,HCK,HP,ICAM1,IL10,IL12B,IL18,IL1A,IL1B,IL1R1,IL4R,INHBA,INPP5D,ITGA4,ITGAL,ITGAM,ITGB2,LCN2,LGALS3,LSP1,LYN,MMP7,MST1…	121
Connective Tissue Disorders, Immunological Disease, Inflammatory Disease, Skeletal and Muscular Disorders	rheumatoid arthritis	2.1e-23		-0.281		ABCB1,ACE,ACSL1,ACTA1,ACTL6A,ADA,ADAMTS2,ADIPOQ,ADSS,AIF1,AKR1A1,ANXA1,APOE,AQP9,AREG,ARG1,ARHGDIB,ART1,ATIC,ATM,BGN,BIRC5,BLNK,BMP4,BTC,C15orf27,C1QTNF6,C2,C4A/C4B,C9orf72,CACNG1,CASP3,CCHCR1,Ccl2,CCL2,CCL20,CCL21,CCL24,CCL4,Ccl6,Ccl7,Ccl9,CCNB1,CCR4,CCR6,CD244,CD247,CD274,CD40,CD6,CD68,CD80,CD83,CD86,CD97,CDH1,CEBPB,CFB,CHCHD2,CHEK2,CHI3L1,CIITA,CLEC1B,CLEC4A,CLEC4D,CLEC4E,CNR2,COL11A2,COL2A1,C…	316		Neurological Disease	Movement Disorders	1.75e-27		0.906	bias	A2M,ABCA1,ABCA2,ABCB1,ABCD2,ACTB,ADCY7,ADH1C,ADORA1,ADRA1A,ADRA1B,ADRA1D,ADRA2B,ADRA2C,ADRB1,ADRB3,AEBP1,AIFM1,ALDH5A1,ALDH6A1,ANXA2,AP1S1,AP1S2,APLNR,APOE,AQP1,AR,ARHGEF9,ARNTL,ARPP21,ASPA,ATM,ATN1,ATP13A2,ATP1A3,ATP1B2,ATP2A1,ATP2B2,ATP2B3,ATP6AP2,ATP6V1A,ATP6V1B2,ATP7B,AVPR2,B2M,B3GALT4,BACE1,BAIAP2,BAX,BCAS1,BCHE,BCL11B,BDNF,BID,BIRC2,C2orf40,C3,C4A/C4B,CA1,CA13,CA14,CA3,CA4,CA9,CACNA1B,CACNA…	462		Tissue Development	accumulation of cells	7.43e-25	Increased	2.027		ACKR2,ADIPOQ,AGT,AHR,ANXA1,APOE,ARX,AURKA,BCL2A1,BCL2L11,BCL3,BID,BIRC5,BRCA1,C5AR1,C6,CASP8,CCL17,Ccl2,CCL2,CCL21,CCL3L3,CCL5,Ccl7,CCND1,CCR7,CD1D,CD27,CD28,CD40,CD44,CD80,CD86,CD97,CDKN1A,CDKN2A,COL18A1,CRYAB,CTSC,CX3CR1,CXCL10,CXCL16,CXCL2,CXCL3,Cxcl9,CXCR3,CXCR4,CYBB,DDR1,DLX3,DOCK8,F2R,FADD,FASLG,FASN,FCGR2A,FCGR3A/FCGR3B,FGF1,GRN,HAVCR2,HDC,HGF,HMOX1,ICAM1,ICOS,IL10RA,IL11,IL17RA,IL18,IL1B,…	146		Hematological System Development and Function, Immune Cell Trafficking, Inflammatory Response, Tissue Development	accumulation of leukocytes	1.25e-31	Increased	2.174		ACKR2,ADIPOQ,AGT,AHR,ANXA1,APOE,BCL2A1,BCL2L11,C4A/C4B,C5AR1,C6,CASP8,CCL17,Ccl2,CCL2,CCL21,CCL3L3,CCL5,Ccl7,CCR7,CD1D,CD27,CD274,CD28,CD40,CD44,CD80,CD86,CD97,COL18A1,CRYAB,CTSC,CX3CR1,CXCL10,Cxcl9,CXCR3,CXCR4,CYBB,DDR1,DLX3,DOCK8,EDN1,EPHA4,FCGR2A,FCGR3A/FCGR3B,FGF1,GRN,HAVCR2,HMOX1,ICAM1,ICOS,IL10,IL10RA,IL12B,IL17RA,IL18,IL1B,IL1R1,IL1RN,IL21R,IL2RG,INPP5D,IRF1,ITGA4,ITGAL,ITGAM,ITGB2,JAK2,LA…	112
Lymphoid Tissue Structure and Development	morphology of lymphatic system component	2.23e-23				ABCA1,ABCC4,ADA,AHR,ANGPTL4,ARHGDIA,ARHGDIB,ARL6IP5,ATM,B3GNT5,B4GALT1,BANK1,BAX,BCL11A,BCL2L11,BCL3,BLNK,BRCA1,Bst2,BTK,C3,C4A/C4B,CASP8,CCL21,CCNB2,CCND1,CCR6,CCR7,CCR9,CD19,CD247,Cd24a,CD37,CD40,CD80,CD86,CD8A,CDH17,CDKN1A,CDKN1B,Cdkn1c,CEBPB,CEBPE,CIITA,CLEC1B,CLEC4D,CSF1R,CTSA,CTSD,CXCR2,CXCR4,CYP1A1,CYP27B1,CYP51A1,DCK,DCLRE1C,DCN,DIAPH1,DNASE2,DOK1,DOK2,E2F1,ERRFI1,ESR1,ESR2,F2R,FADS2,FAS,…	209		Cellular Function and Maintenance	homeostasis of leukocytes	2.49e-27	Increased	5.268		ABCG1,ADA,ADAM17,AHR,ANXA1,APAF1,ATM,B2M,BATF,BAX,BCL11A,BCL11B,BCL2A1,BCL2L11,BCL3,BIRC5,BMF,BMP4,BRCA1,C5AR1,CASP1,CASP3,CASP8,CBFB,CCL19,CCNB2,CCND1,CCR7,CCR9,CD1D,CD2,CD226,CD244,CD247,CD28,CD38,CD3D,CD3E,CD3G,CD4,CD5,CD6,CD69,CD80,CD83,CD86,CD8A,CD8B,CDK2,CDKN1A,CDKN1B,CDKN2A,CEBPA,CHEK1,CHRD,CHST3,CIITA,CISH,CLEC11A,CNR2,CORO1A,CSF2RB,CTLA4,CXCL6,CXCR4,CYCS,DCK,DCLRE1C,DEF6,DGKZ,DLL1,DNASE2…	269		Cell Signaling, Molecular Transport, Vitamin and Mineral Metabolism	mobilization of Ca2+	7.43e-25	Increased	4.147		A2M,ADRA1A,ADRA1B,ADRA1D,ADRBK2,AGT,AMH,ANXA1,ATM,BANK1,BDNF,BLNK,BMX,BTK,C3,C5AR1,CACNB3,CCL17,CCL19,CCL2,CCL21,CCL22,CCL4,CCL5,Ccl6,Ccl9,CCR4,CCR6,CCR7,CCR9,CD180,CD2,CD244,CD247,CD28,CD3E,CD4,CD40,CD44,CD5,CD72,CD84,CD8A,CX3CR1,CXCL10,CXCL11,CXCL16,CXCL2,CXCL3,CXCR1,CXCR3,CXCR4,CXCR6,CYSLTR1,DIO2,DOK1,F2R,F2RL1,FADD,FCER1G,FCGR1A,FCGR2A,FCGR2B,FCGR3A/FCGR3B,GAL,GNA15,GNAO1,GNRH1,GPR132,GPR35,G…	146		Cellular Development, Hematological System Development and Function, Hematopoiesis, Lymphoid Tissue Structure and Development	development of leukocytes	1.42e-31	Increased	6.405		ABCG1,ADA,ADAM17,ADAR,AHR,ALOX15,ANXA1,ATM,BATF,BBC3,BCL11B,BCL2A1,BCL2L11,BIRC5,BLNK,BST1,BTK,C5AR1,CADM1,CASP1,CASP8,CBFB,CCR7,CCR9,CD1D,CD2,CD226,CD244,CD247,CD274,CD28,CD3D,CD3E,CD3G,CD4,CD5,CD6,CD69,CD74,CD80,CD83,CD86,CD8A,CD8B,CDKN2A,CISH,CNR2,CSF1R,CSF2RA,CSF3R,CXCL11,CXCR4,DCLRE1C,DKK1,DNASE2,DNTT,DOK1,DOK2,EGR2,EIF2AK2,EPHA4,FCER1G,FCGR2A,FCGR2B,FLT3,FOS,HAVCR2,HLA-DOA,HLA-DQA1,HLA-DQB1…	198
Inflammatory Disease, Inflammatory Response, Neurological Disease	Encephalitis	2.39e-23		1.61		ACKR2,ADIPOQ,AHR,ALCAM,APP,ARG1,ARID5A,BATF,C10orf54,C3,C4A/C4B,CASP1,Ccl2,CCR4,CCR6,CD19,CD1D,CD274,CD300LF,CD40,CD44,CD5,CD80,CD86,CDK5R1,CIITA,CLEC4D,CLEC4E,CNR2,CNTF,CORO1A,CST3,CTSB,CX3CR1,CXCL10,DPP4,DUSP10,EBI3,EGR2,ENTPD7,EPHB6,ESR1,ESR2,F2RL1,FAS,FCER1G,FCGR1A,FCGR2A,FCGR2B,FCGR3A/FCGR3B,GFAP,HAVCR2,HCST,HIF1A,HLA-A,HLA-E,ICOS,IFI30,IFNAR1,IKBKG,IL10,IL12RB2,IL17C,IL18,IL18BP,IL1B,IL1R1,…	151		Inflammatory Disease, Neurological Disease	Myelitis	2.89e-27		1.8		ABCG2,ACKR2,ADIPOQ,AHR,ALCAM,ARG1,B2M,BATF,C10orf54,C3,C6,CASP1,CASP4,Ccl2,CCR6,CD1D,CD276,CD28,CD300LF,CD4,CD40,CD44,CD5,CD80,CD86,CIITA,CLEC4D,CLEC4E,CNTF,CORO1A,CST3,CTLA4,CX3CR1,CXCL10,DLL1,DUSP10,EBI3,EGR2,EPHB6,ESR1,ESR2,F2RL1,FASLG,FCER1G,FCGR2A,HAVCR2,HCST,HDC,HIF1A,HLA-A,HRH1,ICOS,IFI30,IFNAR1,IL10,IL12A,IL12RB2,IL18,IL18BP,IL18R1,IL1R1,IL1RN,IL21,IL21R,IL6,IRF1,Irgm1,ITGA4,ITGAL,ITGB8,K…	141		Molecular Transport	quantity of metal ion	7.5e-25	Increased	3.006		A2M,A4GALT,ACE,ACKR2,ADCYAP1R1,ADORA1,ADRA1A,ADRA1B,ADRB1,AGT,Agtr1b,AKR1B1,APOE,ATP2A1,ATP2B2,ATP6V1B1,BANK1,BDKRB1,BDKRB2,BDNF,BID,BLNK,BTK,C3,C5AR1,CABP1,CACNA1C,CAMK2D,CCL17,CCL19,CCL2,CCL21,CCL22,CCL3L3,CCL4,CCL5,CCR4,CCR9,CD2,CD247,CD28,CD3E,CD5,CD8A,CIB1,CX3CR1,CXCL10,CXCL11,CXCL3,CXCR1,CXCR3,CXCR4,CYBB,CYP27B1,EDNRA,EDNRB,ELN,ESR1,F2R,F2RL1,FCER1G,FCGR2A,FCGR3A/FCGR3B,FGF1,FGF4,FGF5,FGF7,…	177		Cell-mediated Immune Response, Cellular Function and Maintenance, Hematological System Development and Function	T cell homeostasis	1.89e-31	Increased	6.025		ADA,ADAM17,AHR,ANXA1,ATM,BATF,BBC3,BCL11B,BCL2A1,BCL2L11,BIRC5,BMF,C5AR1,CADM1,CASP1,CASP8,CBFB,CCL19,CCR7,CCR9,CD1D,CD2,CD226,CD244,CD247,CD274,CD28,CD3D,CD3E,CD3G,CD4,CD5,CD6,CD69,CD74,CD80,CD83,CD86,CD8A,CD8B,CDKN2A,CISH,CNR2,CORO1A,CXCR4,DCLRE1C,DKK1,DNASE2,DNTT,DOK1,DOK2,EGR2,EPHA4,FCER1G,FCGR2A,FCGR2B,HAVCR2,HLA-DOA,HLA-DQA1,HLA-DQB1,HLA-G,HMGA1,ICAM1,ICOS,IFNGR2,IGF2,IGF2R,IL10,IL12B,IL12R…	180
Cardiovascular Disease	atherosclerosis	2.62e-23	Increased	2.918		ABCA1,ABCB1,ABCG1,ACE,ADA,ADARB2,ADIPOQ,ADORA1,ADRA2B,ADRA2C,ADRB1,ADRB3,AGPAT5,AGT,AHR,ALDH5A1,ALOX5AP,AMY2B,ANGPTL3,APOA2,APOBEC1,APOE,APP,AR,ASIC4,ASTN2,ATM,BIRC3,CACNA1S,CACNB3,CACNB4,CACNG1,CCDC167,Ccl2,CCL2,CCL3L3,CD14,CD163,CD1D,CD40,CD44,CDKN1A,CHI3L1,CNTN5,CNTN6,CNTNAP5,COL18A1,COMT,CORO2A,CSMD1,CST3,CTNNBL1,CTSS,CTSV,CX3CR1,CXCL10,CXCL16,CXCL2,CYP26B1,DDR1,DGAT1,DISP1,DOCK9,ELN,EPHX2,ES…	223		Cellular Function and Maintenance	Lymphocyte homeostasis	3.19e-27	Increased	5.117		ABCG1,ADA,ADAM17,AHR,ANXA1,APAF1,ATM,B2M,BATF,BAX,BCL11A,BCL11B,BCL2A1,BCL2L11,BCL3,BIRC5,BMF,BMP4,BRCA1,C5AR1,CASP1,CASP3,CASP8,CBFB,CCL19,CCNB2,CCND1,CCR7,CCR9,CD1D,CD2,CD226,CD244,CD247,CD28,CD38,CD3D,CD3E,CD3G,CD4,CD5,CD6,CD69,CD80,CD83,CD86,CD8A,CD8B,CDK2,CDKN1A,CDKN1B,CDKN2A,CEBPA,CHEK1,CHRD,CHST3,CIITA,CISH,CLEC11A,CNR2,CORO1A,CTLA4,CXCR4,CYCS,DCK,DCLRE1C,DEF6,DGKZ,DLL1,DNASE2,DNMT1,DNTT,D…	265		Hematological System Development and Function, Tissue Morphology	quantity of granulocytes	9.14e-25		-0.788		ADA,ADAM17,ADIPOQ,AHR,ARNTL,BCL2L11,BCL6,BID,C1QA,C3,C5AR1,C5AR2,C6,Ccl2,CCL2,CCL22,CCL3L3,CCR4,CCR6,CD101,CD1D,CD200R1,CD300A,CD40,CD8A,CD97,CDKN1A,CERK,CFH,CISH,CLEC11A,CLEC4E,CLEC7A,CNR2,CSF1R,CSF3R,CTSE,CXCL6,CYBB,CYP1A1,DOK1,ESR2,F2RL1,FASLG,FCGR1A,FCGR2A,FCGR2B,FES,FUT4,FUT7,FZD9,GADD45A,GPR132,GRK6,GSN,HDC,ICAM1,IL13RA1,IL17RA,IL18,IL18BP,IL1A,IL1B,IL1R1,IL1RL1,IL21R,IL2RB,IL2RG,IL6,INPP5D…	134		Cell Death and Survival	apoptosis of blood cells	1.97e-31		0.415		ABCG1,ADA,ADAM17,ADRB1,AHR,ANPEP,ANXA1,APOE,Art2b,ATF3,ATM,BBC3,BCL11B,BCL2A1,BCL2L11,BID,BIRC2,BIRC3,BIRC5,BLNK,BMF,BTG1,BTK,C1QA,CASP1,CASP7,CASP8,CCL19,Ccl2,CCL2,CCL21,CCL3L3,CCL4,CCL5,CCR7,CD14,CD2,CD247,CD27,CD274,CD28,CD3E,CD4,CD40,CD44,CD5,CD5L,CD69,CD7,CD80,CDKN2A,CNR1,CNR2,CORO1A,CSF2RA,CTSD,CXCR4,CYBB,DHX58,DNASE2,DOCK8,EIF2AK2,EPHA4,FAIM3,FCER1G,FCGR1A,FCGR2B,FCGR3A/FCGR3B,FGL2,FOS,GPR…	173
Cellular Development, Hematological System Development and Function	differentiation of blood cells	2.9e-23	Increased	7.151		ADA,ADAM17,ADAR,ADIPOQ,ADORA1,AGT,AHR,ANXA1,APAF1,APP,ARID3A,ARNTL,ATM,ATPIF1,BAIAP2,BATF,BATF3,BCL11A,BCL2A1,BCL2L11,BCL3,BLNK,BMP2,BMP4,BRCA2,BTK,C5AR1,CAMP,CASP3,CASP8,CBFB,CCL2,CCL21,CCR7,CCR9,CD14,CD1D,CD2,CD226,CD247,Cd24a,CD27,CD274,CD300A,CD34,CD38,CD3G,CD40,CD6,CD80,CD83,CD86,CD8A,CD8B,CDKN1A,CDKN1B,Cdkn1c,CEBPB,CEBPE,CHRD,CIAPIN1,CIB1,CIITA,CLCF1,CLEC11A,CLEC5A,CNR2,CSF1R,CSF2RA,CSF2RB,…	349		Cell-To-Cell Signaling and Interaction, Hematological System Development and Function	response of lymphocytes	4.6e-27	Increased	2.914		ADA,AHR,BAX,BCL2L11,C5AR1,CASP1,CASP3,CCL19,CCL2,Ccl2,CCL21,CCR6,CD180,CD1D,CD200R1,CD22,CD276,CD28,CD38,CD3E,CD4,CD40,CD55,CD6,CD80,CD83,CD86,CD8A,CDKN1B,CLEC7A,CSF2RB,CTLA4,CTSS,CXCL11,CYP7B1,DAPP1,DGKZ,DOCK8,EBI3,FADD,FCGR2A,FCGR2B,FOXO1,GATA3,Gm21596/Hmgb1,GZMB,HAVCR2,HMOX1,ICAM1,ICOS,IFNAR1,IL10,IL10RA,IL12A,IL12RB2,IL18,IL1B,IL1R1,IL21,IL21R,IL6,IL7R,ITK,ITPKB,Klra4 (includes others),KLRB1,…	117		Cellular Movement, Hematological System Development and Function, Immune Cell Trafficking, Inflammatory Response	chemotaxis of myeloid cells	1.02e-24	Increased	6.2	bias	ADORA1,AIF1,ANGPT1,ANXA1,APOE,C3,C5AR1,C5AR2,CAPG,CCL17,CCL19,Ccl2,CCL2,CCL21,CCL22,CCL3L3,CCL4,CCL5,CCND1,CCR6,CCR7,CD28,CD4,CD69,CD9,CDKN1A,CKLF,CORO1A,CSF1R,CSF2RA,CSF3R,CST3,CTSE,CX3CR1,CXADR,CXCL10,CXCL14,CXCL2,CXCL3,Cxcl3,CXCL6,Cxcl9,CXCR1,CXCR3,CXCR4,CYBB,EDNRA,EDNRB,ELN,F2R,FASLG,FCER1G,FCGR2A,FGR,GRK6,GRN,GSN,HCK,HP,ICAM1,IL16,IL18,IL1B,IL1R1,IL4R,INHBA,INPP5D,ITGA4,ITGAL,ITGAM,ITGB2,LCN…	128		Cellular Function and Maintenance, Hematological System Development and Function	function of macrophages	2.02e-31		0.747		AHR,ANPEP,APOE,ATM,BIRC3,CAPG,CARD9,CASP8,Ccl2,CCL2,CCL5,CCR6,CD14,CLCN3,CLEC4E,CLEC7A,CNR2,CSF1R,CXCL10,CYBB,DOK1,DOK2,FCER1G,FCGR1A,FCGR2A,FCGR2B,FES,FGR,FOS,GPR68,GRN,GSN,HCK,HSPB1,ICAM1,IL10,IL12B,IL18,IL1B,IL4R,IRF1,ITGAD,ITGAM,LCP1,LGALS3,LGMN,LY96,LYN,MMP12,MMP7,MSR1,MST1,Mt1,NCEH1,NLRP3,NOD2,NOS2,NPY1R,P2RY6,PCTP,PIK3CD,PLA2G15,PLA2G4A,PLA2G5,PLAUR,PTGER2,PTK2B,PYCARD,RIPK3,SELL,SIRPA,SPP…	87
Hematological System Development and Function, Inflammatory Response, Tissue Morphology	quantity of neutrophils	3.42e-23		-1.353		ADA,ADAM17,ADAMTS12,ADIPOQ,AHR,ARNTL,B4GALT1,C3,C4A/C4B,C5AR1,C5AR2,CAMP,Ccl2,CCL2,CCL3L3,CCR4,CD19,CD1D,CD300A,CD40,CERK,CFH,CLEC4E,CLEC7A,CMKLR1,CNR2,CSF3R,CXCR2,CYBB,CYP1A1,DCN,DIAPH1,DOK1,DOK2,ESR2,F2RL1,FAS,FCGR1A,FCGR2A,FCGR2B,FES,FPR1,FUT4,FUT7,FZD9,GJA1,GPR132,GSN,ICAM1,IFNAR1,IL10,IL17RA,IL18,IL18BP,IL1A,IL1B,IL1R1,IL2RB,IL2RG,IL36RN,IL6,INPP5D,ITGAL,ITGAM,ITGB2,JAK3,KERA,LEP,LYN,MDK,MFA…	125		Cellular Movement, Hematological System Development and Function, Immune Cell Trafficking, Inflammatory Response	chemotaxis of leukocytes	4.66e-27	Increased	6.265		ACKR2,ACKR3,ADAM17,ADORA1,AIF1,ANGPT1,ANXA1,APOE,AQP9,B4GALT1,C3,C5AR1,C5AR2,CAMK1D,CAPG,CCL17,CCL19,CCL2,Ccl2,CCL21,CCL22,CCL3L3,CCL4,CCL5,CCND1,CCR3,CCR6,CCR7,CD28,CD38,CD4,CD69,CD9,CDKN1A,CKLF,CMKLR1,CORO1A,CSF1R,CSF2RA,CSF3R,CST3,CTSE,CX3CR1,CXADR,CXCL10,CXCL11,CXCL13,CXCL14,CXCL16,CXCL2,CXCL3,Cxcl3,CXCL6,CXCR1,CXCR3,CXCR4,CYBB,CYSLTR1,ELANE,ELN,F2R,F2RL1,FASLG,FCER1G,FCGR2A,FGR,FN1,GLRB,GNA1…	185		Connective Tissue Disorders, Immunological Disease, Inflammatory Disease, Skeletal and Muscular Disorders	rheumatoid arthritis	1.47e-24		0.637		ABCB1,ACE,ACSL1,ACTA1,ACTL6A,ADA,ADAMTS4,ADAMTS7,ADCY8,ADIPOQ,AIF1,ALAS2,ALOX12,ALPL,ANXA1,APOE,ARG1,ATM,BCL6,BDNF,BIRC5,BLK,BLNK,BMP4,BTC,C15orf27,C1QA,C2,C9orf72,CAMK2D,CASP3,CCL17,CCL19,Ccl2,CCL2,CCL21,CCL4,CCL5,Ccl6,Ccl7,Ccl9,CCNB1,CCR4,CCR6,CD244,CD247,CD28,CD3D,CD4,CD40,CD6,CD68,CD69,CD80,CD83,CD86,CD97,CDH1,CDH11,CHEK2,CIITA,CLEC4A,CLEC4D,CLEC4E,CLSTN2,CNR1,CNR2,COL11A2,COL2A1,COMP,CSF3R,C…	251		Hematological System Development and Function, Hematopoiesis, Tissue Morphology	quantity of hematopoietic progenitor cells	2.08e-31		1.317		ABCB1,Abcb1b,AHR,ALOX15,APOE,ARNTL,ATM,BBC3,BCL11B,BCL2L11,BIRC5,BLNK,BMF,BTK,CASP8,CBFB,CCR6,CCR7,CCR9,CD180,CD244,CD247,CD28,CD3E,CD3G,CD4,CD40,CD44,CD5,CD5L,CD69,CD7,CD72,CD80,CD86,CD8A,CD8B,CDH17,CDKN2A,CIB1,CORO1A,CSF3R,CTSD,CTSE,CXCR4,DCLRE1C,DLK1,DNASE2,DOK1,DOK2,DYRK3,EIF2AK2,EPB42,EPHA4,ESR2,FCER1G,FCGR2B,FES,FGF4,FLT3,FOS,FOSB,FUT7,FYB,FZD9,GADD45A,HBA1/HBA2,HBB,HLA-DQB1,HTR4,IKZF3,IL10…	161
Neurological Disease, Skeletal and Muscular Disorders	neuromuscular disease	5.9e-23		1.079		A2M,ABCB1,ACTB,ACTN2,ADAM17,ADCY7,ADH1C,ADORA1,ADRA1A,ADRA1B,ADRA2B,ADRA2C,ADRB1,ADRB3,AEBP1,AGT,AHCY,AIFM1,ALCAM,ALDH6A1,ANKRD2,ANXA1,ANXA2,AP1S1,AP1S2,APOE,APP,AQP1,AQP4,AR,ARHGDIB,ARL6IP5,ARPP21,ATP13A2,ATP2A1,ATP2B1,ATP5C1,ATP5L,ATP6AP2,ATP6V1A,ATP6V1B2,AVPR2,BAIAP2,BAX,BCAS1,BCHE,C2orf40,C3,C4A/C4B,CA11,CA12,CA2,CA3,CACNB3,CAMK2B,CAPN3,CASP1,CASP3,CASP6,CASP7,CASP8,CASQ1,CASQ2,CCL2,CCL4,CD38…	379		Hematological System Development and Function, Immune Cell Trafficking, Inflammatory Response, Tissue Development	accumulation of leukocytes	4.77e-27	Increased	2.619		ACKR2,ACKR3,ADIPOQ,AGT,AHR,ANXA1,APOE,ARRB2,B2M,BCL2A1,BCL2L11,BCL3,C4A/C4B,C5AR1,C6,CASP8,CBS/LOC102724560,CCL17,CCL2,Ccl2,CCL21,CCL3L3,CCL5,Ccl7,CCR3,CCR7,CD1D,CD27,CD28,CD40,CD44,CD80,CD86,CD97,CEBPA,COL18A1,CRYAB,CTLA4,CTSC,CX3CR1,CXCL10,CXCL2,CXCL3,CXCR3,CXCR4,CYBB,DDR1,DEF6,DLX3,DOCK8,ELANE,ENPP2,F2R,FAM132A,FASLG,FCGR2A,FCGR3A/FCGR3B,FGF1,FOSL1,GATA2,Gm21596/Hmgb1,GPR17,GRN,HAVCR2,HDC,HMOX…	147		Hematological System Development and Function, Tissue Development	accumulation of blood cells	2.67e-24		1.818		ACKR2,ADIPOQ,AGT,AHR,ANXA1,APOE,BCL2A1,BCL2L11,BCL3,C5AR1,C6,CASP8,CCL17,Ccl2,CCL2,CCL21,CCL3L3,CCL5,Ccl7,CCR7,CD1D,CD27,CD28,CD40,CD44,CD80,CD86,CD97,COL18A1,CRYAB,CTSC,CX3CR1,CXCL10,CXCL2,CXCL3,Cxcl9,CXCR3,CXCR4,CYBB,DDR1,DLX3,DOCK8,F2R,FADD,FASLG,FCGR2A,FCGR3A/FCGR3B,FGF1,GRN,HAVCR2,HDC,HMOX1,ICAM1,ICOS,IL10RA,IL11,IL17RA,IL18,IL1B,IL1R1,IL1RN,IL21R,IL2RG,IL6,INPP5D,IRF1,ITGA4,ITGA6,ITGAL,ITGA…	121		Hematological System Development and Function, Tissue Morphology	quantity of CD4+ T-lymphocytes	2.24e-31	Increased	3.257		ANPEP,APOE,ATM,BATF,BCL2L11,BMF,Ccl2,CCL5,CCR6,CCR7,CD247,CD274,CD28,CD3D,CD4,CD40,CD5,CD69,CD74,CD83,CD84,CD8A,CDKN2A,CORO1A,CTSV,CXCL10,DCLRE1C,DOCK8,ESR2,GPR83,HLA-A,HLA-DQA1,HLA-DQB1,ICOS,IL10,IL13RA1,IL17RA,IL21R,IL2RB,IL2RG,IRF1,ITGAD,ITGAM,ITGB2,ITGB7,ITK,JAK3,LAG3,LAIR1,LAT,LCK,LCP2,Mt1,NOD2,NPY1R,PIK3CD,PLA2G2D,PRF1,PRKCQ,PTPN6,PTPRC,RASGRP1,RHBDF2,RHOH,RUNX1,SELPLG,SEMA4D,SIT1,SLA,SLAMF…	79
Cellular Movement, Hematological System Development and Function, Immune Cell Trafficking	cell movement of lymphocytes	7.4e-23	Increased	5.548		Abcb1b,ACKR2,ACKR3,ACTB,ADAM17,AGT,ANXA1,AOC3,APP,ARRB2,BATF,BGN,BTK,C3,CAMP,CBFB,Ccl2,CCL2,CCL20,CCL21,CCL22,CCL24,CCL3L3,CCL4,Ccl6,CCR3,CCR4,CCR6,CCR7,CCR9,CD1D,CD2,CD209,CD22,CD226,CD247,CD274,CD40,CD44,CD80,CD86,CD8A,CEACAM1,CHST4,CKLF,CMKLR1,CNR2,COL1A1,COL4A3,CTSS,CTSV,CX3CR1,CXCL10,CXCL11,CXCL13,CXCL16,CXCL3,CXCR3,CXCR4,CYSLTR1,CYTIP,DIAPH1,DOCK8,DPP4,EFNB3,EGR2,ENG,ENPP2,ESR1,ESR2,ETV6,EZ…	194		Inflammatory Disease, Inflammatory Response, Neurological Disease	encephalomyelitis	7.01e-27		1.8		ABCG2,ACKR2,ADIPOQ,AHR,ALCAM,ARG1,B2M,BATF,C10orf54,C3,C6,CASP1,CASP4,Ccl2,CCR6,CD1D,CD276,CD28,CD300LF,CD4,CD40,CD44,CD5,CD80,CD86,CIITA,CLEC4D,CLEC4E,CNTF,CORO1A,CTLA4,CX3CR1,CXCL10,DLL1,DUSP10,EBI3,EGR2,EPHB6,ESR1,ESR2,F2RL1,FASLG,FCER1G,FCGR2A,HAVCR2,HCST,HDC,HIF1A,HLA-A,HRH1,ICOS,IFI30,IFNAR1,IL10,IL12A,IL12RB2,IL18,IL18BP,IL18R1,IL1R1,IL1RN,IL21,IL21R,IL6,IRF1,Irgm1,ITGA4,ITGAL,ITGB8,KCNA3,…	140		Cell-To-Cell Signaling and Interaction	binding of cells	2.67e-24	Increased	4.497		A2M,ABCA1,ACE,ACKR2,ADIPOQ,AGT,ALCAM,ANGPT1,AOC3,APOA2,APOE,BTLA,C3,CACNA1C,CASP7,CCL19,CCL2,CCL21,CCL22,CCL4,CCL5,CD14,CD2,CD226,CD28,CD3E,CD4,CD40,CD44,CD6,CD68,CD69,CD80,CD83,CD84,CD86,CD9,CD97,CDC42EP1,CFTR,CHRNB2,CHST1,CIB1,CLEC4M,CLEC7A,Cmah,CNR2,CNTFR,COL18A1,COL4A3,CXADR,CXCL10,CXCL11,CXCL2,CXCL3,CXCR1,CXCR3,CXCR4,CYTH1,DOCK8,EFNA2,ELN,EPHB6,ERBB4,ESM1,F10,F2R,F5,FASLG,FCGR1A,FCGR2A,FCGR2…	188		Lymphoid Tissue Structure and Development, Organ Morphology	morphology of lymphoid organ	3.07e-31				ABCA1,ADA,AHR,ALOX15,ALPL,ANGPTL4,ATM,B3GNT5,B4GALT1,BANK1,BBC3,BCL11B,BCL2L11,BLNK,BMF,Bst2,BTK,CASP8,CCL21,CCR6,CCR7,CCR9,CD247,CD28,CD3E,CD4,CD40,CD5L,CD74,CD80,CD86,CD8A,CDH17,CDKN2A,CEBPE,CLEC4D,CSF1R,CTSA,CTSD,CYP1A1,CYP27B1,DCLRE1C,DLK1,DNASE2,DOK1,DOK2,ERRFI1,ESR2,FADS2,FCGR2B,FOS,FOXC2,FUT7,FZD9,HBB,HCK,HLA-DQA1,HLA-DQB1,HMGA1,HMOX1,ICOS,IGFBP2,IKZF3,IL10,IL10RB,IL1RN,IL2RB,IL2RG,IL7R,IN…	149
Neurological Disease	Movement Disorders	8.21e-23		1.432	bias	A2M,ABCA1,ABCA2,ABCB1,ABCD2,ACTB,ACTN2,ADCY7,ADH1C,ADORA1,ADRA1A,ADRA1B,ADRA2B,ADRA2C,ADRB1,ADRB3,AEBP1,AHCY,AIFM1,ALDH5A1,ALDH6A1,AMY2B,ANK3,ANKH,ANKRD2,ANXA2,AP1S1,AP1S2,APOE,APP,AQP1,AQP4,AR,ARHGDIB,ARL6IP5,ARNTL,ARPP21,ASPA,ATM,ATP13A2,ATP1A3,ATP1B2,ATP2A1,ATP2B1,ATP2B3,ATP5C1,ATP5L,ATP6AP2,ATP6V1A,ATP6V1B2,ATP7B,AVPR2,BACE1,BAIAP2,BAX,BCAS1,BCHE,BGN,BID,C2orf40,C3,C4A/C4B,CA11,CA12,CA13,CA14…	451		Cell-To-Cell Signaling and Interaction, Cellular Movement	recruitment of cells	7.63e-27	Increased	5.487		ADAM17,ADIPOQ,AGT,AHR,ALOX15,ANGPT1,ANXA1,AOC3,APOE,ARRB2,B4GALT1,BDNF,C3,C4A/C4B,C5AR1,CAMK1,CARD9,CASP1,CAV1,CCL17,CCL19,CCL2,Ccl2,CCL21,CCL22,CCL3L3,CCL4,CCL5,Ccl6,Ccl7,CCR3,CCR6,CCR7,CD14,CD28,CD4,CD40,CD44,CD5L,CD63,CD69,CD8A,CLEC4E,CLEC7A,CMKLR1,CNR2,CR2,CRYAB,CSF1R,CSF2RB,CTSC,CX3CR1,CXCL10,CXCL11,CXCL13,CXCL16,CXCL2,CXCL3,CXCR3,CXCR4,CYP1A1,CYP1B1,ELANE,F13A1,F2RL1,FASLG,FCER1A,FCGR2A,FCG…	183		Lymphoid Tissue Structure and Development, Organ Morphology	abnormal morphology of lymphoid organ	2.91e-24				ABCA1,AHR,ALPL,ATM,B3GNT5,BANK1,BCL11A,BCL11B,BCL2L11,BCL3,BCL6,BIN3,BLNK,BMF,BRCA1,BTK,CASP8,CCNB2,CCND1,CCR6,CCR7,CCR9,CD247,CD28,CD3E,CD4,CD40,CD5L,CD80,CD86,CD8A,CDH17,CDKN1A,CDKN2A,CDKN2B,CIITA,CLEC4D,CSF1R,CTSA,CTSD,CYP1A1,CYP27B1,DCLRE1C,DLK1,DNASE2,DOK1,EGLN3,ERRFI1,ESR1,ESR2,F2R,FADS2,FASLG,FCGR2B,FOS,FOXC2,FUT4,FUT7,FZD9,GHR,HCK,Hist1h1e,HMGA1,HMOX1,ICOS,IGFBP2,IKZF3,IL10RB,IL1RN,IL2RB,…	157		Lymphoid Tissue Structure and Development, Organ Morphology	abnormal morphology of lymphoid organ	3.47e-31				ABCA1,AHR,ALOX15,ALPL,ANGPTL4,ATM,B3GNT5,B4GALT1,BANK1,BBC3,BCL11B,BCL2L11,BLNK,BMF,Bst2,BTK,CASP8,CCR6,CCR7,CCR9,CD247,CD28,CD3E,CD4,CD40,CD5L,CD74,CD80,CD86,CD8A,CDH17,CDKN2A,CEBPE,CLEC4D,CSF1R,CTSA,CTSD,CYP1A1,CYP27B1,DCLRE1C,DLK1,DNASE2,DOK1,DOK2,ERRFI1,ESR2,FADS2,FCGR2B,FOS,FOXC2,FUT7,FZD9,HBB,HCK,HLA-DQA1,HLA-DQB1,HMGA1,HMOX1,ICOS,IGFBP2,IKZF3,IL10,IL10RB,IL1RN,IL2RB,IL2RG,IL7R,INPP5D,IRF1,…	145
Immunological Disease	allergy	9.81e-23		1.663		ABCA1,ACTB,ADAM17,ADIPOQ,ADRA1A,ADRA1B,ADRA2B,ADRA2C,ADRB1,ADRB3,ADRBK1,AHCY,ALOX5AP,ANXA1,AR,ARG1,ATM,B4GALT1,BCL3,BGN,C3,CAMP,CAPG,CASP1,CCL20,CCL21,CCL22,CCL4,CCNA2,CCR3,CCR4,CCR6,CD2,CD274,CD300LF,CD40,CD44,CD63,CDC25A,CHRM3,CORO1A,CORO1B,CPNE7,CSF2RA,CSF2RB,CST3,CTSS,CTSV,CXCR4,CYSLTR1,CYTIP,DHFR,DUSP10,DUSP2,ECM1,EIF3E,ENO1,ESR1,F2RL1,FABP4,FABP5,FADS2,FCER1G,FCER2,FCGBP,FCGR1A,FCGR2A,FCGR2…	200		Cell-To-Cell Signaling and Interaction, Cellular Movement, Hematological System Development and Function, Immune Cell Trafficking	recruitment of leukocytes	8.64e-27	Increased	5.242		ADAM17,ADIPOQ,AGT,AHR,ALOX15,ANXA1,AOC3,APOE,ARRB2,B4GALT1,C3,C4A/C4B,C5AR1,CAMK1,CARD9,CASP1,CAV1,CCL17,CCL19,CCL2,Ccl2,CCL21,CCL22,CCL3L3,CCL4,CCL5,Ccl6,Ccl7,CCR3,CCR6,CCR7,CD14,CD28,CD4,CD40,CD44,CD5L,CD69,CD8A,CLEC4E,CLEC7A,CMKLR1,CNR2,CR2,CRYAB,CSF1R,CSF2RB,CTSC,CX3CR1,CXCL10,CXCL11,CXCL16,CXCL2,CXCL3,CXCR3,CXCR4,CYP1A1,CYP1B1,ELANE,F13A1,F2RL1,FASLG,FCER1A,FCGR2A,FCGR2B,FCGR3A/FCGR3B,FN1,FO…	169		Hematological System Development and Function, Humoral Immune Response, Tissue Morphology	quantity of B lymphocytes	5.12e-24		1.258		AHR,APOE,ARNTL,ATM,B3GNT5,BACH2,BANK1,BCL2A1,BCL2L11,BCL3,BLK,BLNK,BMF,BST1,BTK,C3,CASP8,CCR6,CCR7,CCR9,CD180,CD27,CD28,CD40,CD69,CD72,CD80,CD84,CDH17,CDKN1A,CDKN2B,Cmah,CNR2,CXCR4,DAPP1,DCLRE1C,DLK1,DOCK8,ESR1,ESR2,FAIM3,FCER1G,FCGR1A,FCGR2A,FCGR2B,FES,FLT3,FOS,FZD9,H2AFX,HCLS1,HGF,ICOS,IGF2,IKZF3,IL17C,IL18,IL1RL1,IL21R,IL2RB,IL2RG,IL6,IL7R,INHBA,INPP5D,IRF8,ITGB2,ITGB7,ITK,JAK3,KLHL6,Klrk1,LAI…	141		Cellular Development, Hematological System Development and Function, Hematopoiesis	development of blood cells	3.58e-31	Increased	6.517		ABCG1,ADA,ADAM17,ADAR,AHR,ALOX15,ANGPT1,ANK1,ANXA1,ATM,BATF,BBC3,BCL11B,BCL2A1,BCL2L11,BIRC5,BLNK,BST1,BTK,C5AR1,CADM1,CASP1,CASP8,CBFB,CCR7,CCR9,CD1D,CD2,CD226,CD244,CD247,CD274,CD28,CD3D,CD3E,CD3G,CD4,CD5,CD6,CD69,CD74,CD80,CD83,CD86,CD8A,CD8B,CDKN2A,CISH,CNR2,Crip2,CSF1R,CSF2RA,CSF3R,CXCL11,CXCR4,DCLRE1C,DKK1,DNASE2,DNTT,DOK1,DOK2,EBP,EGR2,EIF2AK2,EPHA4,FCER1G,FCGR2A,FCGR2B,FLT3,FOS,HAVCR2,HBA…	213
Cellular Movement, Hematological System Development and Function, Immune Cell Trafficking	Lymphocyte migration	9.91e-23	Increased	5.706		Abcb1b,ACKR2,ACKR3,ACTB,ADAM17,AGT,ANXA1,AOC3,APP,ARRB2,BATF,BTK,C3,CAMP,Ccl2,CCL2,CCL20,CCL21,CCL22,CCL24,CCL3L3,CCL4,Ccl6,CCR3,CCR4,CCR6,CCR7,CCR9,CD1D,CD2,CD209,CD22,CD226,CD247,CD274,CD40,CD44,CD80,CD86,CD8A,CEACAM1,CMKLR1,COL1A1,COL4A3,CTSS,CTSV,CX3CR1,CXCL10,CXCL11,CXCL13,CXCL16,CXCL3,CXCR3,CXCR4,CYSLTR1,CYTIP,DIAPH1,DOCK8,DPP4,EFNB3,EGR2,ENG,ENPP2,ESR2,ETV6,EZR,F2RL1,FAM65B,FAS,FERMT3,FOS,…	173		Immunological Disease	allergy	1.03e-26		1.613		ABCA1,ACTB,ADAM17,ADIPOQ,ADRA1A,ADRA1B,ADRA1D,ADRA2B,ADRA2C,ADRB1,ADRB3,ADRBK1,ANXA1,AR,ARG1,ATM,B4GALT1,BCL11B,BCL3,C3,CAPG,CASP1,CCL17,CCL21,CCL22,CCL4,CCL5,CCNA2,CCR3,CCR6,CD2,CD28,CD300LF,CD40,CD44,CD63,CDC25A,CHRM3,CISH,CNR1,CORO1A,CORO1B,CPNE7,CPVL,CSF2RA,CSF2RB,CST3,CTLA4,CTSS,CTSV,CXCR4,CYSLTR1,CYSLTR2,CYTIP,DHFR,DUSP10,DUSP2,ECM1,EEF1A1,EIF3E,ENO1,ESR1,F2RL1,FABP5,FADS2,FASLG,FCER1A,FCER…	207		Cell Death and Survival	cell death of mononuclear leukocytes	7.82e-24		0.163		ADA,ADRB1,AHR,APOE,Art2b,ATM,AURKB,BCL11A,BCL11B,BCL2A1,BCL2L11,BCL3,BID,BIRC5,BLNK,BMF,BMP4,BRCA1,BTK,CASP1,CASP3,CASP4,CASP6,CASP7,CASP8,CCL19,Ccl2,CCL4,CCL5,CCNB1,CD2,CD226,CD247,CD27,CD28,CD3E,CD4,CD40,CD44,CD5,CD7,CD80,CD9,CDK1,CDKN1A,CDKN2A,CHEK2,CIITA,COL1A1,COMT,CORO1A,CST3,CTSB,CTSD,CXCL10,CXCR4,DDIT4,DOCK8,DRAM1,DUSP4,EZR,FADD,FAIM3,FASLG,FCGR1A,FCGR2B,FCGR3A/FCGR3B,FGL2,FLT3,FOS,FTH1,G…	160		Cell-To-Cell Signaling and Interaction	binding of cells	3.66e-31	Increased	5.166		ABCA1,ACKR2,Adam1a,ADIPOQ,AGT,ALCAM,ALOX15,ANGPT1,APOE,B4GALT1,BTLA,C3,CACNA1C,CASP7,CCL19,CCL2,CCL21,CCL22,CCL4,CCL5,CD14,CD2,CD226,CD28,CD3E,CD4,CD40,CD44,CD6,CD68,CD69,CD74,CD80,CD83,CD84,CD86,CD97,CDC42EP1,CHST1,CIB1,CLEC4M,CLEC7A,Cmah,CNR2,CNTFR,COL18A1,COL4A3,COLEC12,CXADR,CXCL10,CXCL11,CXCL13,CXCR1,CXCR3,CXCR4,CYTH1,DKK1,DOCK8,ELN,ERBB4,F10,FCGR1A,FCGR2A,FCGR2B,FCGR3A/FCGR3B,FERMT3,FGF1,FG…	171
Lipid Metabolism, Small Molecule Biochemistry	synthesis of lipid	1.22e-22	Increased	2.618		A3GALT2,ABAT,ABCA1,ABCB1,Abcb1b,ABCC4,ABCG1,ACACA,ACOT7,ACSL1,ACSL4,ACSL5,ACSS1,ACSS2,ADA,ADH1C,ADIPOQ,ADRBK1,AGT,AHR,ALDH1A1,ALDH8A1,ALG12,ALOX5AP,AMH,ANPEP,ANXA1,APOA2,APOE,APP,AR,AREG,ARF6,ARV1,ASPA,B3GALT1,B3GNT5,B4GALT1,B4GALT6,BMP2,BMP4,BMP6,BRCA1,BTC,C1QTNF1,C1QTNF3,C3,C5AR1,C5AR2,CASP1,CASP8,CASR,CCHCR1,Ccl2,CCL2,CCR3,CD14,CD209,CD40,CD7,CD82,CD83,CD9,CDS1,CEBPB,CERK,CERS4,CES1,CHRM3,CLEC…	321		Cell-To-Cell Signaling and Interaction, Hematological System Development and Function, Immune Cell Trafficking, Inflammatory Response	activation of myeloid cells	1.43e-26	Increased	5.018		ACE,ADIPOQ,ADORA1,ADRBK1,AGT,AHR,ANGPT1,ANXA1,ANXA2,APOE,ARRB2,ATF3,ATM,BDNF,BID,C3,C4A/C4B,C5AR1,C6,CASP1,CCL17,CCL2,Ccl2,CCL21,CCL22,CCL4,CCL5,CD14,CD1D,CD226,CD300A,CD300LB,CD300LD,CD300LF,CD4,CD40,CD44,CD63,CD80,CD86,CEBPE,CERK,CFH,CHGA,CLCN7,CLEC11A,CLEC4E,CLEC5A,CNR1,CNR2,CSF1R,CST3,CTF1,CX3CR1,CXCL10,CXCL3,CXCL6,CXCR5,CYBB,ELANE,F2RL1,F5,FASLG,FCER1G,FCGR2A,FCGR2B,FN1,GDNF,GJA1,GJB1,GRN,GZ…	179		Cellular Movement, Hematological System Development and Function, Immune Cell Trafficking, Inflammatory Response	chemotaxis of phagocytes	8.86e-24	Increased	5.964	bias	ADORA1,AIF1,ANGPT1,ANXA1,APOE,C3,C5AR1,C5AR2,CAPG,CCL17,CCL19,Ccl2,CCL2,CCL21,CCL22,CCL3L3,CCL4,CCL5,CCND1,CCR6,CCR7,CD28,CD4,CD69,CD9,CDKN1A,CKLF,CORO1A,CSF1R,CSF2RA,CSF3R,CST3,CTSE,CX3CR1,CXADR,CXCL10,CXCL14,CXCL2,CXCL3,Cxcl3,CXCL6,CXCR1,CXCR3,CXCR4,CYBB,EDNRA,EDNRB,ELN,F2R,FASLG,FCER1G,FCGR2A,FGR,GRK6,GRN,GSN,HCK,HP,HRH1,ICAM1,IL16,IL18,IL1A,IL1B,IL1R1,IL4R,INHBA,INPP5D,ITGA4,ITGAL,ITGAM,ITGB2…	127		Hematological System Development and Function, Tissue Development	accumulation of blood cells	4.55e-31	Increased	2.309		ACKR2,ADIPOQ,AGT,AHR,ANXA1,APOE,BCL2A1,BCL2L11,C4A/C4B,C5AR1,C6,CASP8,CCL17,Ccl2,CCL2,CCL21,CCL3L3,CCL5,Ccl7,CCR7,CD1D,CD27,CD274,CD28,CD40,CD44,CD80,CD86,CD97,COL18A1,CRYAB,CTSC,CX3CR1,CXCL10,Cxcl9,CXCR3,CXCR4,CYBB,DDR1,DLX3,DOCK8,EDN1,EPHA4,FCGR2A,FCGR3A/FCGR3B,FGF1,GRN,HAVCR2,HMOX1,ICAM1,ICOS,IL10,IL10RA,IL12B,IL17RA,IL18,IL1B,IL1R1,IL1RN,IL21R,IL2RG,INPP5D,IRF1,ITGA4,ITGAL,ITGAM,ITGB2,JAK2,KR…	114
Lymphoid Tissue Structure and Development, Organ Morphology	abnormal morphology of lymphoid organ	1.32e-22				ABCA1,ABCC4,AHR,ANGPTL4,ARHGDIA,ARHGDIB,ARL6IP5,ATM,B3GNT5,B4GALT1,BANK1,BAX,BCL11A,BCL2L11,BCL3,BLNK,BRCA1,Bst2,BTK,CASP8,CCNB2,CCND1,CCR6,CCR7,CCR9,CD19,CD247,Cd24a,CD40,CD80,CD86,CD8A,CDH17,CDKN1A,CDKN1B,Cdkn1c,CEBPB,CEBPE,CIITA,CLEC4D,CSF1R,CTSA,CTSD,CXCR2,CYP1A1,CYP27B1,DCK,DCLRE1C,DCN,DIAPH1,DNASE2,DOK1,DOK2,E2F1,ERRFI1,ESR1,ESR2,F2R,FADS2,FAS,FCGR2B,FGF10,FOS,FOXC2,FOXP3,FUT4,FUT7,FZD9,GAT…	191		Immunological Disease, Inflammatory Disease, Inflammatory Response, Neurological Disease	experimental autoimmune encephalomyelitis	1.7e-26		1.881		ABCG2,ACKR2,ADIPOQ,AHR,ALCAM,ARG1,B2M,BATF,C10orf54,C3,C6,CASP1,CASP4,Ccl2,CCR6,CD1D,CD276,CD28,CD300LF,CD4,CD40,CD44,CD5,CD80,CD86,CIITA,CLEC4D,CLEC4E,CNTF,CORO1A,CTLA4,CX3CR1,CXCL10,DLL1,DUSP10,EBI3,EGR2,EPHB6,ESR1,ESR2,F2RL1,FASLG,FCER1G,FCGR2A,HAVCR2,HCST,HDC,HIF1A,HLA-A,HRH1,ICOS,IFI30,IFNAR1,IL10,IL12A,IL12RB2,IL18,IL18BP,IL18R1,IL1R1,IL1RN,IL21,IL21R,IL6,IRF1,Irgm1,ITGA4,ITGAL,ITGB8,KCNA3,…	139		Cell Death and Survival	cell survival	1.5e-23	Increased	5.844	bias	ABCB1,Abcb1b,ABCB4,ABCC3,ABCG2,ACE,ACER2,ACSL5,ACTL6A,ADAM17,ADIPOQ,ADORA1,AEN,AHR,AK5,ALCAM,ALK,ALKBH3,ALOX12,AMH,AMIGO2,ANGPT1,ANKS1B,APLF,APLN,APOD,APOE,ATF3,ATF5,ATG12,ATG7,ATM,ATP7B,AURKA,AURKB,BAMBI,BARD1,BCL2A1,BCL2L11,BCL3,BCL6,BDNF,BID,BIRC5,BMP4,BMP6,BNIP3,BRCA1,BRCA2,BTC,BTK,BTLA,C11orf31,C1QTNF4,C3,C5AR2,CA9,CACNB3,CADM1,CAMK1G,CAMK2B,CAMK2D,CAMK4,CASP1,CASP3,CASP6,CASP7,CASP8,CBFB,CC…	429		Cellular Development, Hematological System Development and Function, Hematopoiesis	differentiation of lymphocytes	8.12e-31	Increased	6.775		ADA,ADAM17,AHR,ANXA1,ARNTL,ATM,BACH2,BATF,BCL11B,BCL2A1,BCL2L11,BLNK,BTK,C5AR1,CADM1,CASP8,CBFB,CCR7,CCR9,CD14,CD1D,CD2,CD226,CD247,CD27,CD274,CD28,CD3D,CD3E,CD3G,CD4,CD40,CD6,CD69,CD72,CD74,CD80,CD83,CD86,CD8A,CD8B,CDKN2A,CISH,CLCF1,CXCR4,DCLRE1C,DNASE2,EGR2,EPHA4,FCGR2B,FLT3,FOS,FZD9,HAVCR2,HLA-DOA,HLA-DQA1,HLA-DQB1,HLA-G,HMGA1,ICAM1,ICOS,IFNGR2,IGF2,IGF2R,IKZF3,IL10,IL12B,IL12RB2,IL17RA,IL18,I…	174
Cellular Function and Maintenance, Hematological System Development and Function	function of T lymphocytes	1.6e-22		1.49		ABCB1,Abcb1b,ARHGDIA,ARHGDIB,ATM,BATF3,BCL2L11,BCL3,BIRC3,BIRC5,CACNB3,Ccl2,CCR6,CCR7,CD247,CD27,CD274,CD3G,CD44,CD80,CD84,CD86,CD8A,CD8B,CEACAM1,CEBPB,CHI3L1,CIITA,Cmah,CSF2RB,CTSC,CTSS,CXCL10,CXCR2,EBI3,ECM1,EMR1,FCER1G,FOXP3,FYB,GADD45G,GPR84,GRK6,HAVCR2,HCST,HLA-A,HLA-E,HLA-G,HSH2D,HSPD1,ICAM1,ICOS,IFNAR1,IFNGR2,IL10,IL10RA,IL13RA1,IL16,IL18,IL1RL1,IL21R,IL33,IL4R,IL6,INPP5D,IRF5,IRF7,IRF8,IT…	140		Cellular Function and Maintenance	ion homeostasis of cells	1.71e-26	Increased	2.739		A2M,A4GALT,ABCC2,ABCC3,ADA,ADCY6,ADIPOQ,ADM,ADRA1A,ADRA1B,ADRBK1,AGT,Agtr1b,AKR1B1,ALAS2,ANXA1,ANXA2,ANXA7,APOE,AQP5,ATP1A2,ATP1A3,ATP1B1,ATP1B2,ATP2B2,ATP2B3,ATP6V1B2,ATP7B,AVPR1B,BAX,BDKRB1,BMP6,BTK,C1QTNF1,C3,C4A/C4B,C5AR1,CACNA1C,CACNA1D,CACNA1F,CACNA1G,CACNB3,CAMK2D,CASP1,CAV1,CAV3,CCK,CCL17,CCL19,Ccl2,CCL2,CCL21,CCL22,CCL3L3,CCL4,CCL5,Ccr2,CCR3,CCR6,CCR7,CCR9,CD101,CD2,CD22,CD244,CD247,Cd24…	266		Cell Death and Survival	cell death of lymphocytes	1.82e-23		0.096		ADA,ADRB1,AHR,APOE,Art2b,ATM,AURKB,BCL11A,BCL11B,BCL2A1,BCL2L11,BCL3,BID,BIRC5,BLNK,BMF,BMP4,BRCA1,BTK,CASP1,CASP3,CASP4,CASP6,CASP7,CASP8,CCL19,Ccl2,CCL4,CCL5,CCNB1,CD2,CD226,CD247,CD27,CD28,CD3E,CD4,CD40,CD44,CD5,CD7,CD80,CD9,CDK1,CDKN1A,CDKN2A,CHEK2,CIITA,COL1A1,COMT,CORO1A,CST3,CTSB,CTSD,CXCL10,CXCR4,DDIT4,DOCK8,DRAM1,DUSP4,EZR,FADD,FAIM3,FASLG,FCGR1A,FCGR2B,FCGR3A/FCGR3B,FGL2,FOS,FTH1,GPR132…	156		Inflammatory Response	inflammation of intestine	1.36e-30	Decreased	-2.055		ABCB1,ABCB4,AGR2,AHR,ALB,ALOX12,ANXA1,APOA4,ATM,BATF,C3,CASP1,Ccl2,CCL2,CCL3L3,CCR9,CD274,CD4,CD40,CD44,CD69,CD80,CD86,CEBPE,CFB,CFH,CKB,CKMT1A/CKMT1B,CSF1R,CXCL10,EBI3,EDN1,EMR1,ESR2,F10,F2RL1,FUT7,GCNT3,GPX1,GPX2,HGF,HPGD,HSD11B1,HTR7,ICAM1,IL10,IL10RA,IL10RB,IL12B,IL18,IL1A,IL1B,IL1R1,IL1RN,IL2RG,INPP5D,ITGB7,ITGB8,JAK2,JAK3,LCN2,LGALS3,LTB,LY96,MAPK11,MC2R,MMP7,MMP9,MS4A1,MST1,NCF1,NCF4,NFIL3…	115
Cell-To-Cell Signaling and Interaction, Inflammatory Response	immune response of phagocytes	1.85e-22	Increased	4.198		ABCA1,ABCA7,ANPEP,ANXA1,APOA2,APP,ATG7,C3,CAMP,CAPG,CCL2,CCL21,CCL22,CD14,CD38,CD44,CD93,CEBPB,CLCN3,CLEC5A,CORO1A,CSF2RB,CST3,CXCL10,CXCL3,CYP2S1,DEF6,F2R,FAS,FCAR,FCER1G,FCGR1A,FCGR2A,FCGR2B,FCGR3A/FCGR3B,FCN1,FGR,FPR1,GLRX,Gm21596/Hmgb1,GSN,HCK,HGF,HMOX1,ICAM1,ICOS,IFNAR1,IL10,IL10RA,IL10RB,IL18,IL1B,IL6,IL6R,INPP5D,IRF8,ISG15,ITGA4,ITGAL,ITGAM,ITGB2,JMJD6,LGALS3,LY96,LYN,MAPKAPK2,MYD88,NOD2,N…	110		Hematological System Development and Function, Humoral Immune Response, Tissue Morphology	quantity of B lymphocytes	2.33e-26		1.703		ACKR3,AHR,APOE,ARID3A,ARNTL,ATM,B3GNT5,BANK1,BAX,BCL2A1,BCL2L11,BCL3,BLNK,BMF,BST1,BTK,C3,CASP8,CCR6,CCR7,CCR9,CD180,CD22,Cd24a,CD27,CD28,CD38,CD40,CD69,CD72,CD80,CD84,CDH17,CDKN1A,CDKN2B,CDKN2C,CEBPE,Cmah,CNR2,CR2,CXCL13,CXCR4,CXCR5,DAPP1,DCK,DCLRE1C,DLK1,DLL1,DOCK8,ESR1,ESR2,FAIM3,FCER1G,FCGR1A,FCGR2A,FCGR2B,FES,FLT3,FOS,GAPT,GJA1,GNA13,H2AFX,HCLS1,HGF,HIF1A,ICOS,IGF2,IKZF3,IL10,IL18,IL1RL1,IL2…	177		Cellular Function and Maintenance	homeostasis of leukocytes	2.23e-23	Increased	5.982		ABCG1,ADA,ADAM17,AHR,ANXA1,ATM,BATF,BCL11A,BCL11B,BCL2A1,BCL2L11,BCL3,BCL6,BIRC5,BMF,BMP4,BRCA1,C5AR1,CADM1,CASP1,CASP3,CASP8,CBFB,CCL19,CCNB2,CCND1,CCR7,CCR9,CD1D,CD2,CD226,CD244,CD247,CD28,CD3D,CD3E,CD3G,CD4,CD5,CD6,CD69,CD80,CD83,CD86,CD8A,CD8B,CDKN1A,CDKN2A,CHST3,CIITA,CISH,CLEC11A,CNR2,CORO1A,CXCL6,CXCR4,DCLRE1C,DNASE2,DNTT,DOK1,EPHA1,F5,FADD,FCER1G,FCGR2A,FCGR2B,FLT3,FOXO1,FZD8,GNRH1,HAVCR2…	207		Cell-mediated Immune Response, Cellular Development, Cellular Function and Maintenance, Hematological System Development and Function, Hematopoiesis, Lymphoid Tissue Structure and Development	T cell development	1.71e-30	Increased	5.786		ADA,ADAM17,AHR,ANXA1,ATM,BATF,BBC3,BCL11B,BCL2A1,BCL2L11,BIRC5,C5AR1,CADM1,CASP1,CBFB,CCR7,CCR9,CD1D,CD2,CD226,CD244,CD247,CD274,CD28,CD3D,CD3E,CD3G,CD4,CD5,CD6,CD69,CD74,CD80,CD83,CD86,CD8A,CD8B,CDKN2A,CISH,CNR2,CXCR4,DCLRE1C,DKK1,DNASE2,DNTT,DOK1,DOK2,EGR2,EPHA4,FCER1G,FCGR2A,FCGR2B,HAVCR2,HLA-DOA,HLA-DQA1,HLA-DQB1,HLA-G,HMGA1,ICAM1,ICOS,IFNGR2,IGF2,IGF2R,IL10,IL12B,IL12RB2,IL17RA,IL18,IL18R1,I…	175
Humoral Immune Response, Protein Synthesis	quantity of IgG	1.92e-22	Increased	3.066		AICDA,ARID3A,ARNTL,ATM,B3GNT5,BANK1,BATF,BCL2L11,BCL3,BLNK,BST1,BTK,C1QTNF3,Ccl2,CCR4,CCR6,CCR7,CD180,CD19,CD1D,CD22,CD274,CD37,CD40,CD80,CD83,CD84,CD86,CDH17,CDKN1A,CEBPB,CIITA,CLEC4D,CLEC4E,Cmah,CSF2RB,CTSS,CXCL10,DAPP1,DOCK8,DUSP4,ESR1,FCER1G,FCER2,FCGR1A,FCGR2B,FCRLB,FOXP3,GADD45G,GAPT,GCNT3,H2AFX,HOXC4,ICOS,IKZF3,IL10,IL13RA1,IL13RA2,IL21R,IL2RB,IL2RG,IL4R,IL5RA,IL6,ITGB2,ITPKB,JAK3,LAX1,LCK…	124		Cell Morphology	morphology of blood cells	2.39e-26				A2M,ABCB1,Abcb1b,ABCD2,ADD2,AHR,ANXA7,APOE,ARID3A,ATM,B2M,B3GNT5,B4GALT1,BATF,BAX,BCL11A,BCL11B,BCL2L11,BCL3,BLNK,BMF,C3,CCDC86,Ccl2,Ccl7,CCND1,CCR6,CCR9,CD22,CD247,CD28,CD3E,CD4,CD40,CD5,CD5L,CD84,CD8A,CD8B,CDK2,CDK4,CDKN1A,CDKN2A,CDKN2B,CDKN2C,CEBPA,CEBPE,CIAPIN1,CMKLR1,CNTF,CPA3,CR2,CSF1R,CSF3R,CTBS,CTLA4,CTSD,CTSZ,CXCL11,CXCR5,CYTIP,DCK,DCLRE1C,DNASE2,E2F1,EBI3,EPB42,ESR1,F2R,FAIM3,FASLG,FCER…	214		Cellular Function and Maintenance, Hematological System Development and Function	function of T lymphocytes	2.47e-23		1.723		ABCB1,Abcb1b,ATF3,ATM,BATF3,BCL2L11,BCL3,BCL6,BIRC3,BIRC5,CACNB3,Ccl2,CCR6,CCR7,CD247,CD27,CD28,CD3E,CD3G,CD4,CD44,CD69,CD80,CD84,CD86,CD8A,CD8B,CIITA,Cmah,CTSC,CTSS,CXCL10,EBI3,ECM1,EMR1,FCER1G,FYB,GNRH1,GPR84,GRK6,HAVCR2,HLA-A,HLA-G,HSH2D,ICAM1,ICOS,IFNGR2,IL10RA,IL13RA1,IL16,IL18,IL1RL1,IL21R,IL4R,IL6,INPP5D,IRF5,IRF7,IRF8,ITGAL,ITK,JAK3,KCNN4,KLF2,LAG3,LAT,LAT2,LAX1,LEP,MMP3,MPZ,NLRP10,NOD2,N…	116		Lipid Metabolism, Molecular Transport, Small Molecule Biochemistry	concentration of lipid	1.96e-30		-0.595		A3GALT2,A4GALT,ABCA1,ABCA2,ABCB1,Abcb1b,ABCB4,ABCC3,ABCG1,ABCG2,ACAT2,ACPP,ACSBG1,ADA,ADCY8,ADH1C,ADIPOQ,ADORA1,ADRB1,ADRB3,AGT,AHR,AKR1B1,ALB,ALOX12,ALOX15,ANGPTL3,ANGPTL4,APOA4,APOB,APOBEC1,APOC4,APOE,AQP12A/AQP12B,AQP7,ARNTL,ATF3,ATP7B,AVPR1B,B3GNT5,B4GALT1,BCL11B,BDNF,BID,BMP7,C1QA,C3,CACNA1B,CASP1,CASP8,CAV3,Ccl2,CCL2,CD14,CD4,CERK,CES1,CFB,CFH,CHGA,CIDEC,CNR1,CNTF,COL18A1,COL4A3,COMT,CTSD,C…	248
Cell-To-Cell Signaling and Interaction, Cellular Movement	recruitment of blood cells	1.93e-22	Increased	5.519		ADAM17,ADIPOQ,AGT,AHR,ALOX5AP,ANXA1,AOC3,APOE,APP,ARRB2,ATG16L1,B4GALT1,C3,C4A/C4B,C5AR1,CAMP,CARD9,CASP1,Ccl2,CCL2,CCL20,CCL21,CCL22,CCL24,CCL3L3,CCL4,Ccl6,Ccl7,CCR3,CCR4,CCR6,CCR7,CD14,CD19,CD40,CD44,CD8A,CD93,CHI3L1,CLEC4E,CLEC7A,CMKLR1,CNR2,CSF1R,CSF2RB,CTSC,CX3CR1,CXCL10,CXCL11,CXCL16,CXCL2,CXCL3,CXCR2,CXCR3,CXCR4,CYP1A1,DPP4,ENTPD1,F2RL1,FCER2,FCGR2A,FCGR2B,FCGR3A/FCGR3B,FOS,FUT7,FUT8,GLRX,…	164		Cardiovascular System Development and Function, Hematological System Development and Function	blood pressure	2.57e-26		-0.862		ABAT,ABCC9,ACE,ACE2,ACTA2,ADCY6,ADD2,ADIPOQ,ADM,ADORA1,ADRA1A,ADRA1B,ADRA1D,ADRA2B,ADRB1,ADRB3,ADRBK1,AGT,Agtr1b,AHR,ALOX12,AOC3,APEX1,APLN,APLNR,APOE,ARG2,ARNTL,ARSB,ATP1A2,AVPR2,BCHE,BDKRB1,BDNF,CACNA1B,CACNA1C,CACNB3,CAV1,CD44,Cdkn1c,CHGA,CKM,CNR1,COL1A2,COL4A3,CRHR2,CRYAB,CYBA,CYBB,DBP,DDAH1,EGLN3,ELN,EPHB6,EPHX2,ERAP1,ESR2,F2R,F2RL1,Folh1,FSTL3,GBP5,GCH1,GDNF,GHR,GNB3,GPX1,GRK4,GUCY1A2,GUCY1…	162		Cell Signaling, Molecular Transport, Vitamin and Mineral Metabolism	quantity of Ca2+	2.5e-23	Increased	2.9		A2M,A4GALT,ACKR2,ADCYAP1R1,ADORA1,ADRA1A,ADRA1B,ADRB1,AGT,Agtr1b,APOE,ATP2A1,ATP2B2,ATP6V1B1,BANK1,BDKRB1,BDKRB2,BDNF,BID,BLNK,BTK,C3,C5AR1,CABP1,CACNA1C,CAMK2D,CCL17,CCL19,CCL2,CCL21,CCL22,CCL3L3,CCL4,CCL5,CCR4,CCR9,CD2,CD247,CD28,CD3E,CD5,CD8A,CIB1,CX3CR1,CXCL10,CXCL11,CXCL3,CXCR1,CXCR3,CXCR4,CYP27B1,EDNRA,EDNRB,ELN,ESR1,F2R,F2RL1,FCER1G,FCGR2A,FCGR3A/FCGR3B,FGF1,FGF4,FGF5,FGF7,FN1,FOS,GAL,GNA1…	163		Tissue Development	accumulation of cells	3.3e-30	Increased	3.025		ACKR2,ADIPOQ,AGT,AHR,ANXA1,APOE,BCL2A1,BCL2L11,BID,BIRC5,C4A/C4B,C5AR1,C6,CASP8,CCL17,Ccl2,CCL2,CCL21,CCL3L3,CCL5,Ccl7,CCR7,CD1D,CD27,CD274,CD28,CD40,CD44,CD80,CD86,CD97,CDKN2A,COL18A1,CRYAB,CTSC,CX3CR1,CXCL10,CXCL16,Cxcl9,CXCR3,CXCR4,CYBB,DDR1,DLX3,DOCK8,EDN1,EPHA4,FASN,FCGR2A,FCGR3A/FCGR3B,FGF1,GRN,HAVCR2,HGF,HMOX1,ICAM1,ICOS,IFI16,IL10,IL10RA,IL12B,IL17RA,IL18,IL1B,IL1R1,IL1RN,IL21R,IL2RG,INPP…	133
Cell Morphology	morphology of blood cells	1.94e-22				A2M,ABCB1,Abcb1b,ABCD2,ADAR,AHR,ANXA7,APOE,ARID3A,ATF7,ATM,B3GNT5,B4GALT1,BATF,BAX,BCL11A,BCL2L11,BCL3,BLNK,C3,CCDC86,Ccl2,Ccl7,CCND1,CCR6,CCR9,CD22,CD247,CD274,CD34,CD40,CD5,CD84,CD8A,CD8B,CDK2,CDK4,CDKN1A,CEBPB,CEBPE,CHI3L1,CIAPIN1,CLEC1B,CMKLR1,CNTF,CPA3,CSF1R,CSF3R,CTBS,CTSD,CTSZ,CXCL11,CYTIP,DCK,DCLRE1C,DNASE2,E2F1,E2F4,EBI3,ELOVL4,ESR1,F2R,FCER1G,FCGR2B,FES,FGR,FOXO3,FOXP3,GATA3,GFI1B,GNA13…	207		Cell Signaling, Molecular Transport, Vitamin and Mineral Metabolism	mobilization of Ca2+	3.56e-26	Increased	3.284		A2M,ADRA1A,ADRA1B,ADRA1D,ADRBK1,ADRBK2,AGT,ANXA1,ARRB2,ATM,B2M,BANK1,BAX,BDNF,BLNK,BTK,C3,C4A/C4B,C5AR1,CACNB3,CCK,CCL17,CCL19,CCL2,CCL21,CCL22,CCL4,CCL5,Ccl6,Ccl9,CCR3,CCR6,CCR7,CCR9,CD180,CD2,CD22,CD244,CD247,CD28,CD38,CD3E,CD4,CD40,CD44,CD5,CD72,CD84,CD8A,CHRM3,CMKLR1,CR2,CX3CR1,CXCL10,CXCL11,CXCL13,CXCL16,CXCL2,CXCL3,CXCR1,CXCR3,CXCR4,CXCR5,CXCR6,CYSLTR1,CYSLTR2,DEF6,DIO2,DOK1,DRD1,F2R,F2RL1,…	181		Cellular Function and Maintenance	Lymphocyte homeostasis	2.74e-23	Increased	5.9		ABCG1,ADA,ADAM17,AHR,ANXA1,ATM,BATF,BCL11A,BCL11B,BCL2A1,BCL2L11,BCL3,BCL6,BIRC5,BMF,BMP4,BRCA1,C5AR1,CADM1,CASP1,CASP3,CASP8,CBFB,CCL19,CCNB2,CCND1,CCR7,CCR9,CD1D,CD2,CD226,CD244,CD247,CD28,CD3D,CD3E,CD3G,CD4,CD5,CD6,CD69,CD80,CD83,CD86,CD8A,CD8B,CDKN1A,CDKN2A,CHST3,CIITA,CISH,CLEC11A,CNR2,CORO1A,CXCR4,DCLRE1C,DNASE2,DNTT,DOK1,EPHA1,F5,FADD,FCER1G,FCGR2A,FCGR2B,FOXO1,FZD8,GNRH1,HAVCR2,HGF,HLA-DO…	204		Molecular Transport	secretion of molecule	7.95e-30	Increased	2.301		ABCA1,ABCB1,ABCB4,ABCC3,ABCG1,ABCG2,ACAT2,ADA,ADIPOQ,ADORA1,Adora3/LOC100911796,ADRA2C,AGT,ANG,ANGPT1,ANXA1,APOA4,APOB,APOBEC1,APOE,AQP7,ARSB,ATF3,AVPR1B,BCL11B,BDNF,BMP6,BMP7,BTK,C1QTNF3,CACNA1B,CACNA1E,CADM1,CASP1,CCL5,CCR7,CD14,CD300A,CD300C,CD40,CD44,CD74,CD8A,CHGA,CLEC4E,CLEC5A,CNR1,CNTF,CP,CPLX1,CREB3L1,CXCL10,CYP2E1,DBH,EDN1,EDNRA,ESR2,F2RL1,FCER1G,FCGR2A,FCGR2B,FGF1,FGR,FOSB,FST,GABBR1,GA…	183
Cell-To-Cell Signaling and Interaction	response of myeloid cells	2.08e-22	Increased	4.582		ABCA1,ABCA7,ANPEP,ANXA1,APOA2,APP,ATG7,C3,C5AR1,CAMP,CAPG,CCL2,CCL22,CD14,CD38,CD44,CD93,CEBPB,CLCN3,CLEC5A,CORO1A,CSF2RB,CXCL10,CXCL3,CYP2S1,DEF6,F2R,FAS,FCAR,FCER1G,FCGR1A,FCGR2A,FCGR2B,FCGR3A/FCGR3B,FCN1,FGR,FPR1,GLRX,Gm21596/Hmgb1,GSN,HCK,HGF,HMOX1,ICAM1,ICOS,IFNAR1,IL10,IL10RA,IL10RB,IL18,IL1B,IL1RL1,IL5RA,IL6,IL6R,INPP5D,IRF8,ISG15,ITGA4,ITGAL,ITGAM,ITGB2,JMJD6,LGALS3,LY96,LYN,MAPKAPK2,MYD8…	112		Cell-mediated Immune Response, Cellular Function and Maintenance, Hematological System Development and Function	T cell homeostasis	4.02e-26	Increased	5.19		ADA,ADAM17,AHR,ANXA1,APAF1,ATM,B2M,BATF,BAX,BCL11A,BCL11B,BCL2A1,BCL2L11,BCL3,BIRC5,BMF,BMP4,BRCA1,C5AR1,CASP1,CASP3,CASP8,CBFB,CCL19,CCNB2,CCND1,CCR7,CCR9,CD1D,CD2,CD226,CD244,CD247,CD28,CD38,CD3D,CD3E,CD3G,CD4,CD5,CD6,CD69,CD80,CD83,CD86,CD8A,CD8B,CDK2,CDKN1A,CDKN1B,CDKN2A,CEBPA,CHEK1,CHRD,CHST3,CIITA,CISH,CNR2,CORO1A,CTLA4,CXCR4,DCK,DCLRE1C,DEF6,DLL1,DNASE2,DNMT1,DNTT,DOK1,DOK2,E2F1,EEF1D,EGR2…	251		Inflammatory Response	immune response of cells	4.83e-23	Increased	5.51		ABCA1,Abcb1b,ADIPOQ,ADORA1,AGT,AHR,ALK,ANPEP,ANXA1,APOA2,APOE,ASGR1,ATG7,ATM,BATF3,BCL2L11,BCL6,BIRC3,BIRC5,C1QA,C3,C5AR1,CAPG,CARD9,CASP1,CASP8,CCL19,Ccl2,CCL2,CCL21,CCL22,CCR6,CCR7,CD14,CD180,CD1D,CD244,CD247,CD28,CD4,CD40,CD44,CD68,CD69,CD80,CD83,CD86,CD8A,CDK5R1,CDKN1A,CDKN2A,CERK,CH25H,CLCN3,CLEC4M,CLEC5A,CLEC7A,CORO1A,CSF3R,CST3,CTSB,CTSD,CTSS,CXCL10,CXCL3,CYP2S1,DOCK8,F10,F2R,F2RL1,FAIM3,F…	207		Cell Death and Survival, Cellular Compromise	toxicity of cells	2.34e-29	Increased	5.468		ADIPOQ,CASP1,CCL2,CCL5,CD1D,CD2,CD226,CD244,CD247,CD27,CD28,CD300A,CD44,CD5,CD6,CD69,CD74,CD96,CORO1A,CTSB,CYBB,DOCK8,FCER1G,FCGR1A,FCGR2A,FCGR3A/FCGR3B,FERMT3,FGR,FOS,GRIN2B,GZMA,GZMB,HAVCR2,HCK,HLA-A,HLA-E,HLA-G,ICAM1,ICOS,IFNGR2,IL10,IL12B,IL12RB2,IL18,IL1R1,IL1RN,IL21R,ITGAL,ITGAM,ITGB2,ITK,Klra4 (includes others),KLRB1,KLRC1,KLRD1,Klrk1,LAIR1,LAT,LCK,LCN2,LYN,Mt1,NCR1,NCR3,NGF,NOS2,PLCG2,PLT…	98
Lymphoid Tissue Structure and Development, Organ Morphology	morphology of lymphoid organ	3.45e-22				ABCA1,ABCC4,ADA,AHR,ANGPTL4,ARHGDIA,ARHGDIB,ARL6IP5,ATM,B3GNT5,B4GALT1,BANK1,BAX,BCL11A,BCL2L11,BCL3,BLNK,BRCA1,Bst2,BTK,CASP8,CCL21,CCNB2,CCND1,CCR6,CCR7,CCR9,CD19,CD247,Cd24a,CD40,CD80,CD86,CD8A,CDH17,CDKN1A,CDKN1B,Cdkn1c,CEBPB,CEBPE,CIITA,CLEC4D,CSF1R,CTSA,CTSD,CXCR2,CYP1A1,CYP27B1,DCK,DCLRE1C,DCN,DIAPH1,DNASE2,DOK1,DOK2,E2F1,ERRFI1,ESR1,ESR2,F2R,FADS2,FAS,FCGR2B,FGF10,FOS,FOXC2,FOXP3,FUT4,FUT…	196		Cellular Development, Cellular Growth and Proliferation	proliferation of tumor cell lines	4.32e-26	Increased	4.459		A2M,ABCB1,ACACA,ACKR3,ACPP,ACSL4,ACSL5,ACTB,ACVR1C,ADAM17,ADAMTS4,ADIPOQ,ADM,ADRA1B,AGT,AHR,AJUBA,AKR1B10,ALCAM,ALDH1A1,ALDH1L1,ALKBH3,ANGPTL4,ANXA1,ANXA2,ANXA7,APAF1,APEX1,AQP1,AQP5,AR,ARF6,ARG1,ARID3A,ARL11,ARTN,ASCC3,ATAD2,ATF3,ATF5,ATG10,ATG7,ATM,AURKA,AURKB,B3GAT1,BAG1,BARD1,BAX,BDKRB1,BDNF,BID,BIRC2,BIRC5,BMP4,BMP5,BMP6,BNIP3,BRCA1,BRCA2,BTC,BUB1,C14orf169,CA3,CA9,CACNA1G,CACNA1S,CASP1,CASP…	591		Cell-mediated Immune Response, Cellular Function and Maintenance, Hematological System Development and Function	T cell homeostasis	4.86e-23	Increased	5.898		ADA,ADAM17,AHR,ANXA1,ATM,BATF,BCL11A,BCL11B,BCL2A1,BCL2L11,BCL3,BCL6,BIRC5,BMF,BMP4,BRCA1,C5AR1,CADM1,CASP1,CASP3,CASP8,CBFB,CCL19,CCNB2,CCND1,CCR7,CCR9,CD1D,CD2,CD226,CD244,CD247,CD28,CD3D,CD3E,CD3G,CD4,CD5,CD6,CD69,CD80,CD83,CD86,CD8A,CD8B,CDKN1A,CDKN2A,CHST3,CIITA,CISH,CNR2,CORO1A,CXCR4,DCLRE1C,DNASE2,DNTT,DOK1,EPHA1,F5,FADD,FCER1G,FCGR2A,FCGR2B,FOXO1,FZD8,GNRH1,HAVCR2,HLA-DOA,HLA-G,HMGA1,ICAM…	195		Cell-mediated Immune Response, Cellular Movement, Hematological System Development and Function, Immune Cell Trafficking	T cell migration	2.81e-29	Increased	5.029		Abcb1b,ACKR2,ADAM17,AGT,BACH2,BATF,BCL11B,C3,C6,CCL17,CCL19,Ccl2,CCL2,CCL21,CCL22,CCL3L3,CCL4,CCL5,CCR6,CCR7,CCR9,CD274,CD28,CD4,CD40,CD44,CD69,CD80,CD86,COL4A3,CTSS,CTSV,CXCL10,CXCL11,CXCL13,CXCL16,Cxcl9,CXCR3,CXCR4,CYSLTR1,DOCK8,EGR2,ESR2,F2RL1,FAM65B,FUT7,FYB,GRK6,HGF,HLA-A,ICAM1,ICOS,IL10,IL12B,IL17RA,IL18BP,IL1B,INPP5D,ITGA4,ITGAL,ITGB2,ITGB7,ITK,JAK2,JAK3,KCNK2,LAG3,LAT,LCK,LCP1,LTB,MAP3K14…	105
Cell-To-Cell Signaling and Interaction, Cellular Movement, Hematological System Development and Function, Immune Cell Trafficking	recruitment of leukocytes	4.63e-22	Increased	5.541		ADAM17,ADIPOQ,AGT,AHR,ALOX5AP,ANXA1,AOC3,APOE,APP,ARRB2,ATG16L1,B4GALT1,C3,C4A/C4B,C5AR1,CAMP,CARD9,CASP1,Ccl2,CCL2,CCL20,CCL21,CCL22,CCL24,CCL3L3,CCL4,Ccl6,Ccl7,CCR3,CCR4,CCR6,CCR7,CD14,CD19,CD40,CD44,CD8A,CD93,CHI3L1,CLEC4E,CLEC7A,CMKLR1,CNR2,CSF1R,CSF2RB,CTSC,CX3CR1,CXCL10,CXCL11,CXCL16,CXCL2,CXCL3,CXCR2,CXCR3,CXCR4,CYP1A1,DPP4,F2RL1,FCER2,FCGR2A,FCGR2B,FCGR3A/FCGR3B,FOS,FUT7,FUT8,GLRX,GPC3,GR…	161		Cellular Function and Maintenance, Hematological System Development and Function	function of T lymphocytes	6.27e-26		1.824		ABCB1,Abcb1b,ATF3,ATM,B2M,BATF3,BCL2L11,BCL3,BIRC3,BIRC5,CACNB3,Ccl2,CCR6,CCR7,CD247,CD27,CD276,CD28,CD3E,CD3G,CD4,CD44,CD69,CD80,CD84,CD86,CD8A,CD8B,CDKN2C,CIITA,Cmah,CSF2RB,CTLA4,CTSC,CTSS,CXCL10,EBI3,ECM1,EMR1,ERAP1,FCER1G,FYB,GPR84,GRK6,HAVCR2,HCST,HLA-A,HLA-G,HSH2D,ICAM1,ICOS,IFNAR1,IFNGR2,IL10,IL10RA,IL12A,IL13RA1,IL16,IL18,IL18R1,IL1RL1,IL20RB,IL21,IL21R,IL4R,IL6,INPP5D,IRF5,IRF7,IRF8,ITGA…	145		Hematological System Development and Function, Tissue Morphology	quantity of antigen presenting cells	6.45e-23	Increased	3.076		ABCA1,ADA,ADIPOQ,AGT,APOE,BATF3,BCL11A,BCL2L11,BCL3,BDNF,BID,BIRC3,C5AR1,CCL19,Ccl2,CCL2,CCL21,CCL22,Ccl9,CCR4,CCR6,CCR7,CD200R1,CD40,CD83,CDKN2B,CES1,CIITA,CLEC4D,CLEC4E,CSF1R,CTSS,CTSV,CX3CR1,CXCL10,CXCL14,CXCR6,DDR1,DOCK8,F2RL1,FCER1G,FCGR2B,FGF7,FLT3,GHR,GPR132,GPR68,GREM1,HAVCR2,HCK,HSD11B1,IL11,IL12RB2,IL18,IL1A,IL1B,IL1R1,IL1RL1,IL1RN,IL2RG,IL6,IL7R,INPP5D,IRF1,IRF8,ITGB2,JAK2,JAK3,LAIR1,L…	116		Hematological System Development and Function, Tissue Morphology	quantity of myeloid cells	3.68e-29		-0.245		ADA,ADAM17,ADIPOQ,AHR,ALOX15,APOE,ARNTL,B4GALT1,BCL2L11,BDNF,BID,C1QA,C3,C4A/C4B,C5AR1,C5AR2,C6,CASP8,Ccl2,CCL2,CCL22,CCL3L3,CCR6,CD101,CD1D,CD200R1,CD300A,CD40,CD8A,CD97,CEBPE,CERK,CFH,CISH,CLEC4E,CLEC7A,CNR2,CSF1R,CSF3R,CTSE,CXCR4,CYBB,CYP1A1,DOK1,DOK2,ESR2,F2RL1,FCGR1A,FCGR2A,FCGR2B,FES,FUT7,FZD9,GADD45A,GPR132,GRK6,GSN,HAVCR2,ICAM1,IL10,IL13RA1,IL17RA,IL18,IL18BP,IL1A,IL1B,IL1R1,IL21R,IL2RB,I…	132
Cellular Growth and Proliferation, Tissue Development	proliferation of connective tissue cells	8e-22	Increased	3.618		ACTB,ADAR,ADIPOQ,AEBP1,AGT,AHR,AIF1,AIMP1,AMBN,ANXA2,APLN,AQP1,AR,AREG,ARID3A,ATF1,ATIC,ATM,B4GALT7,BAX,BGN,BMP2,BMP4,BMP6,BRCA1,BRCA2,BTC,BUB1,CASR,CBX7,CCL2,CCL24,CCNA2,CCNB1,CCND1,CCNE1,CCNF,CD300A,CD40,CD44,CDH1,CDK2,CDK4,CDKN1A,CDKN1B,Cdkn1c,CEBPB,CIITA,CNR2,COL14A1,COL1A1,CSF1R,CSK,CTSB,CTSD,CTSV,CXCL3,CXCR3,DCN,DDR2,DKK3,DMP1,DOK1,DPH1,E2F1,EDNRB,EIF2AK2,ELN,ENG,EPCAM,ERBB4,ERRFI1,ESPL1,ES…	272		Hematological System Development and Function, Tissue Morphology	quantity of granulocytes	6.93e-26		-1.235		ADA,ADAM17,ADIPOQ,AHR,ALOX15,ARNTL,B4GALT1,BCL2L11,BID,C1QA,C3,C4A/C4B,C5AR1,C5AR2,C6,CCL2,Ccl2,CCL22,CCL3L3,CCR3,CCR6,CD101,CD1D,CD200R1,CD22,CD300A,CD40,CD8A,CD97,CDKN1A,CEBPA,CEBPE,CERK,CFH,CISH,CLEC11A,CLEC4E,CLEC7A,CMKLR1,CNR2,CR2,CSF1R,CSF2RB,CSF3R,CTSE,CXCL6,CYBB,CYP1A1,DOK1,DOK2,ESR2,F2RL1,FASLG,FCER1A,FCGR1A,FCGR2A,FCGR2B,FES,FUT4,FUT7,GADD45A,GATA1,GJA1,GPR132,GRK6,GSN,HDC,ICAM1,IFNAR1,…	165		Cellular Function and Maintenance	ion homeostasis of cells	7.65e-23	Increased	2.39		A2M,A4GALT,ABCC2,ABCC3,ADA,ADIPOQ,ADRA1A,ADRA1B,AGT,Agtr1b,AKR1B1,ALAS2,ANXA1,APOE,AQP5,ATP1A2,ATP1A3,ATP1A4,ATP1B1,ATP1B2,ATP2B2,ATP6V1B2,ATP7B,BDKRB1,BDKRB2,BMP6,BTK,C3,C5AR1,CACNA1C,CACNB3,CAMK2D,CASP1,CAV3,CCL17,CCL19,Ccl2,CCL2,CCL21,CCL22,CCL3L3,CCL4,CCL5,Ccr2,CCR4,CCR6,CCR7,CCR9,CD101,CD2,CD244,CD247,CD28,CD300A,CD3E,CD4,CD40,CD5,CD7,CD72,CD8A,CDK5R1,CFTR,CLCN2,CLCN3,CLDN4,CLEC7A,CLSTN1,CP,…	205		Molecular Transport	transport of molecule	4.83e-29		1.396		ABCA1,ABCA2,ABCB1,Abcb1b,ABCB4,ABCC3,ABCG1,ABCG2,ABCG4,ACAT2,ACSL5,ADA,ADAR,ADIPOQ,ADORA1,Adora3/LOC100911796,ADRA2C,ADRBK2,AGT,ALB,ANG,ANGPT1,ANK1,ANO4,ANXA1,APLN,APOA4,APOB,APOBEC1,Apoc1,APOE,AQP7,ARG1,ARL2,ARNTL,ARSB,ASIC2,ATF3,ATM,ATP1A2,ATP1A3,ATP1B1,ATP1B2,ATP2B2,ATP6V0D2,ATP6V1A,ATP6V1B2,ATP7B,AVPR1B,B4GALT1,BCL11B,BCL2L11,BDNF,BMP6,BMP7,BTK,BVES,C1QTNF3,C3,C5AR2,CA4,CACNA1B,CACNA1C,CACNA1…	402
Cell-To-Cell Signaling and Interaction, Inflammatory Response	immune response of antigen presenting cells	1.01e-21	Increased	3.778		ABCA1,ABCA7,ANXA1,APOA2,APP,ATG7,BATF3,C3,CAMP,CAPG,CCL21,CCL22,CCR6,CD14,CD38,CD40,CD44,CD68,CD93,CEBPB,CST3,CTSS,CYP2S1,DEF6,F2R,FAS,FCER1G,FCGR1A,FCGR2A,FCGR2B,FCN1,FGR,Gm21596/Hmgb1,GSN,HCK,HGF,HMOX1,HSP90AA1,ICOS,IFNAR1,IL10,IL10RA,IL10RB,IL1B,IL6,IL6R,INPP5D,IRF8,ISG15,ITGAM,ITGB2,JMJD6,LGALS3,LILRB4,LY96,LYN,MAP3K8,MAP4K1,MAPKAPK2,MYD88,NOD2,NOS2,NPM1,NTN1,PGLYRP1,PLA2G5,PLAUR,PRKAA1,PSMB8…	100		Endocrine System Disorders, Gastrointestinal Disease, Metabolic Disease	diabetes mellitus	1.14e-25		0.336		A2M,AACS,ABCA1,ABCC8,ABCG1,ACACA,ACE,ACSL1,ACTA2,ADAMTS9,ADCY1,ADIPOQ,ADRA1A,ADRA1B,ADRA1D,ADRA2B,ADRA2C,ADRB1,ADRB3,AEBP1,AGT,AIF1,AKR1B1,ALDH1A1,ALOX12,ALOX15,ANKRD44,ANXA1,AOC3,APLN,AQP1,AQP5,AR,ARHGAP15,Art2b,ATP1A2,B2M,BANK1,BAX,BCL2L11,BDNF,BMP4,BRCA2,BTC,C2,C3,CA1,CA13,CA14,CA3,CA4,CA9,CACNA1B,CACNA1C,CACNA1D,CACNA1F,CACNA1S,CACNA2D3,CASP1,CASP3,CASP4,CASP8,CBS/LOC102724560,CCL19,Ccl2,CCL2…	442		Molecular Transport	secretion of molecule	7.77e-23	Increased	2.219		ABCA1,ABCB1,ABCB4,ABCC2,ABCC3,ABCG1,ABCG2,ACAT2,ACE,ADA,ADIPOQ,ADORA1,Adora3/LOC100911796,ADRA2B,ADRA2C,AGT,ANGPT1,ANXA1,APOA2,APOBEC1,APOE,AQP7,ARL4D,ARNT2,ARSB,ATF3,BCL11B,BDKRB2,BDNF,BMP4,BMP6,BTK,C1QTNF3,CA9,CABP5,CACNA1B,CADM1,CASP1,CASP4,CCL5,CCR7,CD14,CD300A,CD300C,CD40,CD44,CD8A,CDK4,CFTR,CHRNB2,CLCN2,CLEC4E,CLEC5A,CNR1,CNTF,CP,CPLX1,CPLX2,CREB3L1,CXCL10,CYP2E1,DBH,DOC2B,EDNRA,ESR1,ESR2,E…	202		Hematological System Development and Function, Tissue Morphology	quantity of granulocytes	5.72e-29		-0.592		ADA,ADAM17,ADIPOQ,AHR,ALOX15,ARNTL,B4GALT1,BCL2L11,BID,C1QA,C3,C4A/C4B,C5AR1,C5AR2,C6,Ccl2,CCL2,CCL22,CCL3L3,CCR6,CD101,CD1D,CD200R1,CD300A,CD40,CD8A,CD97,CEBPE,CERK,CFH,CISH,CLEC4E,CLEC7A,CNR2,CSF1R,CSF3R,CTSE,CYBB,CYP1A1,DOK1,DOK2,ESR2,F2RL1,FCGR1A,FCGR2A,FCGR2B,FES,FUT7,FZD9,GADD45A,GPR132,GRK6,GSN,ICAM1,IL10,IL13RA1,IL17RA,IL18,IL18BP,IL1A,IL1B,IL1R1,IL21R,IL2RB,IL2RG,INPP5D,IRF6,IRF8,ITGAL,I…	121
Cell-To-Cell Signaling and Interaction	response of antigen presenting cells	1.6e-21	Increased	3.771		ABCA1,ABCA7,ANXA1,APOA2,APP,ATG7,BATF3,C3,CAMP,CAPG,CCL21,CCL22,CCR6,CD14,CD38,CD40,CD44,CD68,CD93,CEBPB,CLEC7A,CST3,CTSS,CYP2S1,DEF6,F2R,FAS,FCER1G,FCGR1A,FCGR2A,FCGR2B,FCN1,FGR,Gm21596/Hmgb1,GSN,HCK,HGF,HMOX1,HSP90AA1,ICOS,IFNAR1,IL10,IL10RA,IL10RB,IL18,IL1B,IL6,IL6R,INPP5D,IRF8,ISG15,ITGAM,ITGB2,JMJD6,LGALS3,LILRB4,LY96,LYN,MAP3K8,MAP4K1,MAPKAPK2,MYD88,NOD2,NOS2,NPM1,NTN1,PARK7,PGLYRP1,PLA2G5,…	106		Cellular Movement, Hematological System Development and Function, Immune Cell Trafficking	cell movement of antigen presenting cells	1.52e-25	Increased	4.401		ACKR2,ADAM17,ADIPOQ,ADORA1,AGT,ALCAM,ANXA1,APOE,AR,ARG1,B4GALT1,BID,C3,C5AR1,C6,CASP1,CAV1,CCL17,CCL19,CCL2,Ccl2,CCL21,CCL22,CCL3L3,CCL4,CCL5,Ccl9,CCND1,CCR3,CCR6,CCR7,CD209,CD38,CD40,CD44,CD80,CD86,CDH1,CDKN1A,CES1,CKLF,CLEC4M,CMKLR1,CNR1,CNR2,COL4A3,CSF1R,CTSE,CTSZ,CX3CR1,CXCL10,CXCL11,CXCL13,CXCL14,CXCR1,CXCR3,CXCR4,CYBB,CYSLTR2,DOCK8,EGLN3,ELN,FASLG,GAL3ST1,GBA,GLRB,GSN,HCLS1,HEBP1,HGF,HIF1A,…	180		Hematological System Development and Function, Immune Cell Trafficking, Inflammatory Response, Tissue Development	accumulation of leukocytes	8.86e-23	Increased	2.012		ACKR2,ADIPOQ,AGT,AHR,ANXA1,APOE,BCL2A1,BCL2L11,BCL3,C5AR1,C6,CASP8,CCL17,Ccl2,CCL2,CCL21,CCL3L3,CCL5,Ccl7,CCR7,CD1D,CD27,CD28,CD40,CD44,CD80,CD86,CD97,COL18A1,CRYAB,CTSC,CX3CR1,CXCL10,CXCL2,CXCL3,Cxcl9,CXCR3,CXCR4,CYBB,DDR1,DLX3,DOCK8,F2R,FASLG,FCGR2A,FCGR3A/FCGR3B,FGF1,GRN,HAVCR2,HDC,HMOX1,ICAM1,ICOS,IL10RA,IL11,IL17RA,IL18,IL1B,IL1R1,IL1RN,IL21R,IL2RG,IL6,INPP5D,IRF1,ITGA4,ITGA6,ITGAL,ITGAM,ITG…	115		Cell Death and Survival	cytotoxicity	5.91e-29	Increased	4.918		ABCC3,ADAR,ADIPOQ,CASP1,CCL2,CCL5,CD1D,CD2,CD226,CD244,CD247,CD27,CD28,CD300A,CD44,CD5,CD6,CD69,CD74,CD96,CORO1A,CTSB,CYBB,CYP2B6,DOCK8,FCER1G,FCGR1A,FCGR2A,FCGR3A/FCGR3B,FERMT3,FGR,FOS,GRIN2B,GZMA,GZMB,HAVCR2,HCK,HLA-A,HLA-E,HLA-G,ICAM1,ICOS,IFNGR2,IL10,IL12B,IL12RB2,IL18,IL1R1,IL1RN,IL21R,ITGAL,ITGAM,ITGB2,ITK,Klra4 (includes others),KLRB1,KLRC1,KLRD1,Klrk1,LAIR1,LAT,LCK,LCN2,LYN,Mt1,NCR1,NCR3,…	101
Endocrine System Disorders, Gastrointestinal Disease, Metabolic Disease	diabetes mellitus	2.06e-21		1.565		A2M,ABCA1,ABCC8,ABCG1,ABT1,ACACA,ACE,ACSL1,ADAMTS9,ADCY1,ADIPOQ,ADRA1A,ADRA1B,ADRA2B,ADRA2C,ADRB1,ADRB3,AEBP1,AGT,AIF1,ALDH1A1,ALOX5AP,AMY2B,ANXA1,AOC3,APLN,Apol7e (includes others),AQP1,AR,ARHGAP15,Art2b,ASIC4,ATP1A2,BANK1,BAX,BCL2L11,BMP2,BMP4,BPI,BRCA2,BTC,C2,C3,CA12,CA13,CA14,CA2,CA3,CA9,CACNA1S,CACNG1,CAPN3,CARS,CASP1,CASP3,CASP8,Ccl2,CCL2,CCL22,CCL3L3,CCL4,Ccl6,Ccl9,CCND1,CCR6,CCR7,CCR9,CD1…	432		Cellular Development, Hematological System Development and Function, Hematopoiesis, Lymphoid Tissue Structure and Development	development of mononuclear leukocytes	1.63e-25	Increased	4.805		ABCG1,ADA,ADAM17,ADM,AHR,ANXA1,APAF1,ATM,B2M,BATF,BAX,BCL11A,BCL11B,BCL2A1,BCL2L11,BCL3,BIRC5,BLNK,BMP4,BRCA1,BST1,BTK,C5AR1,CASP1,CASP8,CBFB,CCND1,CCR7,CCR9,CD1D,CD2,CD226,CD244,CD247,Cd24a,CD28,CD3D,CD3E,CD3G,CD4,CD5,CD6,CD69,CD80,CD83,CD86,CD8A,CD8B,CDK2,CDKN1A,CDKN1B,CDKN2A,CEBPA,CHEK1,CHRD,CIITA,CISH,CLEC11A,CNR2,CR2,CSF2RB,CSF3R,CTLA4,CXCL11,CXCR4,DCK,DCLRE1C,DEF6,DGKZ,DLL1,DNASE2,DNMT1,DNT…	266		Cancer	solid tumor	1.04e-22		-0.905		4921501E09Rik,A2M,A4GALT,AACS,AADAT,ABAT,ABCA1,ABCA2,ABCB1,ABCB4,ABCC2,ABCC3,ABCC5,ABCG1,ABCG2,ABCG4,ABHD1,ABI3,ACAT2,ACE,ACE2,ACER2,ACKR2,ACP5,ACPP,ACSBG1,ACSL1,ACSL4,ACSL5,ACSM4,ACSS2,ACSS3,ACTA2,ACTG1,ACTG2,ACTL7A,ACTL7B,Actn3,ACTR3,ACVR1C,ADA,ADAM11,ADAM17,ADAM19,ADAM23,ADAMTS14,ADAMTS15,ADAMTS18,ADAMTS4,ADAMTS7,ADAMTSL3,ADARB1,ADARB2,ADCK5,ADCY1,ADCY2,ADCY7,ADCY8,ADCYAP1R1,ADH1C,ADH7,ADIPOQ,…	2430		Cellular Movement, Hematological System Development and Function, Immune Cell Trafficking	cell movement of antigen presenting cells	6.3e-29	Increased	3.454		ACKR2,ADAM17,ADIPOQ,ADORA1,AGT,ALCAM,ANXA1,APOE,ARG1,B4GALT1,BID,C3,C5AR1,C6,CASP1,CCL17,CCL19,Ccl2,CCL2,CCL21,CCL22,CCL3L3,CCL4,CCL5,Ccl9,CCR6,CCR7,CD40,CD44,CD74,CD80,CD86,CDH1,CES1,CKLF,CLEC4M,CNR1,CNR2,COL4A3,CSF1R,CTSE,CTSZ,CX3CR1,CXCL10,CXCL11,CXCL13,CXCR1,CXCR3,CXCR4,CYBB,DOCK8,EDN1,EDNRB,ELN,GSN,HCLS1,HGF,HMOX1,ICAM1,ICOS,IL10,IL10RA,IL12B,IL17RA,IL18,IL1A,IL1B,IL1RN,IL21R,IL4R,IRF6,Irgm1…	131
Free Radical Scavenging	synthesis of reactive oxygen species	2.13e-21	Increased	2.908		AATF,ABCA1,ABCB1,ACTB,ADIPOQ,ADRBK1,AGT,AHR,AHSP,AIFM1,ANXA1,APLN,APOE,APP,ARG1,ARHGDIA,ARHGDIB,ATG16L1,ATPIF1,BAX,BID,BMP2,BRCA1,C3,C5AR1,CAMP,CARD9,CASP3,CASP8,CCL4,CCR3,CD14,CD40,CD44,CDKN1A,CEBPE,CFB,CFH,CLCN3,CLEC7A,CLIC1,COL18A1,COX5B,CST3,CTH,CXCL14,CYBA,CYBB,CYP1A1,CYP2E1,DCN,DDIT4,DHCR24,DHODH,DOK4,E2F1,EEF1A2,ENTPD1,ESR2,ETV6,F2R,F2RL1,FAAH,FADD,FAF1,FAS,FCGR2A,FCGR3A/FCGR3B,FDXR,FGF23,…	225		Cellular Development, Hematological System Development and Function, Hematopoiesis	differentiation of mononuclear leukocytes	3.59e-25	Increased	5.472		ADA,ADAM17,AGT,AHR,ANXA1,APAF1,ARID3A,ARNTL,ATM,B2M,BATF,BCL11A,BCL11B,BCL2A1,BCL2L11,BCL3,BLNK,BMP4,BTK,C5AR1,CASP8,CBFB,CCL2,CCR7,CCR9,CD14,CD1D,CD2,CD226,CD247,Cd24a,CD27,CD28,CD38,CD3D,CD3E,CD3G,CD4,CD40,CD6,CD69,CD72,CD80,CD83,CD86,CD8A,CD8B,CDKN1B,CDKN2A,CEBPA,CHRD,CIITA,CISH,CLCF1,CR2,CSF1R,CSF2RB,CST3,CTLA4,CXCR4,CXCR5,DCK,DCLRE1C,DEF6,DLL1,DNASE2,DNMT1,E2F1,EGR2,ESR1,EXTL1,EZR,FADD,FCGR2…	258		Cancer	metastasis	1.06e-22	Increased	2.602		ABCC3,ACP5,ACTA2,ADAM17,AGR2,AHR,AKAP12,ALCAM,ALK,ALPL,ANPEP,ANXA1,APOE,ARHGDIG,ASGR1,ATF3,BIRC5,BRCA1,CAPG,CASP1,CASP3,CASP8,Ccl2,CCL2,CCND1,CCR4,CCR7,CD226,CD28,CD40,CD44,CD80,CD86,CD9,CD97,CDCA7L,CDH1,CDKN1A,CDKN2A,Clca1/Clca2,CLCN3,CLDN4,CNN1,COL18A1,CPA4,CRYZ,CSF1R,CST3,CST7,CTHRC1,CTSB,CXCL2,CXCL3,CXCL6,CXCR4,CYBB,DLGAP5,DLX2,DUSP4,DUSP6,E2F3,EBI3,EDNRB,EIF4A1,EPB41L3,EPCAM,EPHA1,ERBB4,ESR1…	259		Cell Morphology	morphology of blood cells	1.07e-28				ABCB1,Abcb1b,ADAR,AHR,APOE,ATM,B3GNT5,B4GALT1,BACH2,BATF,BBC3,BCL11B,BCL2L11,BLNK,BMF,C3,Ccl2,Ccl7,CCR6,CCR9,CD247,CD274,CD28,CD3E,CD4,CD40,CD5,CD5L,CD84,CD8A,CD8B,CDKN2A,CEBPE,CNTF,CP,CSF1R,CSF3R,CTSD,CTSZ,CXCL11,CYTIP,DCLRE1C,DNASE2,EBI3,ELOVL4,EPB42,FAIM3,FCER1G,FCGR2B,FES,FGR,HBA1/HBA2,HBB,HCK,HEXB,HFE2,HGF,HLA-A,HLA-DQA1,HLA-DQB1,HLA-G,ICAM1,IL10,IL18,IL1RN,IL2RB,IL2RG,IL4R,IL7R,INPP5D,IRF1,…	151
Cell Death and Survival	apoptosis of mononuclear leukocytes	2.16e-21		-1.17		ADA,ADRB1,AHR,AIMP1,APOE,APP,Art2b,ATM,AURKB,BAX,BCL11A,BCL2A1,BCL2L11,BCL3,BID,BLNK,BMP4,BRCA1,BTK,CASP1,CASP3,CASP6,CASP7,CASP8,CCDC86,Ccl2,CCL4,CCNB1,CD2,CD22,CD247,Cd24a,CD27,CD274,CD38,CD40,CD44,CD5,CD80,CD9,CDK2,CDKN1A,CDKN1B,CHEK1,CHEK2,CHI3L1,CIITA,COL1A1,CORO1A,CXCR4,DCK,DHX58,DOCK8,DUSP4,E2F1,EIF2AK2,EIF4E,EZR,FADD,FAS,FCGR1A,FCGR2B,FCGR3A/FCGR3B,FOS,FOXO3,Gm21596/Hmgb1,GPR132,GZMB,HIF1…	177		Inflammatory Response	inflammation of body cavity	4.03e-25	Decreased	-2.228		A2M,ABCA1,ABCB4,ABCC2,ABCC4,ACE,ACTB,ADA,ADAM17,ADD2,ADIPOQ,ADORA1,AGR2,AGT,Agtr1b,AHR,AMPD3,ANGPT1,ANXA1,ANXA7,APOE,APRT,ARG1,ATF3,B2M,BAX,BCL2L11,BID,BIN3,BIRC5,BMF,C1QA,C3,C4A/C4B,C5AR1,CARD9,CASP1,CASP3,CASP7,CAV1,CAV3,CBS/LOC102724560,Ccl2,CCL2,CCL21,CCL22,CCL3L3,CCL4,CCL5,Ccl6,CCR7,CD14,CD1D,CD2,Cd24a,CD28,CD300LF,CD4,CD44,CD55,CD72,CD80,CD86,CD8A,CDH1,CDH11,CDK2,CDKN1A,CEBPA,CEBPE,CFB,CFH,…	307		Cancer	advanced tumor	1.07e-22	Increased	2.602		ABCB1,ABCC3,ACP5,ACTA2,ADAM17,AGR2,AHR,AKAP12,ALCAM,ALDH1A2,ALK,ALPL,ANPEP,ANXA1,ANXA8/ANXA8L1,APOE,ARHGDIG,ASGR1,ATF3,AVPR2,BIRC5,BRCA1,CAPG,CASP1,CASP3,CASP8,Ccl2,CCL2,CCND1,CCR4,CCR7,CD226,CD28,CD40,CD44,CD80,CD86,CD9,CD97,CDCA7L,CDH1,CDKN1A,CDKN2A,CFH,Clca1/Clca2,CLCN3,CLDN4,CMTM4,CNN1,COL18A1,CPA4,CRYZ,CSF1R,CST3,CST7,CTHRC1,CTSB,CXCL2,CXCL3,CXCL6,CXCR4,CYBB,DAB2,DHTKD1,DLGAP5,DLX2,DUSP4,DUS…	282		Connective Tissue Disorders, Immunological Disease, Inflammatory Disease, Skeletal and Muscular Disorders	rheumatoid arthritis	1.11e-28		0		ABCB1,ADA,ADCY8,ADIPOQ,AIF1,ALAS2,ALB,ALOX12,ALPL,ANG,ANXA1,APOE,ARG1,ATM,BDNF,BIRC5,BLNK,BTC,C15orf27,C1QA,C2,C4A/C4B,CCL17,CCL19,Ccl2,CCL2,CCL21,CCL4,CCL5,Ccl6,Ccl7,Ccl9,CCR6,CD244,CD247,CD274,CD28,CD3D,CD4,CD40,CD6,CD68,CD69,CD74,CD80,CD83,CD86,CD97,CDH1,CDH11,CFB,CLEC4A,CLEC4D,CLEC4E,CNR1,CNR2,COL11A2,CSF3R,CTSB,CTSC,CXCL10,CXCL13,CXCL16,CXCR1,CXCR4,CYP2B6,DDR1,DHODH,DNASE2,DOK6,DUSP2,EPHX2,F…	217
Cell Death and Survival	apoptosis of lymphocytes	2.28e-21		-1.139		ADA,ADRB1,AHR,AIMP1,APOE,Art2b,ATM,AURKB,BAX,BCL11A,BCL2A1,BCL2L11,BCL3,BID,BLNK,BMP4,BRCA1,BTK,CASP1,CASP3,CASP6,CASP7,CASP8,CCDC86,Ccl2,CCL4,CCNB1,CD2,CD22,CD247,Cd24a,CD27,CD274,CD38,CD40,CD44,CD5,CD80,CD9,CDK2,CDKN1A,CDKN1B,CHEK1,CHEK2,CHI3L1,CIITA,COL1A1,CORO1A,CXCR4,DCK,DHX58,DOCK8,DUSP4,E2F1,EIF2AK2,EIF4E,EZR,FADD,FAS,FCGR1A,FCGR2B,FCGR3A/FCGR3B,FOS,FOXO3,Gm21596/Hmgb1,GPR132,GZMB,HIF1A,HL…	173		Cardiovascular Disease	arteriosclerosis	5.63e-25	Increased	2.665		AADAT,ABCA1,ABCB1,ABCC9,ABCG1,ACAT2,ACE,ADA,ADAMTS7,ADARB2,ADIPOQ,ADORA1,ADRA2B,ADRA2C,ADRB1,ADRB3,AGPAT5,AGT,AHR,ALDH5A1,ALOX15,ANGPTL3,ANKRD29,APOA5,APOBEC1,APOE,AR,ARG2,ASTN2,ATM,BIRC3,CACNA1C,CACNA1D,CACNA1F,CACNA1S,CACNB3,CACNB4,CAV1,CBS/LOC102724560,Ccl2,CCL2,CCL3L3,CD14,CD1D,CD40,CD44,CD55,CDKN1A,CLIC5,CNR1,CNTN6,COL18A1,COL2A1,COMT,CSMD1,CST3,CTSS,CTSV,CX3CR1,CXCL10,CXCL16,CXCL2,CXCR6,CYP…	227		Cell Death and Survival	cell viability	1.3e-22	Increased	5.98	bias	ABCB1,Abcb1b,ABCB4,ABCC3,ABCG2,ACE,ACER2,ACSL5,ACTL6A,ADAM17,ADIPOQ,ADORA1,AEN,AK5,ALK,ALKBH3,ALOX12,AMH,AMIGO2,ANGPT1,ANKS1B,APLF,APLN,APOD,APOE,ATF5,ATG12,ATG7,ATM,ATP7B,AURKA,AURKB,BARD1,BCL2A1,BCL2L11,BCL3,BCL6,BDNF,BID,BIRC5,BMP4,BMP6,BNIP3,BRCA1,BRCA2,BTC,BTK,BTLA,C11orf31,C1QTNF4,C3,C5AR2,CA9,CACNB3,CADM1,CAMK1G,CAMK2B,CAMK2D,CAMK4,CASP1,CASP3,CASP6,CASP7,CASP8,CBFB,CCL2,CCL21,CCL4,CCL5,CC…	399		Cell-To-Cell Signaling and Interaction, Hematological System Development and Function	response of lymphocytes	1.23e-28	Increased	2.866		ADA,AHR,BCL2L11,C5AR1,CASP1,CCL19,Ccl2,CCL2,CCL21,CCR6,CD180,CD1D,CD200R1,CD274,CD28,CD3E,CD4,CD40,CD6,CD80,CD83,CD86,CD8A,CH25H,CLEC7A,CTSS,CXCL11,CYP7B1,DAPP1,DOCK8,EBI3,FCGR2A,FCGR2B,GZMB,HAVCR2,HLA-DQB1,HMOX1,ICAM1,ICOS,IL10,IL10RA,IL12B,IL12RB2,IL18,IL1B,IL1R1,IL21R,IL7R,ITK,Klra4 (includes others),KLRB1,LAG3,LAX1,LCP2,LIF,LTB,LYN,MSR1,NCR1,NCR3,NFIL3,NOS2,OASL,PDCD1,PLAUR,PON1,POSTN,PSMB10,…	88
Cell-To-Cell Signaling and Interaction, Cellular Movement	recruitment of cells	2.28e-21	Increased	5.989		ADAM17,ADIPOQ,AGT,AHR,ALOX5AP,ANXA1,AOC3,APOE,APP,ARRB2,ATG16L1,B4GALT1,C3,C4A/C4B,C5AR1,CAMP,CARD9,CASP1,Ccl2,CCL2,CCL20,CCL21,CCL22,CCL24,CCL3L3,CCL4,Ccl6,Ccl7,CCR3,CCR4,CCR6,CCR7,CD14,CD19,CD40,CD44,CD63,CD8A,CD93,CHI3L1,CLEC4E,CLEC7A,CMKLR1,CNR2,CSF1R,CSF2RB,CTSC,CX3CR1,CXCL10,CXCL11,CXCL13,CXCL16,CXCL2,CXCL3,CXCR2,CXCR3,CXCR4,CYP1A1,DPP4,ENG,ENTPD1,F2RL1,FCER2,FCGR2A,FCGR2B,FCGR3A/FCGR3B,FOS…	173		Cellular Development, Hematological System Development and Function, Hematopoiesis, Lymphoid Tissue Structure and Development	development of leukocytes	6.1e-25	Increased	4.942		ABCG1,ADA,ADAM17,ADM,AHR,ALOX15,ANXA1,APAF1,ATM,B2M,BATF,BAX,BCL11A,BCL11B,BCL2A1,BCL2L11,BCL3,BIRC5,BLNK,BMP4,BRCA1,BST1,BTK,C5AR1,CASP1,CASP8,CBFB,CCND1,CCR7,CCR9,CD1D,CD2,CD226,CD244,CD247,Cd24a,CD28,CD3D,CD3E,CD3G,CD4,CD5,CD6,CD69,CD80,CD83,CD86,CD8A,CD8B,CD9,CDK2,CDKN1A,CDKN1B,CDKN2A,CEBPA,CHEK1,CHRD,CIITA,CISH,CLEC11A,CNR2,CR2,CSF1R,CSF2RA,CSF2RB,CSF3R,CTLA4,CXCL11,CXCR4,DCK,DCLRE1C,DEF6,DG…	276		Cellular Development, Hematological System Development and Function, Hematopoiesis	differentiation of mononuclear leukocytes	1.31e-22	Increased	6.069		ADA,ADAM17,AGT,AHR,ANXA1,ARNTL,ATM,BACH2,BATF,BCL11A,BCL11B,BCL2A1,BCL2L11,BCL3,BCL6,BLK,BLNK,BMP4,BTK,C5AR1,CADM1,CASP8,CBFB,CCL2,CCR7,CCR9,CD14,CD1D,CD2,CD226,CD247,CD27,CD28,CD3D,CD3E,CD3G,CD4,CD40,CD6,CD69,CD72,CD80,CD83,CD86,CD8A,CD8B,CDKN2A,CIITA,CISH,CLCF1,CSF1R,CST3,CXCR4,DCLRE1C,DNASE2,ESR1,EZR,FADD,FCGR2B,FLT3,FOS,FOXO1,FZD8,FZD9,GPR68,GREM1,HAVCR2,HDAC9,HGF,HLA-DOA,HLA-G,HMGA1,Hmgb3,HR…	201		Cardiovascular Disease	atherosclerosis	2.51e-28		1.267		AADAT,ABCA1,ABCB1,ABCG1,ACAT2,ADA,ADIPOQ,ADORA1,ADRA2C,ADRB1,ADRB3,AGT,AHR,ALOX15,ANGPTL3,APOA4,APOB,APOBEC1,APOE,ASIC2,ASTN2,ATM,BIRC3,BMP7,CACNA1C,CACNA1E,CACNA1S,CACNB3,Ccl2,CCL2,CCL3L3,CD14,CD1D,CD40,CD44,CNR1,COL18A1,COMT,CSMD1,CTSS,CTSV,CX3CR1,CXCL10,CXCL16,CXCR6,DDR1,EDN1,ELN,EPHX2,ESR2,F10,FADS1,FLT3,FOLR1,FOS,FOSB,FOXC2,FUT7,GABRA1,GABRA2,GABRA3,GABRB2,GPX1,GREM1,GRIN2B,GRIN3A,GZMB,HBA1/…	159
Cellular Function and Maintenance	ion homeostasis of cells	2.32e-21	Increased	2.874		A2M,ABCC2,ABCC3,ADA,ADAMTS1,ADCY6,ADIPOQ,ADRA1A,ADRA1B,ADRBK1,AGT,ANXA1,ANXA2,ANXA7,APOE,APP,ATP1A2,ATP1A3,ATP1A4,ATP1B1,ATP1B2,ATP2B3,ATP6V1B2,ATP7B,BAX,BMP6,BTK,C1QTNF1,C3,C4A/C4B,C5AR1,CA2,CACNA1G,CACNB3,CACNG1,CALCB,CAMP,CASP1,CASR,CAV3,Ccl2,CCL2,CCL20,CCL21,CCL22,CCL24,CCL3L3,CCL4,Ccr2,CCR3,CCR4,CCR6,CCR7,CCR9,CD101,CD19,CD2,CD22,CD244,CD247,Cd24a,CD300A,CD38,CD40,CD5,CD7,CD8A,CDK5R1,CHRM3,C…	255		Cellular Development, Hematological System Development and Function, Hematopoiesis, Lymphoid Tissue Structure and Development	development of lymphocytes	6.43e-25	Increased	4.767		ABCG1,ADA,ADAM17,AHR,ANXA1,APAF1,ATM,B2M,BATF,BAX,BCL11A,BCL11B,BCL2A1,BCL2L11,BCL3,BIRC5,BLNK,BMP4,BRCA1,BST1,BTK,C5AR1,CASP1,CASP8,CBFB,CCND1,CCR7,CCR9,CD1D,CD2,CD226,CD244,CD247,Cd24a,CD28,CD3D,CD3E,CD3G,CD4,CD5,CD6,CD69,CD80,CD83,CD86,CD8A,CD8B,CDK2,CDKN1A,CDKN1B,CDKN2A,CEBPA,CHEK1,CHRD,CIITA,CISH,CLEC11A,CNR2,CR2,CSF3R,CTLA4,CXCR4,DCK,DCLRE1C,DEF6,DGKZ,DLL1,DNASE2,DNMT1,DNTT,DOK1,DOK2,E2F1,E…	263		Cancer	advanced malignant tumor	1.45e-22	Increased	2.602		ABCB1,ABCC3,ACP5,ACTA2,ADAM17,AGR2,AHR,AKAP12,ALCAM,ALDH1A2,ALK,ALPL,ANPEP,ANXA1,ANXA8/ANXA8L1,APOE,ARHGDIG,ASGR1,ATF3,AVPR2,BIRC5,BRCA1,CAPG,CASP1,CASP3,CASP8,Ccl2,CCL2,CCND1,CCR4,CCR7,CD226,CD28,CD40,CD44,CD80,CD86,CD9,CD97,CDCA7L,CDH1,CDKN1A,CDKN2A,CFH,Clca1/Clca2,CLCN3,CLDN4,CMTM4,CNN1,COL18A1,CPA4,CRYZ,CSF1R,CST3,CST7,CTHRC1,CTSB,CXCL2,CXCL3,CXCL6,CXCR4,CYBB,DAB2,DHTKD1,DLGAP5,DLX2,DUSP4,DUS…	281		Cell Morphology	abnormal morphology of cells	7.4e-28				AADAT,ABCA1,ABCA2,ABCB1,Abcb1b,ABCB4,ABCG1,ACSBG1,ADA,ADAM17,ADAR,ADIPOQ,AGR2,AHR,ALDH1A2,ALPL,APOE,AQP12A/AQP12B,ARG1,ARHGEF9,ARNTL,ARSB,ATF3,ATM,ATP1B2,ATP2B2,ATP6V0D2,B3GNT5,B4GALT1,BBC3,BCL11B,BCL2L11,BDNF,BID,BLNK,BMF,BMP7,C1QA,CADM1,CALB1,CAV3,Ccl2,CCR6,CCR9,CD247,CD274,CD28,CD3E,CD4,CD44,CD5,CD5L,CD68,CD84,CD86,CD8A,CD8B,CDC25B,CDH23,CDKN2A,CEBPE,CFH,CHRNA1,CHSY1,CIDEC,CIRBP,CISH,CKB,CKMT1…	343
Cancer	Cancer	2.43e-21		-0.097		4921501E09Rik,A2M,AAAS,AASDHPPT,AATF,AATK,ABAT,ABCA1,ABCA13,ABCA2,ABCA7,ABCB1,ABCB4,ABCC2,ABCC3,ABCC4,ABCC5,ABCC8,ABCD2,ABCE1,ABCG1,ABCG4,ABHD1,ABHD17C,ABHD3,ABI3,ABT1,ACACA,ACAD9,ACE,ACE2,ACKR2,ACKR3,ACOT7,ACOX3,ACOXL,ACPP,ACSBG1,ACSL1,ACSL4,ACSL5,ACSS1,ACSS2,ACSS3,ACTB,ACTC1,ACTG1,ACTG2,ACTN1,ACTN2,ACTR2,ACTR3,ACVR1C,ADA,ADAM17,ADAM19,ADAM23,ADAMTS1,ADAMTS12,ADAMTS18,ADAMTS2,ADAMTS9,ADAMTSL3,AD…	3470		Cancer	metastasis	8.99e-25	Increased	2.964		ABCC3,ACKR3,ACP5,ACTA2,ACTB,ADAM17,ADM,AFAP1L1,AGR2,AHR,ALCAM,ALPL,ANGPTL4,ANPEP,ANXA1,ANXA7,APOE,AQP1,AR,ARF6,ARHGDIG,ARRB2,ATF3,ATIC,B2M,BAX,BIRC5,BRCA1,CAPG,CASP1,CASP3,CASP8,CAV1,CCK,Ccl2,CCL2,CCND1,CCR7,CD226,CD248,CD276,CD28,CD40,CD44,CD80,CD86,CD9,CD97,CDC25A,CDCA7L,CDH1,CDH6,CDK5,CDKN1A,CDKN2A,CDKN2C,Clca1/Clca2,CLCN3,CLDN4,CNN1,COL18A1,COLEC12,CPA4,CRYZ,CSF1R,CST3,CST7,CTHRC1,CTLA4,CTSB,…	334		Cellular Development, Hematological System Development and Function, Hematopoiesis, Lymphoid Tissue Structure and Development	development of lymphocytes	1.64e-22	Increased	5.706		ABCG1,ADA,ADAM17,AHR,ANXA1,ATM,BATF,BCL11A,BCL11B,BCL2A1,BCL2L11,BCL3,BCL6,BIRC5,BLK,BLNK,BMP4,BRCA1,BST1,BTK,C5AR1,CADM1,CASP1,CASP8,CBFB,CCND1,CCR7,CCR9,CD1D,CD2,CD226,CD244,CD247,CD28,CD3D,CD3E,CD3G,CD4,CD5,CD6,CD69,CD80,CD83,CD86,CD8A,CD8B,CDKN1A,CDKN2A,CIITA,CISH,CLEC11A,CNR2,CSF3R,CXCR4,DCLRE1C,DNASE2,DNTT,DOK1,EPHA1,EZH2,F5,FADD,FCER1G,FCGR2A,FCGR2B,FLT3,FOS,FOXO1,FZD8,GNRH1,HAVCR2,HLA-DOA…	205		Inflammatory Response	inflammation of large intestine	8.28e-28		-1.075		ABCB1,ABCB4,AGR2,AHR,ALB,ALOX12,ANXA1,APOA4,ATM,BATF,C3,CASP1,Ccl2,CCL2,CCL3L3,CD274,CD40,CD44,CD69,CD80,CD86,CEBPE,CFB,CFH,CKB,CKMT1A/CKMT1B,CSF1R,CXCL10,EBI3,EDN1,EMR1,ESR2,F10,F2RL1,FUT7,GCNT3,GPX1,GPX2,HGF,HPGD,HSD11B1,HTR7,ICAM1,IL10,IL10RA,IL10RB,IL12B,IL18,IL1B,IL1R1,IL1RN,IL2RG,ITGB7,ITGB8,JAK2,JAK3,LCN2,LTB,LY96,MC2R,MMP7,MMP9,MS4A1,MST1,NCF1,NCF4,NFIL3,NLRP3,NLRP6,NOD2,NOS2,NRG4,OPRK1,P…	103
Hematological System Development and Function, Humoral Immune Response, Tissue Morphology	quantity of B lymphocytes	2.58e-21	Increased	2.27		ACKR3,AHR,AICDA,APOE,APP,ARHGDIA,ARHGDIB,ARID3A,ARNTL,ATM,B3GNT5,BANK1,BAX,BCL2A1,BCL2L11,BCL3,BCLAF1,BLNK,BST1,BTK,C3,CAMP,CASP8,CCR6,CCR7,CCR9,CD180,CD19,CD22,Cd24a,CD27,CD274,CD38,CD40,CD80,CD84,CDH17,CDKN1A,CEBPB,CEBPE,Cmah,CNR2,CXCL13,CXCR2,CXCR4,DAPP1,DCK,DCLRE1C,DOCK8,ESR1,ESR2,FAS,FCER1G,FCGR1A,FCGR2A,FCGR2B,FES,FLT3,FOS,FZD9,GADD45G,GAPT,GJA1,GNA13,H2AFX,HCLS1,HGF,HIF1A,ICOS,IGF2,IKBKG,I…	168		Infectious Disease	Parasitic Infection	1.56e-24	Decreased	-3.344		ABAT,ADRA1A,ADRA1B,ADRA1D,ADRA2B,ADRA2C,ADRB1,ALDH5A1,APOE,AQP9,B2M,BATF3,BCL2A1,BCL3,C3,C4A/C4B,C5AR1,Ccl2,Cd24a,CD28,CD4,CD40,CD44,CFB,CHRM3,CIITA,CISH,CXCR4,DHFR,EBI3,EIF2AK2,FCER1A,FCER1G,FCGR2A,FCGR2B,GBP2,GZMA,HBA1/HBA2,HBB,HDAC9,HMOX1,ICAM1,Ifi47,IFNAR1,Igtp,IL10,IL10RA,IL12A,IL13RA1,IL18,IL1RL1,IL21,IL31RA,IL4R,IL6,IRF8,Irgm1,ITGB7,ITK,ITPKB,KCNA5,KCNH2,LGALS3,LTB,Mcpt1,MYD88,NCR3,NLRP3,N…	102		Cell-To-Cell Signaling and Interaction, Hematological System Development and Function	response of lymphocytes	1.66e-22	Increased	3.248		ADA,AHR,BCL2L11,C5AR1,CASP1,CASP3,CCL19,Ccl2,CCL2,CCL21,CCR6,CD180,CD1D,CD200R1,CD28,CD3E,CD4,CD40,CD6,CD80,CD83,CD86,CD8A,CH25H,CLEC7A,CTSS,CXCL11,CYP7B1,DAPP1,DOCK8,EBI3,FADD,FCGR2A,FCGR2B,FOXO1,GZMB,HAVCR2,HMOX1,ICAM1,ICOS,IL10RA,IL12RB2,IL18,IL1B,IL1R1,IL21R,IL6,IL7R,ITK,ITPKB,Klra4 (includes others),KLRB1,LAG3,LAX1,LCP2,LIF,LTB,LYN,MSR1,NCR1,NCR3,NFIL3,NOS2,OASL,PDCD1,PGAP3,PIK3R1,PLAUR,Pmai…	92		Immunological Disease	allergy	1.39e-27		1.592		ABCA1,ADAM17,ADIPOQ,ADRA1D,ADRA2C,ADRB1,ADRB3,ALB,ANXA1,ARG1,ATM,B4GALT1,BCL11B,C1S,C3,CAPG,CASP1,CCL17,CCL21,CCL22,CCL4,CCL5,CCR6,CD2,CD274,CD28,CD300LF,CD40,CD44,CD74,CISH,CNR1,CORO1A,CSF2RA,CST6,CTSS,CTSV,CXCR4,CYSLTR1,CYTIP,DUSP10,DUSP2,ECM1,F2RL1,FADS2,FCER1G,FCGBP,FCGR1A,FCGR2A,FCGR2B,FGR,FUT7,GADD45A,GPD1,GSN,GZMB,HAVCR2,HBB,HCK,HLA-DQA1,HLA-DQB1,HLA-DRA,HLA-E,HMGCR,HMGCS2,HTR2A,HTR2B,ICAM…	144
Inflammatory Response	inflammation of body cavity	2.78e-21	Decreased	-2.83		A2M,ABCA1,ABCB4,ABCC2,ABCC4,ACE,ACTB,ADA,ADAM17,ADIPOQ,ADORA1,AGT,AHR,AMPD3,AMY2B,ANXA1,ANXA7,APOA2,APOE,APRT,ARG1,ARHGDIA,BAX,BCL2L11,BID,BIRC5,C3,C4A/C4B,C5AR1,CAMP,CARD9,CASP1,CASP3,CASP7,CAV3,Ccl2,CCL2,CCL21,CCL22,CCL3L3,CCL4,Ccl6,CCR4,CCR7,CD14,CD19,CD1D,CD2,Cd24a,CD274,CD300LF,CD44,CD80,CD86,CD8A,CDH1,CDK2,CDKN1A,CEBPB,CEBPE,CFB,CFH,CHRM3,CHRNA2,CHRNB1,CHRND,CHRNE,CIITA,CLEC4D,CLEC7A,CMKLR1…	299		Cell Death and Survival	apoptosis of mononuclear leukocytes	1.83e-24		0.111		ADA,ADRB1,AHR,APOE,Art2b,ATM,AURKB,BAX,BCL11A,BCL11B,BCL2A1,BCL2L11,BCL3,BID,BLNK,BMF,BMP4,BRCA1,BTK,CASP1,CASP3,CASP4,CASP6,CASP7,CASP8,CAV1,CCDC86,CCL19,Ccl2,CCL4,CCL5,CCNB1,CD2,CD22,CD247,Cd24a,CD27,CD28,CD38,CD3E,CD4,CD40,CD44,CD5,CD80,CD9,CDK2,CDKN1A,CDKN1B,CDKN2A,CHEK1,CHEK2,CIITA,COL1A1,CORO1A,CR2,CTLA4,CXCR4,DCK,DHX58,DLL1,DOCK8,E2F1,EIF2AK2,EZR,FADD,FAIM3,FASLG,FCER1A,FCGR1A,FCGR2B,FCGR3…	182		Cellular Development, Hematological System Development and Function, Hematopoiesis, Lymphoid Tissue Structure and Development	development of mononuclear leukocytes	1.73e-22	Increased	5.655		ABCG1,ADA,ADAM17,AHR,ANXA1,ATM,BATF,BCL11A,BCL11B,BCL2A1,BCL2L11,BCL3,BCL6,BIRC5,BLK,BLNK,BMP4,BRCA1,BST1,BTK,C5AR1,CADM1,CASP1,CASP8,CBFB,CCND1,CCR7,CCR9,CD1D,CD2,CD226,CD244,CD247,CD28,CD3D,CD3E,CD3G,CD4,CD5,CD6,CD69,CD80,CD83,CD86,CD8A,CD8B,CDKN1A,CDKN2A,CIITA,CISH,CLEC11A,CNR2,CSF3R,CXCL11,CXCR4,DCLRE1C,DNASE2,DNTT,DOK1,EPHA1,EZH2,F5,FADD,FCER1G,FCGR2A,FCGR2B,FLT3,FOS,FOXO1,FZD8,GNRH1,HAVCR2,…	206		Cell Death and Survival, Cellular Compromise	cytotoxicity of cells	1.64e-27	Increased	5.549		ADIPOQ,CASP1,CCL2,CCL5,CD1D,CD2,CD226,CD244,CD247,CD27,CD28,CD300A,CD44,CD5,CD6,CD69,CD74,CD96,CORO1A,CYBB,DOCK8,FCER1G,FCGR1A,FCGR2A,FCGR3A/FCGR3B,FERMT3,FGR,FOS,GRIN2B,GZMA,GZMB,HAVCR2,HCK,HLA-A,HLA-E,HLA-G,ICAM1,ICOS,IFNGR2,IL10,IL12B,IL12RB2,IL18,IL21R,ITGAL,ITGAM,ITGB2,ITK,Klra4 (includes others),KLRB1,KLRC1,KLRD1,Klrk1,LAIR1,LAT,LCK,LYN,Mt1,NCR1,NCR3,NGF,NOS2,PLCG2,PLTP,PRF1,PRKCA,PRKCQ,PTK…	94
Free Radical Scavenging	metabolism of reactive oxygen species	3.12e-21	Increased	3.004		AATF,ABCA1,ABCB1,ACTB,ADIPOQ,ADRBK1,AGT,AHR,AHSP,AIFM1,ANXA1,APLN,APOE,APP,ARG1,ARHGDIA,ARHGDIB,ATG16L1,ATPIF1,BAX,BID,BMP2,BRCA1,C3,C5AR1,CAMP,CARD9,CASP3,CASP8,CCL4,CCR3,CD14,CD40,CD44,CDKN1A,CEBPE,CFB,CFH,CLCN3,CLEC7A,CLIC1,COL18A1,COX5B,CST3,CTH,CXCL14,CYB5R4,CYBA,CYBB,CYCS,CYP1A1,CYP2E1,DCN,DDIT4,DHCR24,DHODH,DOK4,DUOXA1,E2F1,EEF1A2,ENTPD1,ESR2,ETV6,F2R,F2RL1,FAAH,FADD,FAF1,FAS,FCGR2A,FCGR3A…	232		Humoral Immune Response, Protein Synthesis	quantity of IgG	3.04e-24	Increased	2.605		ARID3A,ARNTL,ATF3,ATM,B2M,B3GNT5,BANK1,BATF,BCL2L11,BCL3,BLNK,BST1,BTK,C1QTNF3,Ccl2,CCR6,CCR7,CD180,CD1D,CD22,CD28,CD37,CD40,CD69,CD80,CD83,CD84,CD86,CDH17,CDKN1A,CIITA,CLEC4D,CLEC4E,Cmah,CR2,CSF2RB,CTSS,CXCL10,DAPP1,DLK1,DOCK8,ESR1,FAIM3,FASLG,FCER1G,FCGR1A,FCGR2B,FCRLB,GADD45A,GAPT,H2AFX,HOXC4,HRH1,ICOS,IKZF3,IL10,IL13RA1,IL21,IL21R,IL2RB,IL2RG,IL4R,IL6,ITGB2,ITPKB,JAK3,LAX1,LCK,LDLR,LGALS3,LTB…	126		Hematological System Development and Function, Tissue Morphology	quantity of CD4+ T-lymphocytes	1.86e-22	Increased	3.019		ANPEP,APOE,ATM,BATF,BCL2L11,BMF,Ccl2,CCL5,CCR6,CCR7,CD247,CD28,CD3D,CD4,CD40,CD5,CD69,CD83,CD84,CD8A,CDKN2A,CIITA,CORO1A,CTSV,CXCL10,DCLRE1C,DOCK8,ENTPD7,ESR1,ESR2,GPR83,GRAP,HLA-A,ICOS,IL13RA1,IL17RA,IL21R,IL2RB,IL2RG,IRF1,ITGAM,ITGB2,ITGB7,ITK,JAK3,LAG3,LAIR1,LAT,LCK,LCP2,MMP19,Mt1,NOD2,NPY1R,PIK3CD,PRF1,PRKCQ,PTPN2,PTPN6,PTPRC,RASGRP1,RHBDF2,RHOH,RUNX1,SELPLG,SEMA4D,SLA,SLAMF6,SPI1,TBX21,THBS1…	78		Free Radical Scavenging	metabolism of reactive oxygen species	2.59e-27	Increased	3.267		ABCA1,ABCB1,ABCG2,ADIPOQ,ADRA1D,AGT,AHR,AHSP,AKR1B1,ALB,ANXA1,APLN,APLNR,APOA4,APOE,ARG1,BBC3,BID,BNIP3,C3,C5AR1,CALB1,CARD9,CASP8,CCL4,CCL5,CD14,CD28,CD40,CD44,CEBPE,CFB,CFH,CLCN3,CLEC7A,COL18A1,CRYAA/LOC102724652,CRYAB,CXCR1,CYB5R4,CYBA,CYBB,CYP1A1,CYP2E1,DDIT4,DHCR24,DHODH,DUOXA1,DUOXA2,EDN1,ENDOG,ESR2,ESRRG,F2RL1,FAIM3,FCGR2A,FCGR3A/FCGR3B,FGR,FLT3,FNTB,FOS,FTH1,GGT1,GPX1,GRN,GSN,GZMA,GZMB,GZ…	166
Cellular Function and Maintenance, Hematological System Development and Function	function of macrophages	3.25e-21				AHR,ANPEP,APOE,ATG16L1,ATM,BCL3,BIRC3,CAPG,CARD9,CASP8,Ccl2,CCL2,CCR6,CD14,CD9,CEBPB,CLCN2,CLCN3,CLEC4E,CLEC7A,CNR2,CSF1R,CXCL10,CYBB,DOK1,DOK2,DUSP4,FCER1G,FCER2,FCGR1A,FCGR2A,FCGR2B,FES,FGR,FOS,GPR68,GRN,GSN,HCK,HNRNPD,ICAM1,IFNAR1,IL10,IL13RA2,IL18,IL1B,IL4R,IL6,IRAK2,IRAK4,IRF1,ITGAM,LCP1,LGALS3,LGMN,LTB4R,LY96,LYN,MMP12,MSR1,MST1,MST1R,Mt1,MYD88,NCEH1,NFKB1,NLRP3,NOD2,NOS2,P2RY6,PARP1,PCTP,P…	102		Cancer	Cancer	3.07e-24		0.097		A2M,A4GALT,AAAS,AACS,AADAT,AATK,ABAT,ABCA1,ABCA2,ABCA4,ABCB1,ABCB4,ABCC2,ABCC3,ABCC4,ABCC5,ABCC8,ABCC9,ABCD2,ABCG1,ABCG2,ABCG4,ABHD1,ABHD3,ABHD8,ABI3,ABR,ACACA,ACADS,ACAT2,ACE,ACE2,ACER2,ACKR2,ACKR3,ACOX3,ACP5,ACPP,ACPT,ACSL1,ACSL4,ACSL5,ACSM1,ACSM5,ACSS1,ACSS2,ACSS3,ACTA2,ACTB,ACTG1,ACTG2,ACTR2,ACTR3,ACVR1C,ADA,ADAM17,ADAM19,ADAMTS14,ADAMTS2,ADAMTS4,ADAMTS7,ADAMTS9,ADAMTSL3,ADAMTSL4,ADARB1,ADARB…	3431		Cell-mediated Immune Response, Cellular Movement, Hematological System Development and Function, Immune Cell Trafficking	cell movement of T lymphocytes	3.41e-22	Increased	4.209		ACKR2,ADAM17,AGT,AOC3,BACH2,BATF,BCL11B,C3,C6,CCL17,CCL19,Ccl2,CCL2,CCL21,CCL22,CCL3L3,CCL4,CCL5,CCR4,CCR6,CCR7,CCR9,CD28,CD40,CD44,CD69,CD80,CD86,COL1A1,COL4A3,CTSS,CTSV,CXCL10,CXCL11,CXCL16,Cxcl9,CXCR3,CXCR4,CYSLTR1,DOCK8,ESR2,F2RL1,FAM65B,FASLG,FN1,FOXO1,FUT4,FUT7,FYB,GNRH1,HGF,HLA-A,ICAM1,ICOS,IL16,IL17C,IL17RA,IL18BP,IL1B,IL6,INPP5D,ITGA4,ITGA6,ITGAE,ITGB2,ITGB7,ITK,JAK2,JAK3,KCNA3,KCNK2,LAG…	101		Molecular Transport	quantity of metal	4.68e-27		1.673		A4GALT,ACKR2,ADCYAP1R1,ADORA1,ADRB1,AGT,Agtr1b,AKR1B1,ALAS2,APOE,ATP2B2,ATP7B,BANK1,BDNF,BID,BLNK,BTK,C3,C5AR1,CACNA1C,CACNA1S,CALB1,CCL17,CCL19,CCL2,CCL21,CCL22,CCL3L3,CCL4,CCL5,CCR9,CD2,CD247,CD28,CD3E,CD5,CD8A,CHGA,CIB1,COMMD1,CP,CRYAB,CX3CR1,CXCL10,CXCL11,CXCL13,CXCR1,CXCR3,CXCR4,CYBB,CYP27B1,EDN1,EDNRA,EDNRB,ELN,EPB42,F2RL1,FCER1G,FCGR2A,FCGR3A/FCGR3B,FGF1,FGF4,FGF5,FOS,FTH1,GAL,GNA15,GNAO1,…	166
Inflammatory Response	inflammation of intestine	3.75e-21	Decreased	-2.615		ABCB1,ABCB4,ABCC4,ADAMTS12,AHR,ANXA1,ATG16L1,ATM,B3GNT6,BATF,C3,CALCB,CASP1,Ccl2,CCL2,CCL3L3,CCR9,CD274,CD40,CD44,CD80,CD86,CEACAM1,CEBPE,CFB,CFH,CKM,COL1A1,COL1A2,CSF1R,CXCL10,CXCL2,CXCL3,DRD1,EBI3,EMR1,ENTPD1,ESR2,F10,F2R,F2RL1,FAAH,FAS,FUT7,GCNT3,Gm21596/Hmgb1,GPX1,GPX2,HGF,HPGDS,HSD11B1,HTR7,ICAM1,IKBKG,IL10,IL10RA,IL10RB,IL11RA,IL13RA2,IL17C,IL18,IL1A,IL1B,IL1R1,IL1RN,IL22RA2,IL2RG,IL6,IL6R,…	144		Cancer	advanced tumor	3.23e-24	Increased	2.964		ABCB1,ABCC3,ACKR3,ACP5,ACTA2,ACTB,ADAM17,ADM,AFAP1L1,AGR2,AHR,ALCAM,ALPL,ANGPTL4,ANPEP,ANXA1,ANXA7,ANXA8/ANXA8L1,APOE,AQP1,AR,ARF6,ARHGDIG,ARRB2,ATF3,ATIC,AVPR2,B2M,BAX,BIRC5,BRCA1,C4A/C4B,CAPG,CASP1,CASP3,CASP8,CAV1,CCK,Ccl2,CCL2,CCND1,CCR7,CD226,CD248,CD276,CD28,CD40,CD44,CD80,CD86,CD9,CD97,CDC25A,CDCA7L,CDH1,CDH6,CDK5,CDKN1A,CDKN1B,CDKN2A,CDKN2C,CFH,Clca1/Clca2,CLCN3,CLDN4,CMTM4,CNN1,COL18A1,C…	363		Immunological Disease	allergy	3.83e-22		1.979		ABCA1,ADAM17,ADIPOQ,ADRA1A,ADRA1B,ADRA1D,ADRA2B,ADRA2C,ADRB1,ANXA1,ARG1,ATM,BCL11B,BCL3,BDKRB2,C1S,C3,CAPG,CASP1,CCL17,CCL21,CCL22,CCL4,CCL5,CCNA2,CCR4,CCR6,CD2,CD28,CD300LF,CD40,CD44,CD63,CISH,CNR1,CORO1A,CPNE7,CSF2RA,CST3,CST6,CTSS,CTSV,CXCR4,CYSLTR1,CYTIP,DUSP10,DUSP2,ECM1,ESR1,F2RL1,FABP5,FADS2,FASLG,FCER1G,FCGBP,FCGR1A,FCGR2A,FCGR2B,FGR,FUT7,GADD45A,GPD1,GSN,GZMB,HAVCR2,HCK,HDC,HLA-DRA,HMGCR…	159		Cell-mediated Immune Response, Cellular Movement, Hematological System Development and Function, Immune Cell Trafficking	cell movement of T lymphocytes	4.72e-27	Increased	4.01		ACKR2,ADAM17,AGT,BACH2,BATF,BCL11B,C3,C6,CCL17,CCL19,Ccl2,CCL2,CCL21,CCL22,CCL3L3,CCL4,CCL5,CCR6,CCR7,CCR9,CD274,CD28,CD40,CD44,CD69,CD80,CD86,COL4A3,CTSS,CTSV,CXCL10,CXCL11,CXCL13,CXCL16,Cxcl9,CXCR3,CXCR4,CYSLTR1,DOCK8,EGR2,ESR2,F2RL1,FAM65B,FUT7,FYB,HGF,HLA-A,ICAM1,ICOS,IL10,IL12B,IL17RA,IL18BP,IL1B,INPP5D,ITGA4,ITGB2,ITGB7,ITK,JAK2,JAK3,KCNK2,LAG3,LAT,LCP1,LTB,NLRP3,PDCD1,PIK3CD,PLCB2,PRF1,PRK…	94
Cell Death and Survival	necrosis of epithelial tissue	6.32e-21		0.862		AATF,ACE,ADAM17,ADAMTS1,ADAR,ADIPOQ,ADRBK1,AGT,AHR,AIFM1,AIMP1,ALDH1A1,ALDH3A1,ALDH3B1,AMH,APAF1,APLN,APOBEC3B,APP,AR,ARHGAP18,ASS1,ATF7,ATG7,ATM,ATP13A2,ATP1A4,AURKA,BAX,BCL2A1,BCL2L11,BID,BIRC3,BIRC5,BMP4,BMP6,BPI,CA3,CAMP,CASP1,CASP3,CASP7,CASP8,CASR,CCHCR1,CCND1,CD1D,CD40,CD44,CDH1,CDKN1A,CDKN1B,CEACAM1,CEBPB,CHEK1,Clca1/Clca2,CNP,COL18A1,COL4A3,CSF1R,CTSB,CTSS,CXCL10,CXCL3,CXCR4,CYCS,CYP2E1,…	266		Cellular Movement, Hematological System Development and Function, Immune Cell Trafficking, Inflammatory Response	chemotaxis of phagocytes	3.36e-24	Increased	6.434	bias	ADORA1,AIF1,ANGPT1,ANXA1,APOE,AQP9,B4GALT1,C3,C5AR1,C5AR2,CAMK1D,CAPG,CCL17,CCL19,CCL2,Ccl2,CCL21,CCL22,CCL3L3,CCL4,CCL5,CCND1,CCR3,CCR6,CCR7,CD28,CD38,CD4,CD69,CD9,CDKN1A,CKLF,CMKLR1,CORO1A,CSF1R,CSF2RA,CSF3R,CST3,CTSE,CX3CR1,CXADR,CXCL10,CXCL14,CXCL2,CXCL3,Cxcl3,CXCL6,CXCR1,CXCR3,CXCR4,CYBB,ELANE,ELN,F2R,FASLG,FCER1G,FCGR2A,FGR,GLRB,GRK6,GRN,GSN,HCK,HEBP1,HP,HRH1,ICAM1,IL10,IL16,IL18,IL1A,IL1B,…	155		Lipid Metabolism, Small Molecule Biochemistry	fatty acid metabolism	6.06e-22	Increased	2.266	bias	A3GALT2,A4GALT,AACS,ABAT,ABCA1,ABCA2,ABCB1,Abcb1b,ABCB4,ABCC2,ABCC3,ABCG1,ABCG2,ABCG4,ACSBG1,ACSL1,ACSL4,ACSL5,ACSM4,ACSS2,ADA,ADIPOQ,AGT,AKR1B1,ALOX12,ANGPTL3,ANKRD23,ANXA1,APLN,APOA2,APOA5,Apoc1,Apoc3,APOE,B3GALT1,B4GALT6,BDNF,BMP6,BRCA1,BTC,C1QTNF3,C5AR1,CADM1,CASP1,CASP8,CAV2,Ccl2,CCL5,CD14,CD4,CD40,CD7,CD83,CD9,CERK,CERS2,CES1,CFTR,CLEC7A,CNR1,CNTF,CNTFR,COTL1,CYP1A1,CYP2E1,CYP4A22,CYP4F3,DB…	205		Cell Death and Survival, Cellular Compromise	cytotoxicity of leukocytes	5.05e-27	Increased	5.348		ADIPOQ,CASP1,CCL2,CCL5,CD1D,CD2,CD226,CD244,CD247,CD27,CD300A,CD44,CD5,CD6,CD69,CD96,CYBB,DOCK8,FCGR1A,FCGR2A,FCGR3A/FCGR3B,FERMT3,FGR,GZMA,GZMB,HAVCR2,HCK,HLA-A,HLA-E,HLA-G,ICAM1,ICOS,IFNGR2,IL10,IL12B,IL18,IL21R,ITGAL,ITGAM,ITGB2,ITK,Klra4 (includes others),KLRB1,KLRC1,KLRD1,Klrk1,LAIR1,LAT,LCK,LYN,NCR1,NCR3,NOS2,PLCG2,PRF1,PRKCQ,PTK2B,PTPN6,PTPRC,RAB27A,SLAMF6,SOCS1,SPN,STAT1,STAT4,STX7,SYK,TA…	77
Cancer	growth of tumor	1.02e-20	Increased	3.594		ABCC4,ACVR1C,ADAMTS1,ADCYAP1R1,ADIPOQ,ADRBK1,AGT,AHCY,AHR,AICDA,AIMP1,AKR1B10,ALCAM,ANGPTL4,ANPEP,ANTXR1,ANXA1,ANXA2,AOC3,AR,AREG,ARF6,ARRB2,ATG7,ATM,AURKA,BAG1,BAI1,BCAN,BIRC5,BMP2,BMP4,BMP6,BRCA1,BTC,BTG3,BTK,CA12,CA9,CACYBP,CASP1,CASP3,CASR,Ccl2,CCL2,CCL21,CCND1,CCNE1,CD274,CD38,CD40,CD44,CD5,CD80,CD82,CDH1,CDK2,CDK4,CDKN1A,CDKN1B,CEACAM1,CENPA,CHEK1,CISD1,CLDN4,CNKSR1,CNTF,COL18A1,COL4A3,CSF1…	325		Cellular Movement, Hematological System Development and Function, Immune Cell Trafficking, Inflammatory Response	migration of phagocytes	3.51e-24	Increased	5.124		ABCA1,ADAM17,ADIPOQ,AGT,ALCAM,ANGPT1,ANXA1,ANXA2,AOC3,APOE,AR,C3,CCL17,CCL19,CCL2,Ccl2,CCL21,CCL22,CCL3L3,CCL4,CCL5,Ccl9,CCND1,CCR7,CD209,CD38,CD40,CD44,CD80,CD86,CDH1,CEBPE,CLEC11A,CLEC4M,CMKLR1,COL1A1,CSF1R,CTSS,CTSV,CTSZ,CX3CR1,CXCL10,CXCL11,CXCL13,CXCL2,CXCL3,CXCL6,CXCR3,CXCR4,CYBB,DDR2,DOCK8,F10,FASLG,FGR,FN1,Gm21596/Hmgb1,GREM1,HCK,HCLS1,HGF,HIF1A,ICAM1,ICOS,IL10,IL10RA,IL16,IL17RA,IL18,IL1…	146		Cellular Development, Hematological System Development and Function, Hematopoiesis, Lymphoid Tissue Structure and Development	development of leukocytes	7.09e-22	Increased	6.134		ABCG1,ADA,ADAM17,AHR,ANXA1,ATM,BATF,BCL11A,BCL11B,BCL2A1,BCL2L11,BCL3,BCL6,BIRC5,BLK,BLNK,BMP4,BRCA1,BST1,BTK,C5AR1,CADM1,CASP1,CASP8,CBFB,CCND1,CCR7,CCR9,CD1D,CD2,CD226,CD244,CD247,CD28,CD3D,CD3E,CD3G,CD4,CD5,CD6,CD69,CD80,CD83,CD86,CD8A,CD8B,CD9,CDKN1A,CDKN2A,CIITA,CISH,CLEC11A,CNR2,CSF1R,CSF2RA,CSF3R,CXCL11,CXCR4,DCLRE1C,DNASE2,DNTT,DOK1,EPHA1,EZH2,F5,FADD,FASLG,FCER1G,FCGR2A,FCGR2B,FLT3,FN1,F…	213		Cellular Movement, Hematological System Development and Function, Immune Cell Trafficking	infiltration of granulocytes	5.5e-27		1.727		ADAM17,ADIPOQ,ADRB3,AGT,ANXA1,APOE,B4GALT1,C2,C3,C4A/C4B,CASP1,CBFB,CCL19,CCL21,CCL4,CCL5,CCR7,CD14,CD2,CD44,CFB,CFH,CRYAB,CTSB,CXCL10,F2RL1,FCER1G,FUT7,GJB2,HCK,HGF,HMOX1,HSPB1,ICAM1,IL10,IL12B,IL17RA,IL18,IL1A,IL1B,IL1R1,IL1RN,IL2RB,IL4R,IRF6,ITGAD,ITGAL,ITGAM,ITGB2,ITK,JAK3,LCN2,MMP12,MMP8,MMP9,MSR1,NCF1,NOS2,NT5E,OLFM4,OSM,PF4,PGF,PIK3CD,PLA2G5,PLA2G7,PLCB2,PLTP,PRDM1,PRKCA,PRKCQ,RAB27A,RAC2,…	91
Neurological Disease, Psychological Disorders	disorder of basal ganglia	1.14e-20		-0.106		A2M,ABCB1,ABCD2,ACTB,ACTN2,ADAR,ADCY7,ADH1C,ADORA1,ADRA1A,ADRA1B,ADRA2B,ADRA2C,ADRB1,ADRB3,AEBP1,AHCY,AIFM1,ALDH6A1,ANKRD2,ANXA2,AP1S1,AP1S2,APOE,APP,AQP1,AQP4,ARHGDIB,ARL6IP5,ARPP21,ATP13A2,ATP1A3,ATP2A1,ATP2B1,ATP5C1,ATP5L,ATP6AP2,ATP6V1A,ATP6V1B2,AVPR2,BAIAP2,BAX,BCAS1,BCHE,C2orf40,C3,C4A/C4B,CA11,CA12,CA2,CACNB3,CAMK2B,CAPN3,CASP1,CASP3,CASP6,CASP7,CASP8,CASQ1,CASQ2,CCL4,CD38,CD44,CD68,CDK5R1…	335		Cellular Movement, Hematological System Development and Function, Immune Cell Trafficking, Inflammatory Response	chemotaxis of myeloid cells	3.55e-24	Increased	6.667		ADORA1,AIF1,ANGPT1,ANXA1,APOE,AQP9,B4GALT1,C3,C5AR1,C5AR2,CAMK1D,CAPG,CCL17,CCL19,CCL2,Ccl2,CCL21,CCL22,CCL3L3,CCL4,CCL5,CCND1,CCR3,CCR6,CCR7,CD28,CD4,CD69,CD9,CDKN1A,CKLF,CMKLR1,CORO1A,CSF1R,CSF2RA,CSF3R,CST3,CTSE,CX3CR1,CXADR,CXCL10,CXCL14,CXCL2,CXCL3,Cxcl3,CXCL6,CXCR1,CXCR3,CXCR4,CYBB,ELANE,ELN,F2R,FASLG,FCER1G,FCGR2A,FGR,GLRB,GRK6,GRN,GSN,HCK,HEBP1,HP,ICAM1,IL10,IL16,IL18,IL1B,IL1R1,IL4R,INHB…	154		Cellular Movement, Hematological System Development and Function, Immune Cell Trafficking	infiltration of granulocytes	7.93e-22		1.89		ADAM17,ADIPOQ,AGT,ANXA1,APOE,C2,C3,CASP1,CBFB,CCL19,CCL21,CCL4,CCL5,CCR7,CD14,CD2,CD44,CFH,CFTR,CMA1,CRYAB,CTSB,CXCL10,CXCL2,CXCL3,F2R,F2RL1,FASLG,FCER1G,FUT4,FUT7,GJB2,HCK,HGF,HMOX1,HSPB1,ICAM1,IL17RA,IL18,IL1A,IL1B,IL1R1,IL1RL1,IL1RN,IL2RB,IL4R,IL6,IRF6,ITGAL,ITGAM,ITGB2,ITK,JAK3,LCN2,LTC4S,MDK,MMP12,MMP8,MMP9,MSR1,MYLK,NCF1,NOS2,NT5E,OSM,PF4,PIK3CD,PIK3R1,PLA2G5,PLA2G7,PLAT,PLCB2,PLTP,PRDM1,PR…	97		Protein Synthesis	quantity of cytokine	1.05e-26		-1.714		ADAR,ADIPOQ,ADRB1,ADRB3,APOE,C3,C5AR1,CACNA1B,Ccl2,CD14,CD28,CD44,CIDEC,CLEC4D,CLEC4E,CLEC7A,CNR1,CTSC,CTSE,CXCL16,DHX58,DNASE2,DOK1,ESR2,GABBR1,GATM,GUCY2C,HEXB,ICOS,IFIT2,Igtp,IL10,IL10RA,IL12B,IL12RB2,IL13RA1,IL18,IL1B,IL1R1,IL1RN,IL4R,INPP5D,IRF1,IRF5,Irgm1,ITGAD,ITGAL,ITGB2,KRT1,LAT2,LGALS12,LGALS3BP,LGMN,LIF,LYN,Mcpt1,MMP9,MRAP2,NFIL3,NLRP3,NOD2,NOS2,NPY1R,OLFM4,OLR1,OMA1,PER1,PER2,PGR,PILR…	103
Cell-To-Cell Signaling and Interaction, Inflammatory Response	response of phagocytes	1.28e-20	Increased	4.368		ABCA1,ABCA7,ANPEP,ANXA1,APOA2,APP,ATG7,C3,C5AR1,CAMP,CAPG,CCL2,CCL21,CCL22,CD14,CD38,CD44,CD93,CEBPB,CLCN3,CLEC5A,CLEC7A,CORO1A,CSF2RB,CST3,CXCL10,CXCL3,CYP2S1,DEF6,F2R,FAS,FCAR,FCER1G,FCGR1A,FCGR2A,FCGR2B,FCGR3A/FCGR3B,FCN1,FGR,FPR1,GLRX,Gm21596/Hmgb1,GSN,HCK,HGF,HMOX1,ICAM1,ICOS,IFNAR1,IL10,IL10RA,IL10RB,IL18,IL1B,IL6,IL6R,INPP5D,IRF8,ISG15,ITGA4,ITGAL,ITGAM,ITGB2,JMJD6,LGALS3,LY96,LYN,MAPKAPK2…	115		Cellular Development, Hematological System Development and Function, Hematopoiesis	development of blood cells	3.66e-24	Increased	4.936		ABCG1,ADA,ADAM17,ADD2,ADM,AHR,ALOX15,ANGPT1,ANK1,ANXA1,APAF1,ATM,B2M,BATF,BAX,BCHE,BCL11A,BCL11B,BCL2A1,BCL2L11,BCL3,BIRC5,BLNK,BMP4,BRCA1,BRCA2,BST1,BTK,C5AR1,CASP1,CASP8,CBFB,CCND1,CCR7,CCR9,CD1D,CD2,CD226,CD244,CD247,Cd24a,CD28,CD3D,CD3E,CD3G,CD4,CD5,CD6,CD69,CD80,CD83,CD86,CD8A,CD8B,CD9,CDK2,CDKN1A,CDKN1B,CDKN2A,CEBPA,CHEK1,CHRD,CIAPIN1,CIITA,CISH,CLEC11A,CNR2,CR2,Crip2,CSF1R,CSF2RA,CSF2RB,CS…	299		Cell Morphology	morphology of blood cells	8.68e-22				A2M,ABCB1,Abcb1b,AHR,APOE,ATM,B3GNT5,BACH2,BATF,BCL11A,BCL11B,BCL2L11,BCL3,BLNK,BMF,C3,Ccl2,Ccl7,CCND1,CCR6,CCR9,CD247,CD28,CD3E,CD4,CD40,CD5,CD5L,CD84,CD8A,CD8B,CDK4,CDKN1A,CDKN2A,CDKN2B,CNTF,CP,CPA3,CSF1R,CSF3R,CTBS,CTSD,CTSZ,CXCL11,CYTIP,DCLRE1C,DNASE2,EBI3,EPB42,ESR1,F2R,FAIM3,FASLG,FCER1G,FCGR2B,FES,FGR,HBA1/HBA2,HCK,HDC,HEXB,HFE2,HGF,HLA-A,HLA-G,Hmgb3,ICAM1,IDUA,IL18,IL1RN,IL2RB,IL2RG,IL4R,…	164		Cell-To-Cell Signaling and Interaction, Hematological System Development and Function	binding of leukocytes	1.25e-26	Increased	4.431		ADIPOQ,ALOX15,APOE,B4GALT1,BTLA,C3,CACNA1C,CCL19,CCL2,CCL21,CCL4,CCL5,CD14,CD2,CD3E,CD4,CD40,CD44,CD6,CD69,CD83,CD86,CD97,CLEC4M,Cmah,CNR2,CXCL10,CXCL11,CXCL13,CXCR1,CXCR3,CXCR4,DOCK8,FCGR1A,FCGR2A,FCGR2B,FCGR3A/FCGR3B,FERMT3,FGF1,FGR,FUT7,FYB,HCK,HGF,ICAM1,ICOS,IL10,IL18R1,IL1A,ITGA4,ITGAD,ITGAL,ITGAM,ITGB2,ITGB7,ITK,LCK,LCP2,LFNG,LIPG,LSP1,LYN,MSR1,NPY,NT5E,PF4,PTPN6,PTPRC,S100A9,SCARB1,SELE,SE…	82
Cellular Movement, Hematological System Development and Function, Immune Cell Trafficking	infiltration of myeloid cells	1.28e-20		1.874		ADAM17,ADIPOQ,ADRB3,ADRBK1,AGT,ALOX5AP,ANXA1,APOE,ARRB2,B4GALT1,C2,C3,C4A/C4B,CASP1,CBFB,CCL21,CCL4,CCR7,CD14,CD2,CD44,CFB,CFH,CMKLR1,CTSB,CXCL10,CXCL2,CXCL3,CXCR2,F2R,F2RL1,FABP4,FAS,FCER1G,FPR1,FUT4,FUT7,GJB2,HCK,HGF,HIF1A,HMOX1,ICAM1,IKBKG,IL10,IL17RA,IL18,IL1A,IL1B,IL1R1,IL1RL1,IL1RN,IL2RB,IL33,IL4R,IL6,IL6R,ITGAL,ITGAM,ITGB2,JAK3,LGALS1,LTB4R,MAP3K8,MAPKAPK2,MDK,MMP12,MMP8,MMP9,MSR1,MYD88,MY…	116		Cell-mediated Immune Response, Cellular Development, Cellular Function and Maintenance, Hematological System Development and Function, Hematopoiesis, Lymphoid Tissue Structure and Development	T cell development	4.07e-24	Increased	4.815		ADA,ADAM17,AHR,ANXA1,APAF1,ATM,B2M,BATF,BAX,BCL11A,BCL11B,BCL2A1,BCL2L11,BCL3,BIRC5,BMP4,BRCA1,C5AR1,CASP1,CBFB,CCND1,CCR7,CCR9,CD1D,CD2,CD226,CD244,CD247,CD28,CD3D,CD3E,CD3G,CD4,CD5,CD6,CD69,CD80,CD83,CD86,CD8A,CD8B,CDK2,CDKN1A,CDKN1B,CDKN2A,CEBPA,CHEK1,CHRD,CIITA,CISH,CNR2,CTLA4,CXCR4,DCK,DCLRE1C,DEF6,DLL1,DNASE2,DNMT1,DNTT,DOK1,DOK2,E2F1,EEF1D,EGR2,F5,FADD,FCER1G,FCGR2A,FCGR2B,FOXO1,GATA1,GATA…	241		Cardiovascular Disease	vascular lesion	9.29e-22		1.128		ACAT2,ACTA2,ADIPOQ,AGT,AHR,APOA2,APOA5,APOBEC1,APOE,ARG2,C1QA,CACNA1B,CACNA1C,Ccl2,CCL2,CCL3L3,CD1D,CD4,CD40,CD44,COL18A1,COL1A1,CST3,CTSC,CTSS,CTSV,CX3CR1,CXCL10,CXCL16,CXCL2,DDR1,EDNRA,ELN,EPHX2,ESR1,F5,FASLG,FOXO1,FRAS1,FUT4,FUT7,GPX1,GRK4,GZMB,HAS2,HMOX1,HPSE,ICAM1,IGF2,IL18,IL1B,IL1RL1,IL6,KLF2,LCAT,LEP,LIPE,LIPG,MIF,MMP11,MMP12,MMP13,MMP2,MMP3,MMP7,MMP8,MMP9,MSR1,MUS81,MYH11,MYLK,NCF1,NOS1,…	100		Cellular Compromise, Inflammatory Response	degranulation of cells	2.25e-26	Increased	3.127		ADIPOQ,ADRBK2,ALB,ANGPT1,ANXA1,ATF3,BTK,C3,C4A/C4B,C5AR1,C5AR2,CCL2,CCL3L3,CCL4,CD200R1,CD226,CD244,CD274,CD300A,CD300LD,CD7,CERK,CORO1A,CX3CR1,CYB5R4,DOK1,EPM2A,F2RL1,FCER1G,FCGR1A,FCGR2A,FCGR2B,FCGR3A/FCGR3B,FES,FGR,FOS,GNA15,GRK6,HCK,HMOX1,HSD11B1,IL1B,IL4R,INPP5D,ITGAM,ITGB2,ITK,Klra4 (includes others),KLRB1,Klrk1,LAIR1,LAT,LAT2,LAX1,LCP2,LEP,LILRB4,LYN,MAPK3,MMP24,MRGPRX2,MS4A2,MYO1F,NCR1,NC…	93
Inflammatory Disease, Neurological Disease	Myelitis	1.47e-20	Increased	2.061		ACKR2,ADIPOQ,AHR,ALCAM,ARG1,ARID5A,BATF,C10orf54,C3,CASP1,Ccl2,CCR4,CCR6,CD19,CD1D,CD274,CD300LF,CD40,CD44,CD5,CD80,CD86,CIITA,CLEC4D,CLEC4E,CNTF,CORO1A,CST3,CX3CR1,CXCL10,DPP4,DUSP10,EBI3,EGR2,ENTPD7,EPHB6,ESR1,ESR2,F2RL1,FAS,FCER1G,FCGR2A,HAVCR2,HCST,HIF1A,HLA-A,HLA-E,ICOS,IFI30,IFNAR1,IKBKG,IL10,IL12RB2,IL17C,IL18,IL18BP,IL1R1,IL1RN,IL21R,IL6,IRF1,Irgm1,ITGA4,ITGAL,KCNA3,KCNK2,KLRB1,LCP2,LEP,L…	130		Cellular Movement, Hematological System Development and Function, Immune Cell Trafficking	infiltration of myeloid cells	4.26e-24	Increased	2.785		ADAM17,ADIPOQ,ADM,ADRB3,ADRBK1,AGT,ANXA1,APOE,ARRB2,B4GALT1,C2,C3,C4A/C4B,CASP1,CBFB,CCL19,CCL21,CCL4,CCL5,CCR7,CD14,CD2,CD44,CD55,CFB,CFH,CFTR,CMA1,CMKLR1,CRYAB,CTSB,CXCL10,CXCL2,CXCL3,CXCR5,ELANE,F2R,F2RL1,FASLG,FCER1G,FUT4,FUT7,GJB2,HCK,HGF,HIF1A,HMOX1,HSPB1,ICAM1,IL10,IL17RA,IL18,IL1A,IL1B,IL1R1,IL1RL1,IL1RN,IL21,IL2RB,IL4R,IL6,IRF6,ITGAL,ITGAM,ITGB2,ITK,JAK3,LBP,LCN2,LGALS1,MAP3K8,MMP12,MMP8…	121		Cell Death and Survival	apoptosis of tumor cell lines	1.53e-21	Increased	2.031		A4GALT,ABCB1,ABCG2,ACVR1C,ADAM17,ADIPOQ,ADORA1,AGT,AHR,AKAP12,AKR1B1,ALCAM,ALK,ALKBH3,ALOX12,AMH,APOE,ARG1,ARHGAP4,ARL11,ARSB,ATF3,ATG7,ATM,ATP2A1,AURKA,BACH1,BACH2,BARD1,BCL2A1,BCL2L11,BCL3,BCL6,BDNF,BID,BIRC3,BIRC5,BLNK,BMF,BMP4,BMP6,BMX,BNIP3,BRCA1,BRCA2,BTK,BUB1,C5AR1,CAPN6,CARD9,CASC5,CASP1,CASP3,CASP4,CASP6,CASP7,CASP8,CCNB1,CCND1,CCNE1,CCNL2,CD28,CD4,CD40,CD44,CD7,CDC20,CDC6,CDCA2,CDH1,CDK…	371		Gastrointestinal Disease, Inflammatory Disease, Inflammatory Response	colitis	3.47e-26		-0.767		ABCB1,AGR2,AHR,ALB,ALOX12,ANXA1,APOA4,ATM,BATF,C3,CASP1,Ccl2,CCL2,CD274,CD40,CD44,CD69,CD80,CD86,CEBPE,CFB,CFH,CKB,CKMT1A/CKMT1B,CSF1R,CXCL10,EBI3,EDN1,EMR1,ESR2,F10,F2RL1,FUT7,GCNT3,GPX1,GPX2,HGF,HPGD,HSD11B1,HTR7,ICAM1,IL10,IL10RA,IL10RB,IL12B,IL18,IL1B,IL1R1,IL1RN,ITGB7,ITGB8,JAK2,JAK3,LCN2,LTB,LY96,MC2R,MMP7,MMP9,MS4A1,MST1,NCF1,NCF4,NFIL3,NLRP3,NLRP6,NOD2,NOS2,NRG4,OPRK1,PDCD1,PDE4B,PDE4C,PI…	99
Hematological System Development and Function, Tissue Morphology	quantity of antigen presenting cells	1.58e-20	Increased	2.817		ABCA1,ADA,ADIPOQ,AGT,APOE,APP,BATF3,BCL11A,BCL2L11,BCL3,BID,BIRC3,C4A/C4B,C5AR1,CAMP,Ccl2,CCL2,CCL20,CCL21,CCL22,Ccl9,CCR4,CCR6,CCR7,CD200R1,CD40,CD83,CES1,CIITA,CLEC4D,CLEC4E,CSF1R,CTSS,CTSV,CX3CR1,CXCL10,CXCL13,CXCL14,DDR1,DOCK8,F2RL1,FAS,FCER1G,FCGR2B,FLT3,GHR,GPR132,GPR68,HAVCR2,HCK,HSD11B1,IFNAR1,IKBKG,IL10,IL11,IL12RB2,IL18,IL1A,IL1B,IL1R1,IL1RL1,IL1RN,IL2RG,IL33,IL6,IL7R,INPP5D,IRF1,IRF8,I…	137		Cancer	hyperplasia	4.96e-24	Decreased	-2.125		ACPP,ADIPOQ,ADRA1A,ADRA1B,ADRA1D,AGR2,AGT,AHR,AIF1,ANGPT1,ANXA7,APAF1,APOE,AR,ARNTL,ARSB,BAX,BCL2L11,BCL3,BIRC5,BMF,BRCA1,BTC,BTK,C3,CA9,CASP3,CASP8,CAV1,CCDC80,CCK,Ccl2,CCL3L3,CCNA2,CCND1,CCNE1,CD28,CD40,CD86,CDH1,CDK2,CDK4,CDKN1A,CDKN1B,Cdkn1c,CDKN2A,CDKN2B,CDKN2C,CEBPA,CFH,CFTR,CHRM3,CISH,CLCF1,CLCN2,CNR1,COL4A3,CRYZ,CSF2RB,CSNK2A2,CST3,CTSE,CTSV,CX3CR1,CXADR,CXCL3,CYP21A2,DDX39A,DLX3,DOK1,DOK…	253		Cell Morphology	morphology of mononuclear leukocytes	1.93e-21				A2M,ABCB1,Abcb1b,APOE,B3GNT5,BACH2,BATF,BCL11A,BCL11B,BCL2L11,BCL3,BLNK,BMF,Ccl2,Ccl7,CCR6,CCR9,CD247,CD28,CD3E,CD4,CD40,CD5,CD5L,CD84,CD8A,CD8B,CDKN1A,CDKN2B,CSF3R,CXCL11,CYTIP,DCLRE1C,EBI3,FAIM3,FASLG,FCER1G,FCGR2B,HGF,HLA-A,HLA-G,Hmgb3,IL18,IL1RN,IL2RB,IL2RG,IL6,IL7R,INPP5D,IRF1,IRF8,ITGB7,ITK,ITPKB,JAK3,KIAA0101,LAT,LCK,LCP2,LGALS3,LIG4,LTB,LY9,LYN,LYST,MPZ,NFIL3,NFKBIZ,PIK3AP1,PIK3CD,Pmaip1,…	94		Free Radical Scavenging	synthesis of reactive oxygen species	3.49e-26	Increased	3.335		ABCA1,ABCB1,ADIPOQ,ADRA1D,AGT,AHR,AHSP,AKR1B1,ALB,ANXA1,APLN,APLNR,APOE,ARG1,BBC3,BID,BNIP3,C3,C5AR1,CALB1,CARD9,CASP8,CCL4,CCL5,CD14,CD28,CD40,CD44,CEBPE,CFB,CFH,CLCN3,CLEC7A,COL18A1,CRYAA/LOC102724652,CRYAB,CXCR1,CYBA,CYBB,CYP1A1,CYP2E1,DDIT4,DHCR24,DHODH,DUOXA2,EDN1,ENDOG,ESR2,ESRRG,F2RL1,FAIM3,FCGR2A,FCGR3A/FCGR3B,FGR,FLT3,FNTB,FOS,FTH1,GGT1,GPX1,GRN,GSN,GZMA,GZMB,GZMK,HBA1/HBA2,HBB,HCK,HEPH,…	159
Cellular Movement, Hematological System Development and Function, Immune Cell Trafficking	infiltration of granulocytes	1.95e-20		1.777		ADAM17,ADIPOQ,ADRB3,ADRBK1,AGT,ALOX5AP,ANXA1,APOE,ARRB2,B4GALT1,C2,C3,C4A/C4B,CASP1,CBFB,CCL21,CCL4,CCR7,CD14,CD2,CD44,CFB,CFH,CMKLR1,CTSB,CXCL10,CXCL2,CXCL3,CXCR2,F2R,F2RL1,FABP4,FAS,FCER1G,FPR1,FUT4,FUT7,GJB2,HCK,HGF,HIF1A,HMOX1,ICAM1,IKBKG,IL10,IL17RA,IL18,IL1A,IL1B,IL1R1,IL1RL1,IL1RN,IL2RB,IL33,IL4R,IL6,IL6R,ITGAL,ITGAM,ITGB2,JAK3,LGALS1,LTB4R,MAP3K8,MAPKAPK2,MDK,MMP12,MMP8,MMP9,MSR1,MYD88,MY…	115		Cell Death and Survival	apoptosis of lymphocytes	5.45e-24		-0.013		ADA,ADRB1,AHR,APOE,Art2b,ATM,AURKB,BAX,BCL11A,BCL11B,BCL2A1,BCL2L11,BCL3,BID,BLNK,BMF,BMP4,BRCA1,BTK,CASP1,CASP3,CASP4,CASP6,CASP7,CASP8,CAV1,CCDC86,CCL19,Ccl2,CCL4,CCL5,CCNB1,CD2,CD22,CD247,Cd24a,CD27,CD28,CD38,CD3E,CD4,CD40,CD44,CD5,CD80,CD9,CDK2,CDKN1A,CDKN1B,CDKN2A,CHEK1,CHEK2,CIITA,COL1A1,CORO1A,CR2,CTLA4,CXCR4,DCK,DHX58,DOCK8,E2F1,EIF2AK2,EZR,FADD,FAIM3,FASLG,FCGR1A,FCGR2B,FCGR3A/FCGR3B,FGL…	177		Cellular Movement, Hematological System Development and Function, Immune Cell Trafficking	cell movement of antigen presenting cells	2.47e-21	Increased	3.711		ACKR2,ADAM17,ADIPOQ,ADORA1,AGT,ALCAM,ANXA1,APOE,ARG1,BID,C3,C5AR1,C6,CASP1,CCL17,CCL19,Ccl2,CCL2,CCL21,CCL22,CCL3L3,CCL4,CCL5,Ccl9,CCND1,CCR6,CCR7,CD40,CD44,CD80,CD86,CDH1,CDKN1A,CES1,CKLF,CLEC4M,CNR1,CNR2,COL4A3,CSF1R,CTSE,CTSZ,CX3CR1,CXCL10,CXCL11,CXCL14,CXCR1,CXCR3,CXCR4,CYBB,DOCK8,EDNRB,EGLN3,ELN,FASLG,GSN,HCLS1,HGF,HMOX1,HRH1,ICAM1,ICOS,IL10RA,IL16,IL17C,IL17RA,IL18,IL1A,IL1B,IL1RN,IL21R,IL4…	139		Lymphoid Tissue Structure and Development, Organ Morphology, Organismal Development	abnormal morphology of spleen	4.28e-26				ABCA1,AHR,ALOX15,ALPL,ATM,B3GNT5,B4GALT1,BANK1,BBC3,BCL2L11,BLNK,BMF,Bst2,BTK,CASP8,CCR7,CD247,CD40,CD80,CD86,CDH17,CDKN2A,CSF1R,CTSA,CTSD,CYP1A1,DCLRE1C,DLK1,DNASE2,DOK1,DOK2,ESR2,FADS2,FCGR2B,FOS,FZD9,HBB,HCK,HLA-DQB1,HMGA1,HMOX1,ICOS,IGFBP2,IKZF3,IL10,IL10RB,IL2RB,IL2RG,INPP5D,IRF1,IRF4,IRF8,ITGB2,JAK3,KCNN4,KLHL6,LAG3,LAT,LAX1,LCP2,LGMN,LIPA,LMNA,LTB,LYN,MAN2B1,MAP3K14,MGAT2,MSR1,Mt1,NPY1R,PD…	106
Lipid Metabolism, Small Molecule Biochemistry	synthesis of fatty acid	2.06e-20	Increased	2.178		ABAT,ABCA1,ACACA,ACOT7,ACSL1,ACSL4,ACSS1,ACSS2,ADA,ADIPOQ,AGT,ALOX5AP,ANXA1,APOE,APP,AREG,BMP2,BMP6,BRCA1,BTC,C1QTNF3,C5AR1,CASP1,CASR,Ccl2,CCR3,CD14,CD209,CD40,CD7,CD83,CEBPB,CERK,CLEC7A,CNTF,CNTFR,COTL1,CYP2E1,CYP4F2,DECR2,DGAT1,EDNRB,ELOVL2,ELOVL4,ELOVL6,ELOVL7,EPHX2,ERBB4,ESR2,F2RL1,FAAH,FADS2,FAM213B,FASN,FCER1G,FCGR1A,FCGR2A,FCGR2B,FGR,FOXO3,FPR1,GGT1,HBB,HGF,HMOX1,HPGDS,HTR2A,IGF2,IL10,IL1…	154		Cellular Development, Hematological System Development and Function, Hematopoiesis	differentiation of lymphocytes	5.95e-24	Increased	5.198		ADA,ADAM17,AHR,ANXA1,APAF1,ARID3A,ARNTL,ATM,B2M,BATF,BCL11A,BCL11B,BCL2A1,BCL2L11,BCL3,BLNK,BMP4,BTK,C5AR1,CASP8,CBFB,CCR7,CCR9,CD14,CD1D,CD2,CD226,CD247,Cd24a,CD27,CD28,CD38,CD3D,CD3E,CD3G,CD4,CD40,CD6,CD69,CD72,CD80,CD83,CD86,CD8A,CD8B,CDKN1B,CDKN2A,CEBPA,CHRD,CIITA,CISH,CLCF1,CR2,CTLA4,CXCR4,CXCR5,DCK,DCLRE1C,DEF6,DLL1,DNASE2,DNMT1,E2F1,EGR2,ESR1,EXTL1,EZR,FADD,FCGR2B,FLT3,FOS,FOXO1,GATA1,GATA…	238		Cellular Function and Maintenance, Hematological System Development and Function	function of macrophages	2.51e-21				AHR,ANPEP,APOE,ATM,BCL3,BIRC3,CAPG,CARD9,CASP8,Ccl2,CCL2,CCL5,CCR6,CD14,CD9,CLCN2,CLCN3,CLEC4E,CLEC7A,CNR2,CSF1R,CXCL10,CYBB,DOK1,DUSP4,FCER1G,FCGR1A,FCGR2A,FCGR2B,FES,FGR,FOS,GPR68,GRN,GSN,HCK,HSPB1,ICAM1,IDUA,IL18,IL1B,IL4R,IL6,IRF1,ITGAM,LCP1,LGALS3,LGMN,LY96,LYN,MMP12,MMP7,MSR1,MST1,Mt1,NCEH1,NLRP3,NOD2,NOS2,NPY1R,P2RY6,PCTP,PIK3CD,PLA2G15,PLA2G5,PLAT,PLAUR,PTGER2,PTK2B,PYCARD,RIPK3,SELL,TCIR…	85		Organismal Survival	organismal death	5.71e-26	Decreased	-5.026	bias	A4GALT,ABCA1,ABCA2,Abcb1b,ABCB4,ACE2,ACTA2,ACTG1,ADA,ADAM17,ADAM19,ADAR,ADARB1,ADCY7,ADCYAP1R1,ADH1C,ADH7,ADIPOQ,ADORA1,ADRA2C,ADRB1,AGR2,AGT,Agtr1b,AHR,ALAS2,ALDH1A2,ALDH1A3,ALKBH3,ALOX12,ALOX15,ALPL,ANGPT1,ANGPTL3,ANGPTL4,Anp32b,ANXA1,Aox4,APLNR,APOB,APOBEC1,APOE,ARC,ARG1,ARNTL,ASPA,ATF3,ATM,ATP1A2,ATP1A3,ATP1B1,ATP1B2,ATP7B,B3GALNT1,B3GNT5,B4GALT1,BBC3,BCL11B,BCL2A1,BCL2L11,BDNF,BID,BIRC2,BIRC…	552
Immunological Disease, Inflammatory Disease, Inflammatory Response, Neurological Disease	experimental autoimmune encephalomyelitis	2.23e-20	Increased	2.061		ACKR2,ADIPOQ,AHR,ALCAM,ARG1,ARID5A,BATF,C10orf54,C3,CASP1,Ccl2,CCR4,CCR6,CD19,CD1D,CD274,CD300LF,CD40,CD44,CD5,CD80,CD86,CIITA,CLEC4D,CLEC4E,CNTF,CORO1A,CX3CR1,CXCL10,DPP4,DUSP10,EBI3,EGR2,ENTPD7,EPHB6,ESR1,ESR2,F2RL1,FAS,FCER1G,FCGR2A,HAVCR2,HCST,HIF1A,HLA-A,HLA-E,ICOS,IFI30,IFNAR1,IKBKG,IL10,IL12RB2,IL17C,IL18,IL18BP,IL1R1,IL1RN,IL21R,IL6,IRF1,Irgm1,ITGA4,ITGAL,KCNA3,KCNK2,KLRB1,LCP2,LEP,LGALS1…	129		Cellular Movement, Hematological System Development and Function, Immune Cell Trafficking	infiltration of granulocytes	6.58e-24	Increased	2.693		ADAM17,ADIPOQ,ADM,ADRB3,ADRBK1,AGT,ANXA1,APOE,ARRB2,B4GALT1,C2,C3,C4A/C4B,CASP1,CBFB,CCL19,CCL21,CCL4,CCL5,CCR7,CD14,CD2,CD44,CD55,CFB,CFH,CFTR,CMA1,CMKLR1,CRYAB,CTSB,CXCL10,CXCL2,CXCL3,CXCR5,ELANE,F2R,F2RL1,FASLG,FCER1G,FUT4,FUT7,GJB2,HCK,HGF,HIF1A,HMOX1,HSPB1,ICAM1,IL10,IL17RA,IL18,IL1A,IL1B,IL1R1,IL1RL1,IL1RN,IL21,IL2RB,IL4R,IL6,IRF6,ITGAL,ITGAM,ITGB2,ITK,JAK3,LBP,LCN2,LGALS1,MAP3K8,MMP12,MMP8…	120		Cellular Development, Hematological System Development and Function, Hematopoiesis	differentiation of lymphocytes	2.83e-21	Increased	5.858		ADA,ADAM17,AHR,ANXA1,ARNTL,ATM,BACH2,BATF,BCL11A,BCL11B,BCL2A1,BCL2L11,BCL3,BCL6,BLK,BLNK,BMP4,BTK,C5AR1,CADM1,CASP8,CBFB,CCR7,CCR9,CD14,CD1D,CD2,CD226,CD247,CD27,CD28,CD3D,CD3E,CD3G,CD4,CD40,CD6,CD69,CD72,CD80,CD83,CD86,CD8A,CD8B,CDKN2A,CIITA,CISH,CLCF1,CXCR4,DCLRE1C,DNASE2,ESR1,EZR,FADD,FCGR2B,FLT3,FOS,FOXO1,FZD8,FZD9,HAVCR2,HDAC9,HLA-DOA,HLA-G,HMGA1,Hmgb3,ICAM1,ICOS,IFNGR2,IGF2,IGF2R,IKZF3,IL1…	185		Infectious Disease	Parasitic Infection	6.63e-26	Decreased	-3.459		ABAT,ADRA1D,ADRA2C,ADRB1,APOE,BATF3,BCL2A1,C3,C4A/C4B,C5AR1,Ccl2,CD274,CD28,CD4,CD40,CD44,CD74,CFB,CISH,CXCR4,EBI3,EIF2AK2,FCER1G,FCGR2A,FCGR2B,GBP2,GZMA,HBA1/HBA2,HBB,HLA-DQB1,HMOX1,ICAM1,Ifi47,Igtp,IL10,IL10RA,IL12B,IL13RA1,IL18,IL4R,IRF8,Irgm1,ITGAD,ITGB7,ITK,KCNA5,KCNH2,KY,LGALS3,LTB,Mcpt1,NCR3,NLRP3,NOS2,NT5E,NTF3,PLA2G4A,PLA2G6,PRF1,PTAFR,RGS16,SCN5A,SDC1,SLAMF6,SLC11A1,STAT4,TBX21,TLR2,TLR…	77
Cancer	advanced tumor	2.88e-20	Increased	2.346		ABCB1,ABCC3,ACKR3,ACTB,ADAM17,ADAMTS1,AHR,ALCAM,ANGPTL4,ANK3,ANPEP,ANXA1,ANXA7,APOE,AQP1,AR,ARF6,ARHGDIG,ARRB2,ATIC,AVPR2,BAX,BIRC5,BMP2,BRCA1,C1QBP,C4A/C4B,CAPG,CASP1,CASP3,CASP8,Ccl2,CCL2,CCND1,CCR4,CCR7,CD226,CD248,CD274,CD40,CD44,CD80,CD86,CD9,CD97,CDC25A,CDCA7L,CDH1,CDH6,CDKN1A,CDKN1B,CEACAM1,CFH,Clca1/Clca2,CLCN3,CLDN4,CMTM4,CNN1,COL18A1,CRTC1,CSF1R,CSRP3,CST3,CST7,CTSB,CXCL2,CXCL3,CXCL6,CX…	354		Cardiovascular Disease	atherosclerosis	6.84e-24	Increased	2.608		AADAT,ABCA1,ABCB1,ABCC9,ABCG1,ACAT2,ACE,ADA,ADAMTS7,ADARB2,ADIPOQ,ADORA1,ADRA2B,ADRA2C,ADRB1,ADRB3,AGPAT5,AGT,AHR,ALDH5A1,ALOX15,ANGPTL3,ANKRD29,APOA5,APOBEC1,APOE,AR,ARG2,ASTN2,ATM,BIRC3,CACNA1C,CACNA1D,CACNA1F,CACNA1S,CACNB3,CACNB4,CAV1,CBS/LOC102724560,Ccl2,CCL2,CCL3L3,CD14,CD1D,CD40,CD44,CD55,CDKN1A,CLIC5,CNR1,CNTN6,COL18A1,COMT,CSMD1,CST3,CTSS,CTSV,CX3CR1,CXCL10,CXCL16,CXCL2,CXCR6,CYP26B1,DD…	222		Cellular Movement, Hematological System Development and Function, Immune Cell Trafficking, Inflammatory Response	migration of phagocytes	4.68e-21	Increased	5.036		ABCA1,ADAM17,ADIPOQ,AGT,ALCAM,ANGPT1,ANXA1,AOC3,APOE,C3,CCL17,CCL19,Ccl2,CCL2,CCL21,CCL22,CCL3L3,CCL4,CCL5,Ccl9,CCND1,CCR7,CD40,CD44,CD80,CD86,CDH1,CLEC11A,CLEC4M,COL1A1,CSF1R,CTSS,CTSV,CTSZ,CX3CR1,CXCL10,CXCL11,CXCL2,CXCL3,CXCL6,CXCR3,CXCR4,CYBB,DOCK8,F10,FASLG,FGR,FN1,GREM1,HCK,HCLS1,HGF,ICAM1,ICOS,IL10RA,IL16,IL17RA,IL18,IL1B,IL1RN,IL21R,IL6,INPP5D,IRF6,ITGA4,ITGAL,ITGAM,ITGB2,LGALS3,LSP1,MDK,…	115		Cellular Movement, Hematological System Development and Function, Immune Cell Trafficking, Inflammatory Response	homing of neutrophils	6.63e-26	Increased	4.124		ADORA1,C3,C5AR1,C5AR2,CAMK1D,CAPG,CCL19,Ccl2,CCL2,CCL21,CCL3L3,CCL4,CCL5,CCR6,CCR7,CD28,CD69,CD74,CKLF,CORO1A,CSF2RA,CSF3R,CXADR,CXCL10,Cxcl3,CXCR1,EDN1,EDNRA,FCER1G,FCGR2A,FGR,GRK6,GRN,GSN,HCK,ICAM1,IL18,IL1B,IL1R1,INPP5D,ITGA4,ITGAM,ITGB2,LCN2,LGALS3,LSP1,LYN,MYO1F,NCKAP1L,NOD2,PDE4B,PF4,PIK3CD,PIK3R5,PRKCA,PTPN6,RAC2,RASGRP4,S100A8,S100A9,SELE,SELL,SELP,SELPLG,SERPINA1,SERPINB1,SPI1,SPP1,SYK,T…	77
Hematological System Development and Function, Hematopoiesis, Tissue Morphology	quantity of hematopoietic progenitor cells	2.93e-20	Increased	3.271		ABCB1,Abcb1b,AHR,APOE,ARHGDIA,ARHGDIB,ARID3A,ARNTL,ATG7,ATM,BAX,BCL11A,BCL2L11,BCL3,BIRC5,BLNK,BRCA2,BTK,CASP3,CASP8,CBFB,CCNB2,CCND1,CCR6,CCR7,CCR9,CD180,CD22,CD244,CD247,Cd24a,CD34,CD3G,CD40,CD44,CD5,CD7,CD80,CD86,CD8A,CD8B,CD9,CDH17,CDK4,CDKN1A,CDKN1B,CIB1,CIITA,CLEC11A,CORO1A,CSF3R,CTSD,CTSE,CXCR4,DCK,DCLRE1C,DCN,DIAPH1,DNASE2,DOK1,DOK2,DYRK3,E2F1,E2F4,EEF1D,EIF2AK2,ESR1,ESR2,FADD,FANCA,FANCD…	209		Cancer	advanced malignant tumor	7.58e-24	Increased	2.964		ABCB1,ABCC3,ACKR3,ACP5,ACTA2,ACTB,ADAM17,ADM,AFAP1L1,AGR2,AHR,ALCAM,ALPL,ANGPTL4,ANPEP,ANXA1,ANXA7,ANXA8/ANXA8L1,APOE,AQP1,AR,ARF6,ARHGDIG,ARRB2,ATF3,ATIC,AVPR2,B2M,BAX,BIRC5,BRCA1,C4A/C4B,CAPG,CASP1,CASP3,CASP8,CAV1,CCK,Ccl2,CCL2,CCND1,CCR7,CD226,CD248,CD276,CD28,CD40,CD44,CD80,CD86,CD9,CD97,CDC25A,CDCA7L,CDH1,CDH6,CDK5,CDKN1A,CDKN1B,CDKN2A,CDKN2C,CFH,Clca1/Clca2,CLCN3,CLDN4,CMTM4,CNN1,COL18A1,C…	361		Cancer	malignant solid tumor	5.58e-21		-1.531		4921501E09Rik,A2M,A4GALT,AACS,AADAT,ABAT,ABCA1,ABCA2,ABCB1,ABCB4,ABCC2,ABCC3,ABCC5,ABCG1,ABCG2,ABCG4,ABHD1,ABI3,ACAT2,ACE,ACE2,ACER2,ACKR2,ACP5,ACPP,ACSBG1,ACSL1,ACSL4,ACSL5,ACSM4,ACSS2,ACSS3,ACTA2,ACTG1,ACTG2,ACTL7B,ACTR3,ACVR1C,ADA,ADAM11,ADAM17,ADAM19,ADAM23,ADAMTS14,ADAMTS15,ADAMTS18,ADAMTS4,ADAMTS7,ADAMTSL3,ADARB1,ADARB2,ADCK5,ADCY1,ADCY2,ADCY7,ADCY8,ADCYAP1R1,ADH1C,ADH7,ADIPOQ,ADO,ADORA1,AD…	2404		Gastrointestinal Disease, Inflammatory Disease	gastroenteritis	8.8e-26		-1.005		ABCB1,AGR2,AHR,ALB,ALOX12,ANXA1,APOA4,ATM,BATF,C3,CASP1,Ccl2,CCL2,CD274,CD40,CD44,CD69,CD80,CD86,CEBPE,CFB,CFH,CKB,CKMT1A/CKMT1B,CSF1R,CXCL10,EBI3,EDN1,EMR1,ESR2,F10,F2RL1,FUT7,GCNT3,GPX1,GPX2,HGF,HPGD,HSD11B1,HTR3A,HTR3B,HTR7,ICAM1,IL10,IL10RA,IL10RB,IL12B,IL18,IL1B,IL1R1,IL1RN,ITGB7,ITGB8,JAK2,JAK3,KMO,LCN2,LTB,LY96,MC2R,MMP7,MMP9,MS4A1,MST1,NCF1,NCF4,NFIL3,NLRP3,NLRP6,NOD2,NOS2,NRG4,NT5E,OPRK1…	103
Cancer	benign neoplasia	3.26e-20		-0.287		ACKR3,ACTC1,Actn3,ADARB1,ADCYAP1R1,ADIPOQ,ADRA1A,ADRA1B,ADRA2B,ADRA2C,ADRB1,ADRB3,AEBP1,AHR,AK2,ALCAM,ALDH1A1,ALDH1B1,ALDOC,AMH,ANTXR1,ANXA1,ANXA2,AP2S1,APOBEC1,APP,AR,ARHGEF2,ARL4D,ASB5,ASS1,ATG7,ATM,ATP2A1,AURKB,BAI3,BCL3,BIRC5,BMP4,BMP6,C3,CAD,CAMK2B,CBX7,CCNB2,CCNC,CCND1,CCNE1,CCNE2,CD34,CD44,CD97,CDC7,CDH1,CDK4,CDKN1A,CDKN1B,CEACAM1,CFH,CHRNB1,CKM,CLDN11,CNP,CSF1R,CSF2RB,CTSB,CTSC,CXCL14,CYB…	301		Lipid Metabolism, Small Molecule Biochemistry	fatty acid metabolism	8.07e-24		1.682		A3GALT2,A4GALT,AACS,ABAT,ABCA1,ABCA2,ABCA4,ABCB1,Abcb1b,ABCB4,ABCC2,ABCC3,ABCD2,ABCG1,ABCG2,ABCG4,ACACA,Acot1,ACSL1,ACSL4,ACSL5,ACSM1,ACSS1,ACSS2,ADA,ADIPOQ,ADRBK1,AGT,AKR1B1,ALDH5A1,ALOX12,ALOX15,ANGPTL3,ANKRD23,ANXA1,APLN,APOA5,Apoc1,Apoc3,APOE,AQP9,B3GALT1,B3GALT4,B4GALT1,B4GALT6,BDNF,BMP6,BRCA1,BTC,C1QTNF3,C5AR1,CASP1,CASP8,CAV1,CAV2,Ccl2,CCL5,CCR3,CD14,CD209,CD4,CD40,CD7,CD82,CD83,CD9,CERK,C…	262		Cell-mediated Immune Response, Cellular Development, Cellular Function and Maintenance, Hematological System Development and Function, Hematopoiesis, Lymphoid Tissue Structure and Development	T cell development	6.54e-21	Increased	5.655		ADA,ADAM17,AHR,ANXA1,ATM,BATF,BCL11A,BCL11B,BCL2A1,BCL2L11,BCL3,BCL6,BIRC5,BMP4,BRCA1,C5AR1,CADM1,CASP1,CBFB,CCND1,CCR7,CCR9,CD1D,CD2,CD226,CD244,CD247,CD28,CD3D,CD3E,CD3G,CD4,CD5,CD6,CD69,CD80,CD83,CD86,CD8A,CD8B,CDKN1A,CDKN2A,CIITA,CISH,CNR2,CXCR4,DCLRE1C,DNASE2,DNTT,DOK1,EPHA1,F5,FADD,FCER1G,FCGR2A,FCGR2B,FOXO1,FZD8,GNRH1,HAVCR2,HLA-DOA,HLA-G,HMGA1,ICAM1,ICOS,IFNGR2,IGF2,IGF2R,IL12RB2,IL17C,IL…	186		Behavior	behavior	1.01e-25		1.176		ABAT,ABCA2,ACPP,ADAM11,ADCY1,ADCY7,ADCY8,ADH7,ADIPOQ,ADORA1,ADRA1D,ADRA2C,ADRB1,ADRB3,ADRBK2,AGT,Agtr1b,ALDH1A3,APLN,APLNR,APOA4,APOE,ARC,ARHGEF9,ARNTL,ATM,ATP1A2,ATP1A3,ATP1B2,ATP2B2,AVPR1B,B3GAT1,BCL11B,BDNF,BHLHE22,C1QA,C3,CACNA1B,CACNA1C,CACNA1E,CACNB3,CALB1,CAMK2B,CASP1,Ccl2,CCL21,CCL3L3,CDH11,CDO1,CES1,CIDEC,CKB,CKMT1A/CKMT1B,CLCN3,CLDN19,Cmah,CNR1,CNR2,CNTF,CNTFR,CNTN1,CNTN2,COMT,CPLX1,Cri…	275
Cancer	advanced malignant tumor	3.3e-20	Increased	2.346		ABCB1,ABCC3,ACKR3,ACTB,ADAM17,ADAMTS1,AHR,ALCAM,ANGPTL4,ANK3,ANPEP,ANXA1,ANXA7,APOE,AQP1,AR,ARF6,ARHGDIG,ARRB2,ATIC,AVPR2,BAX,BIRC5,BMP2,BRCA1,C1QBP,C4A/C4B,CAPG,CASP1,CASP3,CASP8,Ccl2,CCL2,CCND1,CCR4,CCR7,CD226,CD248,CD274,CD40,CD44,CD80,CD86,CD9,CD97,CDC25A,CDCA7L,CDH1,CDH6,CDKN1A,CDKN1B,CEACAM1,CFH,Clca1/Clca2,CLCN3,CLDN4,CMTM4,CNN1,COL18A1,CRTC1,CSF1R,CSRP3,CST3,CST7,CTSB,CXCL2,CXCL3,CXCL6,CX…	353		Behavior	behavior	8.32e-24		0.873		AAAS,ABAT,ABCA2,ABCD2,ABR,ACE,ACPP,ACSS1,ADCY1,ADCY7,ADCY8,ADD2,ADH7,ADIPOQ,ADM,ADORA1,ADRA1A,ADRA1B,ADRA1D,ADRA2C,ADRB1,ADRB3,ADRBK1,ADRBK2,AEBP1,AGT,Agtr1b,AOC3,APLN,APLNR,Apoc3,APOE,APRT,AR,ARC,ARHGEF9,ARNTL,ARRB2,ASL,ATG7,ATM,ATN1,ATP13A2,ATP1A2,ATP1A3,ATP1B2,ATP2B2,AVPR1B,B2M,B3GAT1,BACE1,BAG1,BAMBI,BAX,BCHE,BCL11B,BDNF,BHLHE22,BMP4,C1QA,C3,CACNA1B,CACNA1C,CACNA1G,CACNB3,CACNB4,CAMK2B,CAMK4,…	422		Cellular Development, Hematological System Development and Function, Hematopoiesis	development of blood cells	6.97e-21	Increased	6.309		ABCG1,ADA,ADAM17,AHR,ANGPT1,ANXA1,ATM,BATF,BCL11A,BCL11B,BCL2A1,BCL2L11,BCL3,BCL6,BIRC5,BLK,BLNK,BMP4,BRCA1,BRCA2,BST1,BTK,C5AR1,CADM1,CASP1,CASP8,CBFB,CCND1,CCR7,CCR9,CD1D,CD2,CD226,CD244,CD247,CD28,CD3D,CD3E,CD3G,CD4,CD5,CD6,CD69,CD80,CD83,CD86,CD8A,CD8B,CD9,CDKN1A,CDKN2A,CIITA,CISH,CLEC11A,CNR2,Crip2,CSF1R,CSF2RA,CSF3R,CXCL11,CXCR4,DCLRE1C,DDIAS,DNASE2,DNTT,DOK1,EBP,EPHA1,EZH2,F5,FADD,FASLG,FC…	229		Immunological Disease	delayed hypersensitive reaction	1.09e-25	Increased	2.995		AHR,ALB,ALCAM,ANXA1,APOE,ARG1,ATP1B1,B4GALT1,BCL2L11,Ccl2,CCL2,CCL5,CCR7,CD2,CD28,CD44,CD74,CD83,CDC25B,CLEC4D,CLEC4E,CXCL10,EIF2AK2,F2RL1,FCER1G,FCGR2B,FUT7,GNA15,GPR34,H2AFZ,ICAM1,IFNGR2,IL10,IL12B,IL18,IL1B,IL1R1,IL21R,IL4R,ITGB2,LAPTM5,LGALS3BP,MAPKAPK3,MMP3,MMP9,MX1,NCF1,NLRP3,NOS2,NPY1R,PGF,PLA2G2D,PLSCR1,PSME2,PYCARD,S100A9,SDC1,SELE,SELL,SELP,SEMA4A,SPP1,TNF,VIPR2,ZFP36	65
Endocrine System Disorders, Gastrointestinal Disease, Immunological Disease, Metabolic Disease	insulin-dependent diabetes mellitus	3.77e-20		1.439		ABCA1,ABCC8,ABCG1,ABT1,ACSL1,AGT,AIF1,ALOX5AP,ANXA1,Apol7e (includes others),ARHGAP15,Art2b,BANK1,CA2,CACNG1,CASP1,Ccl2,CCL2,CCL22,CCL3L3,CCL4,Ccl6,Ccl9,CCR6,CCR7,CCR9,CD180,CD19,CD1D,CD22,CD226,CD27,CD274,CD300A,CD300C,CD38,CD3G,CD40,CD5,CD7,CD80,CD84,CD86,CD96,CDH17,CDK4,CFB,CFH,CIITA,CLEC12A,CLEC4A,Clec4a3,COL11A2,COL1A2,CTH,CTSB,CTSS,CTSV,CTSW,CX3CR1,CXCL10,CXCL13,CXCL16,CXCR3,CXCR4,CYBB,CYTL…	209		Hematological System Development and Function, Tissue Morphology	quantity of antigen presenting cells	8.9e-24	Increased	2.827		ABCA1,ADA,ADIPOQ,AGT,APOE,B2M,BATF3,BCL11A,BCL2L11,BCL3,BDNF,BID,BIRC3,C4A/C4B,C5AR1,CCL19,CCL2,Ccl2,CCL21,CCL22,Ccl9,CCR6,CCR7,CD200R1,CD40,CD83,CDKN2B,CEBPA,CES1,CIITA,CLEC4D,CLEC4E,CSF1R,CTLA4,CTSS,CTSV,CX3CR1,CXCL10,CXCL13,CXCL14,CXCR6,DDR1,DOCK8,F2RL1,FCER1G,FCGR2B,FGF7,FLT3,GBA,GHR,GPR116,GPR132,GPR68,GRAP2,GREM1,HAVCR2,HCK,HSD11B1,IFNAR1,IL10,IL11,IL12A,IL12RB2,IL18,IL1A,IL1B,IL1R1,IL1RL1,…	142		Cell-To-Cell Signaling and Interaction, Hematological System Development and Function, Immune Cell Trafficking, Inflammatory Response	activation of T lymphocytes	7.11e-21	Increased	4.486		ADA,ANXA1,APOE,BCL11B,BCL2L11,BCL3,BTLA,C3,CADM1,CAMK4,CASP8,Ccl2,CCL2,CCL22,CCL4,CCL5,CD1D,CD2,CD226,CD244,CD247,CD27,CD28,CD3D,CD3E,CD3G,CD4,CD40,CD44,CD6,CD7,CD80,CD83,CD86,CD8A,CDKN1A,CISH,CLEC7A,CNR1,CORO1A,CXCL10,DDR1,FADD,FASLG,FCER1G,FGF1,FN1,FOS,FOXJ1,FOXO1,GADD45A,HAVCR2,HGF,HLA-A,HLA-DRA,HSH2D,HSPH1,ICAM1,ICOS,IGF2R,IL12RB2,IL18,IL1B,IL1RL1,IL21R,IL2RB,IL2RG,IL6,IRF5,IRF8,ITGAL,ITGAM,I…	141		Cellular Function and Maintenance	ion homeostasis of cells	1.88e-25		1.481		A4GALT,ABCC3,ADA,ADIPOQ,AGT,Agtr1b,AKR1B1,ALAS2,ALB,ANXA1,APOE,ATP1A2,ATP1A3,ATP1B1,ATP1B2,ATP2B2,ATP6V1B2,ATP7B,AVPR1B,BMP6,BTK,C3,C4A/C4B,C5AR1,CACNA1C,CACNB3,CALB1,CASP1,CAV3,CCL17,CCL19,Ccl2,CCL2,CCL21,CCL22,CCL3L3,CCL4,CCL5,Ccr2,CCR6,CCR7,CCR9,CD101,CD2,CD244,CD247,CD28,CD300A,CD3E,CD4,CD40,CD5,CD7,CD72,CD8A,CHGA,CKB,CLCN3,CLDN14,CLDN4,CLEC7A,COMMD1,CP,CXCL10,CXCL13,Cxcl3,CXCR3,CXCR4,CYSLTR1…	176
Protein Synthesis	quantity of cytokine	3.94e-20		-0.054		ACSS1,ADAR,ADIPOQ,ADRA1B,ADRB1,ADRB3,APEX1,Apoc3,APOE,ARHGDIA,ARHGDIB,ARID5A,ARRB2,C3,C5AR1,CCDC80,Ccl2,CCR3,CD14,CD19,CD44,CEACAM1,CEBPB,CHRM3,CIDEC,CLEC4D,CLEC4E,CLEC7A,CPE,CTSC,CTSE,CXCL16,CXCL6,CXCR2,DGAT1,DHX58,DNASE2,DOK1,E2F1,E2F3,EIF4EBP1,ENPP2,ESR1,ESR2,FABP5,FOXP3,GABBR1,GATM,GHR,HAP1,HNRNPD,HSPB8,ICOS,IFIT2,IFNAR1,Igtp,IL10,IL10RA,IL12RB2,IL13RA1,IL18,IL1B,IL1R1,IL1RN,IL4R,IL6,IL6R,INP…	133		Cellular Development	maturation of cells	1.83e-23	Increased	4.421		ABCG1,ABCG2,ADAM17,ADIPOQ,ADM,AHR,ALOX15,APLN,AR,ATF3,ATM,ATOH8,BAX,BDNF,BIRC5,BLNK,BMP4,BRCA2,BTC,BTK,C19orf80,CAMK2B,CBFB,CCL19,CCL21,CCL5,CCNB1,CCND1,CD209,CD247,CD28,CD3E,CD4,CD40,CD44,CD5L,CD69,CD80,CD83,CD86,CDH1,CDK1,CDK5,CDKN1A,CDKN1B,Cdkn1c,CEBPA,CEBPE,CLEC11A,CLEC7A,CNR1,CNTF,CPEB1,CREB3L1,CSF1R,CXCR4,CYP51A1,DDR1,DISC1,E2F1,E2F3,ELANE,EPHB6,ERBB4,F2RL1,FASLG,FBXO5,FCGR2B,FLT3,FOS,FRZB,…	216		Cell Death and Survival	cell death of tumor cell lines	8.85e-21	Increased	2.394		A4GALT,ABCB1,ABCB4,ABCG2,ACER2,ACVR1C,ADAM17,ADIPOQ,ADORA1,AGR2,AGT,AHR,AKAP12,AKR1B1,ALCAM,ALK,ALKBH3,ALOX12,AMH,APOE,ARG1,ARHGAP4,ARL11,ARSB,AS3MT,ATF3,ATG12,ATG7,ATM,ATP13A2,ATP2A1,AURKA,AURKB,BACH1,BACH2,BARD1,BCL2A1,BCL2L11,BCL3,BCL6,BDNF,BID,BIRC3,BIRC5,BLNK,BMF,BMP4,BMP6,BMX,BNIP3,BRCA1,BRCA2,BTG1,BTK,BUB1,C5AR1,CADM1,CAMK4,CAPN6,CARD9,CASC5,CASP1,CASP3,CASP4,CASP6,CASP7,CASP8,CCL2,CCNB1,C…	450		Cellular Movement, Hematological System Development and Function, Immune Cell Trafficking, Inflammatory Response	chemotaxis of neutrophils	2.49e-25	Increased	4.124		ADORA1,C3,C5AR1,C5AR2,CAMK1D,CAPG,CCL19,Ccl2,CCL2,CCL21,CCL3L3,CCL4,CCL5,CCR6,CCR7,CD28,CD69,CD74,CKLF,CORO1A,CSF2RA,CSF3R,CXADR,CXCL10,Cxcl3,CXCR1,EDN1,EDNRA,FCER1G,FCGR2A,FGR,GRK6,GRN,GSN,HCK,ICAM1,IL18,IL1B,IL1R1,INPP5D,ITGA4,ITGAM,ITGB2,LCN2,LGALS3,LSP1,LYN,MYO1F,NCKAP1L,NOD2,PDE4B,PF4,PIK3CD,PIK3R5,PRKCA,PTPN6,RAC2,RASGRP4,S100A8,S100A9,SELE,SELL,SELP,SELPLG,SERPINA1,SERPINB1,SPI1,SPP1,SYK,T…	76
Cardiovascular System Development and Function, Organismal Development	development of blood vessel	4.96e-20	Increased	4.72		ABRA,ACE2,ACTC1,ADA,ADAM17,ADAMTS1,ADAMTS12,ADAMTS2,ADIPOQ,ADRA2B,ADRA2C,ADRBK1,AGT,AHR,AIMP1,ALCAM,ANGPTL3,ANGPTL4,ANPEP,ANXA2,AOC3,AP1S2,APLN,APOE,APP,AQP1,ARG1,ARHGDIA,ARID3A,ARNTL,ATM,ATP5A1,ATPIF1,B4GALT1,BACE1,BAI1,BCLAF1,BIRC5,BMP10,BMP2,BMP4,BMP6,BPI,BRCA1,BTC,BTG1,C3,C5AR1,CAMP,CASP3,CASP8,CASQ2,CAV3,Ccl2,CCL2,CCL24,CCNE1,CCNE2,CCR3,CCR6,CCR7,CD34,CD40,CD44,CD63,CD9,CDK2,CDK4,CDKN1A,CDKN…	377		Molecular Transport	quantity of metal	2.12e-23		1.782		A2M,A4GALT,ABCC8,ACE,ACKR2,ADCY6,ADD2,ADM,ADORA1,ADRA1A,ADRA1B,ADRB1,ADRBK1,AGT,Agtr1b,AKR1B1,ALAS2,APOE,AQP1,ATP2A1,ATP2B2,ATP2B3,ATP7B,B2M,BANK1,BAX,BDKRB1,BDNF,BID,BLNK,BTK,C3,C5AR1,CABP1,CACNA1C,CACNA1D,CACNA1G,CACNA1S,CAMK2D,CASQ2,CAV1,CCK,CCL17,CCL19,CCL2,CCL21,CCL22,CCL3L3,CCL4,CCL5,CCR3,CCR9,CD2,CD22,CD247,CD28,CD38,CD3E,CD5,CD8A,CHGA,CHRM3,CIB1,CISD1,CLDN2,COMMD1,CRYAB,CX3CR1,CXCL10,CXCL…	236		Cell Death and Survival, Cellular Compromise	toxicity of cells	1.35e-20	Increased	5.265		ABCC5,ADIPOQ,CASP1,CCL2,CCL5,CD1D,CD2,CD226,CD244,CD247,CD27,CD28,CD300A,CD44,CD5,CD6,CD69,CD96,CORO1A,CTSB,CYBB,DOCK8,FADD,FASLG,FCER1G,FCGR1A,FCGR2A,FCGR3A/FCGR3B,FERMT3,FGR,FN1,FOS,GDNF,GRIN2B,GZMB,HAVCR2,HCK,HLA-A,HLA-G,ICAM1,ICOS,IFNGR2,IL12RB2,IL18,IL1R1,IL1RN,IL21R,IL6,ITGAL,ITGAM,ITGB2,ITK,Klra4 (includes others),KLRB1,KLRC1,KLRD1,Klrk1,LAIR1,LAT,LCK,LCN2,LYN,Mt1,MYBL2,NCR1,NCR3,NGF,NOS2,…	99		Cell-To-Cell Signaling and Interaction, Cellular Movement, Hematological System Development and Function, Immune Cell Trafficking	recruitment of myeloid cells	3.03e-25	Increased	4.273		ADAM17,AGT,AHR,ALOX15,ANXA1,APOE,B4GALT1,BTLA,C3,C5AR1,CAMK1,CARD9,CASP1,CCL19,Ccl2,CCL2,CCL22,CCL3L3,CCL4,CCL5,Ccl7,CCR6,CD14,CD28,CD44,CD69,CD8A,CLEC4E,CNR2,CSF1R,CTSC,CX3CR1,CXCL10,CYP1A1,EDN1,F2RL1,FCGR2A,FCGR2B,FCGR3A/FCGR3B,FUT7,GLRX,GRK6,GSN,ICAM1,IL10,IL17RA,IL18,IL1A,IL1B,IL1R1,IL1RN,IL21R,IRF6,IRF7,ITGAM,ITGB2,LCN2,LEP,LGALS3,LIF,LSP1,LY96,LYN,LYZ,MMP2,MMP9,NCF4,NLRP3,NOD2,OLR1,P2RY2,PD…	90
Cancer	metastasis	7.83e-20	Increased	2.346		ABCC3,ACKR3,ACTB,ADAM17,ADAMTS1,AHR,ALCAM,ANGPTL4,ANK3,ANPEP,ANXA1,ANXA7,APOE,AQP1,AR,ARF6,ARHGDIG,ARRB2,ATIC,BAX,BIRC5,BMP2,BRCA1,C1QBP,CAPG,CASP1,CASP3,CASP8,Ccl2,CCL2,CCND1,CCR4,CCR7,CD226,CD248,CD274,CD40,CD44,CD80,CD86,CD9,CD97,CDC25A,CDCA7L,CDH1,CDH6,CDKN1A,CEACAM1,Clca1/Clca2,CLCN3,CLDN4,CNN1,COL18A1,CRTC1,CSF1R,CSRP3,CST3,CST7,CTSB,CXCL2,CXCL3,CXCL6,CXCR2,CXCR4,CYBB,CYP3A7,DDR2,DHFR,DLGAP…	322		Free Radical Scavenging	production of reactive oxygen species	2.32e-23	Increased	3.793		ABCA1,ABCB1,ACTB,ADIPOQ,AGT,AHR,AHSP,AIFM1,AKR1B1,ANXA1,APLN,APLNR,APOE,ARG1,ATPIF1,BAX,BID,BRCA1,C3,C5AR1,CARD9,CASP3,CASP8,CAV1,CBS/LOC102724560,CCL4,CCL5,CCR3,CD14,CD28,CD40,CD44,CDKN1A,CEBPE,CFB,CLEC7A,COL18A1,CST3,CTLA4,CXCR1,CYBA,CYBB,CYP1A1,CYP2E1,DOK4,DUOX1,E2F1,ESR2,ESRRG,F2R,F2RL1,FAAH,FADD,FAIM3,FASLG,FCER1A,FCGR2A,FCGR3A/FCGR3B,FDXR,FGF23,FGR,FLT3,FN1,FOXO1,FTH1,GCH1,GGT1,GNB2L1,GPX1,…	182		Cell Death and Survival	cytotoxicity	1.41e-20	Increased	4.784		ABCC3,ABCC5,ADIPOQ,BRCA1,CASP1,CCL2,CCL5,CD1D,CD2,CD226,CD244,CD247,CD27,CD28,CD300A,CD44,CD5,CD6,CD69,CD96,CORO1A,CTSB,CYBB,CYP2B6,DOCK8,FADD,FASLG,FCER1G,FCGR1A,FCGR2A,FCGR3A/FCGR3B,FERMT3,FGR,FN1,FOS,GDNF,GRIN2B,GZMB,HAVCR2,HCK,HLA-A,HLA-G,ICAM1,ICOS,IFNGR2,IL12RB2,IL18,IL1R1,IL1RN,IL21R,IL6,ITGAL,ITGAM,ITGB2,ITK,Klra4 (includes others),KLRB1,KLRC1,KLRD1,Klrk1,LAIR1,LAT,LCK,LCN2,LYN,Mt1,MYBL2,…	103		Cellular Function and Maintenance, Inflammatory Response	phagocytosis	3.4e-25	Increased	5.085		ABCA1,ADIPOQ,ADORA1,ALOX15,ANXA1,C1QA,C3,CAMK1D,CAPG,Ccl2,CD14,CD4,CD44,CEBPE,CERK,CH25H,CKB,CLCN3,CLEC4M,CLEC7A,COLEC12,CORO1A,CSF3R,CXCL10,CYP2S1,EIF2AK2,F10,F2RL1,FAIM3,FCER1G,FCGR1A,FCGR2A,FCGR2B,FCGR3A/FCGR3B,FCN1,FGR,GLRX,GSN,Havcr1,HCK,HGF,HMOX1,ICAM1,ICOS,IL10,IL1B,INPP5D,IRF7,IRF8,ISG15,ITGAM,ITGB2,LAT,LCN2,LEP,LGALS3,LYN,MCOLN3,MREG,MSR1,MYO5A,MYO7A,NOD2,NPY,PF4,PIK3CB,PLA2G4A,PLA2G5,PL…	109
Cell-To-Cell Signaling and Interaction, Cellular Movement, Hematological System Development and Function, Immune Cell Trafficking	recruitment of myeloid cells	1e-19	Increased	4.843		ADAM17,AGT,AHR,ALOX5AP,ANXA1,AOC3,APOE,APP,ARRB2,ATG16L1,B4GALT1,C3,C5AR1,CAMP,CARD9,CASP1,Ccl2,CCL2,CCL20,CCL22,CCL24,CCL3L3,CCL4,Ccl7,CCR3,CCR6,CD14,CD19,CD44,CD8A,CHI3L1,CLEC4E,CNR2,CSF1R,CSF2RB,CTSC,CX3CR1,CXCL10,CXCL2,CXCL3,CXCR2,CYP1A1,DPP4,F2RL1,FCER2,FCGR2A,FCGR2B,FCGR3A/FCGR3B,FUT7,GLRX,GRK6,GSN,ICAM1,IFNAR1,IL10,IL17RA,IL18,IL1A,IL1B,IL1R1,IL1RL1,IL1RN,IL21R,IL33,IL6,IL6R,IRF7,ITGAM,ITG…	116		Cell-mediated Immune Response, Cellular Movement, Hematological System Development and Function, Immune Cell Trafficking	T cell migration	2.44e-23	Increased	4.205		Abcb1b,ACKR2,ACKR3,ACTB,ADAM17,AGT,AOC3,ARRB2,BATF,BCL11B,C3,C6,CCL17,CCL19,CCL2,Ccl2,CCL21,CCL22,CCL3L3,CCL4,CCL5,CCR3,CCR6,CCR7,CCR9,CD28,CD4,CD40,CD44,CD69,CD80,CD86,COL1A1,COL4A3,CTLA4,CTSS,CTSV,CXCL10,CXCL11,CXCL13,CXCL16,CXCR3,CXCR4,CXCR5,CYSLTR1,DOCK8,EGR2,ENPP2,ESR2,EZR,F2RL1,FAM65B,FASLG,FN1,FOXO1,FUT4,FUT7,FYB,GATA3,GRK6,HGF,HLA-A,ICAM1,ICOS,IFNAR1,IL10,IL16,IL17RA,IL18BP,IL1B,IL21,IL6,…	135		Cardiovascular System Development and Function, Organismal Development	development of blood vessel	1.48e-20	Increased	3.639		ACE2,ADA,ADAM17,ADIPOQ,ADRA2B,ADRA2C,AGT,Agtr1b,AHR,AKR1B1,ALCAM,ALDH1A2,ALOX12,ANGPT1,ANGPT4,ANGPTL3,ANPEP,AOC3,AP1S2,APLN,APOE,ARG1,ARNTL,ATF3,ATM,BDKRB2,BDNF,BIRC5,BMP10,BMP4,BMP6,BMX,BRCA1,BTC,BTG1,C1QA,C3,C5AR1,C6,CASP3,CASP8,CAV2,CAV3,Ccl2,CCL2,CCL5,CCNE1,CCR6,CCR7,CD28,CD3E,CD40,CD44,CD63,CD9,CDK4,CDKN1A,CDKN2A,CITED1,CMA1,CNR1,COL13A1,COL18A1,COL1A1,COL1A2,COL4A3,COMP,CRYAB,CSF1R,CSRP2,CS…	293		Cell Death and Survival	cell death of mononuclear leukocytes	4.1e-25		0.152		ADA,ADRB1,AHR,APOE,Art2b,ATM,BBC3,BCL11B,BCL2A1,BCL2L11,BID,BIRC5,BLNK,BMF,BTK,CASP1,CASP7,CASP8,CCL19,Ccl2,CCL4,CCL5,CD2,CD226,CD247,CD27,CD274,CD28,CD3E,CD4,CD40,CD44,CD5,CD7,CD80,CDKN2A,COMT,CORO1A,CTSB,CTSD,CXCL10,CXCR4,DDIT4,DHX58,DOCK8,DRAM1,EIF2AK2,EPHA4,FAIM3,FCGR1A,FCGR2B,FCGR3A/FCGR3B,FGL2,FLT3,FOS,FTH1,GPR132,GZMA,GZMB,HLA-G,Hrk,HSH2D,ICAM1,ICOS,IKBKE,IL10,IL18,IL1B,IL2RG,IL7R,INPP5D,I…	137
Cell-mediated Immune Response, Cellular Movement, Hematological System Development and Function, Immune Cell Trafficking	T cell migration	1.41e-19	Increased	5.231	bias	Abcb1b,ACKR2,ACKR3,ACTB,ADAM17,AGT,AOC3,APP,ARRB2,BATF,C3,CAMP,Ccl2,CCL2,CCL20,CCL21,CCL22,CCL24,CCL3L3,CCL4,CCR3,CCR4,CCR6,CCR7,CCR9,CD274,CD40,CD44,CD80,CD86,CEACAM1,COL1A1,COL4A3,CTSS,CTSV,CXCL10,CXCL11,CXCL13,CXCL16,CXCR3,CXCR4,CYSLTR1,DIAPH1,DOCK8,DPP4,EGR2,ENPP2,ESR2,EZR,F2RL1,FAM65B,FAS,FOXO1,FOXP3,FUT4,FUT7,FYB,GATA3,GRK6,HGF,HLA-A,HSPD1,ICAM1,ICOS,IFNAR1,IKBKG,IL10,IL16,IL17C,IL17RA,IL18…	129		Cell Death and Survival	cell death of T lymphocytes	5.08e-23		1.693		ADA,ADRB1,AHR,AIFM1,APAF1,APOE,Art2b,ATM,BAX,BCL11B,BCL2A1,BCL2L11,BCL3,BID,BIRC5,BMF,BMP4,BRCA1,CASP1,CASP3,CASP6,CASP7,CASP8,CAV1,CCDC86,CCL19,Ccl2,CCL4,CCL5,CCNB1,CD2,CD247,Cd24a,CD27,CD28,CD38,CD3E,CD4,CD40,CD44,CD5,CD7,CD9,CDK1,CDK2,CDKN1A,CDKN1B,CDKN2A,CHEK1,CHEK2,CIITA,CLEC10A,CORO1A,CST3,CTLA4,CTSD,CXCL10,CXCR4,DCK,DDIT4,DEF6,DHX58,DOCK8,DRAM1,E2F1,EZR,FADD,FAIM3,FASLG,FCGR1A,FOS,FTH1,Gm2…	162		Hematological System Development and Function, Hematopoiesis, Tissue Morphology	quantity of thymocytes	2.66e-20	Increased	3.474		ABCB1,Abcb1b,AHR,ATM,BCL11A,BCL11B,BCL2L11,BMF,CASP3,CBFB,CCNB2,CCR6,CCR7,CCR9,CD244,CD247,CD3E,CD3G,CD4,CD5,CD5L,CD7,CD80,CD86,CD8A,CD8B,CDKN2A,CIITA,CORO1A,CTSD,CTSE,CXCR4,DCLRE1C,DNASE2,DOK1,ESR1,ESR2,FADD,FCER1G,FCGR2B,FOS,FOSB,FOXO1,FYB,GADD45A,IL2RB,IL2RG,IL6,IL7R,INPP5D,Ins1,IRF1,ITGB2,ITK,ITPKB,JAK3,LAG3,LAIR1,LAT,LCK,LCP2,LEP,LIF,LIG4,LY9,MAPK3,MMP19,MYH11,NOD2,NOS2,NPY,NPY1R,NR4A1,OSM,P…	101		Cellular Development, Hematopoiesis	maturation of leukocytes	4.41e-25	Increased	4.295		ABCG1,ADAM17,AHR,ATF3,ATM,BIRC5,BLNK,BTK,BTLA,CADM1,CCL19,CCL21,CCL5,CD247,CD28,CD3E,CD4,CD40,CD44,CD69,CD80,CD83,CD86,CDH1,CEBPE,CLEC7A,DDR1,F2RL1,FCGR2B,FOS,HLA-DRA,HMOX1,ICAM1,ICOS,IFIH1,IL10,IL12B,IL18,IL1A,IL1B,IL21R,IL36B,IL7R,INHBA,INPP5D,IRF1,IRF4,IRF8,ITGAM,ITGB2,ITK,Klra4 (includes others),LAT,LCK,LCP1,LEP,LYN,MAP3K14,MAPK3,NFIL3,NGF,NGFR,NPY1R,PARP14,PIK3CD,PLCG2,PRDM1,PTPN6,PTPRC,RASG…	96
Cellular Function and Maintenance, Hematological System Development and Function	engulfment of myeloid cells	1.5e-19	Increased	5.082	bias	ABCA1,ABCA7,ANXA1,APOA2,APP,ATG7,C3,CAMP,CAPG,CD14,CD38,CD44,CD93,CEBPB,CLCN3,CORO1A,CSF2RB,CXCL10,CYP2S1,DEF6,FAS,FCER1G,FCGR1A,FCGR2A,FCGR2B,FCGR3A/FCGR3B,FCN1,FGR,GLRX,Gm21596/Hmgb1,GSN,HCK,HGF,HMOX1,IFNAR1,IL1A,IL1B,INPP5D,IRF8,ISG15,ITGAM,ITGB2,JMJD6,LGALS3,MAPKAPK2,MRC1,MSR1,MYD88,NOD2,NPM1,PADI4,PF4,PGLYRP1,PLA2G5,PLAU,PLAUR,PTPRC,PTPRJ,PTX3,RAPGEF3,RORA,S100A9,SELPLG,SERPINE1,SFTPA1,SIGLE…	80		Cancer, Organismal Injury and Abnormalities, Reproductive System Disease	uterine serous papillary cancer	6.35e-23				ABCB1,ACTG2,ALDH1A1,ANXA2,AOC3,AQP1,AURKA,B3GNT3,BUB1,CACNA1C,CBS/LOC102724560,CCL21,CCNA2,CCNB1,CCNB2,CCNE1,CDC20,CDC6,CDH11,CDKN2A,CENPA,CFB,CHRDL1,CIT,CKS1B,CLDN4,CLDN5,CNN1,COL14A1,CPA3,DDR2,DPP6,EMILIN1,ENPP2,ESPL1,EXO1,F13A1,F2RL1,FAM65B,FEN1,FGF7,FGL2,FOXM1,FRZB,FXYD1,GAL,GALE,GALNT3,GDF10,GPM6A,GUCY1A3,GZMA,GZMK,HBB,HEPH,HMGA1,HMMR,HSPB6,HTR2B,IL18,IL6,ISG15,ITGB8,ITM2A,KCNB1,KCNMA1,KCNMB…	128		Cell-To-Cell Signaling and Interaction, Cellular Movement, Hematological System Development and Function, Immune Cell Trafficking	recruitment of myeloid cells	3.43e-20	Increased	4.214		ADAM17,AGT,AHR,ANXA1,AOC3,APOE,BTLA,C3,C5AR1,CARD9,CASP1,CCL19,Ccl2,CCL2,CCL22,CCL3L3,CCL4,CCL5,Ccl7,CCR6,CD14,CD28,CD44,CD69,CD8A,CLEC4E,CNR2,CSF1R,CTSC,CX3CR1,CXCL10,CXCL2,CXCL3,CYP1A1,F2RL1,FASLG,FCGR2A,FCGR2B,FCGR3A/FCGR3B,FUT7,GLRX,GRK6,GSN,ICAM1,IL17RA,IL18,IL1A,IL1B,IL1R1,IL1RL1,IL1RN,IL21R,IL6,IRF3,IRF6,IRF7,ITGAM,ITGB2,LCN2,LEP,LGALS3,LIF,LSP1,LY96,LYN,LYZ,MDK,MIF,MMP2,MMP28,MMP9,Muc1,NC…	96		Lymphoid Tissue Structure and Development, Organ Morphology, Organismal Development	morphology of spleen	4.41e-25				ABCA1,ADA,AHR,ALOX15,ALPL,ATM,B3GNT5,B4GALT1,BANK1,BBC3,BCL2L11,BLNK,BMF,Bst2,BTK,CASP8,CCR7,CD247,CD40,CD80,CD86,CDH17,CDKN2A,CSF1R,CTSA,CTSD,CYP1A1,DCLRE1C,DLK1,DNASE2,DOK1,DOK2,ESR2,FADS2,FCGR2B,FOS,FZD9,HBB,HCK,HLA-DQB1,HMGA1,HMOX1,ICOS,IGFBP2,IKZF3,IL10,IL10RB,IL2RB,IL2RG,INPP5D,IRF1,IRF4,IRF8,ITGB2,JAK3,KCNN4,KLHL6,LAG3,LAT,LAX1,LCP2,LGMN,LIPA,LMNA,LTB,LYN,MAN2B1,MAP3K14,MGAT2,MSR1,Mt1,NPY1…	108
Infectious Disease	Parasitic Infection	1.61e-19	Decreased	-3.408		ABAT,ADRA1A,ADRA1B,ADRA2B,ADRA2C,ADRB1,ALDH5A1,APOE,AQP4,AQP9,BATF3,BCL2A1,BCL3,C3,C4A/C4B,C5AR1,Ccl2,Cd24a,CD274,CD40,CD44,CFB,CHRM3,CIITA,CXCR2,CXCR4,DHFR,DPP4,DUSP4,EBI3,EIF2AK2,FCER1G,FCGR2A,FCGR2B,GBP2,HBB,HDAC9,HMOX1,ICAM1,Ifi47,IFNAR1,Igtp,IL10,IL10RA,IL13RA1,IL18,IL1RL1,IL33,IL4R,IL5RA,IL6,IL6R,IRF8,Irgm1,ITGB7,ITPKB,KCNA5,KCNH2,LGALS3,LTB,MYD88,NCR3,NLRP3,NOS2,NT5E,NTF3,NTRK3,PIGR,PIK3R1…	95		Neurological Disease, Skeletal and Muscular Disorders	neuromuscular disease	7.42e-23		1.724		A2M,ABCB1,ACTB,ADAM17,ADCY7,ADH1C,ADORA1,ADRA1A,ADRA1B,ADRA1D,ADRA2B,ADRA2C,ADRB1,ADRB3,AEBP1,AGT,AIFM1,AK5,ALCAM,ALDH6A1,ANXA1,ANXA2,AP1S1,AP1S2,APLNR,APOE,AQP1,AR,ARPP21,ATP13A2,ATP2A1,ATP2B2,ATP6AP2,ATP6V1A,ATP6V1B2,AVPR2,B2M,B3GALT4,BAIAP2,BAX,BCAS1,BCHE,BCL11B,BDNF,BIRC2,C2orf40,C3,C4A/C4B,CA3,CACNA1B,CACNA1D,CACNA1F,CACNA2D3,CACNB3,CAMK2B,CAMK4,CASP1,CASP3,CASP6,CASP7,CASP8,CASQ2,CCL2,CCL4,…	374		Cell Morphology	morphology of lymphocytes	3.59e-20				A2M,ABCB1,Abcb1b,B3GNT5,BACH2,BATF,BCL11A,BCL11B,BCL2L11,BCL3,BLNK,BMF,CCR6,CCR9,CD247,CD28,CD3E,CD4,CD40,CD5,CD5L,CD84,CD8A,CD8B,CDKN1A,CDKN2B,CXCL11,CYTIP,DCLRE1C,EBI3,FAIM3,FASLG,FCER1G,FCGR2B,HLA-A,HLA-G,Hmgb3,IL18,IL1RN,IL2RB,IL2RG,IL6,IL7R,INPP5D,IRF1,IRF8,ITGB7,ITK,ITPKB,JAK3,KIAA0101,LAT,LCK,LCP2,LGALS3,LIG4,LTB,LY9,LYN,LYST,MPZ,NFIL3,NFKBIZ,PIK3AP1,PIK3CD,Pmaip1,PRDM1,PRKCQ,PSMB10,PSMB9,…	89		Cell Death and Survival	cell death of phagocytes	5.28e-25		1.379		ABCG1,ADAM17,AHR,ANPEP,ANXA1,APOE,ATF3,BBC3,BCL2A1,BCL2L11,BID,BIRC2,BIRC3,BIRC5,BTG1,BTK,C1QA,CASP1,CASP7,CASP8,CCL19,CCL2,CCL21,CCL5,CCR7,CD14,CD40,CD44,CD5L,CDKN2A,CNR1,CNR2,CTSB,CXCR4,CYBB,EIF2AK2,FCER1G,FOS,GPR132,GSN,HAVCR2,HMOX1,IL10,IL18,IL1B,IL1RN,INPP5D,IRF1,IRF5,ISG15,ITGB2,LCN2,LEP,LGALS3,LYZ,MMP8,MS4A2,MSR1,NGF,NLRP3,NOS2,NR4A1,OSCAR,PCTP,PF4,PIK3AP1,PLA2G4A,PLA2G6,PON1,PTPN6,PYCARD,…	87
Lymphoid Tissue Structure and Development, Organ Morphology, Tissue Morphology	abnormal morphology of lymph node	2.25e-19				ANGPTL4,ARHGDIA,ARHGDIB,ATM,B3GNT5,BAX,BCL3,Bst2,CASP8,CCR6,CCR7,CCR9,CD247,CD40,CD80,CD86,CDKN1A,CEBPB,CEBPE,CIITA,CXCR2,CYP27B1,DCK,DCLRE1C,DIAPH1,ESR1,ESR2,F2R,FAS,FCGR2B,FOXC2,FOXP3,FUT4,FUT7,FZD9,HMOX1,HPGDS,ICOS,IL10,IL10RB,IL2RB,IL2RG,IL5RA,INPP5D,IRF8,ITGB2,JAK3,LAT,LIPA,LTB,LYN,MGAT2,MYC,NFATC2,NFKB1,NFKBIZ,NOD2,NOS2,PIK3CD,PLG,PRF1,PRKCH,PTPN2,PTPN22,PTPRCAP,RAG1,RASSF5,RIPK1,RIPK3,SATB…	87		Cellular Function and Maintenance, Hematological System Development and Function	function of macrophages	2.13e-22		1.069		AHR,ANPEP,APOE,ATM,BCL3,BIRC3,CAPG,CARD9,CASP8,CAV1,CCL2,Ccl2,CCL5,CCR6,CD14,CD9,CLCN2,CLCN3,CLEC4E,CLEC7A,CNR2,CSF1R,CXCL10,CYBB,DOK1,DOK2,FCER1A,FCER1G,FCGR1A,FCGR2A,FCGR2B,FES,FGR,FOS,GPR68,GRN,GSN,HCK,HSPB1,ICAM1,IFNAR1,IL10,IL18,IL1B,IL31RA,IL4R,IL6,IRAK2,IRAK4,IRF1,ITGAM,LCP1,LGALS3,LGMN,LY96,LYN,MMP12,MMP7,MSR1,MST1,MYD88,NCEH1,NLRP3,NOD2,NPY1R,P2RY6,PARP1,PCTP,PIK3CD,PLA2G15,PLA2G4A,PLA2G…	103		Organismal Survival	morbidity or mortality	4.9e-20		-0.698		A2M,A4GALT,ACE,ADIPOQ,ADORA1,AGT,AHR,APOE,BCL2A1,BDKRB1,BDKRB2,BID,BMX,BRCA2,C3,CASP1,CASP4,Ccl2,Ccl6,CD14,CD1D,CD200R1,CD300A,CD4,CD97,CDKN1A,CFH,CHEK2,CLEC4D,CLEC4E,CXCL10,CXCL3,CXCL6,CXCR3,CXCR4,CYP1A1,CYP2E1,F2R,FAIM3,FCER1G,FCN1,GNAZ,GSN,GUCY2C,HAVCR2,HGF,HLA-A,HMOX1,ICAM1,IL17RE,IL18,IL1B,IL1R1,IL6,IRF3,IRF7,ISG15,KLF2,Klrk1,LEP,LIF,LTB,MAPKAPK3,MDM2,MMP7,MMP9,MSR1,MYH7,NCK2,NOD2,NOS1,NOS2,…	104		Protein Synthesis	quantity of interleukin	5.33e-25	Decreased	-2.013		APOE,C3,C5AR1,Ccl2,CD14,CD28,CD44,CLEC4D,CLEC4E,CLEC7A,CTSC,CTSE,CXCL16,DHX58,DNASE2,HEXB,ICOS,IFIT2,Igtp,IL10,IL10RA,IL12RB2,IL13RA1,IL18,IL1B,IL1R1,IL1RN,IL4R,INPP5D,IRF1,IRF5,Irgm1,ITGAD,ITGAL,ITGB2,KRT1,LAT2,LGALS3BP,LIF,LYN,MMP9,NFIL3,NLRP3,NOD2,NPY1R,OLFM4,OLR1,PILRB,PLCD1,PRF1,PYCARD,RNF128,SCARB1,SELE,SELP,SIGLEC1,SLAMF6,SPP1,STAT1,STAT4,STX11,TLR2,TLR4,TMEM173,TNF,TNFAIP8L2,TNFRSF10A	67
Cell Death and Survival	cell death of connective tissue cells	2.29e-19		1.465		AATF,ABCB1,ABCC4,ABCE1,ACTB,ADIPOQ,ADRBK1,AGT,AHR,AIFM1,APAF1,APLN,APP,AR,ARRB2,ATF5,ATG7,ATM,ATP6AP2,BAX,BCL2A1,BCL2L11,BGN,BID,BIRC3,BIRC5,BMP2,BMP4,BRCA1,BRCA2,BUB1,CA3,CAMP,CASP1,CASP3,CASP7,CASP8,CASP8AP2,CCL24,Ccl9,CCNB1,CCND1,CCNE1,CD1D,CD2,CD300LD,CD40,CD44,CDC20,CDH1,CDK1,CDK4,CDKN1A,CDKN1B,Cdkn1c,CEBPB,CHEK1,CNR2,COL2A1,COMMD4,COPS5,COX5A,CSF1R,CTSB,CTSD,CTSV,CYCS,DCN,DDIAS,DDIT4,DHCR24…	264		Cell Morphology	morphology of mononuclear leukocytes	3.49e-22				A2M,ABCB1,Abcb1b,APOE,ARID3A,B2M,B3GNT5,BATF,BAX,BCL11A,BCL11B,BCL2L11,BCL3,BLNK,BMF,CCDC86,Ccl2,Ccl7,CCR6,CCR9,CD22,CD247,CD28,CD3E,CD4,CD40,CD5,CD5L,CD84,CD8A,CD8B,CDKN1A,CDKN2B,CDKN2C,CR2,CSF3R,CTLA4,CXCL11,CYTIP,DCK,DCLRE1C,E2F1,EBI3,FAIM3,FASLG,FCER1G,FCGR2B,GNA13,GRAP2,HGF,HLA-A,HLA-G,Hmgb3,IL10,IL11RA,IL18,IL1RN,IL21,IL2RB,IL2RG,IL6,IL7R,INPP5D,IRF1,IRF8,ITGB7,ITK,ITPKB,JAK3,KIAA0101,LAT,L…	114		Cellular Assembly and Organization, Cellular Function and Maintenance	organization of cytoskeleton	5.92e-20	Increased	2.91		A2M,ACAP1,ACE,ACTG1,ACTR3,ADCY1,ADIPOQ,ADRA1B,AGT,AHR,AJUBA,AKAP12,AMIGO1,ANPEP,ANXA1,APOE,AQP5,ARC,ARHGAP4,ARHGEF9,ARSB,ATF3,ATG7,AURKA,BAIAP2,BCL11A,BCL11B,BCL6,BDNF,BIRC5,BMP4,BMP6,BMX,BORA,BRCA1,BTK,C1QA,C21orf2,CALML3,CAMK1G,CAMK4,CAP2,CAPG,CAPN6,CASP3,CASP4,CAV3,CCDC64,CCL19,CCL2,CCL21,CCL5,CCNB1,CCR7,CD2,CD44,CD9,CDC20,CDC25B,CDC42BPG,CDC42EP1,CDH1,CDK1,CDK16,CDK5R1,CDKN1A,CDKN2A,CELSR3,CE…	414		Cell-To-Cell Signaling and Interaction, Cellular Movement, Hematological System Development and Function, Immune Cell Trafficking, Inflammatory Response	recruitment of phagocytes	7.51e-25	Increased	4.931		ADAM17,ADIPOQ,AGT,AHR,ALOX15,ANXA1,APOB,APOE,B4GALT1,C5AR1,CAMK1,CASP1,CCL19,Ccl2,CCL2,CCL22,CCL3L3,CCL4,CCL5,Ccl7,CD14,CD28,CD4,CD40,CD44,CD5L,CD69,CD74,CD8A,CLEC4E,CRYAB,CSF1R,CTSC,CX3CR1,CXCL10,CYP1A1,EDN1,F2RL1,FCGR2A,FCGR2B,FCGR3A/FCGR3B,FUT7,GLRX,GRK6,GSN,ICAM1,IL10,IL17RA,IL18,IL1A,IL1B,IL1R1,IL1RN,INPP5D,IRF5,IRF6,ITGAM,ITGB2,LCN2,LEP,LGALS3,LIF,LSP1,LY96,LYZ,MMP2,MMP9,MPZ,NCF4,NLRP3,NOD2…	95
Cell Morphology	abnormal morphology of cells	2.32e-19				A2M,AATK,ABCA1,ABCA2,ABCB1,Abcb1b,ABCB4,ABCD2,ABCG1,ACSBG1,ACTA1,ACTC1,ADA,ADAM17,ADAMTS2,ADAR,ADIPOQ,ADRA1B,AEBP1,AHR,AMBN,ANKRD1,ANKRD2,ANKRD23,ANXA7,APAF1,APOE,APP,AR,AREG,ARG1,ARHGDIA,ARID3A,ARNTL,ARRB2,ASTN1,ATF7,ATG7,ATM,ATP13A2,ATP1A4,ATP1B2,AURKA,B3GNT5,B4GALT1,BACE1,BAX,BCL11A,BCL2L11,BCL3,BGN,BID,BLNK,BPNT1,BRCA1,BRCA2,BUB1,CA9,CAPN3,CASP3,CAV3,CCDC86,Ccl2,CCND1,CCR6,CCR9,CD22,CD247,CD2…	514		Cell-mediated Immune Response, Cellular Movement, Hematological System Development and Function, Immune Cell Trafficking	cell movement of T lymphocytes	5.59e-22	Increased	3.275		ACKR2,ACKR3,ADAM17,AGT,AOC3,ARRB2,BATF,BCL11B,C3,C6,CCL17,CCL19,CCL2,Ccl2,CCL21,CCL22,CCL3L3,CCL4,CCL5,CCR3,CCR6,CCR7,CCR9,CD28,CD40,CD44,CD69,CD80,CD86,COL1A1,COL4A3,CTLA4,CTSS,CTSV,CXCL10,CXCL11,CXCL13,CXCL16,CXCR3,CXCR4,CXCR5,CYSLTR1,DOCK8,EGR2,ENPP2,ESR2,F2RL1,FAM65B,FASLG,FN1,FOXO1,FUT4,FUT7,FYB,GATA3,HGF,HLA-A,ICAM1,ICOS,IFNAR1,IL10,IL16,IL17RA,IL18BP,IL1B,IL21,IL6,INPP5D,ITGA1,ITGA4,ITGA6,…	121		Cell Death and Survival	apoptosis of lymphocytes	7.65e-20		0.199		ADA,ADRB1,AHR,APOE,Art2b,ATM,AURKB,BCL11A,BCL11B,BCL2A1,BCL2L11,BCL3,BID,BLNK,BMF,BMP4,BRCA1,BTK,CASP1,CASP3,CASP4,CASP6,CASP7,CASP8,CCL19,Ccl2,CCL4,CCL5,CCNB1,CD2,CD247,CD27,CD28,CD3E,CD4,CD40,CD44,CD5,CD80,CD9,CDKN1A,CDKN2A,CHEK2,CIITA,COL1A1,CORO1A,CXCR4,DOCK8,DUSP4,EZR,FADD,FAIM3,FASLG,FCGR1A,FCGR2B,FCGR3A/FCGR3B,FGL2,FOS,GPR132,GZMB,HLA-G,HSH2D,ICAM1,ICOS,IKBKE,IL17C,IL18,IL1B,IL2RG,IL6,IL7R…	136		Cellular Movement, Hematological System Development and Function, Immune Cell Trafficking, Inflammatory Response	migration of phagocytes	9.35e-25	Increased	4.775		ABCA1,ADAM17,ADIPOQ,AGT,ALB,ALCAM,ANGPT1,ANXA1,APOE,C3,CCL17,CCL19,Ccl2,CCL2,CCL21,CCL22,CCL3L3,CCL4,CCL5,Ccl9,CCR7,CD40,CD44,CD74,CD80,CD86,CDH1,CEBPE,CLEC4M,CSF1R,CTSS,CTSV,CTSZ,CX3CR1,CXCL10,CXCL11,CXCL13,CXCR3,CXCR4,CYBB,DOCK8,F10,FGR,GREM1,HCK,HCLS1,HGF,ICAM1,ICOS,IL10,IL10RA,IL12B,IL17RA,IL18,IL1B,IL1RN,IL21R,INPP5D,IRF6,ITGA4,ITGAL,ITGAM,ITGB2,LGALS3,LSP1,MMP12,MMP7,MMP9,MST1,NGF,NINJ1,NLR…	104
Cell-To-Cell Signaling and Interaction, Cellular Function and Maintenance, Hematological System Development and Function, Inflammatory Response	phagocytosis of myeloid cells	2.82e-19	Increased	4.863	bias	ABCA1,ABCA7,ANXA1,APOA2,APP,ATG7,C3,CAMP,CAPG,CD14,CD38,CD44,CD93,CEBPB,CLCN3,CORO1A,CSF2RB,CXCL10,CYP2S1,DEF6,FAS,FCER1G,FCGR1A,FCGR2A,FCGR2B,FCGR3A/FCGR3B,FCN1,FGR,GLRX,Gm21596/Hmgb1,GSN,HCK,HGF,HMOX1,IFNAR1,IL1B,INPP5D,IRF8,ISG15,ITGAM,ITGB2,JMJD6,LGALS3,MAPKAPK2,MYD88,NOD2,NPM1,PADI4,PF4,PGLYRP1,PLA2G5,PLAU,PLAUR,PTPRC,PTPRJ,PTX3,RAPGEF3,RORA,S100A9,SELPLG,SERPINE1,SFTPA1,SIGLEC1,SIRPA,SPI1,S…	77		Tissue Development	growth of connective tissue	6.56e-22	Increased	2.501		ABCD2,ACTB,ADIPOQ,ADM,AEBP1,AGT,AHR,AIF1,ANPEP,ANXA2,APLN,APLNR,AQP1,AR,ARID3A,ATF1,ATF3,ATIC,ATM,B4GALT7,BAX,BCL11B,BMP4,BMP6,BRCA1,BRCA2,BTC,BTG1,BTK,BUB1,CAV1,CBX7,CCL2,CCNA2,CCNB1,CCND1,CCNE1,CCNF,CD28,CD300A,CD40,CD44,CD6,CD83,CDH1,CDK2,CDK4,CDKN1A,CDKN1B,Cdkn1c,CDKN2A,CDKN2B,CEBPA,CHGA,CHRNA1,CIITA,CIRBP,CNR1,CNR2,COL14A1,COL1A1,CSF1R,CTF1,CTHRC1,CTLA4,CTSB,CTSD,CTSV,CXCL3,CXCR3,DDR2,DMP1,D…	289		Neurological Disease	Movement Disorders	8.83e-20		0.04	bias	A2M,ABCA1,ABCA2,ABCB1,ADCY2,ADCY7,ADH1C,ADORA1,ADRA1A,ADRA1B,ADRA1D,ADRA2B,ADRA2C,ADRB1,ALDH6A1,AP1S2,APLNR,APOD,APOE,ARHGEF9,ARNTL,ARPP21,ARX,ASPA,ATM,ATP13A2,ATP1A3,ATP1B2,ATP2A1,ATP2B2,ATP6V1A,ATP6V1B2,ATP7B,AVPR2,BAIAP2,BCAS1,BCL11B,BCL6,BDNF,BID,C2orf40,C3,CA11,CA13,CA14,CA3,CA4,CA9,CACNA1B,CACNA2D3,CACNB3,CAMK2B,CAMK4,CASP1,CASP3,CASP6,CASP7,CASP8,CCL4,CCL5,CD44,CD68,CDK5R1,CDS1,CERK,CFTR,C…	337		Lipid Metabolism, Small Molecule Biochemistry	synthesis of fatty acid	9.75e-25		1.13		ABAT,ABCA1,ACSS2,ADA,ADIPOQ,AGT,AKR1B1,ALB,ALOX12,ALOX15,ANXA1,APOA4,APOB,APOE,BMP6,BTC,C1QTNF3,C5AR1,CADM1,CALB1,CASP1,Ccl2,CCL5,CD14,CD4,CD40,CD7,CD74,CD83,CERK,CLEC7A,CNR1,CNTF,CNTFR,CYP2E1,CYP4F2,EDN1,EDNRA,EDNRB,ELOVL2,ELOVL4,ELOVL6,ELOVL7,EPHX2,ERBB4,ESR2,F2RL1,FADS1,FADS2,FASN,FCER1G,FCGR1A,FCGR2A,FCGR2B,FGR,GGT1,HBB,HGF,HMOX1,HPGD,HTR2A,IGF2,IL10,IL18,IL1A,IL1B,IL1RN,JAK2,LEP,LIF,LYN,MAP3…	113
Lymphoid Tissue Structure and Development, Organ Morphology, Tissue Morphology	morphology of lymph node	3.23e-19				ANGPTL4,ARHGDIA,ARHGDIB,ATM,B3GNT5,BAX,BCL3,Bst2,CASP8,CCL21,CCR6,CCR7,CCR9,CD247,CD40,CD80,CD86,CDKN1A,CEBPB,CEBPE,CIITA,CXCR2,CYP27B1,DCK,DCLRE1C,DIAPH1,ESR1,ESR2,F2R,FAS,FCGR2B,FOXC2,FOXP3,FUT4,FUT7,FZD9,HMOX1,HPGDS,ICOS,IL10,IL10RB,IL2RB,IL2RG,IL5RA,INPP5D,IRF8,ITGB2,JAK3,LAT,LIPA,LTB,LYN,MAP3K14,MGAT2,MYC,NFATC2,NFKB1,NFKBIZ,NOD2,NOS2,PIK3CD,PLG,PRF1,PRKCH,PTPN2,PTPN22,PTPRCAP,RAG1,RASSF5,RI…	91		Cell-To-Cell Signaling and Interaction, Hematological System Development and Function, Immune Cell Trafficking, Inflammatory Response	activation of T lymphocytes	6.62e-22	Increased	4.973		ADA,ANXA1,APOE,B2M,BAX,BCL11B,BCL2L11,BCL3,C3,CAMK4,CASP8,CCL2,Ccl2,CCL22,CCL4,CCL5,CD1D,CD2,CD209,CD226,CD244,CD247,Cd24a,CD27,CD276,CD28,CD38,CD3D,CD3E,CD3G,CD4,CD40,CD44,CD55,CD6,CD7,CD80,CD83,CD86,CD8A,CDKN1A,CISH,CLEC7A,CNR1,CORO1A,CSF2RB,CTLA4,CXCL10,DDR1,DEF6,DLL1,EGR2,FADD,FASLG,FCER1G,FGF1,FN1,FOS,FOXO1,GADD45A,GATA3,GZMA,HAVCR2,HGF,HLA-A,HLA-DRA,HPRT1,HSH2D,HSPH1,ICAM1,ICOS,IFNAR1,IGF2R…	176		Cardiovascular System Development and Function, Hematological System Development and Function	blood pressure	1.25e-19		-1.162		ABAT,ACE,ACE2,ACTA2,ADIPOQ,ADORA1,ADRA1A,ADRA1B,ADRA1D,ADRA2B,ADRB1,AGT,Agtr1b,AHR,ALOX12,AOC3,APLN,APLNR,APOE,ARG2,ARNTL,ARSB,ATP1A2,AVPR2,BACH1,BDKRB1,BDKRB2,BDNF,CACNA1B,CACNA1C,CACNB3,CD44,CKM,CNR1,COL1A2,COL4A3,CRYAB,CYBA,CYBB,DBP,DDAH1,EDNRA,EDNRB,EGLN3,ELN,EPHB6,EPHX2,ESR2,F2R,F2RL1,GBP5,GDNF,GHR,GNB3,GPX1,GRK4,GUCY1A2,Hba1/Hba2,HMOX1,HSD11B1,HSD11B2,HTR2B,IDUA,IL1B,IL1R1,IL6,Ins1,KCNMA1,K…	121		Cell-To-Cell Signaling and Interaction, Cellular Movement, Hematological System Development and Function, Immune Cell Trafficking, Inflammatory Response	recruitment of neutrophils	1.47e-24	Increased	4.095		ADAM17,AGT,AHR,ALOX15,ANXA1,APOE,B4GALT1,C5AR1,CAMK1,CASP1,CCL19,Ccl2,CCL2,CCL22,CCL3L3,CCL4,CCL5,Ccl7,CD14,CD28,CD44,CD69,CD8A,CLEC4E,CTSC,CX3CR1,CXCL10,CYP1A1,EDN1,F2RL1,FCGR2A,FCGR2B,FCGR3A/FCGR3B,FUT7,GLRX,GRK6,GSN,ICAM1,IL10,IL17RA,IL18,IL1A,IL1B,IL1R1,IL1RN,IRF6,ITGAM,ITGB2,LCN2,LEP,LGALS3,LIF,LSP1,LY96,LYZ,MMP2,MMP9,NCF4,NLRP3,NOD2,OLR1,P2RY2,PDE4B,PIK3CD,PIK3R5,PRKCQ,PYCARD,SELE,SELL,SELP…	78
Cell Death and Survival	cell death of myeloid cells	3.48e-19		1.754		ABCB1,ABCC4,ABCG1,ADAM17,AHR,ANPEP,ANXA1,APOE,APP,BAX,BCL2A1,BID,BIRC3,BIRC5,BTG1,BTK,CAMP,CASP1,CASP3,CASP6,CASP7,CASP8,CCL2,CD14,CD40,CD44,CDK2,CDKN1A,CEBPB,CTSB,CXCL2,CXCR4,CYBB,DCN,EIF2AK2,FABP4,FADD,FAS,FCER1G,FCGR1A,FOS,FOXO3,GPR132,GSN,HAVCR2,HCAR2,HIF1A,HMOX1,IFNAR1,IL10,IL18,IL1B,IL1RL1,IL1RN,IL33,IL6,INPP5D,IRF1,IRF8,ISG15,ITGAM,ITGB2,JAK2,LEP,LEPR,LGALS1,LGALS3,LYN,LYZ,MEFV,MMP8,MS4A2,…	113		Cellular Assembly and Organization, Cellular Function and Maintenance	organization of cytoskeleton	6.81e-22	Increased	2.014		A2M,AATK,ABR,ACACA,ACAP1,ACE,ACTB,ACTG1,ACTR2,ACTR3,ADCY1,ADCY6,ADIPOQ,ADM,ADRA1B,ADRBK1,AGT,AHR,AJUBA,ALOX15,AMIGO1,ANGPTL4,ANPEP,ANXA1,APBB1IP,APOE,AQP1,AQP5,AR,ARC,ARF6,ARHGAP4,ARHGAP8/PRR5-ARHGAP8,ARHGEF9,ARPC2,ARPC5,ARSB,ATF3,ATG7,AURKA,BACE1,BAIAP2,BAX,BCL11A,BCL11B,BDNF,BIRC5,BMP4,BMP6,BORA,BRCA1,BTK,C1QA,C21orf2,CACNA1F,CALML3,CAMK1D,CAMK4,CAMSAP3,CAP2,CAPG,CASP3,CASP4,CAV1,CAV3,CCDC64,CC…	545		Hematological System Development and Function, Inflammatory Response, Tissue Morphology	quantity of neutrophils	1.29e-19		-0.174		ADA,ADAM17,ADIPOQ,AHR,ARNTL,C1QA,C3,C5AR1,C5AR2,C6,Ccl2,CCL2,CCL3L3,CCR4,CD1D,CD300A,CD40,CERK,CFH,CLEC4E,CLEC7A,CNR2,CSF3R,CYBB,CYP1A1,DOK1,ESR2,F2RL1,FASLG,FCGR1A,FCGR2A,FCGR2B,FES,FUT4,FUT7,FZD9,GPR132,GSN,HDC,ICAM1,IL17RA,IL18,IL18BP,IL1A,IL1B,IL1R1,IL2RB,IL2RG,IL6,INPP5D,IRF6,ITGAL,ITGAM,ITGB2,JAK3,KERA,LCN2,LEP,LYN,MDK,MMP12,MMP13,MMP3,MMP8,MMP9,Mt1,NOD2,NOS2,PDE4B,PLAC8,PLSCR1,PREX1,PRF1,R…	97		Cell-To-Cell Signaling and Interaction, Cellular Function and Maintenance, Inflammatory Response	phagocytosis of cells	1.49e-24	Increased	5.351		ABCA1,ADIPOQ,ADORA1,ALOX15,ANXA1,C1QA,C3,CAMK1D,CAPG,CD14,CD4,CD44,CEBPE,CERK,CH25H,CKB,CLCN3,CLEC4M,CLEC7A,COLEC12,CORO1A,CSF3R,CXCL10,CYP2S1,F10,F2RL1,FAIM3,FCER1G,FCGR1A,FCGR2A,FCGR2B,FCGR3A/FCGR3B,FCN1,FGR,GLRX,GSN,HCK,HGF,HMOX1,ICAM1,ICOS,IL10,IL1B,INPP5D,IRF7,IRF8,ISG15,ITGAM,ITGB2,LAT,LCN2,LEP,LGALS3,LYN,MSR1,MYO7A,NOD2,NPY,PF4,PIK3CB,PLA2G4A,PLA2G5,PLA2G6,PLAUR,PLD1,PLD4,PON1,PTGER2,PTPN6…	101
Cell-To-Cell Signaling and Interaction, Hematological System Development and Function	response of lymphocytes	3.58e-19	Increased	3.443		ADA,AHR,BAX,BCL2L11,C5AR1,CASP1,CASP3,Ccl2,CCL2,CCL21,CCR6,CD180,CD1D,CD200R1,CD22,CD274,CD38,CD40,CD6,CD80,CD83,CD86,CD8A,CDKN1B,CLEC7A,CSF2RB,CTSS,CXCL11,CYP7B1,DAPP1,DGKZ,DOCK8,EBI3,FADD,FCGR2A,FCGR2B,FOXO1,GATA3,Gm21596/Hmgb1,GZMB,HAVCR2,HMOX1,ICAM1,ICOS,IFNAR1,IKBKG,IL10,IL10RA,IL12RB2,IL18,IL1B,IL1R1,IL21R,IL33,IL6,IL7R,ITPKB,KLRB1,LAX1,LCP2,LGALS1,LIF,LTB,LYN,MSR1,MYD88,NCR1,NCR3,NFATC2,NF…	105		Cancer, Hematological Disease	blood tumor	9.61e-22	Decreased	-3.438		ABCB1,ABCC3,ABCG2,ACE,ACTG1,ADA,ADAM17,ADAMTS9,ADARB2,ADD2,ADIPOQ,ADORA1,AHR,ALDH1A1,ALOX12,ALOX15,ANXA1,ANXA2,ANXA7,ATG7,ATIC,ATM,ATN1,ATP1A2,ATP2B2,ATP6V0D2,ATP6V1B2,AURKA,AURKB,B2M,BAALC,BAI3,BAX,BCAN,BCAT1,BCHE,BCL11B,BCL2L11,BCL3,BDNF,BIN3,BIRC3,BIRC5,BLNK,BMF,BMP6,BRCA1,BRCA2,BTG1,BTK,C3,C4A/C4B,C9orf91,CARD9,CASP1,CASP7,CASP8,CAV1,CBFB,CBX7,CCDC132,CCL17,CCL2,CCL21,CCL4,CCL5,CCND1,CCNF,CCR…	505		Inflammatory Response	inflammation of intestine	1.47e-19		-1.934		ABCB1,ABCB4,AGR2,AHR,ALOX12,ANXA1,ATM,BATF,C3,CASP1,Ccl2,CCL2,CCL3L3,CCR9,CD4,CD40,CD44,CD69,CD80,CD86,CFH,CKM,COL1A1,COL1A2,CSF1R,CXCL10,CXCL2,CXCL3,EBI3,EMR1,ESR2,F10,F2R,F2RL1,FAAH,FERMT1,FUT7,GCNT3,GPX1,GPX2,HGF,HSD11B1,HTR7,ICAM1,IL10RA,IL10RB,IL17C,IL18,IL1A,IL1B,IL1R1,IL1RN,IL2RG,IL6,INPP5D,IRF3,ITGB7,ITGB8,JAK2,JAK3,LCN2,LGALS3,LTB,LY96,MAPK11,MC2R,MME,MMP7,MMP9,MST1,NCF1,NCF4,NFIL3,NLRP3…	114		Cell-To-Cell Signaling and Interaction	binding of blood cells	1.59e-24	Increased	5.002		ADIPOQ,ALOX15,APOE,B4GALT1,BTLA,C3,CACNA1C,CCL19,CCL2,CCL21,CCL22,CCL4,CCL5,CD14,CD2,CD226,CD3E,CD4,CD40,CD44,CD6,CD69,CD83,CD84,CD86,CD97,CLEC4M,Cmah,CNR2,CXCL10,CXCL11,CXCL13,CXCR1,CXCR3,CXCR4,DOCK8,F10,FCGR1A,FCGR2A,FCGR2B,FCGR3A/FCGR3B,FERMT3,FGF1,FGR,FUT7,FYB,HCK,HGF,ICAM1,ICOS,IL10,IL18R1,IL1A,IRF8,ITGA4,ITGAD,ITGAL,ITGAM,ITGB2,ITGB7,ITK,JAK2,LCK,LCP2,LFNG,LIPG,LSP1,LYN,MSR1,NPY,NT5E,P2RY12…	90
Molecular Transport	quantity of metal	3.75e-19		1.709		A2M,ABCC8,ACE,ACKR2,ADAMTS1,ADCY6,ADCYAP1R1,ADORA1,ADRA1A,ADRA1B,ADRB1,ADRBK1,AGT,APOE,APP,AQP1,ATP2A1,ATP2B1,ATP2B3,ATP6V1B1,ATP7B,BANK1,BAX,BID,BLNK,BMP2,BTK,C1QBP,C3,C5AR1,CACNA1G,CACNA1S,CALCB,CASQ2,CASR,CCL2,CCL20,CCL21,CCL22,CCL24,CCL3L3,CCL4,CCR3,CCR4,CCR9,CD19,CD2,CD22,CD247,CD38,CD5,CD8A,CHRM3,CIB1,CISD1,COMMD1,CSK,CX3CR1,CXCL10,CXCL11,CXCL13,CXCL3,CXCR2,CXCR3,CXCR4,CYBB,CYBRD1,CYP27B1,D…	227		Cell Death and Survival	cytolysis	1.26e-21	Increased	3.176		ABCB1,ADD2,AMPD3,ANK1,ANXA1,AQP9,ARRB2,B2M,BATF3,BAX,C3,C4A/C4B,C8G,CASP1,CAV1,CD1D,CD226,CD244,CD247,Cd24a,CD28,CD3G,CD4,CD44,CD55,CD7,CD8A,CEBPG,CFB,CFH,CFI,CLDN4,CR2,CTLA4,CX3CR1,EPB42,FASLG,FCER1A,FCER1G,FCGR1A,FCGR2A,FCGR2B,FCGR3A/FCGR3B,FURIN,FUT4,GJA1,GPX1,GSR,GZMA,GZMB,HBA1/HBA2,HBB,HCST,HLA-A,HLA-G,HMOX1,HPRT1,IBSP,IFNAR1,IL11,IL12A,IL18,IL18R1,IL1B,IL21,IL21R,IL2RB,IL2RG,IL6,IL7R,ISG15,…	141		Protein Synthesis	quantity of cytokine	2.01e-19		-0.56		ADIPOQ,ADRA1B,ADRB1,Apoc3,APOE,C3,C5AR1,CACNA1B,CASP4,Ccl2,CD14,CD28,CD44,CIDEC,CLEC4D,CLEC4E,CLEC7A,CNR1,CTSC,CTSE,CXCL16,CXCL6,DNASE2,DOK1,E2F3,ESR1,ESR2,FABP5,GABBR1,GATM,GHR,GUCY2C,HDC,HEXB,HRH1,ICOS,Igtp,IL10RA,IL12RB2,IL13RA1,IL18,IL1B,IL1R1,IL1RN,IL4R,IL6,INPP5D,IRF1,IRF5,Irgm1,Irs3,ITGAL,ITGB2,LAT2,LEPR,LGALS12,LGALS3BP,LGMN,LIF,LYN,Mcpt1,MIF,MMP9,MRAP2,NFIL3,NLRP3,NOD2,NOS2,NPY1R,Npy4r,O…	107		Cell-To-Cell Signaling and Interaction, Inflammatory Response	immune response of antigen presenting cells	1.86e-24	Increased	2.948		ABCA1,ALOX15,ANXA1,BATF3,C3,CAPG,CCL19,CCL21,CCL22,CCR6,CD14,CD40,CD44,CD68,CD74,CH25H,CLEC4M,CTSS,CYP2S1,FCER1G,FCGR1A,FCGR2A,FCGR2B,FCN1,FGR,GSN,HCK,HGF,HMOX1,ICOS,IL10,IL10RA,IL10RB,IL1B,INPP5D,IRF8,ISG15,ITGAM,ITGB2,LGALS3,LILRB4,LY96,LYN,MAP4K1,NOD2,NOS2,PLA2G5,PLAUR,PON1,PSMB8,PTPRC,RAPGEF3,S100A9,SCARB1,SCN5A,SEMA4A,SERPINB9,SFTPA1,SIGLEC1,SIRPA,SOCS1,SOCS3,SPI1,SPIC,SYK,TAP1,TAPBP,THBS1,T…	76
Cellular Development, Hematological System Development and Function, Hematopoiesis	differentiation of mononuclear leukocytes	3.85e-19	Increased	6.016		ADA,ADAM17,AGT,AHR,ANXA1,APAF1,APP,ARID3A,ARNTL,ATM,BATF,BCL11A,BCL2A1,BCL2L11,BCL3,BLNK,BMP4,BTK,C5AR1,CAMP,CASP8,CBFB,CCL2,CCR7,CCR9,CD14,CD1D,CD2,CD226,CD247,Cd24a,CD27,CD274,CD38,CD3G,CD40,CD6,CD80,CD83,CD86,CD8A,CD8B,CDKN1B,CEBPB,CHRD,CIITA,CLCF1,CSF1R,CSF2RB,CST3,CXCR4,DCK,DCLRE1C,DEF6,DNASE2,DNMT1,DUSP5,E2F1,EGR2,EIF4E,ESR1,ETV6,EXTL1,EZR,FADD,FAS,FCGR2B,FLT3,FOS,FOXO1,FOXO3,FOXP3,FZD9,GAD…	244		Cardiovascular System Development and Function, Organismal Development	development of blood vessel	1.3e-21	Increased	3.159		ABCA4,ACE2,ADA,ADAM17,ADAMTS2,ADIPOQ,ADM,ADRA2B,ADRA2C,ADRBK1,AGT,Agtr1b,AHR,AKR1B1,ALCAM,ALOX12,ANGPT1,ANGPTL3,ANGPTL4,ANPEP,ANXA2,AOC3,AP1S2,APLN,APOE,AQP1,ARG1,ARID3A,ARNTL,ATF3,ATM,ATP5A1,ATPIF1,B4GALT1,BACE1,BDNF,BIRC5,BMP10,BMP4,BMP6,BRCA1,BTC,BTG1,C1QA,C3,C5AR1,C6,CASP3,CASP8,CASQ2,CAV1,CAV2,CAV3,CBS/LOC102724560,Ccl2,CCL2,CCL5,CCNE1,CCNE2,CCR3,CCR6,CCR7,CD28,CD3E,CD40,CD44,CD63,CD9,CDK2,C…	378		Cell Death and Survival	apoptosis of mononuclear leukocytes	2.03e-19		0.211		ADA,ADRB1,AHR,APOE,Art2b,ATM,AURKB,BCL11A,BCL11B,BCL2A1,BCL2L11,BCL3,BID,BLNK,BMF,BMP4,BRCA1,BTK,CASP1,CASP3,CASP4,CASP6,CASP7,CASP8,CCL19,Ccl2,CCL4,CCL5,CCNB1,CD2,CD247,CD27,CD28,CD3E,CD4,CD40,CD44,CD5,CD80,CD9,CDKN1A,CDKN2A,CHEK2,CIITA,COL1A1,CORO1A,CXCR4,DOCK8,DUSP4,EZR,FADD,FAIM3,FASLG,FCGR1A,FCGR2B,FCGR3A/FCGR3B,FGL2,FOS,GPR132,GZMB,HLA-G,HSH2D,ICAM1,ICOS,IKBKE,IL17C,IL18,IL1B,IL2RG,IL6,IL7R…	138		Cell Death and Survival	cell death of lymphocytes	2.14e-24		0.036		ADA,ADRB1,AHR,APOE,Art2b,ATM,BBC3,BCL11B,BCL2A1,BCL2L11,BID,BIRC5,BLNK,BMF,BTK,CASP1,CASP7,CASP8,CCL19,Ccl2,CCL4,CCL5,CD2,CD226,CD247,CD27,CD274,CD28,CD3E,CD4,CD40,CD44,CD5,CD7,CD80,CDKN2A,COMT,CORO1A,CTSB,CTSD,CXCL10,CXCR4,DDIT4,DHX58,DOCK8,DRAM1,EIF2AK2,EPHA4,FAIM3,FCGR1A,FCGR2B,FCGR3A/FCGR3B,FGL2,FOS,FTH1,GPR132,GZMA,GZMB,HLA-G,Hrk,HSH2D,ICAM1,ICOS,IKBKE,IL10,IL18,IL1B,IL2RG,IL7R,INPP5D,IRF4,I…	133
Cell Death and Survival	cell death of T lymphocytes	4.3e-19		0.341		ADA,ADRB1,AHR,AIFM1,APAF1,APOE,Art2b,ATM,BAX,BCL2A1,BCL2L11,BCL3,BID,BIRC5,BMP4,BRCA1,CASP1,CASP3,CASP6,CASP7,CASP8,CCDC86,Ccl2,CCL4,CCNB1,CD2,CD247,Cd24a,CD27,CD274,CD38,CD40,CD44,CD5,CD7,CD9,CDK1,CDK2,CDKN1A,CDKN1B,CHEK1,CHEK2,CHI3L1,CIITA,CLEC10A,CORO1A,CST3,CTSD,CXCL10,CXCR4,DCK,DDIT4,DEF6,DHX58,DOCK8,DRAM1,E2F1,EZR,FADD,FAS,FCGR1A,FOS,FOXO3,Gm21596/Hmgb1,GPR132,GZMB,HIF1A,Hrk,ICAM1,ICOS,IER3…	155		Neurological Disease, Psychological Disorders	disorder of basal ganglia	1.36e-21		0.264		A2M,ABCB1,ABCD2,ACTB,ADCY7,ADH1C,ADORA1,ADRA1A,ADRA1B,ADRA1D,ADRA2B,ADRA2C,ADRB1,ADRB3,AEBP1,AIFM1,ALDH6A1,ANXA2,AP1S1,AP1S2,APLNR,APOE,AQP1,ARPP21,ATN1,ATP13A2,ATP1A3,ATP2A1,ATP2B2,ATP6AP2,ATP6V1A,ATP6V1B2,AVPR2,B2M,B3GALT4,BAIAP2,BAX,BCAS1,BCHE,BCL11B,BDNF,BIRC2,C2orf40,C3,C4A/C4B,CACNA1B,CACNA1F,CACNA2D3,CACNB3,CAMK2B,CAMK4,CASP1,CASP3,CASP6,CASP7,CASP8,CASQ2,CAV1,CCL4,CCL5,CD38,CD44,CD68,CDK5…	334		Neurological Disease, Skeletal and Muscular Disorders	neuromuscular disease	2.05e-19		1.653		A2M,ABCB1,ADAM17,ADCY2,ADCY7,ADH1C,ADORA1,ADRA1A,ADRA1B,ADRA1D,ADRA2B,ADRA2C,ADRB1,AGT,AK5,ALCAM,ALDH6A1,ANXA1,AP1S2,APLNR,APOD,APOE,ARPP21,ATP13A2,ATP2A1,ATP2B2,ATP6V1A,ATP6V1B2,AVPR2,BAIAP2,BCAS1,BCL11B,BCL6,BDNF,C2orf40,C3,CA11,CA3,CACNA1B,CACNA2D3,CACNB3,CAMK2B,CAMK4,CASP1,CASP3,CASP6,CASP7,CASP8,CCL2,CCL4,CCL5,CD44,CD68,CD80,CD86,CDK5R1,CDS1,CHGB,CIRBP,CNR1,CNR2,CNTF,COL4A3,COMT,CP,CPLX2,CRE…	283		Cell-To-Cell Signaling and Interaction	response of antigen presenting cells	2.38e-24	Increased	3.167		ABCA1,ALOX15,ANXA1,BATF3,C3,CAPG,CCL19,CCL21,CCL22,CCL5,CCR6,CD14,CD40,CD44,CD68,CD74,CH25H,CLEC4M,CLEC7A,CTSS,CYP2S1,FCER1G,FCGR1A,FCGR2A,FCGR2B,FCN1,FGR,GSN,HCK,HGF,HMOX1,ICOS,IL10,IL10RA,IL10RB,IL18,IL1B,INPP5D,IRF8,ISG15,ITGAM,ITGB2,LGALS3,LILRB4,LY96,LYN,MAP4K1,NOD2,NOS2,PLA2G5,PLAUR,PON1,PSMB8,PTPRC,RAPGEF3,S100A9,SCARB1,SCN5A,SEMA4A,SERPINB9,SFTPA1,SIGLEC1,SIRPA,SOCS1,SOCS3,SPI1,SPIC,SYK,T…	80
Cellular Function and Maintenance	homeostasis of leukocytes	4.69e-19	Increased	5.899	bias	ABCG1,ADA,ADAM17,AHR,ANXA1,APAF1,ATM,BATF,BAX,BCL11A,BCL2A1,BCL2L11,BCL3,BIRC5,BMP4,BRCA1,C5AR1,CALCB,CASP1,CASP3,CASP8,CBFB,CCNB2,CCND1,CCR7,CCR9,CD1D,CD2,CD226,CD244,CD247,CD274,CD38,CD3G,CD5,CD6,CD80,CD83,CD86,CD8A,CD8B,CDK2,CDKN1A,CDKN1B,CEBPB,CHEK1,CHRD,CHST3,CIITA,CLEC11A,CNR2,CORO1A,CSF2RB,CSK,CXCL6,CXCR4,CYCS,DCK,DCLRE1C,DEF6,DGKZ,DNASE2,DNMT1,DNTT,DOK1,DOK2,E2F1,EEF1D,EGR2,EPHA1,F5,FADD,…	249		Organismal Survival	morbidity or mortality	1.56e-21		-0.925		A2M,A4GALT,ABCC8,ACE,ADIPOQ,ADM,ADORA1,AGT,AHR,APOE,B2M,BCL2A1,BDKRB1,BID,BRCA2,C3,C4A/C4B,CASP1,CASP4,CAV1,Ccl2,Ccl6,CD14,CD1D,CD200R1,CD300A,CD4,CD97,CDKN1A,CFH,CHEK2,CLEC4D,CLEC4E,CR2,CXCL10,CXCL3,CXCL6,CXCR3,CXCR4,CYP1A1,CYP2E1,DHX58,DRD1,ELANE,F2R,FAIM3,FCER1G,FCN1,GNAZ,GRIA2,GSN,GUCY2C,HAVCR2,HGF,HIF1A,HLA-A,HMOX1,ICAM1,IFNAR1,IL10,IL12A,IL17RE,IL18,IL1B,IL1R1,IL6,IRAK2,IRF7,ISG15,JAM2,KCNK…	129		Neurological Disease	seizure disorder	2.05e-19		0.288	bias	ABAT,ABCB1,ABCC2,ABCC5,ADARB1,ADIPOQ,ADRA1A,ADRA1B,ADRA1D,ADRB1,ALPL,ANKRD6,ARC,ARHGEF9,ARX,ATF3,ATG7,ATP1A2,BAIAP2,BDNF,BEND5,BID,C1QA,C3,C9orf3,CA13,CA14,CA3,CA4,CA9,CACNA1B,CACNA1C,CACNA2D3,CACNG4,CD83,CDK5R1,CDKN1A,CDKN2A,CH25H,CHGB,CHRNB2,CHST6,CLCN2,CLCN3,CNR1,CNTN2,CPLX1,CTSB,CTSD,CXCR4,DBH,DBP,DCX,DUSP2,DUSP6,ERRFI1,FCGR2B,FGF7,FOS,FOSB,FZD9,GABBR1,GABBR2,GABRA2,GABRA3,GABRB2,GABRE,GADD45…	170		Cell Death and Survival, Cellular Compromise	cytotoxicity of lymphocytes	2.9e-24	Increased	4.916		ADIPOQ,CCL2,CCL5,CD1D,CD2,CD226,CD244,CD247,CD27,CD300A,CD44,CD5,CD6,CD69,CD96,DOCK8,FCGR1A,FCGR2A,FCGR3A/FCGR3B,FERMT3,GZMA,GZMB,HAVCR2,HLA-A,HLA-E,HLA-G,ICAM1,ICOS,IFNGR2,IL10,IL12B,IL18,IL21R,ITGAL,ITGB2,ITK,Klra4 (includes others),KLRB1,KLRC1,KLRD1,Klrk1,LAIR1,LAT,LCK,NCR1,NCR3,NOS2,PLCG2,PRF1,PRKCQ,PTK2B,PTPN6,PTPRC,RAB27A,SLAMF6,SOCS1,SPN,STAT1,STAT4,STX7,SYK,TAP2,TBX21,TLR2,TLR9,TNF,Tnfsf9…	71
Molecular Transport	quantity of metal ion	4.85e-19	Increased	2.346		A2M,ABCC8,ACE,ACKR2,ADAMTS1,ADCY6,ADCYAP1R1,ADORA1,ADRA1A,ADRA1B,ADRB1,ADRBK1,AGT,APOE,APP,AQP1,ATP2A1,ATP2B1,ATP2B3,ATP6V1B1,BANK1,BAX,BID,BLNK,BTK,C1QBP,C3,C5AR1,CACNA1G,CACNA1S,CALCB,CASQ2,CASR,CCL2,CCL20,CCL21,CCL22,CCL24,CCL3L3,CCL4,CCR3,CCR4,CCR9,CD19,CD2,CD22,CD247,CD38,CD5,CD8A,CHRM3,CIB1,CSK,CX3CR1,CXCL10,CXCL11,CXCL13,CXCL3,CXCR2,CXCR3,CXCR4,CYBB,CYP27B1,DCN,DRD1,EDNRB,EIF2S1,ELN,ENTPD1…	206		Lymphoid Tissue Structure and Development, Organ Morphology, Organismal Development	morphology of spleen	1.84e-21				ABCA1,ABCC4,ADA,ADD2,AHR,ALOX15,ALPL,ATM,B3GNT5,B4GALT1,BANK1,BAX,BCL2L11,BCL3,BIN3,BLNK,BMF,BTK,CASP8,CCND1,CCR7,CD247,Cd24a,CD40,CD80,CD86,CDH17,CDKN1A,CDKN1B,Cdkn1c,CDKN2A,CDKN2B,CDKN2C,CEBPA,CSF1R,CTLA4,CTSA,CTSD,CXCR5,CYP1A1,DCK,DCLRE1C,DLK1,DNASE2,DOK1,DOK2,EGLN3,ESR2,FADS2,FASLG,FCGR2B,FOS,GATA1,GHR,HBB,HCK,HMGA1,HMOX1,ICOS,IFNAR1,IGFBP2,IKZF3,IL10,IL10RB,IL2RB,IL2RG,INCA1,INPP5D,IRF1,IRF8…	146		Organismal Injury and Abnormalities	Fibrosis	2.22e-19		0.729		ABCB4,ACE2,ACSL1,ACTA1,ADA,ADIPOQ,ADORA1,ADRA2C,ADRB1,AGT,Agtr1b,AHR,APOE,ARG1,ARG2,ATF3,BCL6,BDKRB1,BDKRB2,BID,BMP6,BTC,C3,CACNA1C,CASP1,CAV2,CAV3,CCL17,Ccl2,CCL2,CCND1,CCR6,CD1D,CD4,CD40,CD44,CDH1,CDH11,CDK4,CDKN2A,CFTR,CISH,CNR2,COL1A1,COL1A2,COL4A3,COMP,CSF1R,CTSB,CXCR3,CYBB,CYP4B1,DACT3,EDNRA,EDNRB,EZH2,F2R,F2RL1,FASLG,FCGR2B,FGFR3,FLT3,FN1,FOXM1,GDNF,GPX1,GSN,HAS2,HCK,HGF,HLA-DRA,HMGCS1,HMO…	186		Cell-To-Cell Signaling and Interaction, Hematological System Development and Function, Immune Cell Trafficking, Inflammatory Response	activation of macrophages	3.72e-24	Increased	4.054		ADIPOQ,ADORA1,AGT,AHR,ANGPT1,APOE,ATF3,ATM,BDNF,BID,C3,C6,CASP1,Ccl2,CCL2,CCL21,CCL22,CCL4,CCL5,CD14,CD1D,CD4,CD40,CD44,CEBPE,CHGA,CLCN7,CLEC4E,CNR2,CSF1R,CX3CR1,CXCL10,CYBB,EDN1,F2RL1,FCER1G,GJB1,HAVCR2,HCK,HLA-A,HMOX1,HPSE,ICAM1,IL10,IL18,IL1B,IL1R1,IL1RN,IL4R,INHBA,IRF6,JAK2,LCN2,LEP,LGALS3,LTBP1,MAOB,MMP9,MSR1,NFIL3,NOS2,NPY,NRG1,PLA2G2A,PSEN2,PTGER2,PTGES,PTPN6,RAPGEF3,S100A9,SBNO2,SIRPA,SLC…	92
Cellular Movement, Hematological System Development and Function, Immune Cell Trafficking, Inflammatory Response	infiltration by neutrophils	5.28e-19	Increased	2.101		ADAM17,ADIPOQ,ADRB3,ADRBK1,AGT,ALOX5AP,ANXA1,APOE,B4GALT1,C2,C3,C4A/C4B,CASP1,CCL21,CCL4,CD14,CD44,CFB,CFH,CMKLR1,CTSB,CXCL10,CXCL2,CXCL3,CXCR2,F2RL1,FABP4,FAS,FCER1G,FPR1,FUT4,FUT7,GJB2,HGF,HMOX1,ICAM1,IL10,IL17RA,IL18,IL1A,IL1B,IL1R1,IL1RN,IL33,IL6,IL6R,ITGAL,ITGAM,ITGB2,JAK3,LGALS1,LTB4R,MAP3K8,MDK,MMP12,MMP8,MMP9,MYD88,NCF1,NOS2,NT5E,NTN1,PARP1,PF4,PLCB2,PLG,PLP1,PRKCA,PTGER3,PTX3,RAB27A,RAC2…	91		Infectious Disease	Viral Infection	1.86e-21	Increased	4.386		A4GALT,ABCB1,ABCC2,ABCD2,ACE2,ACSL1,ACTB,ACTR2,ADA,ADARB1,ADORA1,ADRA1A,ADRA1B,ADRA2B,ADRBK1,AHR,ALKBH3,ALOX12,AMDHD2,ANKRD6,ANPEP,ANXA1,ANXA2,AP1B1,AP1S1,AP3M1,APBB1IP,APC2,APLN,APLNR,APOBEC3B,APOE,AR,ARF6,ARNTL,ARPC1B,ARPC3,ARRDC1,ARTN,ASGR2,ATF5,ATG12,ATG7,ATM,ATP1A2,ATP6AP2,ATP6V0E1,ATP6V1A,ATP6V1B2,ATPIF1,B2M,BAX,BCL11A,BCL2L11,BCL3,BIRC3,BRCA1,BRINP2,C14orf166,C2,C20orf24,C3,C4A/C4B,CACNA2D…	627		Cell Death and Survival, Cellular Compromise	cytotoxicity of leukocytes	2.43e-19	Increased	5.302	bias	ADIPOQ,CASP1,CCL2,CCL5,CD1D,CD2,CD226,CD244,CD247,CD27,CD300A,CD44,CD5,CD6,CD69,CD96,CYBB,DOCK8,FADD,FASLG,FCGR1A,FCGR2A,FCGR3A/FCGR3B,FERMT3,FGR,FN1,GZMB,HAVCR2,HCK,HLA-A,HLA-G,ICAM1,ICOS,IFNGR2,IL18,IL21R,IL6,ITGAL,ITGAM,ITGB2,ITK,Klra4 (includes others),KLRB1,KLRC1,KLRD1,Klrk1,LAIR1,LAT,LCK,LYN,MYBL2,NCR1,NCR3,NOS2,PAK1,PLCG2,PRF1,PRKCQ,PTK2B,PTPN6,PTPRC,RAB27A,SLAMF6,SPN,STAT4,STX7,SYK,TBX21,…	77		Cell Death and Survival	cell death of myeloid cells	4.03e-24		1.541		ABCB1,ABCG1,ADAM17,AHR,ANPEP,ANXA1,APOE,ATF3,BBC3,BCL2A1,BID,BIRC2,BIRC3,BIRC5,BTG1,BTK,C1QA,CASP1,CASP7,CASP8,CCL2,CCL5,CD14,CD40,CD44,CD5L,CD69,CDKN2A,CTSB,CXCR4,CYBB,EIF2AK2,FCER1G,FCGR1A,FOS,GPR132,GSN,HAVCR2,HMOX1,IL10,IL18,IL1B,IL1RN,INPP5D,IRF1,IRF8,ISG15,ITGAM,ITGB2,JAK2,LCN2,LEP,LGALS3,LYN,LYZ,MMP8,MS4A2,MSR1,NGF,NLRP3,NOS2,NR4A1,PCTP,PF4,PIK3AP1,PIM1,PLA2G4A,PLA2G6,PON1,PTPN6,PYCARD,RIP…	87
Cellular Function and Maintenance	Lymphocyte homeostasis	6.37e-19	Increased	5.745	bias	ABCG1,ADA,ADAM17,AHR,ANXA1,APAF1,ATM,BATF,BAX,BCL11A,BCL2A1,BCL2L11,BCL3,BIRC5,BMP4,BRCA1,C5AR1,CALCB,CASP1,CASP3,CASP8,CBFB,CCNB2,CCND1,CCR7,CCR9,CD1D,CD2,CD226,CD244,CD247,CD274,CD38,CD3G,CD5,CD6,CD80,CD83,CD86,CD8A,CD8B,CDK2,CDKN1A,CDKN1B,CEBPB,CHEK1,CHRD,CHST3,CIITA,CLEC11A,CNR2,CORO1A,CSK,CXCR4,CYCS,DCK,DCLRE1C,DEF6,DGKZ,DNASE2,DNMT1,DNTT,DOK1,DOK2,E2F1,EEF1D,EGR2,EPHA1,F5,FADD,FAS,FCER1G,FC…	245		Dermatological Diseases and Conditions	psoriasis	1.89e-21		1.052		A2M,ACKR2,ACPP,ACTA2,ADAM17,ADM,ALOX15B,ANXA1,ANXA2,ANXA8/ANXA8L1,APOE,AQP9,ARG1,ARPC1B,ATP1B1,BLNK,C3,C4A/C4B,CASP4,CAV1,CBFB,CBX3,CCHCR1,Ccl2,CCL2,CCND1,CCNF,CCT5,CD2,CD4,CD63,CD7,CD97,CDH1,CDHR1,CDK2,CDK5,CDK5R1,CKMT1A/CKMT1B,CLEC7A,CNN1,COL14A1,COL1A2,CSTB,CTLA4,CTSB,CTSS,CTSV,CXCL10,CXCL11,CXCL3,CXCL6,CYCS,CYP1A1,CYP1B1,CYP2E1,DDR1,DDX39A,DHFR,DIO2,DKK2,DLX3,DSC2,DSG3,EEF1A1,EIF2S1,EPHX1,EPS…	257		Cell Death and Survival, Cellular Compromise	cytotoxicity of cells	3.33e-19	Increased	5.344		ABCC5,ADIPOQ,CASP1,CCL2,CCL5,CD1D,CD2,CD226,CD244,CD247,CD27,CD28,CD300A,CD44,CD5,CD6,CD69,CD96,CORO1A,CYBB,DOCK8,FADD,FASLG,FCER1G,FCGR1A,FCGR2A,FCGR3A/FCGR3B,FERMT3,FGR,FN1,FOS,GDNF,GRIN2B,GZMB,HAVCR2,HCK,HLA-A,HLA-G,ICAM1,ICOS,IFNGR2,IL12RB2,IL18,IL21R,IL6,ITGAL,ITGAM,ITGB2,ITK,Klra4 (includes others),KLRB1,KLRC1,KLRD1,Klrk1,LAIR1,LAT,LCK,LYN,Mt1,MYBL2,NCR1,NCR3,NGF,NOS2,PAK1,PLCG2,PLTP,PRF1,P…	95		Cellular Movement, Hematological System Development and Function, Immune Cell Trafficking, Inflammatory Response	cell movement of macrophages	7.95e-24	Increased	3.127		ADAM17,ADIPOQ,AGT,ANXA1,APOE,ARG1,B4GALT1,BID,C3,C6,CASP1,Ccl2,CCL2,CCL21,CCL22,CCL3L3,CCL4,CCL5,CCR6,CD44,CD74,CES1,CKLF,CNR1,CNR2,COL4A3,CSF1R,CTSE,CX3CR1,CXCL10,CXCR3,CXCR4,CYBB,EDN1,EDNRB,ELN,GSN,HGF,HMOX1,ICAM1,IL10,IL12B,IL17RA,IL18,IL1B,IL1RN,IL4R,IRF6,Irgm1,ITGAL,ITGB2,LCAT,LEP,LGALS3,LTB,MMP12,MMP7,MST1,NDRG1,NINJ1,NLRP3,NOS1,NOS2,P2RY6,PDCD1,PF4,PIK3CB,PIK3CD,PLA2G4A,PLTP,PRDM1,PRKCQ,PT…	100
Cell Death and Survival	neuronal cell death	6.59e-19		0.536		A2M,AATK,ADA,ADARB1,ADCYAP1R1,ADORA1,ADRBK1,AGT,AIFM1,AMH,APAF1,APLN,APOE,APP,AR,AREG,ASTN1,ATG7,ATM,ATP13A2,ATP1A2,BACE1,BAG1,BAX,BCL2L11,BID,BIRC5,BMP2,BMP4,C5AR1,CASP1,CASP3,CASP6,CASP7,CASP8,Ccl2,CCL2,CCL3L3,CCL4,CDC25A,CDK1,CDK2,CDK4,CDK5R1,CDKN1A,CDKN1B,CEBPB,CHEK1,CHEK2,CLCF1,CLCN7,CNTF,CNTFR,CORO1A,CTH,CTSB,CTSD,CTSV,CXCL3,CYBA,CYBB,CYCS,DLX1,DLX2,DUSP6,E2F1,E2F3,E2F4,EFNA2,EFNA5,ELAVL4,E…	298		Dermatological Diseases and Conditions, Inflammatory Disease, Inflammatory Response	Dermatitis	1.93e-21		0.397		ABCA1,ACKR2,ADA,ADAM17,ADIPOQ,ADRBK1,AHR,ALOX15,ANXA1,APOE,ATM,BCL11B,BCL3,BLMH,C3,C5AR1,CAPG,CASP1,CCL17,CCL21,CCL22,CCL5,CCNA2,CCR3,CCR7,CD1D,CD2,CD300LF,CD4,CD44,CD55,CDC25A,CDH1,CHRM3,CNR1,CPNE7,CPVL,CSF2RA,CSF2RB,CST3,CTSE,CTSV,CXCL13,CXCR4,CYSLTR1,CYSLTR2,CYTIP,DHFR,DSG3,DUSP10,DUSP2,EEF1A1,EIF2AK2,EIF3E,ENO1,F2RL1,FABP5,FADS2,FCER1A,FCER1G,FCGBP,FCGR2A,FCGR2B,FGR,FUT7,GADD45A,GATA3,Gm21596…	206		Cellular Movement, Hematological System Development and Function, Immune Cell Trafficking, Inflammatory Response	homing of neutrophils	5.98e-19	Increased	5.162	bias	ADORA1,C3,C5AR1,C5AR2,CAPG,CCL19,Ccl2,CCL2,CCL21,CCL3L3,CCL4,CCL5,CCR6,CCR7,CD28,CD69,CKLF,CORO1A,CSF2RA,CSF3R,CST3,CXADR,CXCL10,CXCL14,CXCL2,CXCL3,Cxcl3,CXCL6,CXCR1,EDNRA,FASLG,FCER1G,FCGR2A,FGR,GRK6,GRN,GSN,HCK,ICAM1,IL18,IL1B,IL1R1,INPP5D,ITGA4,ITGAM,ITGB2,LCN2,LGALS3,LSP1,LYN,MDK,MYO1F,NCKAP1L,NOD2,PDE4B,PF4,PIK3CD,PIK3R5,PREX1,PRKCA,PTPN6,RAC2,RASGRP4,S100A8,S100A9,SELE,SELL,SELP,SELPLG,SPI1…	78		Cellular Movement, Hematological System Development and Function, Immune Cell Trafficking, Inflammatory Response	infiltration by neutrophils	9.26e-24		1.774		ADAM17,ADIPOQ,ADRB3,AGT,ANXA1,APOE,B4GALT1,C2,C3,C4A/C4B,CASP1,CCL21,CCL4,CD14,CD44,CFB,CFH,CTSB,CXCL10,F2RL1,FCER1G,FUT7,GJB2,HGF,HMOX1,HSPB1,ICAM1,IL10,IL17RA,IL18,IL1A,IL1B,IL1R1,IL1RN,IRF6,ITGAD,ITGAL,ITGAM,ITGB2,JAK3,LCN2,MMP12,MMP8,MMP9,NCF1,NOS2,NT5E,PF4,PGF,PLCB2,PLTP,PRDM1,PRKCA,RAB27A,RAC2,REN,SELE,SELL,SELP,SERPINA1,SOCS3,SPP1,TLR2,TLR3,TLR4,TNF,TNFAIP8L2,TNFRSF18,TNFRSF1B,TREM1,TRPM2,…	72
Cell-To-Cell Signaling and Interaction, Cellular Function and Maintenance, Inflammatory Response	phagocytosis of leukocytes	7.02e-19	Increased	5.002	bias	ABCA1,ABCA7,ANXA1,APOA2,APP,ATG7,C3,CAMP,CAPG,CD14,CD38,CD44,CD93,CEBPB,CLCN3,CORO1A,CSF2RB,CXCL10,CYP2S1,DEF6,FAS,FCER1G,FCGR1A,FCGR2A,FCGR2B,FCGR3A/FCGR3B,FCN1,FGR,GLRX,Gm21596/Hmgb1,GSN,HCK,HGF,HMOX1,ICOS,IFNAR1,IL1B,INPP5D,IRF8,ISG15,ITGAM,ITGB2,JMJD6,LGALS3,MAPKAPK2,MSR1,MYD88,NOD2,NPM1,PADI4,PF4,PGLYRP1,PLA2G5,PLAU,PLAUR,PTPRC,PTPRJ,PTX3,RAPGEF3,RORA,S100A9,SELPLG,SERPINE1,SFTPA1,SIGLEC1,SI…	79		Molecular Transport	quantity of metal ion	1.98e-21		1.767		A2M,A4GALT,ABCC8,ACE,ACKR2,ADCY6,ADM,ADORA1,ADRA1A,ADRA1B,ADRB1,ADRBK1,AGT,Agtr1b,AKR1B1,APOE,AQP1,ATP2A1,ATP2B2,ATP2B3,BANK1,BAX,BDKRB1,BDNF,BID,BLNK,BTK,C3,C5AR1,CABP1,CACNA1C,CACNA1D,CACNA1G,CACNA1S,CAMK2D,CASQ2,CAV1,CCK,CCL17,CCL19,CCL2,CCL21,CCL22,CCL3L3,CCL4,CCL5,CCR3,CCR9,CD2,CD22,CD247,CD28,CD38,CD3E,CD5,CD8A,CHGA,CHRM3,CIB1,CLDN2,CX3CR1,CXCL10,CXCL11,CXCL13,CXCL3,CXCR1,CXCR3,CXCR4,CXCR5,…	210		Behavior	behavior	6.8e-19		1.39		ABAT,ABCA2,ACE,ACPP,ADAM11,ADCY1,ADCY7,ADCY8,ADH7,ADIPOQ,ADORA1,ADRA1A,ADRA1B,ADRA1D,ADRA2C,ADRB1,ADRBK2,AGT,Agtr1b,AOC3,APLN,APLNR,Apoc3,APOD,APOE,ARC,ARHGEF9,ARNTL,ARX,ATG7,ATM,ATP13A2,ATP1A2,ATP1A3,ATP1B2,ATP2B2,BAMBI,BCL11B,BDNF,BHLHE22,BMP4,C1QA,C3,CACNA1B,CACNA1C,CACNB3,CAMK2B,CAMK4,CAPN12,CASP1,CASP3,CASP6,Ccl2,CCL21,CCL3L3,CCND1,CDH11,CDK5R1,CDKN1A,CDO1,CES1,CHRNB2,CIDEC,CLCN3,CLDN19,Cmah…	314		Molecular Transport	quantity of metal ion	9.9e-24		1.729		A4GALT,ACKR2,ADCYAP1R1,ADORA1,ADRB1,AGT,Agtr1b,AKR1B1,APOE,ATP2B2,BANK1,BDNF,BID,BLNK,BTK,C3,C5AR1,CACNA1C,CACNA1S,CALB1,CCL17,CCL19,CCL2,CCL21,CCL22,CCL3L3,CCL4,CCL5,CCR9,CD2,CD247,CD28,CD3E,CD5,CD8A,CHGA,CIB1,CX3CR1,CXCL10,CXCL11,CXCL13,CXCR1,CXCR3,CXCR4,CYBB,CYP27B1,EDN1,EDNRA,EDNRB,ELN,F2RL1,FCER1G,FCGR2A,FCGR3A/FCGR3B,FGF1,FGF4,FGF5,FOS,GAL,GNA15,GNAO1,GRK6,GSN,HBA1/HBA2,HGF,HSD11B2,HSPB6,HT…	146
[truncated: 306 more rows]
