# Supplementary material for: Deep Sequencing and Bioinformatic Analysis of Lesioned Sciatic Nerves after Crush Injury
Source: PLoS One. 2015 Dec 2;10(12):e0143491. doi: 10.1371/journal.pone.0143491 (PMC4668002; doi:10.1371/journal.pone.0143491)
Supplement: S4 Table — (XLSX) [file pone.0143491.s011.xlsx]

## Sheet: canonical pathway
©2000-2014 QIAGEN. All rights reserved.						©2000-2014 QIAGEN. All rights reserved.					©2000-2014 QIAGEN. All rights reserved.					©2000-2014 QIAGEN. All rights reserved.
1d						4d					7d					14d
Ingenuity Canonical Pathways	-log(p-value)	Ratio	z-score	Molecules		Ingenuity Canonical Pathways	-log(p-value)	Ratio	z-score	Molecules	Ingenuity Canonical Pathways	-log(p-value)	Ratio	z-score	Molecules	Ingenuity Canonical Pathways	-log(p-value)	Ratio	z-score	Molecules
Agranulocyte Adhesion and Diapedesis	16.5	0.487		MYH4,SELL,MYL6,MMP3,MMP16,CLDN19,CCL20,MMP13,SDC4,MYH7B,MMP24,CXCL10,CXCL3,CXCL13,EZR,CXCL14,MYL4,ACTG2,Cxcl3,Ccl6,ACTA1,ITGA4,SELE,Ppbp,PF4,MYH14,ITGA6,ITGA5,MYH7,MYL9,MMP27,IL33,IL18,CCL4,PODXL2,MMP23B,SELP,IL1RN,IL36RN,ITGA1,ACTG1,CD34,TNF,OPN1SW,AOC3,CLDN11,MYH6,IL1A,ICAM1,MMP15,CCL24,CCL22,MYH11,ITGB7,ICAM2,CCL2,CLDN4,CXCR2,CCL3L3,MMP8,Ccl2,XCL1,MMP12,ACTC1,MMP19,MYH1,CLDN10,CXCL11,C5AR1,MMP…		Agranulocyte Adhesion and Diapedesis	14.2	0.46		MYH4,SELL,MYL6,MMP3,CLDN19,CCL17,CXCR1,MYH7B,MMP24,CXCL10,CXCL3,HRH1,CXCL13,EZR,CXCL14,ACTG2,Cxcl3,Ccl6,ACTA1,ITGA4,SELE,MYH14,PF4,ITGA6,MYH7,MYL9,MMP27,IL18,CCL4,ACTA2,SELP,IL1RN,CLDN14,ITGA1,ACTG1,TNF,OPN1SW,AOC3,CLDN11,MYH6,IL1A,MMP7,FN1,ICAM1,CLDN20,MMP15,CCL22,MYH11,CCL5,ITGB7,CCL2,CLDN4,CCL3L3,MMP8,Ccl2,XCL1,MMP11,MMP12,MMP17,CCL19,MMP19,MYH1,CXCL11,C5AR1,MMP28,CXCR4,ACTB,GNAI1,CKLF,IL1R1,C…	Granulocyte Adhesion and Diapedesis	17.9	0.424		SELL,MMP3,CLDN19,CCL17,MMP13,Cxcl9,CXCL10,CXCL3,HRH1,IL1RL2,EZR,CXCL14,Cxcl3,Ccl6,ITGA4,CSF3R,SELE,PF4,ITGA6,THY1,MMP2,MMP27,IL18,CLDN23,ITGAM,CCL4,SELP,IL1RN,IL1RAPL1,TNF,OPN1SW,HSPB1,MMP7,IL1A,ICAM1,CLDN15,IL1RL1,CCL22,CCL5,SDC3,CLDN4,CCL2,CCL3L3,Ccl2,MMP8,NGFR,MMP11,XCL1,MMP12,TNFRSF1B,MMP17,CCL19,MMP19,CXCL11,C5AR1,SDC1,IL1RAPL2,MMP28,CXCR4,CKLF,IL1R1,ITGAL,CXCL6,SELPLG,Ccl9,ITGB2,CXCL16,CLDN…	Granulocyte Adhesion and Diapedesis	16.1	0.35		SELL,MMP3,CLDN19,CCL17,Cxcl9,MMP24,CXCL10,CXCL13,IL1RL2,Cxcl3,Ccl6,ITGA4,CSF3R,SELE,PF4,THY1,MMP2,IL18,CCL4,ITGAM,SELP,IL1RN,CLDN14,IL1RAPL1,TNF,HSPB1,MMP7,IL1A,ICAM1,CLDN20,CCL22,SDC3,CCL5,CCL2,CLDN4,CCL3L3,Ccl2,NGFR,MMP8,MMP11,XCL1,MMP12,TNFRSF1B,MMP17,CCL19,CXCL11,SDC1,C5AR1,CXCR4,CKLF,IL1R1,ITGAL,SELPLG,IL36B,Ccl9,ITGB2,CXCL16,CCL21,IL1B,CLDN22,MMP9,Ccl7
Granulocyte Adhesion and Diapedesis	13.7	0.469		SELL,MMP3,MMP16,CLDN19,CCL20,MMP13,SDC4,MMP24,CXCL10,IL1R2,CXCL3,IL1RL2,CXCL13,EZR,CXCL14,Cxcl3,IL1RAP,Ccl6,ITGA4,CSF3R,SELE,Ppbp,PF4,ITGA6,ITGA5,FPR1,MMP27,IL33,IL18,CCL4,MMP23B,ITGAM,SELP,IL1RN,IL36RN,ITGA1,TNF,OPN1SW,CLDN11,IL1A,ICAM1,IL1RL1,MMP15,CCL24,CCL22,SDC3,ICAM2,CCL2,CLDN4,CXCR2,CCL3L3,NGFR,MMP8,Ccl2,XCL1,MMP12,TNFRSF1B,MMP19,CLDN10,CXCL11,C5AR1,SDC1,MMP28,CXCR4,GNAI1,CKLF,IL1R1,ITGAL,…		Leukocyte Extravasation Signaling	13.8	0.449	4.064	MAP2K4,RAC2,MYL6,MMP3,PIK3R1,CLDN19,JAM2,MAPK13,MMP24,CTNNA2,TXK,EZR,CYBA,CYBB,ACTG2,ACTA1,PRKD1,ATM,ITGA4,ITK,PRKCQ,ITGA6,THY1,RAPGEF3,NCF4,MMP27,NCF1,TIMP4,ITGAM,ACTA2,RAP1GAP,PLCG2,PRKCD,NCF2,PIK3CD,PRKCH,CLDN14,VAV1,ITGA1,ACTG1,OPN1SW,CLDN11,MMP7,SPN,ICAM1,PTK2B,CLDN20,MMP15,PIK3R5,Actn3,RHOH,MAPK11,CLDN4,TIMP1,MMP8,SIPA1,MMP11,RASSF5,MMP12,MMP17,VASP,MMP19,PRKCA,VAV2,TIMP3,MMP28,CXCR4,ACTB,G…	Agranulocyte Adhesion and Diapedesis	17.7	0.413		MYH4,SELL,MMP3,CLDN19,CCL17,MMP13,CXCR1,Cxcl9,CXCL10,CXCL3,HRH1,EZR,CXCL14,ACTG2,Cxcl3,Ccl6,ACTA1,ITGA4,SELE,MYH14,PF4,ITGA6,MMP2,MYH7,MYL9,MMP27,IL18,CCL4,CLDN23,ACTA2,SELP,IL1RN,MYH3,ACTG1,TNF,OPN1SW,AOC3,IL1A,MMP7,FN1,ICAM1,CLDN15,CCL22,CCL5,MYH11,ITGB7,CLDN4,CCL2,CCL3L3,MMP8,Ccl2,XCL1,MMP11,MMP12,MMP17,CCL19,MMP19,MYH1,CXCL11,C5AR1,MMP28,CXCR4,CKLF,IL1R1,MYL1,CXCL6,SELPLG,Ccl9,ITGB2,CXCL16,CL…	Dendritic Cell Maturation	14.6	0.335		HLA-DOA,PLCB2,LTB,HLA-DQB1,MAPK13,FCGR1A,CD1D,IL1RL2,MAPK3,COL11A2,ATM,MAP3K14,PLCL2,TLR9,DDR1,TLR2,FSCN3,IL18,CD40,IL1RN,PLCG2,CD86,PIK3CD,IRF8,TNF,CCR7,IL1A,LEP,ICAM1,HLA-A,NFKBIE,HLA-DQA1,PIK3R5,CD83,JAK2,FCGR2B,MAPK11,PLCD1,LOC100909593/RT1-DMa,LOC100909630/RT1-DMb,NGFR,HLA-DRA,TLR3,COL18A1,TNFRSF1B,STAT1,FCGR3A/FCGR3B,FCGR2A,IL10,TYROBP,IKBKE,IL36B,STAT4,TLR4,CD80,IL12B,FCER1G,HLA-DOB,IL1B,P…
EIF2 Signaling	13.4	0.459	5.774	RPL11,RPL22,RPL27A,PIK3R1,RPL39,RPL35A,RPS23,RPS11,RPS20,RPL7A,EIF3B,EIF3D,MAPK3,RPL19,MRAS,PPP1CA,RPL36,ATM,PABPC1,RPL3,RPL36AL,RPL27,EIF2B3,RPL12,EIF3E,RPLP0,EIF3M,RPL10A,RPL15,RPS6,EIF4A3,RPL10,PIK3CD,RPS25,RPS15A,RPL41,RPSA,RPL24,RPLP1,Rpl36a,RPS18,PIK3R5,Rpl22l1,RPS8,RPL26,EIF2S1,EIF4E,RPL7,RPS28,RPL14,RPL6,RPS9,RPS5,RPS3,RPL31,RPL18,MAP2K1,RPL13,RPS24,RPL4,RPS2,RPL30,RPS19,PIK3C2G,RPL21,RPL…		Granulocyte Adhesion and Diapedesis	13.1	0.458		SELL,MMP3,CLDN19,CCL17,MMP24,CXCL10,CXCL3,HRH1,CXCL13,IL1RL2,EZR,CXCL14,Cxcl3,IL1RAP,Ccl6,TNFRSF11B,ITGA4,CSF3R,SELE,PF4,ITGA6,THY1,MMP27,IL18,CCL4,ITGAM,SELP,IL1RN,CLDN14,ITGA1,TNF,OPN1SW,HSPB1,CLDN11,IL1A,MMP7,ICAM1,IL1RL1,CLDN20,MMP15,CCL22,CCL5,SDC3,CLDN4,CCL2,CCL3L3,NGFR,Ccl2,MMP8,XCL1,MMP11,MMP12,TNFRSF1B,MMP17,CCL19,MMP19,CXCL11,C5AR1,SDC1,MMP28,CXCR4,GNAI1,CKLF,IL1R1,ITGAL,CXCL6,SELPLG,Cc…	Leukocyte Extravasation Signaling	14.6	0.379	4.131	RAC2,MMP3,CLDN19,PIK3R1,MMP13,MAPK13,CTNNA2,TXK,CYBA,EZR,CYBB,ACTG2,ACTA1,PRKD1,ATM,ITGA4,ITK,PRKCQ,ITGA6,THY1,MMP2,BMX,RAPGEF3,NCF4,MMP27,NCF1,TIMP4,CLDN23,ITGAM,ACTA2,PLCG2,NCF2,PIK3CD,VAV1,ACTG1,OPN1SW,MMP7,ICAM1,SPN,PTK2B,CLDN15,Actn3,PIK3R5,MAPK11,RHOH,CLDN4,TIMP1,MMP8,SIPA1,MMP11,RASSF5,MMP12,MMP17,MMP19,PRKCA,VAV2,TIMP3,MMP28,CXCR4,ARHGAP4,ITGAL,SELPLG,TEC,BTK,ITGB2,CLDN5,ARHGAP9,CLDN1,WAS…	Agranulocyte Adhesion and Diapedesis	14.6	0.328		SELL,MMP3,CLDN19,CCL17,CXCR1,Cxcl9,MMP24,CXCL10,CXCL13,Cxcl3,ACTG2,Ccl6,ITGA4,SELE,MYH14,PF4,MYH7,MMP2,MYL9,IL18,CCL4,SELP,ACTA2,IL1RN,CLDN14,ACTG1,TNF,MMP7,IL1A,ICAM1,CLDN20,MYH8,CCL22,MYH11,CCL5,ITGB7,CCL2,CLDN4,CCL3L3,Ccl2,MMP8,MMP11,XCL1,MMP12,MMP17,CCL19,MYH1,CXCL11,C5AR1,CXCR4,CKLF,IL1R1,SELPLG,IL36B,Ccl9,ITGB2,CXCL16,CCL21,IL1B,CLDN22,MMP9,Ccl7
Leukocyte Extravasation Signaling	11.4	0.429	3.732	MAP2K4,RAC2,MYL6,MMP3,PIK3R1,MMP16,CLDN19,JAM2,MMP13,MAPK13,MMP24,EZR,CYBA,CYBB,ACTG2,ACTA1,PRKD1,ATM,ITGA4,TIMP2,PRKCQ,ITGA6,ITGA5,RAPGEF3,NCF4,MMP27,NCF1,TIMP4,MMP23B,ITGAM,PLCG2,NCF2,PIK3CD,PRKCH,VAV1,ITGA1,ACTG1,OPN1SW,RAP1B,CLDN11,SPN,ICAM1,PTK2B,MMP15,Actn3,PIK3R5,MAPK11,RHOH,CLDN4,TIMP1,MMP8,SIPA1,RASSF5,MMP12,ACTC1,VASP,ACTN1,MMP19,PRKCA,CLDN10,MMP28,CXCR4,ACTN2,ACTB,GNAI1,ARHGAP4,PIK3C2G…		Fcγ Receptor-mediated Phagocytosis in Macrophages and Monocytes	10.3	0.516	4.619	RAC2,ARPC1B,PTK2B,PIK3R1,ARPC5,DGKB,FCGR1A,HMOX1,ARF6,PAK1,ACTR3,MAPK3,EZR,HCK,ARPC3,ACTG2,PRKD1,ACTA1,VASP,FGR,FCGR3A/FCGR3B,PRKCA,VAV2,ACTR2,PRKCQ,PLD3,FCGR2A,ACTB,FYB,PLD1,INPP5D,PLD4,MYO5A,PLA2G6,NCF1,ACTA2,WAS,VAV3,SYK,PRKCD,ARPC2,LYN,VAV1,PRKCH,ACTG1,LCP2,ARPC4,PRKCB	Hepatic Fibrosis / Hepatic Stellate Cell Activation	12.6	0.36		MYH4,TGFBR1,LTB,MMP13,IL6,CXCL3,IL1RL2,CYP2E1,COL11A2,COL27A1,FASLG,IL4R,COL9A1,MYH14,COL2A1,BAMBI,MMP2,MYH7,MET,MYL9,IGF2,COL13A1,CD40,ACTA2,COL23A1,MYH3,IL10RA,CD14,IL1RAPL1,TNF,CCR7,COL7A1,IL1A,LEP,FN1,ICAM1,IL1RL1,LEPR,COL4A3,CXCR3,MYH11,CCL5,COL1A2,COL16A1,CCL2,TIMP1,HGF,NGFR,TNFSF15,TNFRSF1B,COL18A1,MYH1,AGT,TNFSF11,IL1RAPL2,EDNRB,Agtr1b,IFNGR2,IL1R1,MYL1,FGF1,COL1A1,LY96,TNFSF13,CCL21,TGFA…	LXR/RXR Activation	13	0.372	-2.333	APOE,SCD,IL1A,APOB,APOA4,MSR1,ABCG4,APOC4,ABCG1,ABCA1,C4A/C4B,PON1,FDFT1,LYZ,LCAT,IL1RL2,CCL2,FASN,NGFR,S100A8,SERPINA1,TLR3,NOS2,TNFRSF1B,CYP51A1,AGT,MLXIPL,C3,UGT1A3,IL1R1,IL36B,TLR4,LY96,ALB,IL18,SREBF1,IL1RN,MYLIP,CD14,IL1B,PLTP,IL1RAPL1,HMGCR,TNF,MMP9
Hepatic Fibrosis / Hepatic Stellate Cell Activation	10.7	0.421		MYH4,MYL6,MMP13,LTB,IL6,MYH7B,IL1R2,CXCL3,IL1RL2,TGFB1,CYP2E1,MYL4,SERPINE1,KLF12,COL11A2,IL1RAP,TIMP2,IL4R,COL9A1,MYH14,IL6R,COL2A1,IGFBP5,MYH7,MYL9,MET,IGF2,CD40,COL23A1,IGFBP3,IL10RA,CD14,PDGFD,TNF,IFNAR1,CCR7,COL7A1,COL3A1,MYH6,IL1A,ICAM1,LEP,IL1RL1,LEPR,COL4A3,TNFSF10,CXCR3,MYH11,NFKB1,FAS,COL5A1,COL1A2,CCL2,TIMP1,NGFR,HGF,TNFSF15,COL18A1,STAT1,TNFRSF1B,MYH1,AGT,EDNRB,COL6A2,IL10,IFNGR2,IL1R…		Hepatic Fibrosis / Hepatic Stellate Cell Activation	10.2	0.411		MYH4,TGFBR1,MYL6,LTB,IL6,MYH7B,CXCL3,IL1RL2,TGFB1,CYP2E1,COL11A2,SERPINE1,COL27A1,IL1RAP,TNFSF13B,FASLG,TNFRSF11B,IL4R,COL9A1,MYH14,COL2A1,BAMBI,MYH7,MYL9,MET,IGF2,ACTA2,CD40,COL13A1,COL23A1,IL10RA,IGFBP3,CD14,PDGFD,TNF,IFNAR1,CCR7,COL7A1,MYH6,IL1A,ICAM1,FN1,LEP,IL1RL1,LEPR,COL4A3,TNFSF10,CXCR3,MYH11,CCL5,COL1A2,CCL2,TIMP1,NGFR,HGF,TNFSF15,LBP,COL18A1,TNFRSF1B,STAT1,MYH1,AGT,TNFSF11,Agtr1b,IL10,I…	Superpathway of Cholesterol Biosynthesis	10.5	0.714		MVD,SQLE,NSDHL,PMVK,ACAT2,IDI1,HSD17B7,MSMO1,HMGCS2,TM7SF2,SC5D,FDPS,FDFT1,EBP,DHCR7,DHCR24,LSS,HMGCR,HMGCS1,CYP51A1	Communication between Innate and Adaptive Immune Cells	12.9	0.418		IL1A,HLA-A,CD4,TLR8,CD83,CCL5,CD8A,CD8B,Tlr12,HLA-G,CXCL10,CD28,TLR10,CCL3L3,TLR1,HLA-DRA,TLR3,Tlr11,IL10,TLR9,IL36B,Ccl9,TLR2,TLR4,IL18,CCL4,CD80,CD40,IL12B,IL1RN,TNFSF13,TLR6,FCER1G,CD86,IL1B,TNF,CCR7,HLA-E
Fcγ Receptor-mediated Phagocytosis in Macrophages and Monocytes	10.1	0.516	4.619	RAC2,ARPC1B,PTK2B,PIK3R1,ARPC5,DGKB,FCGR1A,HMOX1,ARF6,PAK1,ACTR3,MAPK3,EZR,HCK,ARPC3,ACTG2,ACTC1,PRKD1,ACTA1,VASP,FGR,FCGR3A/FCGR3B,PRKCA,ACTR2,PRKCQ,PLD3,FCGR2A,ACTB,PIK3C2G,FYB,PLD1,INPP5D,PRKCG,PLD4,MYO5A,PLA2G6,NCF1,WAS,VAV3,SYK,ARPC2,LYN,VAV1,PRKCH,ACTG1,LCP2,ARPC4,PRKCB		Dendritic Cell Maturation	9.04	0.408		MAP2K4,PLCB2,PIK3R1,LTB,IL6,MAPK13,FCGR1A,CD1D,PLCD3,IL1RL2,MAPK3,PLCB1,COL11A2,PLCL1,ATM,TNFRSF11B,MAP3K14,COL2A1,PLCL2,TLR9,DDR1,TLR2,FSCN3,IL18,CD40,IL1RN,PLCG2,CD86,PIK3CD,IRF8,TNF,IFNAR1,CCR7,B2M,IL1A,IL12A,ICAM1,LEP,LEPR,HLA-A,NFKBIE,PIK3R5,CD83,JAK2,FCGR2B,MAPK11,COL1A2,PLCD1,LOC100909593/RT1-DMa,LOC100909630/RT1-DMb,NGFR,HLA-DRA,TLR3,COL18A1,TNFRSF1B,STAT1,PLCD4,FCGR3A/FCGR3B,FCGR2A,MYD88…	Dendritic Cell Maturation	9.33	0.335		PLCB2,HLA-DOA,PIK3R1,LTB,IL6,MAPK13,FCGR1A,CD1D,IL1RL2,MAPK3,PLCB1,COL11A2,ATM,MAP3K14,COL2A1,PLCL2,TLR9,DDR1,TLR2,FSCN3,IL18,CD40,IL1RN,PLCG2,CD86,PIK3CD,IRF8,TNF,CCR7,IL1A,LEP,ICAM1,HLA-A,LEPR,NFKBIE,PIK3R5,CD83,JAK2,FCGR2B,MAPK11,COL1A2,PLCD1,LOC100909593/RT1-DMa,LOC100909630/RT1-DMb,NGFR,HLA-DRA,COL18A1,TNFRSF1B,PLCD4,FCGR3A/FCGR3B,FCGR2A,TYROBP,IKBKE,STAT4,COL1A1,CD80,FCER1G,HLA-DOB,IL1B,PIK…	Altered T Cell and B Cell Signaling in Rheumatoid Arthritis	12.7	0.42		IL1A,HLA-DOA,TLR8,HLA-DQA1,LTB,HLA-DQB1,Tlr12,CD28,TLR10,LOC100909593/RT1-DMa,CXCL13,LOC100909630/RT1-DMb,HLA-DRA,TLR1,TLR3,Tlr11,MAP3K14,TNFSF11,SPP1,IL10,TLR9,IL36B,TLR2,TLR4,IL18,CD80,CD40,IL12B,IL1RN,TNFSF13,TLR6,CCL21,FCER1G,HLA-DOB,CD86,IL1B,TNF
IL-10 Signaling	8.74	0.544		MAP2K6,MAP2K4,SOCS3,IL1A,IL1RL1,NFKBIE,MAPK13,IL6,FCGR2B,NFKB1,MAPK11,IL1R2,HMOX1,IKBKG,IL1RL2,IL1RAP,MAP3K14,IL4R,IL10,BLVRA,FCGR2A,TYK2,BLVRB,IKBKE,IL1R1,STAT3,IL36B,IL33,FOS,IL18,IL1RN,IL36RN,IL10RA,IL10RB,CD14,IL1B,TNF		Superpathway of Cholesterol Biosynthesis	8.92	0.75		MVD,SQLE,NSDHL,PMVK,ACAT2,IDI1,MVK,HSD17B7,MSMO1,HMGCS2,TM7SF2,SC5D,FDPS,FDFT1,EBP,DHCR7,DHCR24,LSS,HMGCR,HMGCS1,CYP51A1	Cholesterol Biosynthesis I	8.84	0.923		SQLE,FDFT1,EBP,NSDHL,DHCR7,DHCR24,HSD17B7,MSMO1,LSS,TM7SF2,SC5D,CYP51A1	Type I Diabetes Mellitus Signaling	12.6	0.382		CD247,SOCS3,SOCS1,HLA-DOA,CD3E,HLA-A,GZMB,NFKBIE,HLA-DQA1,MAPK13,HLA-DQB1,JAK2,MAPK11,HLA-G,CD28,LOC100909593/RT1-DMa,PRF1,LOC100909630/RT1-DMb,NGFR,HLA-DRA,BID,CASP8,NOS2,STAT1,TNFRSF1B,PTPRN,MAP3K14,IFNGR2,IKBKE,IL1R1,CD3D,IRF1,CD3G,CD80,IL12B,FCER1G,HLA-DOB,CD86,IL1B,TNF,SOCS5,HLA-E
Estrogen-mediated S-phase Entry	8.68	0.792	2.183	CCNE2,E2F4,TFDP1,CDK4,RBL1,E2F3,CCND1,CDK1,SKP2,MYC,CCNA2,CCNE1,CDKN1A,E2F1,CDKN1B,ESR2,ESR1,CDK2,CDC25A		Cell Cycle Control of Chromosomal Replication	8.37	0.741		MCM5,ORC2,MCM6,CDC45,CDT1,CDC6,CDK4,CDC7,ORC6,MCM4,RPA2,MCM3,RPA3,MCM2,CDK5,DBF4,CHEK2,CDK2,ORC1,MCM7	Cholesterol Biosynthesis II (via 24,25-dihydrolanosterol)	8.84	0.923		SQLE,FDFT1,EBP,NSDHL,DHCR7,DHCR24,HSD17B7,MSMO1,LSS,TM7SF2,SC5D,CYP51A1	Hepatic Fibrosis / Hepatic Stellate Cell Activation	12.5	0.305		TGFBR1,LTB,IL1RL2,CYP2E1,COL11A2,COL27A1,IL4R,COL9A1,MYH14,MMP2,MYH7,MYL9,MET,IGF2,COL13A1,CD40,ACTA2,COL23A1,IL10RA,CD14,IL1RAPL1,TNF,CCR7,COL7A1,IL1A,LEP,ICAM1,MYH8,COL4A3,CXCR3,MYH11,CCL5,PGF,EDN1,CCL2,HGF,NGFR,TNFSF15,COL18A1,TNFRSF1B,STAT1,AGT,MYH1,TNFSF11,EDNRB,IL10,Agtr1b,IFNGR2,IL1R1,FGF1,TLR4,LY96,TNFSF13,CCL21,TGFA,EDNRA,IL1B,COL11A1,COL9A2,MMP9
TREM1 Signaling	8.42	0.52	5.604	SIGIRR,TREM1,ICAM1,TLR8,CIITA,LAT2,CD83,JAK2,IL6,FCGR2B,NFKB1,Tlr12,CXCL3,TLR10,CCL2,MAPK3,TLR1,CASP1,TLR7,NLRP3,Nlrp1a,TYROBP,IL10,MYD88,NLRP10,ITGA5,STAT3,TLR9,TLR2,TLR4,NOD2,IL18,CD40,NLRP12,PLCG2,TLR6,CD86,IL1B,TNF		Tec Kinase Signaling	8.31	0.411	4.341	MAP2K4,PIK3R1,GNB2L1,FCER1A,GNB4,LCK,PAK1,GNB3,TXK,GNA15,MRAS,GNA13,ACTG2,PRKD1,ACTA1,FGR,FASLG,ITGA4,ATM,ITK,PRKCQ,GNG2,TYK2,GNAZ,ACTA2,PRKCD,PLCG2,GNAO1,PIK3CD,PRKCH,VAV1,ACTG1,TNF,FNBP1,PTK2B,PIK3R5,TNFSF10,JAK2,RHOH,GNG7,GNG11,RHOD,HCK,STAT1,TNFRSF10A,PRKCA,VAV2,RHOC,ACTB,GNAI1,BTK,STAT4,TEC,FADD,FOS,TLR4,RHOV,WAS,VAV3,FCER1G,MS4A2,LYN,PIK3CB,JAK3,PRKCB	Cholesterol Biosynthesis III (via Desmosterol)	8.84	0.923		SQLE,FDFT1,EBP,NSDHL,DHCR7,DHCR24,HSD17B7,MSMO1,LSS,TM7SF2,SC5D,CYP51A1	Leukocyte Extravasation Signaling	12.4	0.303	4.23	RAC2,MMP3,CLDN19,MAPK13,MMP24,CTNNA2,TXK,CYBA,CYBB,ACTG2,PRKD1,ITGA4,ATM,ITK,PRKCQ,THY1,BMX,MMP2,RAPGEF3,NCF4,NCF1,ITGAM,ACTA2,PLCG2,NCF2,PIK3CD,VAV1,CLDN14,ACTG1,MMP7,ICAM1,SPN,PTK2B,CLDN20,PIK3R5,RHOH,MAPK11,CLDN4,MMP8,MMP11,RASSF5,MMP12,MMP17,PRKCA,VAV2,CXCR4,ARHGAP4,ITGAL,SELPLG,BTK,TEC,ITGB2,ARHGAP9,WAS,VAV3,RASGRP1,CD44,PIK3CB,CLDN22,MMP9
Cell Cycle Control of Chromosomal Replication	8.23	0.741		MCM5,ORC2,MCM6,CDC45,CDT1,CDC6,CDK4,CDC7,ORC6,RPA1,MCM4,RPA2,MCM3,RPA3,MCM2,DBF4,CHEK2,CDK2,ORC1,MCM7		EIF2 Signaling	8.3	0.395	5.642	RPL11,RPL22,RPL27A,PIK3R1,RPL39,RPL35A,RPS23,RPS11,RPS20,RPL7A,MAPK3,RPL19,MRAS,PPP1CA,ATM,RPL3,RPL36AL,RPL27,RPL12,EIF3E,RPLP0,RPL10A,RPS6,RPL15,RPL10,PIK3CD,RPS15A,RPL41,RPSA,RPL24,RPLP1,Rpl36a,RPS18,PIK3R5,Rpl22l1,RPS8,RPL26,EIF2S1,RPL7,RPS28,RPL14,RPL6,RPS9,Rpl39l,RPS3,RPS5,RPL18,RPL31,RPL13,RPS24,RPL4,RPS2,RPS19,RPL30,RPL21,RPS21,RPL9,RPS12,EIF3G,RPS4Y1,RPS26,RPS27L,EIF4A1,EIF3I,EIF2B1,RPS27…	LXR/RXR Activation	8.77	0.372	-3.781	APOE,SCD,IL1A,MSR1,ABCG4,IL1RL1,APOA2,APOC4,ARG2,ABCG1,IRF3,IL6,ABCA1,PON1,FDFT1,LYZ,LCAT,IL1RL2,CCL2,FASN,NGFR,S100A8,NOS2,TNFRSF1B,CYP51A1,AGT,MLXIPL,C3,IL1RAPL2,APOA5,UGT1A3,IL1R1,LY96,IL18,IL1RN,MYLIP,CD14,IL1B,IL1RAPL1,PLTP,HMGCR,TNF,MMP9,RBP4,APOD	Role of Pattern Recognition Receptors in Recognition of Bacteria and Viruses	12.1	0.354	4.017	IL1A,LIF,CNTF,PIK3R5,Oas1b,TLR8,C1QC,C1QA,CCL5,RNASEL,IFIH1,MAPK3,TLR1,CASP1,OSM,TLR3,PRKD1,PRKCA,ATM,Tlr11,OAS1,PRKCQ,C5AR1,NLRP3,C3,OAS2,IL10,Oas1f,OAS3,TLR9,TLR2,TLR4,NOD2,IRF7,CLEC7A,IL18,IL12B,SYK,PLCG2,TLR6,IL1B,PIK3CB,PIK3CD,EIF2AK2,TNF
Role of Macrophages, Fibroblasts and Endothelial Cells in Rheumatoid Arthritis	8.23	0.356		PIK3R1,LTB,IL6,CCND1,Tlr12,TLR10,IL1RL2,PLCL1,PRKD1,ATM,SFRP4,SELE,PRKCQ,PLCL2,STAT3,TLR9,PLCG2,PIK3CD,SFRP1,PDGFD,TNF,MAP2K6,TCF4,ICAM1,Calm1 (includes others),IL1RL1,JAK2,TRADD,CCL2,F2RL1,NGFR,TLR7,TNFRSF1B,FCGR3A/FCGR3B,CAMK2B,C5AR1,MYD88,IL10,PIK3C2G,IL36B,CEBPE,PRKCG,IL16,FOS,TCF7L2,IRAK4,IRAK2,PRKCB,MAP2K4,SOCS3,PLCB2,MMP3,FZD3,TLR8,WNT16,MMP13,WNT6,FCGR1A,MYC,IL1R2,PLCD3,IKBKG,WIF1,TGFB1,M…		Type I Diabetes Mellitus Signaling	8.25	0.455		MAP2K4,CD247,SOCS3,CD3E,GZMB,MAPK13,CD28,PRF1,IL1RAP,FASLG,TNFRSF11B,MAP3K14,CASP3,CYCS,IRF1,CD3G,GAD1,CD86,SOCS5,TNF,IL12A,HLA-A,NFKBIE,JAK2,MAPK11,HLA-G,TRADD,LOC100909593/RT1-DMa,LOC100909630/RT1-DMb,NGFR,HLA-DRA,BID,CASP8,TNFRSF1B,STAT1,PTPRN,MYD88,APAF1,IFNGR2,IKBKE,IL1R1,CD3D,FADD,TRAF2,RIPK1,CD80,H2-Eb2,FCER1G,IL1B,HLA-DOB	G-Protein Coupled Receptor Signaling	8.44	0.293		ADRA2B,PLCB2,HTR2B,PIK3R1,HRH1,CAMK2D,HTR1B,GNA15,CNR2,MAPK3,RGS10,HTR7,MRAS,PLCB1,RGS14,ADRA1B,MC2R,ATM,GRK4,APLNR,GRM1,GRM8,PDE10A,CNR1,RAPGEF3,PDE4B,GRM4,PDE1C,ADRA1D,GRM7,PDE8A,GNAO1,PIK3CD,DUSP4,RPS6KA1,PTGER2,RGS18,CAMK4,PTK2B,PDE7A,PTGER3,NFKBIE,DUSP6,PIK3R5,RGS12,MPPE1,ADRB1,PDE4D,ADORA1,ADCY8,PRKCA,HTR2A,CAMK2B,ADCY2,PDE4C,NPY1R,Agtr1b,GABBR1,IKBKE,XCR1,GABBR2,OPRD1,P2RY13,AVPR2,VIPR1,CC…	Atherosclerosis Signaling	11.4	0.35		APOE,IL1A,ICAM1,APOA4,APOB,MSR1,MMP3,APOC4,ALOX12,PLA2G7,TNFRSF12A,PON1,LYZ,LCAT,CCL2,PLA2G5,S100A8,SERPINA1,COL11A2,COL18A1,ITGA4,PLA2G16,ALOX15,SELE,CXCR4,TPSAB1/TPSB2,PLA2G2A,TNFRSF14,IL36B,SELPLG,PLA2G6,ITGB2,PLA2G4A,ALB,IL18,ALOX15B,PLA2G2D,SELP,CD40,IL1RN,IL1B,TNF,MMP9
Dendritic Cell Maturation	7.89	0.397		MAP2K4,PLCB2,PIK3R1,LTB,IL6,MAPK13,FCGR1A,CD1D,PLCD3,IKBKG,IL1RL2,MAPK3,COL11A2,PLCL1,ATM,MAP3K14,COL2A1,PLCL2,TLR9,DDR1,TLR2,IL33,FSCN3,IL18,CD40,IL1RN,PLCG2,IL36RN,CD86,PIK3CD,STAT2,IRF8,TNF,IFNAR1,CCR7,COL3A1,IL1A,ICAM1,LEP,LEPR,HLA-A,NFKBIE,PIK3R5,CD83,JAK2,NFKB1,FCGR2B,MAPK11,COL1A2,LOC100909593/RT1-DMa,LOC100909630/RT1-DMb,NGFR,COL18A1,TNFRSF1B,STAT1,FCGR3A/FCGR3B,FCGR2A,MYD88,IL10,TYROBP,P…		Role of Pattern Recognition Receptors in Recognition of Bacteria and Viruses	8.07	0.433	4.439	MAP2K4,LIF,PIK3R1,TLR8,Oas1b,C1QA,IL6,IFIH1,TGFB1,MAPK3,TLR1,OSM,PRKD1,ATM,C3,PRKCQ,TLR9,Oas1f,TLR2,IL18,IRF7,NOD2,PLCG2,PRKCD,SYK,PIK3CD,PRKCH,TNF,IL1A,IL12A,CNTF,PIK3R5,CCL5,EIF2S1,RNASEL,TLR7,CASP1,TLR3,PRKCA,Tlr11,OAS1,NLRP3,C5AR1,OAS2,MYD88,IL10,OAS3,TLR4,CLEC7A,TLR6,IL1B,PIK3CB,EIF2AK2,PRKCB,IL11	Tec Kinase Signaling	8.34	0.335	3.727	PIK3R1,LCK,PAK1,GNB3,TXK,GNA15,MRAS,ACTG2,FGR,ACTA1,PRKD1,FASLG,ITK,ITGA4,ATM,PRKCQ,TYK2,BMX,GNAZ,RND3,ACTA2,PLCG2,GNAO1,PIK3CD,VAV1,TNF,ACTG1,FNBP1,PTK2B,PIK3R5,JAK2,RHOH,GNG7,BLK,GNG11,RHOD,HCK,TNFRSF10A,PRKCA,VAV2,FADD,STAT4,TEC,BTK,FOS,RHOV,WAS,VAV3,LYN,FCER1G,MS4A2,PIK3CB,JAK3	TREM1 Signaling	11.3	0.427	5.303	TREM1,NLRP6,ICAM1,TLR8,LAT2,CD83,JAK2,FCGR2B,Tlr12,TLR10,CCL2,MAPK3,TLR1,CASP1,TLR3,Tlr11,NLRP3,Nlrp1a,TYROBP,IL10,NLRP10,TLR9,TLR2,TLR4,IL18,NOD2,CD40,PLCG2,TLR6,CD86,IL1B,TNF
Role of Pattern Recognition Receptors in Recognition of Bacteria and Viruses	7.35	0.425	3.888	MAP2K4,LIF,PIK3R1,TLR8,Oas1b,IL6,IFIH1,TGFB1,MAPK3,TLR1,OSM,PRKD1,ATM,PTX3,C3,PRKCQ,TLR9,Oas1f,TLR2,IL18,IRF7,NOD2,PLCG2,SYK,PIK3CD,PRKCH,TNF,IL1A,IL17C,CNTF,PIK3R5,EIF2S1,NFKB1,RNASEL,TLR7,CASP1,PRKCA,OAS1,NLRP3,C5AR1,OAS2,MYD88,IL10,PIK3C2G,OAS3,PRKCG,TLR4,CLEC7A,TLR6,IL1B,PIK3CB,EIF2AK2,PRKCB,IL11		Altered T Cell and B Cell Signaling in Rheumatoid Arthritis	7.8	0.477		IL1A,IL12A,SLAMF1,TLR8,LTB,IL6,Tlr12,CD28,TLR10,LOC100909593/RT1-DMa,CXCL13,LOC100909630/RT1-DMb,TGFB1,TLR1,HLA-DRA,TLR7,TLR3,FASLG,TNFSF13B,IL21,Tlr11,MAP3K14,TNFSF11,SPP1,IL10,TLR9,IL36B,TLR2,TLR4,IL18,CD80,CD40,IL1RN,H2-Eb2,TNFSF13,TLR6,CCL21,FCER1G,HLA-DOB,CD86,IL1B,TNF	TREM1 Signaling	8.11	0.427	5.303	TREM1,NLRP6,ICAM1,LAT2,TLR8,CIITA,CD83,JAK2,IL6,FCGR2B,Tlr12,CXCL3,TLR10,CCL2,MAPK3,TLR1,CASP1,Tlr11,NLRP3,Nlrp1a,TYROBP,NLRP10,TLR9,TLR2,IL18,NOD2,CD40,PLCG2,TLR6,CD86,IL1B,TNF	T Helper Cell Differentiation	11.3	0.437		HLA-DOA,TGFBR1,IL21R,HLA-DQA1,HLA-DQB1,TBX21,IL18R1,CD28,LOC100909593/RT1-DMa,LOC100909630/RT1-DMb,NGFR,HLA-DRA,STAT1,TNFRSF1B,IL2RG,IL4R,IL10,IFNGR2,IL12RB2,STAT4,IL18,CD40,CD80,IL12B,ICOS,IL10RB,IL10RA,FCER1G,HLA-DOB,CD86,TNF
Type I Diabetes Mellitus Signaling	7.02	0.436		MAP2K4,MAP2K6,CD247,SOCS3,HLA-A,GZMB,NFKBIE,MAPK13,JAK2,NFKB1,MAPK11,FAS,HLA-G,TRADD,LOC100909593/RT1-DMa,IKBKG,PRF1,LOC100909630/RT1-DMb,NGFR,BID,NOS2,STAT1,TNFRSF1B,CASP8,IL1RAP,PTPRN,MAP3K14,CASP3,MYD88,CYCS,APAF1,IFNGR2,IKBKE,IL1R1,HSPD1,IRF1,FADD,CD3G,RIPK1,CD80,H2-Eb2,FCER1G,CD86,IL1B,TNF,SOCS5,CPE,HLA-E		Role of Macrophages, Fibroblasts and Endothelial Cells in Rheumatoid Arthritis	7.66	0.346		PIK3R1,LTB,IL6,CCND1,Tlr12,TLR10,IL1RL2,PLCB1,PLCL1,PRKD1,ATM,SFRP4,SELE,PRKCQ,PLCL2,TLR9,PLCG2,PIK3CD,PDGFD,TNF,TCF4,FN1,ICAM1,IL1RL1,CCL5,JAK2,PLCD1,TRADD,CCL2,F2RL1,NGFR,TLR7,CEBPA,TLR3,TNFRSF1B,FCGR3A/FCGR3B,CAMK2B,TNFSF11,C5AR1,MYD88,IL10,IL36B,CEBPE,IL16,FOS,TRAF2,SOST,IRAK4,TCF7L2,PRKCB,IRAK2,MAP2K4,SOCS3,PLCB2,MMP3,TLR8,WNT6,FCGR1A,CEBPG,IL18R1,PLCD3,CAMK2D,TGFB1,MAPK3,TLR1,MRAS,DKK2,OSM,…	Fcγ Receptor-mediated Phagocytosis in Macrophages and Monocytes	7.68	0.387	3.667	RAC2,ARPC1B,PTK2B,PIK3R1,FCGR1A,NCK2,HMOX1,PAK1,ACTR3,EZR,MAPK3,HCK,ACTG2,PRKD1,ACTA1,FGR,FCGR3A/FCGR3B,PRKCA,VAV2,PLD3,PRKCQ,FCGR2A,FYB,INPP5D,PLD1,PLD4,MYO5A,NCF1,ACTA2,WAS,VAV3,SYK,LYN,VAV1,ACTG1,LCP2	Production of Nitric Oxide and Reactive Oxygen Species in Macrophages	11	0.3	4.533	APOB,APOC4,MAPK13,SPI1,PPP1R14B,PON1,CYBA,MAPK3,CYBB,PRKD1,ATM,MAP3K14,MAP3K9,PTPN6,PRKCQ,TYK2,PPP1R14A,NCF4,IRF1,TLR2,NCF1,PLCG2,NCF2,PIK3CD,IRF8,TNF,SIRPA,APOE,APOA4,NFKBIE,PIK3R5,JAK2,RHOH,MAPK11,LYZ,RHOD,NGFR,SERPINA1,PPP2R2C,S100A8,TNFRSF1B,STAT1,NOS2,PRKCA,MAP3K6,MAP3K1,IFNGR2,IKBKE,FOS,TLR4,ALB,RHOV,PIK3CB,JAK3
Axonal Guidance Signaling	7	0.319		SLIT3,RAC2,SHH,GLI2,BMP4,ECEL1,MYL6,PIK3R1,ARPC5,GNG13,BRCC3,ADAMTS2,NTN1,PAK1,GNA15,ECE2,BAIAP2,SRGAP2,PLXNB2,GNA13,PLCL1,PLXNB3,PRKD1,ATM,ITGA4,EFNA2,ACTR2,PRKCQ,SEMA5A,COPS5,PTCH1,ITGA5,PLCL2,GNG10,MET,MYL9,ARPC2,PLCG2,PIK3CD,PDGFD,RAP1B,ADAM17,UNC5A,ARPC1B,GNG7,SEMA6C,EIF4E,TUBB2B,ACTR3,TUBA8,RHOD,MMP8,EFNA5,NGFR,ADAM19,ARPC3,TUBB4A,PSMD14,RASSF5,ROBO2,MYL12B,TUBB4B,MYLPF,PIK3C2G,MYL1,PRKCG,T…		Aryl Hydrocarbon Receptor Signaling	7.62	0.414	3.124	CDKN2A,POLA1,IL6,RBL1,CCND1,RARG,CTSD,ALDH1L1,GSTM2,ALDH1A1,NR0B2,TGFB1,MAPK3,Gsta1,ALDH3A1,AHR,ALDH6A1,FASLG,ATM,CCNE2,MGST1,TFDP1,ALDH8A1,E2F1,ALDH3B1,HSPB7,ALDH18A1,DHFR,ALDH16A1,ESR1,ESR2,TNF,MGST3,CDK2,HSPB1,IL1A,CDK4,CHEK1,CCNA2,CHEK2,ALDH5A1,GSTA2,GSTM1,CYP1A1,NFIC,APAF1,MDM2,BAX,CYP1B1,AHRR,FOS,CCNE1,MGST2,NFIA,CDKN1A,IL1B,CDKN1B,MCM7	Type I Diabetes Mellitus Signaling	7.56	0.364		CD247,SOCS3,HLA-DOA,CD3E,HLA-A,GZMB,NFKBIE,SOCS2,MAPK13,JAK2,MAPK11,HLA-G,CD28,LOC100909593/RT1-DMa,PRF1,LOC100909630/RT1-DMb,NGFR,HLA-DRA,BID,NOS2,CASP8,TNFRSF1B,PTPRN,FASLG,MAP3K14,CASP3,IFNGR2,IKBKE,IL1R1,CD3D,IRF1,FADD,CD3G,CD80,FCER1G,HLA-DOB,CD86,IL1B,TNF,SOCS5	Natural Killer Cell Signaling	10.6	0.355		CD247,RAC2,KLRD1,KLRB1,PIK3R5,NCR3,CD300A,LCK,MAPK3,MRAS,Klra4 (includes others),PRKD1,FCGR3A/FCGR3B,KLRC1,ATM,PRKCA,VAV2,PTPN6,PRKCQ,LAIR1,PAK6,TYROBP,FCGR2A,SH3BP2,INPP5D,SYNJ2,NCR1,PAK3,VAV3,SYK,PLCG2,CD244,LAT,ZAP70,FCER1G,PIK3CB,VAV1,PIK3CD,LCP2
Tec Kinase Signaling	6.78	0.392	4.901	MAP2K4,PIK3R1,GNB2L1,GNG13,LCK,PAK1,GNA15,MRAS,ACTG2,GNA13,PRKD1,FGR,ACTA1,ITGA4,ATM,PRKCQ,TYK2,ITGA5,STAT3,GNAZ,GNG10,PLCG2,GNAO1,PIK3CD,PRKCH,VAV1,STAT2,ACTG1,TNF,PTK2B,PIK3R5,TNFSF10,JAK2,NFKB1,RHOH,GNG7,FAS,RHOD,HCK,STAT1,ACTC1,TNFRSF10A,PRKCA,RHOC,ACTB,GNAI1,PIK3C2G,PRKCG,BTK,STAT4,FADD,FOS,TLR4,RHOV,WAS,VAV3,FCER1G,MS4A2,LYN,PIK3CB,JAK3,PRKCB		LXR/RXR Activation	7.53	0.43	-3.812	ABCG4,APOC4,VTN,ABCG1,ARG2,IL6,ABCA1,FDFT1,PON1,IL1RL2,LCAT,ITIH4,FASN,LPL,IL1RAP,TNFRSF11B,MLXIPL,C3,APOA5,UGT1A3,IL18,IL1RN,CD14,ACACA,PLTP,TNF,RBP4,APOE,SCD,IL1A,MSR1,IL1RL1,C4A/C4B,LYZ,CCL2,NGFR,S100A8,TLR3,LBP,TNFRSF1B,PON3,CYP51A1,AGT,SERPINF1,IL1R1,IL36B,TLR4,LY96,LDLR,IL1B,HMGCR,MMP9	Atherosclerosis Signaling	7.49	0.35		APOE,IL1A,ICAM1,MSR1,MMP3,APOA2,APOC4,CMA1,MMP13,ALOX12,IL6,PLA2G7,TNFRSF12A,COL1A2,PON1,LYZ,CCL2,LCAT,PLA2G5,S100A8,COL18A1,COL11A2,ITGA4,PLA2G16,SELE,CXCR4,COL2A1,TPSAB1/TPSB2,PLA2G2A,TNFRSF14,SELPLG,COL1A1,ITGB2,IL18,ALOX15B,SELP,CD40,IL1RN,IL1B,TNF,MMP9,RBP4,APOD	Superpathway of Cholesterol Biosynthesis	10.4	0.643		MVD,SQLE,NSDHL,PMVK,ACAT2,IDI1,HSD17B7,MSMO1,HMGCS2,TM7SF2,SC5D,FDFT1,EBP,DHCR24,LSS,HMGCR,HMGCS1,CYP51A1
LPS/IL-1 Mediated Inhibition of RXR Function	6.6	0.361	1.961	MAP2K4,CYP3A7,CHST4,CPT1B,APOC4,ABCG1,ABCA1,SLC27A4,IL1R2,MAOB,ACSBG1,ALDH1A1,GSTM2,IL1RL2,ACSL5,Gsta1,CHST11,XPO1,ALDH3A1,IL1RAP,ALDH6A1,ALDH1B1,FMO2,ALDH8A1,IL33,IL18,SULT1E1,IL1RN,IL36RN,SLC27A6,CD14,SLC27A1,ALDH3B1,CYP2B6,CHST13,ALDH16A1,ACOX3,ABCC4,TNF,MGST3,HS3ST5,APOE,IL1A,IL1RL1,NR1H4,ABCC2,FMO5,SOD3,SLC27A5,NGFR,CHST3,Sult1c2 (includes others),FABP4,ACSL4,HS6ST2,FMO1,FABP5,FABP3,TNFRSF1B…		TREM1 Signaling	7.43	0.493	5.754	TREM1,NLRP6,ICAM1,TLR8,CIITA,LAT2,CD83,JAK2,IL6,FCGR2B,Tlr12,CXCL3,TLR10,CCL2,MAPK3,TLR1,CASP1,TLR7,TLR3,Tlr11,NLRP3,MYD88,Nlrp1a,TYROBP,IL10,NLRP10,TLR9,TLR2,TLR4,IL18,NOD2,CD40,PLCG2,TLR6,CD86,IL1B,TNF	Production of Nitric Oxide and Reactive Oxygen Species in Macrophages	7.45	0.311	4.18	PPARA,APOA2,APOC4,PIK3R1,ARG2,PPP1R3A,MAPK13,SPI1,PPP1R14B,PON1,CYBA,MAPK3,PPM1L,CYBB,PRKD1,ATM,MAP3K14,PTPN6,PRKCQ,TYK2,PPP1R14A,NCF4,IRF1,TLR2,NCF1,RND3,PLCG2,NCF2,PIK3CD,IRF8,TNF,FNBP1,RBP4,APOD,APOE,NFKBIE,PIK3R5,JAK2,RHOH,MAPK11,LYZ,RHOD,NGFR,PPP2R2C,S100A8,TNFRSF1B,NOS2,PRKCA,MAP3K1,IFNGR2,IKBKE,FOS,RHOV,PIK3CB,JAK3,PPP2R1B	PKCθ Signaling in T Lymphocytes	10.1	0.339	2.646	CD247,RAC2,HLA-DOA,CD3E,CD4,NFKBIE,PIK3R5,HLA-DQA1,HLA-DQB1,CD28,LCK,LOC100909593/RT1-DMa,LOC100909630/RT1-DMb,MAPK3,HLA-DRA,MRAS,ATM,CAMK2B,VAV2,MAP3K9,MAP3K14,PRKCQ,MAP3K6,MAP3K1,IKBKE,CD3D,CD3G,FOS,CD80,VAV3,PLCG2,LAT,ZAP70,FCER1G,HLA-DOB,CD86,VAV1,PIK3CB,PIK3CD,LCP2
Atherosclerosis Signaling	6.56	0.415		CCR3,MMP3,APOA2,APOC4,MMP13,IL6,PLA2G7,LCAT,TGFB1,PLA2G5,LPL,COL11A2,ITGA4,SELE,COL2A1,TPSAB1/TPSB2,IL33,PLA2G6,IL18,CD40,SELP,PLA2G2D,IL1RN,IL36RN,PDGFD,TNF,COL3A1,APOE,IL1A,ICAM1,MSR1,NFKB1,TNFRSF12A,COL1A2,LYZ,CCL2,S100A8,COL18A1,PLA2G16,CXCR4,PLA2G1B,PLA2G2A,TNFRSF14,IL36B,SELPLG,COL1A1,ITGB2,PLA2G4A,IL1B,TNFSF14,MMP9		Cholesterol Biosynthesis I	7.16	0.923		SQLE,FDFT1,EBP,NSDHL,DHCR7,DHCR24,HSD17B7,MSMO1,LSS,TM7SF2,SC5D,CYP51A1	Role of Macrophages, Fibroblasts and Endothelial Cells in Rheumatoid Arthritis	7.43	0.272		SOCS3,PLCB2,MMP3,PIK3R1,TLR8,LTB,MMP13,IL6,CCND1,FCGR1A,Tlr12,TLR10,WIF1,CAMK2D,IL1RL2,MAPK3,TLR1,MRAS,PLCB1,OSM,WNT5B,PRKD1,ATM,ADAMTS4,MAP3K14,MIF,SELE,PRKCQ,FZD9,PLCL2,TLR9,TLR2,IL18,IL1RN,PLCG2,GNAO1,PIK3CD,IL1RAPL1,TNF,TCF4,IL1A,FN1,ICAM1,CAMK4,IL1RL1,NFKBIE,PIK3R5,JAK2,CCL5,IL17RA,PLCD1,ROR2,F2RL1,CCL2,DKK3,NGFR,SFRP5,TNFRSF1B,NOS2,PLCD4,FCGR3A/FCGR3B,PRKCA,CAMK2B,TRAF1,Tlr11,TNFSF11,C5AR1,…	Role of Macrophages, Fibroblasts and Endothelial Cells in Rheumatoid Arthritis	9.95	0.245		SOCS1,SOCS3,PLCB2,MMP3,TLR8,LTB,FCGR1A,IL18R1,Tlr12,TLR10,IL1RL2,MAPK3,TLR1,MRAS,OSM,WNT5B,PRKD1,ATM,MAP3K14,SELE,PRKCQ,FZD9,PLCL2,TLR9,TLR2,IL18,IL1RN,PLCG2,GNAO1,PIK3CD,IL1RAPL1,TNF,IL1A,ICAM1,SFRP2,NFKBIE,PIK3R5,CCL5,JAK2,IL17RA,PGF,PLCD1,ROR2,CCL2,F2RL1,NGFR,SFRP5,TLR3,TNFRSF1B,NOS2,FCGR3A/FCGR3B,PRKCA,CAMK2B,TRAF1,Tlr11,TNFSF11,C5AR1,WNT9B,IL10,IKBKE,TCF7L1,IL1R1,IL36B,CEBPE,TLR4,FOS,WNT10A,…
Aryl Hydrocarbon Receptor Signaling	6.51	0.4	3.363	POLA1,IL6,RBL1,CCND1,MYC,NR2F1,CTSD,GSTM2,ALDH1A1,TGFB1,MAPK3,Gsta1,ALDH3A1,AHR,ALDH6A1,ATM,ALDH1B1,CCNE2,TFDP1,ALDH8A1,E2F1,HSP90AA1,ALDH3B1,DHFR,ALDH16A1,ESR1,ESR2,TNF,MGST3,CDK2,IL1A,CDK4,NFKB1,FAS,CHEK1,CCNA2,NEDD8,CHEK2,ALDH5A1,GSTA2,GSTM1,CYP1A1,NFIC,APAF1,MDM2,BAX,GSTO1,RXRG,FOS,CCNE1,MGST2,NFIA,CDKN1A,IL1B,CDKN1B,MCM7		Cholesterol Biosynthesis II (via 24,25-dihydrolanosterol)	7.16	0.923		SQLE,FDFT1,EBP,NSDHL,DHCR7,DHCR24,HSD17B7,MSMO1,LSS,TM7SF2,SC5D,CYP51A1	Natural Killer Cell Signaling	7.04	0.355		CD247,RAC2,KLRD1,PIK3R1,KLRB1,PIK3R5,NCR3,CD300A,LCK,PAK1,MAPK3,Klra4 (includes others),MRAS,PRKD1,FCGR3A/FCGR3B,KLRC1,ATM,PRKCA,VAV2,PTPN6,PRKCQ,LAIR1,TYROBP,FCGR2A,SH3BP2,INPP5D,SYNJ2,NCR1,VAV3,SYK,PLCG2,CD244,LAT,ZAP70,FCER1G,PIK3CB,VAV1,PIK3CD,LCP2	Tec Kinase Signaling	9.57	0.297	4.012	PTK2B,PIK3R5,JAK2,RHOH,GNG7,LCK,TXK,GNG11,GNA15,RHOD,MRAS,HCK,ACTG2,STAT1,TNFRSF10A,PRKD1,FGR,ITK,ITGA4,PRKCA,ATM,VAV2,PRKCQ,PAK6,TYK2,BMX,TEC,STAT4,BTK,TLR4,FOS,RHOV,PAK3,ACTA2,WAS,VAV3,PLCG2,GNAO1,MS4A2,FCER1G,LYN,VAV1,PIK3CB,PIK3CD,JAK3,TNF,ACTG1
LXR/RXR Activation	5.97	0.405	-4.529	SCD,APOE,IL1A,MSR1,IL1RL1,NR1H4,ABCG4,VTN,APOC4,APOA2,ABCG1,IL6,NFKB1,ABCA1,C4A/C4B,IL1R2,LYZ,CCL2,LCAT,IL1RL2,ITIH4,NGFR,FASN,LPL,S100A8,NOS2,TNFRSF1B,IL1RAP,CYP51A1,AGT,C3,SERPINF1,UGT1A3,IL1R1,SERPINF2,IL36B,IL33,RXRG,TLR4,LY96,IL18,IL1RN,IL36RN,IL1B,CD14,ACACA,HMGCR,TNF,MMP9		Cholesterol Biosynthesis III (via Desmosterol)	7.16	0.923		SQLE,FDFT1,EBP,NSDHL,DHCR7,DHCR24,HSD17B7,MSMO1,LSS,TM7SF2,SC5D,CYP51A1	Inhibition of Matrix Metalloproteases	6.91	0.513		TIMP3,ADAM17,MMP7,SDC1,MMP3,MMP28,RECK,MMP13,MMP2,MMP27,TIMP4,TIMP1,MMP8,THBS2,MMP11,MMP12,A2M,MMP9,MMP17,MMP19	G-Protein Coupled Receptor Signaling	9.19	0.25		PLCB2,HTR2B,VIPR2,ADCY4,ADRB3,HTR1B,PDE6A,GNA15,PDE7B,CNR2,MAPK3,RGS10,HTR7,MRAS,RGS14,MC2R,ATM,APLNR,GRM8,CNR1,RAPGEF3,GRM4,PDE4B,PDE1C,ADRA1D,GNAO1,PIK3CD,RPS6KA1,PTGER2,RGS18,PTK2B,PDE7A,HTR4,NFKBIE,DUSP6,PIK3R5,RGS12,MPPE1,ADRB1,ADCY8,ADORA1,AVPR1B,CAMK2B,HTR2A,PRKCA,ADCY2,PDE4C,NPY1R,Agtr1b,RGS16,GABBR1,IKBKE,XCR1,GABBR2,P2RY13,VIPR1,RASGRP1,OPRK1,ADCY1,P2RY12,PIK3CB,ADRA2C,PDE8B,ADCY7
Regulation of eIF4 and p70S6K Signaling	5.82	0.384	1.291	PIK3R1,MAPK13,RPS23,RPS11,EIF3B,RPS20,EIF3D,MAPK3,PPM1L,MRAS,ITGA4,ATM,PABPC1,EIF2B3,ITGA5,EIF3E,EIF3M,RPS6,EIF4A3,RPS25,RPS15A,PIK3CD,RPSA,RPS18,PIK3R5,RPS8,EIF2S1,MAPK11,EIF4E,EIF4EBP1,RPS28,MKNK1,RPS9,PPP2R2C,RPS3,RPS5,MAP2K1,RPS24,RPS2,RPS19,PIK3C2G,RPS21,RPS12,EIF3G,EIF2S2,RPS26,EIF4A1,RPS27L,EIF2B1,EIF3I,RPS27A,PIK3CB,RPS4Y2,PPP2R1B,EIF1AX,RPS14		Crosstalk between Dendritic Cells and Natural Killer Cells	7.09	0.461		IL12A,KLRD1,HLA-A,LTB,TNFSF10,NCR3,CD83,IL6,HLA-G,CD28,PRF1,CAMK2D,HLA-DRA,CD226,TLR7,TLR3,ACTG2,TNFRSF1B,FASLG,ACTA1,IL2RB,CAMK2B,CD209,IL2RG,IL3RA,TYROBP,CD69,ACTB,TLR9,ITGAL,CSF2RB,FSCN3,TLR4,IL18,CD80,CD40,ACTA2,CD86,TNF,ACTG1,CCR7	LPS/IL-1 Mediated Inhibition of RXR Function	6.88	0.288	2.132	PPARA,NDST3,APOC4,ABCG1,HMGCS2,ABCA1,SLC27A4,MAOB,ALDH1A1,ACSBG1,GSTM2,IL1RL2,ACSL5,Gsta1,CHST11,HS3ST1,ALDH3A1,ALDH6A1,ALDH1B1,FMO2,SLCO1A2,IL18,SULT1E1,IL1RN,ALDH1A2,CD14,ALDH3B1,CYP2B6,PLTP,IL1RAPL1,CHST13,ALDH16A1,TNF,MGST3,APOE,IL1A,IL1RL1,ABCC2,SOD3,NGFR,Sult1c2 (includes others),CHST3,ACSL4,FABP5,FMO1,FABP3,TNFRSF1B,HMGCS1,ABCB1,GSTM1,FMO3,IL1RAPL2,MGMT,MAP3K1,IL1R1,Sult1d1,CHST1,LY96,MGST…	Crosstalk between Dendritic Cells and Natural Killer Cells	8.98	0.36		HLA-A,KLRD1,LTB,NCR3,CD83,HLA-G,CD28,PRF1,HLA-DRA,CD226,ACTG2,TLR3,TNFRSF1B,CAMK2B,IL2RB,IL2RG,TYROBP,CD69,TLR9,ITGAL,TLR4,FSCN3,IL18,CD40,CD80,ACTA2,IL12B,CD86,TNF,ACTG1,HLA-E,CCR7
Remodeling of Epithelial Adherens Junctions	5.77	0.471	2.887	NME1,ARPC1B,ARPC5,Actn3,IQGAP1,TUBB2B,ARF6,ACTR3,TUBA8,HGF,ARPC3,TUBB4A,ACTG2,ACTC1,ACTA1,ACTN1,ACTR2,TUBB3,TUBB4B,ACTB,ACTN2,MAPRE1,TUBG1,TUBA4A,MET,CDH1,TUBA1A,TUBB6,ARPC2,ACTG1,ARPC4,MAPRE3		T Helper Cell Differentiation	7.05	0.493		TGFBR1,IL12A,IL21R,IL6,TBX21,IL18R1,CD28,LOC100909593/RT1-DMa,LOC100909630/RT1-DMb,TGFB1,NGFR,HLA-DRA,STAT1,TNFRSF1B,TNFRSF11B,IL21,IL4R,IL2RG,IL10,IFNGR2,IL12RB2,STAT4,IL18,CD80,CD40,H2-Eb2,ICOS,IL10RB,IL10RA,FCER1G,HLA-DOB,CD86,CXCR5,GATA3,TNF	IL-10 Signaling	6.78	0.412		SOCS3,IL1A,IL1RL1,NFKBIE,ARG2,MAPK13,IL6,FCGR2B,MAPK11,HMOX1,IL1RL2,MAP3K14,IL4R,IL1RAPL2,BLVRA,FCGR2A,TYK2,IKBKE,IL1R1,FOS,IL18,IL1RN,IL10RA,IL10RB,CD14,IL1B,IL1RAPL1,TNF	iCOS-iCOSL Signaling in T Helper Cells	8.97	0.333	3.545	CD247,HLA-DOA,CD3E,CD4,NFKBIE,PIK3R5,TRAT1,HLA-DQA1,HLA-DQB1,PTPRC,CD28,LOC100909593/RT1-DMa,LCK,LOC100909630/RT1-DMb,HLA-DRA,ITK,ATM,CAMK2B,IL2RB,IL2RG,PRKCQ,IKBKE,CD3D,INPP5D,CD3G,CD80,CD40,ZAP70,ICOS,LAT,FCER1G,HLA-DOB,PIK3CB,VAV1,PIK3CD,LCP2
Tumoricidal Function of Hepatic Natural Killer Cells	5.7	0.667	3.051	ICAM1,CASP3,GZMB,CYCS,APAF1,BAX,ITGAL,FAS,FADD,CASP6,PRF1,SERPINB9,BID,CASP8,CASP7,AIFM1		LPS/IL-1 Mediated Inhibition of RXR Function	6.91	0.361	1.616	MAP2K4,PPARA,CYP3A7,APOC4,ABCG1,CES2,HMGCS2,ABCA1,SLC27A4,ALDH1L1,MAOB,GSTM2,ALDH1A1,IL1RL2,NR0B2,ACSL5,Gsta1,CHST11,HS6ST3,HS3ST1,ALDH3A1,IL1RAP,ALDH6A1,TNFRSF11B,MGST1,FMO2,ALDH8A1,IL18,SULT1E1,SULT4A1,IL1RN,CD14,ALDH18A1,ALDH3B1,CYP2B6,PLTP,CHST13,ALDH16A1,ACOX3,ABCC4,TNF,MGST3,HS3ST5,APOE,IL1A,SLC10A1,IL1RL1,ABCC2,FMO5,SOD3,UST,NGFR,CHST3,ACSL4,HS6ST2,FMO1,FABP5,LBP,FABP3,TNFRSF1B,HMGCS1,ALDH…	iCOS-iCOSL Signaling in T Helper Cells	6.78	0.352	3.53	CD247,HLA-DOA,CAMK4,CD3E,PIK3R1,CD4,NFKBIE,PIK3R5,TRAT1,PTPRC,CD28,LOC100909593/RT1-DMa,LCK,CAMK2D,LOC100909630/RT1-DMb,HLA-DRA,ITK,ATM,CAMK2B,IL2RB,IL2RG,PRKCQ,IKBKE,CD3D,INPP5D,CD3G,CD80,CD40,LAT,ICOS,ZAP70,FCER1G,HLA-DOB,PIK3CB,VAV1,PIK3CD,PLEKHA1,LCP2	Endothelin-1 Signaling	8.81	0.281	0.577	NOS1,PLCB2,GUCY2C,ADCY4,PIK3R5,SHC3,MAPK13,PLA2G7,MAPK11,PLCD1,HMOX1,GNA15,EDN1,LCAT,MAPK3,PLA2G5,CASP1,MRAS,NOS2,ADCY8,CASP8,PRKD1,ATM,PRKCA,PLA2G16,ADCY2,PLD3,PRKCQ,EDNRB,MAPK4,PLCL2,PLD1,PLA2G2A,PLD4,PLA2G6,PLA2G4A,FOS,PLA2G2D,PLCG2,GNAO1,ADCY1,SHC2,EDNRA,PIK3CB,PIK3CD,PTGER2,ADCY7,CASP7
Molecular Mechanisms of Cancer	5.67	0.315		RAP2B,RAC2,SHH,BMP4,PIK3R1,ADCY4,Bmpr1b,MAPK13,RBL1,CCND1,ZBTB17,PAK1,RASGRF1,GNA15,GNA13,HIPK2,PRKD1,ATM,ITGA4,CCNE2,PRKCQ,TFDP1,RALB,PTCH1,ITGA5,CDH1,E2F1,PIK3CD,MAP2K6,RAP1B,TCF4,CDK4,JAK2,CHEK1,SYNGAP1,ARHGEF19,CASP6,RHOD,BID,CASP8,CAMK2B,RHOC,PIK3C2G,ADCY6,MDM2,PRKCG,FADD,FOS,CCNE1,RASGRP1,CDKN1A,ADCY1,RBPJ,JAK3,BMP6,CASP7,PRKCB,MAP2K4,PLCB2,FZD3,WNT16,WNT6,MYC,TGFB1,MAPK3,MRAS,BRCA1,BIRC3,R…		Xenobiotic Metabolism Signaling	6.82	0.343		MAP2K4,CYP3A7,CAMK1,UGT1A6,CAMK1D,PIK3R1,IL6,MAPK13,CES2,MAP3K10,UGT1A5,MAOB,ALDH1L1,GSTM2,ALDH1A1,CAMK2D,SUMO1,PPM1J,Ugt1a7c,MAPK3,PPM1L,Gsta1,MRAS,CHST11,HS3ST1,HS6ST3,ALDH3A1,PRKD1,AHR,ALDH6A1,ATM,MAP3K14,MAP3K9,MGST1,PRKCQ,FMO2,UGT2B17,ALDH8A1,GRIP1,UGT1A3,UGT1A4,UGT1A1,SULT1E1,SULT4A1,ANKRA2,PRKCD,ALDH3B1,ALDH18A1,PIK3CD,PRKCH,CYP2B6,ALDH16A1,CHST13,TNF,HS3ST5,MGST3,IL1A,CAMK4,ABCC2,PIK3R5,F…	Endothelin-1 Signaling	6.62	0.304	0.555	PLCB2,PIK3R1,SHC3,MAPK13,PLA2G7,GNA15,LCAT,MAPK3,PLA2G5,MRAS,PLCB1,PRKD1,ATM,PRKCQ,PLD3,CASP3,GUCY2D,GNAZ,PLCL2,PLD1,PLCG2,SHC2,GNAO1,GUCY1A2,PIK3CD,PTGER2,OPN1SW,NOS1,GUCY2C,PIK3R5,CASP4,MAPK11,PLCD1,HMOX1,CASP6,CASP1,CASP8,ADCY8,NOS2,PLCD4,PRKCA,PLA2G16,ADCY2,EDNRB,PLA2G2A,PLD4,FOS,ADCY1,EDNRA,PIK3CB,ADCY7,CASP7	Graft-versus-Host Disease Signaling	8.68	0.458		HLA-DOA,IL1A,GZMB,HLA-A,HLA-DQA1,HLA-DQB1,IL36B,HLA-G,CD28,LOC100909593/RT1-DMa,IL18,PRF1,CD80,LOC100909630/RT1-DMb,IL1RN,HLA-DRA,FCER1G,HLA-DOB,CD86,IL1B,TNF,HLA-E
G-Protein Coupled Receptor Signaling	5.61	0.336		ADRA2B,PLCB2,HTR2B,ADRBK1,ADCY4,PIK3R1,ADRB3,LTB4R,IKBKG,HTR1B,GNA15,PDE7B,MAPK3,CNR2,HTR7,RGS10,MRAS,RGS14,APEX1,ADRA1B,MC2R,ATM,PDE10A,SSTR3,RAPGEF3,STAT3,PDE4B,GRM4,FPR1,DUSP9,NPR3,GNAO1,PIK3CD,DUSP4,RPS6KA1,PTGER2,GPR17,RGS18,PTK2B,PDE7A,PTGER3,NFKBIE,DUSP6,PIK3R5,HTR1D,NFKB1,CHRM3,SYNGAP1,LAMTOR3,ADRB1,DRD1,CXCR2,ADORA1,HCAR2,MAP2K1,PRKCA,HTR2A,CAMK2B,RGS2,PDE4C,GNAI1,PRKAR2A,ADCY6,PIK3C2G,R…		Atherosclerosis Signaling	6.8	0.415		CCR3,MMP3,APOC4,CMA1,PLA2R1,IL6,PLA2G7,PON1,LCAT,TGFB1,PLA2G5,LPL,COL11A2,ITGA4,SELE,COL2A1,TPSAB1/TPSB2,PLA2G6,IL18,ALOX15B,CD40,SELP,IL1RN,PLA2G4B,PDGFD,TNF,RBP4,APOE,IL1A,ICAM1,MSR1,ALOX12,TNFRSF12A,COL1A2,LYZ,CCL2,S100A8,COL18A1,PLA2G16,ALOX15,CXCR4,PLA2G2A,TNFRSF14,IL36B,SELPLG,COL1A1,ITGB2,PLA2G4A,IL1B,TNFSF14,MMP9	Axonal Guidance Signaling	6.61	0.242		SLIT3,RAC2,SHH,ECEL1,BMP4,PIK3R1,NCK2,EPHB1,PAK1,GNA15,BAIAP2,PLCB1,SRGAP2,PLXNB3,WNT5B,PRKD1,ITGA4,ATM,EFNA2,PRKCQ,SEMA5A,MMP2,PLCL2,MYL9,MET,PLCG2,PIK3CD,NRP1,ADAM17,UNC5A,ARPC1B,BDNF,GNG7,SEMA6C,TUBB2B,PLCD1,ACTR3,TUBA8,SRGAP1,RHOD,MMP8,EFNA5,NGFR,ADAM19,TUBB4A,RASSF5,MYLPF,ROBO3,MYL1,SEMA4D,TUBA1A,WAS,SEMA4G,BMP6,NTN3,PLCB2,EPHB2,SEMA6B,MMP13,ADAM11,GNB3,MAPK3,MRAS,ADAM23,TUBA1C,RTN4R,FARP2,A…	Cholesterol Biosynthesis I	8.61	0.846		SQLE,FDFT1,EBP,NSDHL,DHCR24,HSD17B7,MSMO1,LSS,TM7SF2,SC5D,CYP51A1
Acute Phase Response Signaling	5.6	0.367	4.901	MAP2K4,SOCS3,APOA2,PIK3R1,SERPINA3,IL6,MAPK13,RBP1,IKBKG,SOD2,ITIH4,MAPK3,MRAS,OSM,OSMR,SERPINE1,NOLC1,IL1RAP,MAP3K14,C3,IL6R,STAT3,CRABP1,IL33,IL18,IL1RN,IL36RN,PIK3CD,SOCS5,TNF,C2,MAP2K6,TCF4,SERPING1,IL1A,NFKBIE,JAK2,NFKB1,MAPK11,C4A/C4B,HMOX1,TRADD,NGFR,CFB,TNFRSF1B,MAP2K1,AGT,MYD88,SERPINF1,IKBKE,IL1R1,CEBPB,SERPINF2,IL36B,PLG,FOS,HP,RIPK1,RBP7,IL1B,PIK3CB,A2M		Communication between Innate and Adaptive Immune Cells	6.76	0.451		B2M,IL1A,IL12A,HLA-A,CD4,TLR8,CD83,CCL5,IL6,CD8A,CD8B,Tlr12,CXCL10,HLA-G,CD28,TLR10,CCL3L3,TLR1,HLA-DRA,TLR7,TLR3,TNFSF13B,Tlr11,IL10,TLR9,Ccl9,IL36B,TLR2,TLR4,IL18,CCL4,CD80,CD40,IL1RN,TNFSF13,TLR6,FCER1G,CD86,IL1B,TNF,CCR7	Crosstalk between Dendritic Cells and Natural Killer Cells	6.58	0.371		HLA-A,KLRD1,LTB,NCR3,CD83,IL6,HLA-G,CD28,PRF1,CAMK2D,HLA-DRA,CD226,ACTG2,TNFRSF1B,FASLG,ACTA1,CAMK2B,IL2RB,IL2RG,IL3RA,TYROBP,CD69,TLR9,ITGAL,FSCN3,IL18,CD40,CD80,ACTA2,CD86,TNF,ACTG1,CCR7	Cholesterol Biosynthesis II (via 24,25-dihydrolanosterol)	8.61	0.846		SQLE,FDFT1,EBP,NSDHL,DHCR24,HSD17B7,MSMO1,LSS,TM7SF2,SC5D,CYP51A1
mTOR Signaling	5.49	0.356	2.535	PIK3R1,RPS23,RPS11,RPS20,EIF3B,EIF3D,MAPK3,PPM1L,PRKAA1,MRAS,PRKD1,ATM,PRKCQ,PLD3,DDIT4,EIF3E,PLD1,EIF3M,RPS6,EIF4A3,RPS15A,RPS25,PRKCH,PIK3CD,RPS6KA1,RPSA,ULK1,RPS18,RPS6KA3,PIK3R5,RPS8,HIF1A,PRR5L,RHOH,EIF4E,EIF4EBP1,RPS28,HMOX1,RHOD,RPS9,PPP2R2C,RPS3,RPS5,PRKCA,RPS24,RHOC,RPS2,PIK3C2G,RPS19,RPS21,PRKCG,RPS12,PLD4,EIF3G,DGKZ,RHOV,RPS26,RPS27L,EIF4A1,EIF3I,RPS27A,PIK3CB,RPS4Y2,PPP2R1B,PRKCB,RPS1…		Estrogen-mediated S-phase Entry	6.72	0.708	1.807	CCNE2,TFDP1,CDK4,RBL1,E2F3,CCND1,CDK1,SKP2,CCNA2,CCNE1,E2F1,CDKN1A,CDKN1B,ESR2,ESR1,CDK2,CDC25A	Communication between Innate and Adaptive Immune Cells	6.32	0.363		IL1A,HLA-A,CD4,TLR8,CD83,CCL5,IL6,CD8A,CD8B,Tlr12,HLA-G,CXCL10,CD28,TLR10,CCL3L3,HLA-DRA,TLR1,Tlr11,TLR9,Ccl9,TLR2,IL18,CCL4,CD80,CD40,IL1RN,TNFSF13,TLR6,FCER1G,CD86,IL1B,TNF,CCR7	Cholesterol Biosynthesis III (via Desmosterol)	8.61	0.846		SQLE,FDFT1,EBP,NSDHL,DHCR24,HSD17B7,MSMO1,LSS,TM7SF2,SC5D,CYP51A1
Actin Cytoskeleton Signaling	5.49	0.346		MYH4,RAC2,PFN1,MYL6,F2R,PIK3R1,MYLK2,ARPC5,MYH7B,Ppp1r12b,PAK1,EZR,MAPK3,BAIAP2,MRAS,MYL4,ACTG2,GNA13,TMSB10/TMSB4X,ACTA1,ATM,ITGA4,IQGAP3,MATK,ACTR2,MYH14,ITGA5,MYH7,GSN,MYL9,ARPC2,CD14,PIK3CD,VAV1,PDGFD,ACTG1,PIP4K2A,MYH6,FGD3,ARPC1B,Actn3,MYLK3,PIK3R5,MYLK,MYH11,IQGAP1,FGF13,FGF4,DIAPH1,FGF10,ACTR3,FGF23,ARPC3,ACTC1,MAP2K1,ACTN1,MYL12B,MYH1,FGF16,ACTN2,CSK,MYLPF,ACTB,FGF14,PIK3C2G,MYL1,FGF1,MY…		Axonal Guidance Signaling	6.68	0.312		SLIT3,RAC2,SHH,BMP4,MYL6,PIK3R1,ARPC5,BRCC3,NTN1,ADAMTS2,GNB4,PAK1,EPHB1,GNA15,BAIAP2,PLCB1,SRGAP2,PLXNB2,GNA13,PLCL1,PRKD1,ITGA4,ATM,EFNA2,ACTR2,PRKCQ,SEMA5A,COPS5,PLCL2,MET,MYL9,ARPC2,PLCG2,PIK3CD,PDGFD,NRP1,LRRC4C,ADAM17,UNC5A,ARPC1B,BDNF,GNG7,SEMA6C,TUBB2B,PLCD1,ACTR3,TUBA8,RHOD,EFNA5,NGFR,MMP8,PFN4,NTRK1,ADAM19,ARPC3,TUBB4A,PSMD14,RASSF5,MYL12B,MYLPF,SLIT2,ROBO3,MYL1,TUBA1A,SEMA4D,MAG,NTRK3,…	Role of Pattern Recognition Receptors in Recognition of Bacteria and Viruses	6.11	0.323	3.272	IL1A,LIF,IL17C,PIK3R1,CNTF,PIK3R5,TLR8,C1QA,CCL5,IRF3,IL6,RNASEL,MAPK3,TLR1,CASP1,OSM,PRKD1,PRKCA,ATM,Tlr11,OAS1,C3,C5AR1,NLRP3,PRKCQ,OAS2,OAS3,TLR9,TLR2,NOD2,IRF7,CLEC7A,IL18,SYK,PLCG2,TLR6,IL1B,PIK3CB,PIK3CD,TNF,IL11	Fcγ Receptor-mediated Phagocytosis in Macrophages and Monocytes	8.44	0.344	3.182	RAC2,ARPC1B,PTK2B,FCGR1A,HMOX1,ACTR3,MAPK3,HCK,ACTG2,FCGR3A/FCGR3B,FGR,PRKD1,PRKCA,VAV2,PLD3,PRKCQ,FCGR2A,FYB,PLD1,INPP5D,MYO5A,PLD4,PLA2G6,NCF1,ACTA2,WAS,VAV3,SYK,LYN,VAV1,ACTG1,LCP2
IL-6 Signaling	5.35	0.397	4.523	MAP2K4,MAP2K6,SOCS3,IL1A,IL1RL1,PIK3R1,NFKBIE,PIK3R5,MAPK13,JAK2,IL6,NFKB1,MAPK11,IL1R2,IKBKG,IL1RL2,MAPK3,NGFR,MRAS,TNFRSF1B,MAPKAPK2,IL1RAP,MAP2K1,ATM,ABCB1,MAP3K14,TNFAIP6,IL6R,PIK3C2G,IKBKE,CEBPB,STAT3,IL1R1,IL36B,IL33,COL1A1,FOS,IL18,IL1RN,IL36RN,CD14,IL1B,PIK3CB,PIK3CD,TNF,A2M		Production of Nitric Oxide and Reactive Oxygen Species in Macrophages	6.54	0.372	4.185	MAP2K4,PPARA,APOC4,PIK3R1,ARG2,PPP1R3A,MAPK13,SPI1,PPP1R14B,PON1,MAP3K10,PPM1J,MAPK3,CYBA,PPM1L,CYBB,PPP1CA,PRKD1,ATM,TNFRSF11B,MAP3K14,MAP3K9,PPP1R14C,PTPN6,PRKCQ,TYK2,PPP1R14A,NCF4,IRF1,TLR2,NCF1,PLCG2,PRKCD,NCF2,PIK3CD,PRKCH,IRF8,TNF,SIRPA,FNBP1,RBP4,APOE,NFKBIE,PPP1R3C,PIK3R5,JAK2,MAPK11,RHOH,LYZ,RHOD,NGFR,S100A8,PPP2R2C,STAT1,TNFRSF1B,PRKCA,RHOC,IFNGR2,IKBKE,TLR4,FOS,RHOV,MAP3K8,PIK3CB,JAK3,…	T Cell Receptor Signaling	6.09	0.351		CD247,CAMK4,CD3E,PIK3R1,CD4,PIK3R5,CD8A,CD8B,PTPRC,CD28,LCK,TXK,MAPK3,MRAS,ITK,ATM,VAV2,PRKCQ,MAP3K1,IKBKE,BMX,CD3D,TEC,BTK,CD3G,FOS,VAV3,RASGRP1,LAT,ZAP70,PIK3CB,VAV1,PIK3CD,LCP2	CD28 Signaling in T Helper Cells	8.37	0.314	4.082	CD247,HLA-DOA,CD3E,ARPC1B,CD4,NFKBIE,PIK3R5,HLA-DQA1,HLA-DQB1,PTPRC,CD28,LOC100909593/RT1-DMa,LCK,ACTR3,LOC100909630/RT1-DMb,HLA-DRA,ITK,ATM,PTPN6,PRKCQ,MAP3K1,IKBKE,CD3D,CD3G,FOS,CD80,WAS,SYK,LAT,ZAP70,FCER1G,HLA-DOB,CD86,PIK3CB,VAV1,PIK3CD,LCP2
Production of Nitric Oxide and Reactive Oxygen Species in Macrophages	5.24	0.356	4.826	MAP2K4,APOC4,APOA2,PIK3R1,PPP1R3A,MAPK13,SPI1,PPP1R14B,MAP3K10,IKBKG,CYBA,MAPK3,PPM1L,CYBB,PPP1CA,PRKD1,ATM,MAP3K14,MAP3K9,PTPN6,PRKCQ,TYK2,NCF4,IRF1,TLR2,NCF1,PLCG2,NCF2,PIK3CD,PRKCH,IRF8,TNF,SIRPA,RAP1B,APOE,NFKBIE,PIK3R5,JAK2,NFKB1,MAPK11,RHOH,LYZ,RHOD,NGFR,PPP2R2C,S100A8,STAT1,NOS2,TNFRSF1B,MAP2K1,PRKCA,RHOC,IFNGR2,PIK3C2G,IKBKE,PRKCG,TLR4,FOS,RHOV,MAP3K8,PIK3CB,JAK3,PPP2R1B,PRKCB		Cellular Effects of Sildenafil (Viagra)	6.45	0.403		MYH4,PLCB2,CACNA1S,MPRIP,MYL6,PDE3A,ADCY4,MYH7B,Ppp1r12b,PLCD3,KCNN1,PABPC4,PLCB1,ACTG2,PLCL1,ACTA1,SLC4A5,GUCY1A3,GUCY2D,MYH14,CACNA1C,MYH7,PDE4B,PLCL2,MYL9,ACTA2,PLCG2,GUCY1A2,ACTG1,KCNN4,MYH6,CAMK4,GUCY2C,CACNG4,MYLK,MYH11,PLCD1,PDE4D,ADCY8,PLCD4,MYL12B,MYH1,CACNA1D,PDE4C,MYLPF,ACTB,ADCY6,KCNH2,MYL1,ADCY1,ADCY7,SLC4A10	Cellular Effects of Sildenafil (Viagra)	5.91	0.318		MYH4,KCNN4,KCNN3,PLCB2,CAMK4,MPRIP,GUCY2C,CACNG4,MYLK,MYH11,PLCD1,PLCB1,PDE4D,ACTG2,ADCY8,PLCD4,ACTA1,MYH1,SLC4A5,ADCY2,PDE4C,GUCY2D,MYH14,MYLPF,CACNA1C,MYH7,PLCL2,PDE4B,KCNH2,MYL1,PDE1C,MYL9,KCNQ2,ACTA2,PLCG2,CACNG5,ADCY1,GUCY1A2,MYH3,ADCY7,ACTG1	IL-10 Signaling	8.07	0.382		SOCS3,MAP3K14,IL1A,IL4R,FCGR2A,IL10,BLVRA,NFKBIE,TYK2,IKBKE,IL1R1,MAPK13,FCGR2B,MAPK11,IL36B,FOS,HMOX1,IL18,IL1RL2,IL1RN,IL10RB,IL10RA,CD14,IL1B,IL1RAPL1,TNF
Inhibition of Matrix Metalloproteases	5.13	0.538		ADAM17,SDC1,MMP3,MMP28,RECK,MMP16,MMP15,MMP13,TFPI2,MMP24,MMP27,TIMP4,MMP23B,TIMP1,MMP8,THBS2,MMP12,A2M,MMP9,TIMP2,MMP19		Endothelin-1 Signaling	6.01	0.368	0.378	PLCB2,ADCY4,PIK3R1,PLA2R1,SHC3,MAPK13,PLA2G7,PLCD3,GNA15,LCAT,MAPK3,PLA2G5,MRAS,PLCB1,GNA13,PLCL1,PRKD1,ATM,PRKCQ,PLD3,GUCY1A3,CASP3,MAPK4,GUCY2D,PLCL2,GNAZ,PLD1,PLA2G6,PLCG2,PRKCD,GNAO1,PLA2G4B,GUCY1A2,PIK3CD,PRKCH,PTGER2,OPN1SW,NOS1,GUCY2C,PIK3R5,CASP4,MAPK11,PLCD1,HMOX1,CASP6,CASP1,CASP8,ADCY8,PLCD4,PRKCA,PLA2G16,PTGS1,ADCY6,GNAI1,PLA2G2A,PLD4,PLA2G4A,FOS,ADCY1,PIK3CB,ADCY7,CASP7,PRKCB	Role of NFAT in Regulation of the Immune Response	5.83	0.292	3.904	CD247,PLCB2,HLA-DOA,CD3E,CD4,PIK3R1,FCGR1A,CD28,LCK,GNB3,GNA15,MAPK3,MRAS,PLCB1,ITK,ATM,PRKCQ,GNAZ,CD3G,PLCG2,SYK,ZAP70,LAT,GNAO1,CD86,PIK3CD,LCP2,BLNK,CAMK4,NFKBIE,PIK3R5,FCGR2B,GNG7,LOC100909593/RT1-DMa,GNG11,LOC100909630/RT1-DMb,HLA-DRA,FCGR3A/FCGR3B,FCGR2A,IKBKE,CD3D,BTK,FOS,CD80,MS4A2,FCER1G,LYN,HLA-DOB,PIK3CB,RCAN2	T Cell Receptor Signaling	7.92	0.33		CD247,CD3E,CD4,PIK3R5,CD8A,CD8B,PTPRC,CD28,LCK,TXK,MAPK3,MRAS,ITK,ATM,VAV2,PRKCQ,MAP3K1,IKBKE,BMX,CD3D,TEC,BTK,FOS,CD3G,VAV3,RASGRP1,ZAP70,LAT,PIK3CB,VAV1,PIK3CD,LCP2
Role of Osteoblasts, Osteoclasts and Chondrocytes in Rheumatoid Arthritis	5.03	0.338		MAP2K4,BMP4,MMP3,FZD3,PIK3R1,WNT16,MMP13,Bmpr1b,WNT6,IL6,IL1R2,IKBKG,WIF1,IL1RL2,TGFB1,RUNX2,MAPK3,DKK2,IL1RAP,BIRC3,ATM,MAP3K14,SFRP4,ITGA5,FZD9,GSN,BMP10,IL33,IL18,IL1RN,IL36RN,PIK3CD,SFRP1,TNF,MAP2K6,TCF4,ADAM17,IL1A,Calm1 (includes others),SFRP2,PTK2B,FRZB,IL1RL1,NFKBIE,BMP2,BMP3,PIK3R5,NFKB1,TRADD,DKK3,MMP8,NGFR,SFRP5,TNFRSF1B,IL10,WNT2B,PIK3C2G,IKBKE,TCF7L1,IL1R1,TNFRSF11A,CSF1R,IL36B,COL1A…		Antioxidant Action of Vitamin C	5.86	0.423	-1.976	MAP2K4,PLCB2,NFKBIE,PLA2R1,MAPK13,JAK2,PLA2G7,GLRX,MAPK11,SLC2A3,PLCD1,PLCD3,HMOX1,SLC23A2,SLC23A1,LCAT,CSF2RA,MAPK3,PLA2G5,PLCB1,PLCL1,PLCD4,PLA2G16,SLC2A5,PLD3,SLC2A1,IKBKE,PLCL2,SLC2A4,PLD1,TXNRD1,PLA2G2A,TXNRD3,PLD4,PLA2G6,CSF2RB,PLA2G4A,PLCG2,PLA2G4B,TNF,TXNRD2	T Helper Cell Differentiation	5.75	0.38		HLA-DOA,TGFBR1,IL21R,IL6,BCL6,TBX21,CD28,LOC100909593/RT1-DMa,LOC100909630/RT1-DMb,NGFR,HLA-DRA,TNFRSF1B,IL2RG,IL4R,IFNGR2,IL12RB2,STAT4,IL18,CD80,CD40,ICOS,IL10RA,IL10RB,FCER1G,CD86,HLA-DOB,TNF	Role of NFAT in Regulation of the Immune Response	7.84	0.269	4.333	BLNK,CD247,PLCB2,HLA-DOA,CD3E,CD4,NFKBIE,HLA-DQA1,PIK3R5,HLA-DQB1,FCGR2B,FCGR1A,GNG7,CD28,LOC100909593/RT1-DMa,LCK,GNG11,GNA15,LOC100909630/RT1-DMb,MAPK3,HLA-DRA,MRAS,FCGR3A/FCGR3B,ATM,ITK,PRKCQ,FCGR2A,IKBKE,CD3D,BTK,CD3G,FOS,CD80,SYK,PLCG2,GNAO1,LAT,ZAP70,MS4A2,FCER1G,LYN,HLA-DOB,CD86,PIK3CB,PIK3CD,LCP2
Death Receptor Signaling	5.01	0.413	4.542	MAP2K4,NFKBIE,ART1,TNFSF10,NFKB1,PARP9,FAS,TANK,TRADD,CASP6,IKBKG,BID,TNFSF15,HTRA2,ACTG2,TNFRSF1B,CASP8,TNFRSF10A,ACTC1,BIRC3,ACTA1,PARP14,MAP3K14,CASP3,CYCS,ACTB,APAF1,LMNA,IKBKE,TBK1,PARP3,ARHGDIB,PARP1,FADD,RIPK1,TNF,ACTG1,CASP7		Tumoricidal Function of Hepatic Natural Killer Cells	5.8	0.667	3.051	ICAM1,CASP3,GZMB,CYCS,APAF1,BAX,ITGAL,FADD,CASP6,PRF1,SERPINB9,BID,CASP8,CASP7,FASLG,AIFM1	Neuropathic Pain Signaling In Dorsal Horn Neurons	5.75	0.34	2.058	GRIN2A,KCNN3,PLCB2,KCNN4,CAMK4,BDNF,PIK3R1,GRIA1,PIK3R5,PLCD1,CAMK2D,MAPK3,CAMK1G,PLCB1,PLCD4,PRKD1,PRKCA,CAMK2B,ATM,GRIN2B,PRKCQ,GRM8,GRM1,GRM4,PLCL2,KCNH2,GRIN3A,GRM7,FOS,KCNQ2,NTRK2,PLCG2,PIK3CB,PIK3CD	LPS/IL-1 Mediated Inhibition of RXR Function	7.64	0.247	1.964	CYP3A7,APOC4,ABCG1,HMGCS2,SLC27A4,ABCA1,MAOB,ACSBG1,GSTM2,SCARB1,IL1RL2,ACSL5,Gsta1,CHST11,ALDH1B1,FMO2,IL18,SULT4A1,SULT1E1,IL1RN,ALDH1A2,CD14,ALDH3B1,HS3ST6,PLTP,IL1RAPL1,CYP2B6,CHST13,ALDH16A1,TNF,HS3ST5,APOE,IL1A,FMO5,SOD3,ALDH1A3,NGFR,FMO1,FABP3,TNFRSF1B,HMGCS1,ABCB1,FMO3,MGMT,MAP3K1,IL1R1,IL36B,CHST1,TLR4,LY96,SREBF1,IL1B,SLC27A3,ABCC3
Crosstalk between Dendritic Cells and Natural Killer Cells	4.98	0.416		KLRD1,HLA-A,LTB,TNFSF10,NCR3,CD83,IL6,NFKB1,FAS,HLA-G,PRF1,CD226,TLR7,ACTG2,TNFRSF1B,ACTC1,ACTA1,IL2RB,CAMK2B,CD209,IL2RG,IL3RA,TYROBP,ACTB,TLR9,ITGAL,CSF2RB,FSCN3,TLR4,IL18,CD80,CD40,CD86,TNF,ACTG1,HLA-E,CCR7		CTLA4 Signaling in Cytotoxic T Lymphocytes	5.75	0.432		B2M,CD247,CD3E,HLA-A,PIK3R1,PIK3R5,TRAT1,AP1B1,JAK2,CD8A,CTLA4,CD8B,CD28,LCK,PPM1J,PPM1L,PPP2R2C,ATM,PTPN6,AP1S2,AP1S3,CD3D,AP2S1,AP1S1,CD3G,CD80,GRAP2,SYK,CLTA,LAT,ZAP70,FCER1G,CD86,PIK3CB,PIK3CD,PPP2R1B,LCP2,PTPN22	CD28 Signaling in T Helper Cells	5.68	0.322	4.041	CD247,HLA-DOA,CAMK4,CD3E,ARPC1B,PIK3R1,CD4,NFKBIE,PIK3R5,PTPRC,CD28,LOC100909593/RT1-DMa,PAK1,LCK,ACTR3,LOC100909630/RT1-DMb,HLA-DRA,ITK,ATM,PTPN6,PRKCQ,MAP3K1,IKBKE,CD3D,CD3G,FOS,CD80,WAS,SYK,LAT,ZAP70,FCER1G,HLA-DOB,CD86,PIK3CB,VAV1,PIK3CD,LCP2	Toll-like Receptor Signaling	7.19	0.351	4.123	IL1A,TICAM2,TLR8,MAPK13,MAPK11,TLR10,TLR1,TLR3,TRAF1,MAP3K14,MAP3K1,TLR9,IL36B,TLR2,UBD,TLR4,FOS,LY96,IL18,IL1RN,IL12B,TLR6,CD14,IL1B,EIF2AK2,TNF
NF-kB Signaling	4.89	0.353	4.131	BMP4,PIK3R1,TGFBR3,TLR8,IL1R2,TLR10,LCK,IKBKG,FGFR4,TLR1,MRAS,ATM,MAP3K14,PRKCQ,TBK1,TLR9,DDR1,IL33,TLR2,IL18,CD40,IL1RN,PLCG2,IL36RN,PIK3CD,TNF,SIGIRR,MAP2K6,IL1A,NFKBIE,BMP2,UBE2N,PIK3R5,NFKB1,NGF,TANK,TRADD,NGFR,TLR7,CASP8,TNFRSF1B,MYD88,PIK3C2G,IL1R1,TNFRSF11A,IL36B,FADD,TLR4,RIPK1,NTRK2,GHR,NTRK3,TLR6,TGFA,FCER1G,IL1B,MAP3K8,PIK3CB,EIF2AK2,IRAK4,PRKCB		Virus Entry via Endocytic Pathways	5.61	0.427		B2M,RAC2,HLA-A,PIK3R1,PIK3R5,AP1B1,ITGB8,ITGB7,CD55,CAV1,MRAS,ITGB4,ACTG2,PRKD1,ACTA1,ATM,PRKCA,ITGA4,PRKCQ,ACTB,ITGA6,ITGAL,AP2S1,FOLR1,ITGB2,ACTA2,FLNC,CLTA,PRKCD,PLCG2,TFRC,ITGA1,PIK3CB,PRKCH,PIK3CD,CXADR,ACTG1,PRKCB	PKCθ Signaling in T Lymphocytes	5.68	0.322	2.236	CD247,RAC2,HLA-DOA,CD3E,PIK3R1,CD4,NFKBIE,PIK3R5,CD28,LCK,LOC100909593/RT1-DMa,CAMK2D,LOC100909630/RT1-DMb,MAPK3,HLA-DRA,MRAS,ATM,CAMK2B,VAV2,MAP3K14,PRKCQ,MAP3K1,IKBKE,CD3D,CD3G,FOS,CD80,VAV3,PLCG2,LAT,ZAP70,FCER1G,HLA-DOB,CD86,PIK3CB,VAV1,PIK3CD,LCP2	IL-12 Signaling and Production in Macrophages	7.16	0.281		APOE,APOA4,APOB,APOC4,PIK3R5,MST1,ALOX12,MAPK13,SPI1,MAPK11,PON1,LYZ,MAPK3,SERPINA1,S100A8,NOS2,STAT1,PRKD1,PRKCA,ATM,ALOX15,PRKCQ,IL10,IKBKE,IL12RB2,IRF1,TLR2,STAT4,TLR4,FOS,ALB,IL18,CD40,IL12B,PIK3CD,PIK3CB,IRF8,TNF
Colorectal Cancer Metastasis Signaling	4.87	0.331	2.255	MAP2K4,ADRBK1,MMP3,FZD3,MMP16,ADCY4,PIK3R1,GNB2L1,TLR8,GNG13,WNT16,MMP13,WNT6,IL6,CCND1,MMP24,Tlr12,MYC,TLR10,TGFB1,MAPK3,TLR1,MRAS,RALGDS,ATM,E2F4,CASP3,ADRBK2,TYK2,IL6R,FZD9,STAT3,TLR9,GNG10,MMP27,TLR2,CDH1,MMP23B,PIK3CD,PTGER2,TNF,TCF4,PTGER3,MMP15,PIK3R5,JAK2,NFKB1,RHOH,GNG7,RHOD,MMP8,TLR7,MMP12,STAT1,NOS2,MAP2K1,MMP19,MMP28,RHOC,WNT2B,PRKAR2A,ADCY6,PIK3C2G,BAX,TCF7L1,BIRC5,TLR4,FOS,RHOV,MSH2…		NF-kB Signaling	5.47	0.358	3.969	BMP4,TGFBR1,PIK3R1,TGFBR3,TLR8,FGFR3,TLR10,LCK,FGFR4,TLR1,MRAS,TNFSF13B,TNFRSF11B,ATM,MAP3K14,PRKCQ,TBK1,TLR9,DDR1,TLR2,IL18,CD40,IL1RN,PLCG2,ZAP70,PIK3CD,TNF,IL1A,NFKBIE,UBE2N,PIK3R5,NGF,TANK,TRADD,NGFR,NTRK1,TLR7,TLR3,CASP8,TNFRSF1B,TNFSF11,MYD88,IL1R1,IGF2R,IL36B,FADD,TLR4,CSNK2A2,TRAF2,RIPK1,NTRK2,GHR,NTRK3,TLR6,TGFA,FCER1G,IL1B,MAP3K8,PIK3CB,EIF2AK2,IRAK4,PRKCB	Colorectal Cancer Metastasis Signaling	5.64	0.267	3.615	TGFBR1,MMP3,PIK3R1,TLR8,MMP13,IL6,CCND1,Tlr12,TLR10,GNB3,MAPK3,TLR1,MRAS,WNT5B,ATM,CASP3,ADRBK2,TYK2,MMP2,FZD9,TLR9,MMP27,TLR2,CDH1,RND3,PIK3CD,PTGER2,TNF,FNBP1,TCF4,MMP7,PTGER3,PIK3R5,JAK2,RHOH,GNG7,GNG11,RHOD,MMP8,MMP11,NOS2,MMP12,ADCY8,MMP17,MMP19,Tlr11,ADCY2,WNT9B,MMP28,TCF7L1,BIRC5,FZD8,FOS,RHOV,WNT10A,MSH2,ADCY1,TLR6,PIK3CB,JAK3,ADCY7,MMP9,TCF7L2	Renin-Angiotensin Signaling	7.13	0.303	2.611	PTK2B,ADCY4,PIK3R5,SHC3,CCL5,JAK2,MAPK13,MAPK11,CCL2,MAPK3,MRAS,STAT1,ADCY8,PRKD1,PRKCA,AGT,ATM,PTPN6,ADCY2,PRKCQ,PAK6,MAP3K1,REN,FOS,PAK3,PLCG2,ADCY1,SHC2,PIK3CB,PIK3CD,PTGER2,TNF,ADCY7
MSP-RON Signaling Pathway	4.85	0.5		IL3RA,ACTB,PIK3R1,PIK3C2G,PIK3R5,MST1,JAK2,TLR2,CSF2RB,ITGB2,TLR4,ITGAM,CCL2,PIK3CB,PIK3CD,ACTG2,MST1R,NOS2,TNF,ACTC1,ACTG1,ACTA1,ATM		Natural Killer Cell Signaling	5.46	0.4		CD247,RAC2,KLRD1,PIK3R1,KLRB1,PIK3R5,NCR3,OCRL,CD300A,LCK,PAK1,SH2D1A,MAPK3,Klra4 (includes others),MRAS,HCST,PRKD1,FCGR3A/FCGR3B,KLRC1,PRKCA,ATM,VAV2,PTPN6,PRKCQ,FCGR2A,TYROBP,SH3BP2,INPP5D,SYNJ2,NCR1,VAV3,SYK,PRKCD,PLCG2,CD244,LAT,ZAP70,FCER1G,VAV1,PIK3CB,PRKCH,PIK3CD,LCP2,PRKCB	Xenobiotic Metabolism Signaling	5.33	0.255		NDST3,PIK3R1,IL6,MAPK13,UGT1A5,MAOB,CAMK2D,ALDH1A1,GSTM2,MAPK3,Ugt1a7c,PPM1L,Gsta1,MRAS,CHST11,HS3ST1,ALDH3A1,ALDH6A1,AHR,PRKD1,ATM,MAP3K14,ALDH1B1,PRKCQ,FMO2,UGT2B17,UGT1A3,UGT1A1,SULT1E1,ALDH1A2,CES5A,PIK3CD,ALDH3B1,CYP2B6,CHST13,ALDH16A1,TNF,MGST3,IL1A,CAMK4,ABCC2,PIK3R5,MAPK11,SOD3,HMOX1,CES1,CAMK1G,Sult1c2 (includes others),CHST3,FMO1,PPP2R2C,NOS2,PRKCA,CAMK2B,ABCB1,GSTM1,FMO3,CYP1A1,MGMT,MA…	Allograft Rejection Signaling	6.88	0.326		RT1-A3 (includes others),HLA-DOA,H2-T22,H2-T24,GZMB,HLA-A,HLA-DQA1,HLA-DQB1,HLA-G,CD28,LOC100909593/RT1-DMa,PRF1,LOC100909630/RT1-DMb,H2-M2,HLA-DRA,Rt1.aa,H2-M1/H2-M9,LOC100911800/RT1-Ha,IL10,RT1-CE14,CD80,CD40,RT1-EC2,FCER1G,HLA-DOB,CD86,TNF,HLA-E
Toll-like Receptor Signaling	4.81	0.432	4.2	MAP2K6,SIGIRR,MAP2K4,IL1A,TICAM2,TLR8,MAPK13,NFKB1,MAPK11,IKBKG,TLR10,TLR1,TLR7,MAP3K14,MYD88,TLR9,IL36B,TLR2,IL33,FOS,TLR4,LY96,IL18,IL1RN,IL36RN,TLR6,CD14,IL1B,EIF2AK2,TNF,IRAK4,IRAK2		IL-10 Signaling	5.4	0.456		MAP2K4,SOCS3,IL1A,IL1RL1,NFKBIE,ARG2,MAPK13,IL6,FCGR2B,MAPK11,HMOX1,IL1RL2,LBP,IL1RAP,MAP3K14,IL4R,IL10,BLVRA,FCGR2A,TYK2,IKBKE,IL1R1,IL36B,FOS,IL18,IL1RN,IL10RB,IL10RA,CD14,IL1B,TNF	Sphingosine-1-phosphate Signaling	5.25	0.321	2.502	PLCB2,PTK2B,PIK3R1,ACER2,PIK3R5,CASP4,RHOH,PLCD1,CASP6,NAAA,RHOD,MAPK3,CASP1,SPHK1,PLCB1,ADCY8,CASP8,PLCD4,SMPD3,ATM,ADCY2,S1PR5,CASP3,PLCL2,S1PR4,RHOV,RND3,PLCG2,ADCY1,PIK3CB,PIK3CD,ADCY7,FNBP1,CASP7,OPN1SW	Nicotine Degradation II	6.71	0.373		CYP3A7,CYP1A1,CYP4F8,FMO3,UGT1A6,UGT2B17,FMO2,UGT1A3,FMO5,INMT,UGT1A5,Aox4,ADH7,CYP2E1,CYP4B1,Ugt1a7c,FMO1,AOX1,CYP2B6,CYP51A1,CYP2S1,Aox3
Xenobiotic Metabolism Signaling	4.8	0.321		MAP2K4,CYP3A7,CHST4,UGT1A6,CAMK1D,PIK3R1,GCLC,IL6,MAPK13,MAP3K10,UGT1A5,MAOB,GSTM2,ALDH1A1,SUMO1,Ugt1a7c,MAPK3,PPM1L,Gsta1,MRAS,CHST11,ALDH3A1,AHR,PRKD1,ALDH6A1,ATM,MAP3K14,MAP3K9,ALDH1B1,PRKCQ,FMO2,ALDH8A1,UGT1A3,UGT1A4,UGT1A1,SULT1E1,HSP90AA1,PIK3CD,PRKCH,ALDH3B1,CYP2B6,CHST13,ALDH16A1,TNF,MGST3,HS3ST5,MAP2K6,IL1A,ABCC2,PIK3R5,NFKB1,FMO5,MAPK11,SOD3,HMOX1,CES1,CHST3,Sult1c2 (includes others),HS…		G-Protein Coupled Receptor Signaling	5.34	0.328		ADRA2B,PLCB2,HTR2B,ADRBK1,PIK3R1,ADCY4,PDE3A,LHCGR,ADRB3,HRH1,CAMK2D,HTR1B,PDE7B,GNA15,MAPK3,CNR2,RGS10,MRAS,PLCB1,RGS14,APEX1,ADRA1B,MC2R,ATM,GRK4,APLNR,GRM8,CNR1,RAPGEF3,PDE4B,GRM4,ADRA1D,NPR3,RAP1GAP,GNAO1,PIK3CD,RPS6KA1,PTGER2,GPR17,RGS18,CAMK4,PTK2B,PDE7A,PTGER3,NFKBIE,DUSP6,PIK3R5,CHRM3,MPPE1,LAMTOR3,ADRB1,DRD1,PDE4D,ADCY8,ADORA1,AVPR1B,PRKCA,CAMK2B,HTR2A,RGS2,PDE4C,NPY1R,Agtr1b,GNAI1,ADCY6…	CTLA4 Signaling in Cytotoxic T Lymphocytes	5.17	0.341		CD247,CD3E,HLA-A,PIK3R1,PIK3R5,TRAT1,JAK2,CD8A,CD8B,CD28,LCK,PPM1L,PPP2R2C,ATM,PTPN6,AP1S2,AP1S3,CD3D,CD3G,CD80,SYK,LAT,ZAP70,FCER1G,CD86,PIK3CB,PIK3CD,PPP2R1B,PTPN22,LCP2	Xenobiotic Metabolism Signaling	6.61	0.221		CYP3A7,CAMK1,CAMK1D,UGT1A6,MAPK13,UGT1A5,MAOB,GSTM2,Ugt1a7c,MAPK3,MRAS,Gsta1,CHST11,AHR,PRKD1,ATM,MAP3K14,MAP3K9,ALDH1B1,PRKCQ,UGT2B17,FMO2,UGT1A3,SULT1E1,SULT4A1,ALDH1A2,CES5A,PIK3CD,ALDH3B1,HS3ST6,CYP2B6,ALDH16A1,CHST13,TNF,HS3ST5,IL1A,PIK3R5,FMO5,MAPK11,SOD3,HMOX1,CES1,ALDH1A3,PPP2R2C,FMO1,NOS2,PRKCA,CAMK2B,ABCB1,FMO3,CYP1A1,MAP3K6,MGMT,MAP3K1,UGT8,AHRR,CHST1,IL1B,PIK3CB,ABCC3
Endothelin-1 Signaling	4.75	0.351	0.651	PLCB2,ADCY4,PIK3R1,MAPK13,NOS3,PLA2G7,MYC,PLCD3,GNA15,LCAT,ECE2,MAPK3,CASQ1,PLA2G5,MRAS,GNA13,PLCL1,PRKD1,ATM,PRKCQ,PLD3,GUCY1A3,CASP3,PLCL2,GNAZ,PLD1,PLA2G6,PLA2G2D,PLCG2,ITPR3,GNAO1,PIK3CD,PRKCH,PTGER2,OPN1SW,NOS1,PIK3R5,MAPK11,HMOX1,CASP6,CASP1,NOS2,CASP8,PRKCA,PLA2G16,EDNRB,PIK3C2G,ADCY6,PLA2G1B,GNAI1,PLA2G2A,PRKCG,PLD4,PLA2G4A,FOS,ADCY1,PIK3CB,ADCY7,CASP7,PRKCB		CCR5 Signaling in Macrophages	5.24	0.449		MAP2K4,CD247,CAMK4,CD3E,PTK2B,CD4,GNB2L1,CCL5,MAPK13,MAPK11,GNG7,GNB4,GNB3,GNG11,MRAS,FASLG,PRKD1,PRKCA,PRKCQ,GNG2,GNAI1,CD3D,CD3G,FOS,CCL4,PRKCD,PLCG2,FCER1G,PRKCH,OPN1SW,PRKCB	Altered T Cell and B Cell Signaling in Rheumatoid Arthritis	5.17	0.341		HLA-DOA,IL1A,TLR8,LTB,IL6,Tlr12,CD28,TLR10,LOC100909593/RT1-DMa,LOC100909630/RT1-DMb,TLR1,HLA-DRA,FASLG,Tlr11,MAP3K14,TNFSF11,TLR9,TLR2,IL18,CD80,CD40,IL1RN,TNFSF13,TLR6,FCER1G,CCL21,CD86,HLA-DOB,IL1B,TNF	Colorectal Cancer Metastasis Signaling	6.49	0.229	4.16	TGFBR1,MMP3,ADCY4,TLR8,MMP24,Tlr12,TLR10,MAPK3,TLR1,MRAS,WNT5B,ATM,ADRBK2,TYK2,MMP2,FZD9,TLR9,TLR2,CDH1,PIK3CD,PTGER2,TNF,MMP7,PIK3R5,JAK2,RHOH,GNG7,PGF,GNG11,RHOD,MMP8,MMP11,TLR3,MMP12,ADCY8,STAT1,NOS2,MMP17,Tlr11,ADCY2,WNT9B,TCF7L1,BIRC5,TLR4,FOS,RHOV,WNT10A,TLR6,ADCY1,PIK3CB,JAK3,ADCY7,TCF7L2,MMP9
Epithelial Adherens Junction Signaling	4.74	0.363		MYH4,MYL6,TGFBR3,ARPC5,MYH7B,BAIAP2,MRAS,MYL4,JUP,ACTG2,ACTA1,ACTR2,TUBB3,MYH14,MYH7,MYL9,MET,CDH1,ARPC2,ACTG1,RAP1B,MYH6,TCF4,ARPC1B,MYO7A,Actn3,MYH11,IQGAP1,TUBB2B,ACTR3,TUBA8,HGF,ARPC3,TUBB4A,ACTC1,ACVR1C,ACTN1,MYH1,TUBB4B,ACTB,ACTN2,TUBG1,TUBA4A,TCF7L1,MYL1,FGF1,MYH2,TUBA1A,TUBB6,WAS,MAGI2,TCF7L2,ARPC4		Molecular Mechanisms of Cancer	5.06	0.304		RAP2B,RAC2,SHH,TGFBR1,BMP4,PIK3R1,ADCY4,SUV39H1,CDKN2C,MAPK13,RBL1,CCND1,ZBTB17,RASGRF1,PAK1,GNA15,PLCB1,GNA13,HIPK2,FASLG,PRKD1,ATM,ITGA4,CCNE2,PRKCQ,TFDP1,RALB,RASGRF2,CDH1,E2F1,PIK3CD,ARHGEF9,TCF4,CDK4,JAK2,CHEK1,CASP6,RHOD,BID,CASP8,CAMK2B,RHOC,ADCY6,MDM2,FADD,FOS,CCNE1,RASGRP1,CDKN1A,ADCY1,RBPJ,JAK3,BMP6,CASP7,BIRC2,PRKCB,CDKN2A,MAP2K4,PLCB2,WNT6,CTNNA2,CAMK2D,TGFB1,MAPK3,MRAS,BRCA1,BIRC3,RA…	Graft-versus-Host Disease Signaling	5.12	0.417		IL1A,HLA-DOA,GZMB,HLA-A,IL6,HLA-G,CD28,LOC100909593/RT1-DMa,PRF1,IL18,LOC100909630/RT1-DMb,CD80,IL1RN,HLA-DRA,FCER1G,HLA-DOB,CD86,IL1B,TNF,FASLG	cAMP-mediated signaling	6.42	0.233	-0.42	CAMK1,CAMK1D,VIPR2,ADCY4,ADRB3,HTR1B,PDE6A,PDE7B,MAPK3,CNR2,HTR7,RGS10,RGS14,PKIA,MC2R,APLNR,GRM8,CNR1,RAPGEF3,GRM4,PDE4B,PDE1C,CNGB1,PKIB,GNAO1,PTGER2,RPS6KA1,RGS18,PDE7A,HTR4,DUSP6,RGS12,MPPE1,ADRB1,ADCY8,ADORA1,CAMK2B,ADCY2,PDE4C,NPY1R,GABBR1,XCR1,P2RY13,GABBR2,VIPR1,OPRK1,ADCY1,P2RY12,ADRA2C,PDE8B,ADCY7
iNOS Signaling	4.67	0.5	4.472	Calm1 (includes others),MYD88,NFKBIE,TYK2,IFNGR2,IKBKE,JAK2,HMGA1,MAPK13,NFKB1,MAPK11,IRF1,TLR4,FOS,LY96,IKBKG,CD14,STAT1,NOS2,JAK3,IRAK4,IRAK2		Role of BRCA1 in DNA Damage Response	5.03	0.453	3.838	FAM175A,BARD1,E2F3,BRCC3,RBL1,CHEK1,RAD51,FANCB,FANCD2,GADD45A,RFC2,BRCA1,STAT1,CHEK2,ATM,ATF1,MDC1,PLK1,RFC5,FANCL,MSH2,RFC4,E2F1,CDKN1A,C19orf40,BRCA2,HLTF,FANCA,RFC3	Cell Cycle Control of Chromosomal Replication	5.08	0.519		MCM5,MCM6,CDC45,CDC6,ORC6,CDK4,MCM4,MCM3,RPA3,MCM2,CHEK2,DBF4,ORC1,MCM7	Autoimmune Thyroid Disease Signaling	6.18	0.388		HLA-DOA,GZMB,IL10,HLA-A,HLA-DQA1,HLA-DQB1,HLA-G,CD28,LOC100909593/RT1-DMa,PRF1,CD80,LOC100909630/RT1-DMb,CD40,HLA-DRA,TSHR,FCER1G,HLA-DOB,CD86,HLA-E
Hepatic Cholestasis	4.59	0.352		MAP2K4,LIF,ADCY4,IL6,IL1R2,IKBKG,IL1RL2,TGFB1,FGFR4,PPRC1,OSM,IL1RAP,PRKD1,MAP3K14,CYP7B1,PRKCQ,IL33,IL18,IL1RN,IL36RN,CD14,PRKCH,TNF,ESR1,IL1A,IL17C,IL1RL1,NR1H4,NFKBIE,ABCC2,CNTF,NFKB1,NGFR,SLC10A2,TNFRSF1B,PRKCA,MAP4K2,ABCB1,MYD88,PRKAR2A,ADCY6,IKBKE,IL1R1,PRKCG,IL36B,TLR4,LY96,ABCB4,SLCO3A1,ADCY1,IL1B,ABCC3,ADCY7,IRAK4,IRAK2,PRKCB,IL11		Cell Cycle: G1/S Checkpoint Regulation	5.03	0.453	-0.392	RPL11,CDKN2A,PAK1IP1,SUV39H1,CDK4,CDKN2C,HDAC10,E2F3,RBL1,CDKN2B,CCND1,NRG1,TGFB1,HDAC11,ATM,CDC25A,HDAC9,CCNE2,TFDP1,MDM2,SKP2,CCNE1,FOXO1,CDKN1A,E2F1,RPL5,GNL3,CDKN1B,CDK2	Tumoricidal Function of Hepatic Natural Killer Cells	5.02	0.542	2.53	ICAM1,CASP3,GZMB,ITGAL,FADD,CASP6,PRF1,SERPINB9,BID,LYVE1,CASP8,FASLG,CASP7	CTLA4 Signaling in Cytotoxic T Lymphocytes	6.08	0.307		CD247,CD3E,HLA-A,TRAT1,PIK3R5,JAK2,CD8A,CD8B,CD28,LCK,PPP2R2C,ATM,PTPN6,AP1S2,AP1S3,CD3D,CD3G,CD80,SYK,LAT,ZAP70,FCER1G,CD86,PIK3CB,PIK3CD,PTPN22,LCP2
Virus Entry via Endocytic Pathways	4.55	0.404		RAC2,HLA-A,PIK3R1,PIK3R5,AP1B1,AP2A2,ITGB7,MRAS,ACTG2,ITGB4,ACTC1,PRKD1,ACTA1,ATM,PRKCA,ITGA4,PRKCQ,ACTB,PIK3C2G,ITGA6,ITGA5,ITGAL,AP2S1,FOLR1,PRKCG,ITGB2,FLNC,CLTA,PLCG2,TFRC,ITGA1,PIK3CB,PRKCH,PIK3CD,ACTG1,PRKCB		Cytotoxic T Lymphocyte-mediated Apoptosis of Target Cells	4.93	0.562	2	CD247,B2M,CASP3,CD3E,GZMB,CYCS,HLA-A,APAF1,CD3D,FADD,CASP6,CD3G,PRF1,FCER1G,BID,CASP8,CASP7,FASLG	Cell Cycle: G2/M DNA Damage Checkpoint Regulation	4.96	0.408	-1.147	CDKN2A,CDC25C,CKS2,WEE1,CCNB2,MDM2,AURKA,CDK1,SKP2,CCNB1,CDC25B,GADD45A,CDKN1A,TOP2A,BORA,RPS6KA1,HIPK2,BRCA1,CHEK2,ATM	Fc Epsilon RI Signaling	6.07	0.284	1.461	RAC2,PIK3R5,MAPK13,MAPK11,MAPK3,PLA2G5,MRAS,PRKD1,PRKCA,ATM,VAV2,PRKCQ,INPP5D,PLA2G2A,SYNJ2,BTK,PLA2G6,PLA2G4A,PLA2G2D,PLCG2,SYK,VAV3,LAT,MS4A2,FCER1G,LYN,PIK3CB,VAV1,PIK3CD,TNF,LCP2
Role of BRCA1 in DNA Damage Response	4.39	0.438	3.13	FAM175A,BARD1,E2F3,BRCC3,RBL1,CHEK1,RAD51,FANCB,FANCD2,RFC2,STAT1,BRCA1,CHEK2,ATM,E2F4,ATF1,RPA1,PLK1,RFC5,FANCL,MSH2,RFC4,E2F1,CDKN1A,BRCA2,HLTF,FANCA,RFC3		CD28 Signaling in T Helper Cells	4.93	0.381	4.116	MAP2K4,CD247,CAMK4,ARPC1B,CD3E,PIK3R1,CD4,NFKBIE,ARPC5,PIK3R5,CTLA4,PTPRC,CD28,LOC100909593/RT1-DMa,PAK1,LCK,ACTR3,LOC100909630/RT1-DMb,HLA-DRA,ARPC3,ITK,ATM,ACTR2,PTPN6,PRKCQ,IKBKE,CD3D,CD3G,FOS,CD80,GRAP2,WAS,SYK,H2-Eb2,ARPC2,LAT,ZAP70,FCER1G,HLA-DOB,CD86,VAV1,PIK3CB,PIK3CD,LCP2,ARPC4	cAMP-mediated signaling	4.82	0.26	0.267	ADRA2B,CAMK2D,HTR1B,CNR2,MAPK3,HTR7,RGS10,RGS14,PKIA,MC2R,GRK4,APLNR,PDE10A,GRM8,CNR1,RAPGEF3,GRM4,PDE4B,PDE1C,GRM7,PDE8A,PKIB,GNAO1,DUSP4,RPS6KA1,PTGER2,AKAP12,CAMK4,RGS18,PDE7A,PTGER3,DUSP6,RGS12,MPPE1,ADRB1,CAMK1G,PDE4D,ADCY8,ADORA1,CAMK2B,ADCY2,PDE4C,NPY1R,GABBR1,XCR1,P2RY13,OPRD1,GABBR2,AVPR2,CCR4,VIPR1,ADCY1,OPRK1,P2RY12,ADRA2C,PDE8B,ADCY7	NF-kB Signaling	5.91	0.243	4.32	IL1A,TGFBR1,UBE2N,NFKBIE,PIK3R5,TLR8,NGF,TLR10,LCK,NGFR,NTRK1,TLR1,MRAS,TLR3,CASP8,TNFRSF1B,ATM,MAP3K14,TNFSF11,PRKCQ,MAP3K1,IL1R1,TLR9,IGF2R,DDR1,IL36B,TLR2,TLR4,IL18,NTRK2,CD40,IL1RN,PLCG2,TLR6,ZAP70,TGFA,FCER1G,IL1B,PIK3CB,PIK3CD,EIF2AK2,TNF
Role of CHK Proteins in Cell Cycle Checkpoint Control	4.32	0.455	0.471	E2F3,CHEK1,RAD17,PPM1L,RFC2,PPP2R2C,BRCA1,CHEK2,ATM,CDC25A,E2F4,CDC25C,PLK1,RPA1,RFC5,CDK1,RAD1,PCNA,RFC4,E2F1,CDKN1A,CLSPN,PPP2R1B,CDK2,RFC3		Actin Cytoskeleton Signaling	4.86	0.332		MYH4,RAC2,MPRIP,MYL6,F2R,PIK3R1,ARPC5,MYH7B,Ppp1r12b,PAK1,MAPK3,EZR,FGF12,BAIAP2,MRAS,ACTG2,GNA13,TMSB10/TMSB4X,ACTA1,ATM,ITGA4,IQGAP3,MATK,ACTR2,MYH14,MYH7,GSN,MYL9,ACTA2,ARPC2,SSH3,CD14,PIK3CD,VAV1,PDGFD,ACTG1,PIP4K2A,FGF5,MYH6,FGD3,FN1,ARPC1B,Actn3,MYLK3,PIK3R5,MYLK,MYH11,IQGAP1,FGF4,FGF10,ACTR3,PFN4,FGF23,ARPC3,LBP,FGF7,MYL12B,MYH1,VAV2,MYLPF,ACTB,FGF14,GIT1,MYL1,FGF1,APC2,WAS,VAV3,PIK3CB,NCK…	PI3K Signaling in B Lymphocytes	4.76	0.297		BLNK,PLCB2,CAMK4,ATF5,PIK3R1,NFKBIE,FCGR2B,PTPRC,BLK,PLCD1,CAMK2D,MAPK3,MRAS,PLCB1,PLCD4,Irs3,CAMK2B,VAV2,IL4R,ATF3,C3,IKBKE,PLCL2,INPP5D,BTK,FOS,CD180,CD40,DAPP1,VAV3,SYK,PLCG2,LYN,PIK3CB,VAV1,PIK3AP1,PIK3CD,PLEKHA1	IL-4 Signaling	5.72	0.316		SOCS1,HLA-DOA,PTPN6,IL4R,IL2RG,IRF4,IL13RA1,TYK2,HLA-DQA1,PIK3R5,HLA-DQB1,JAK2,HMGA1,INPP5D,SYNJ2,LOC100909593/RT1-DMa,LOC100909630/RT1-DMb,HLA-DRA,MRAS,HLA-DOB,PIK3CB,PIK3CD,JAK3,ATM
Gαq Signaling	4.31	0.354	1.732	PLCB2,HTR2B,ADRBK1,PIK3R1,GNB2L1,GNG13,IKBKG,GYS1,GNA15,MAPK3,MRAS,PRKD1,ADRA1B,ATM,PRKCQ,PLD3,PLD1,GYS2,GNG10,PLCG2,ITPR3,PRKCH,PIK3CD,Calm1 (includes others),RGS18,PTK2B,NFKBIE,PIK3R5,NFKB1,RHOH,CHRM3,GNG7,HMOX1,RHOD,MAP2K1,PRKCA,HTR2A,RGS2,RHOC,CSK,PIK3C2G,RGS16,IKBKE,PRKCG,PLD4,GRM5,BTK,RHOV,NFATC2,PIK3CB,ADRA1A,PRKCB		Death Receptor Signaling	4.76	0.402	3.452	MAP2K4,GAS2,NFKBIE,TNFSF10,PARP9,TANK,TRADD,CASP6,BID,TNFSF15,ACTG2,TNFRSF1B,CASP8,TNFRSF10A,BIRC3,FASLG,ACTA1,PARP14,MAP3K14,CASP3,CYCS,ACTB,APAF1,LMNA,IKBKE,TBK1,PARP1,FADD,TRAF2,RIPK1,ACTA2,HSPB7,TNF,ACTG1,CASP7,BIRC2,HSPB1	Cytotoxic T Lymphocyte-mediated Apoptosis of Target Cells	4.72	0.469	1.604	CD247,CASP3,CD3E,GZMB,HLA-A,CD3D,FADD,CASP6,CD3G,PRF1,FCER1G,BID,CASP8,FASLG,CASP7	Role of Osteoblasts, Osteoclasts and Chondrocytes in Rheumatoid Arthritis	5.66	0.224		ADAM17,IL1A,SFRP2,MMP3,PTK2B,NFKBIE,PIK3R5,ACP5,IL18R1,IL1RL2,RUNX2,MMP8,NGFR,MAPK3,SFRP5,TNFRSF1B,ALPL,BIRC3,WNT5B,ATM,MAP3K14,TNFSF11,CTSK,SPP1,WNT9B,IL10,IKBKE,FZD9,IL1R1,TCF7L1,GSN,CSF1R,BMP10,IL36B,FOS,IL18,WNT10A,IL1RN,IL1B,BMP7,PIK3CB,PIK3CD,DKK1,IL1RAPL1,BMP6,SOST,TNF,TCF7L2,BIRC2
TNFR1 Signaling	4.29	0.469	3.962	MAP2K4,MAP4K2,MAP3K14,CASP3,CYCS,NFKBIE,APAF1,IKBKE,NFKB1,FADD,TANK,CASP6,TRADD,FOS,IKBKG,PAK1,MADD,RIPK1,BID,CASP8,TNF,BIRC3,CASP7		Inhibition of Matrix Metalloproteases	4.61	0.513		TIMP3,ADAM17,MMP7,SDC1,MMP28,MMP3,RECK,MMP15,MMP24,MMP27,TIMP4,TIMP1,MMP8,THBS2,MMP11,MMP12,A2M,MMP9,MMP17,MMP19	Gαq Signaling	4.37	0.279	1.581	PLCB2,CAMK4,HTR2B,RGS18,PTK2B,PIK3R1,NFKBIE,PIK3R5,RHOH,GNG7,HRH1,HMOX1,GNG11,GNB3,GNA15,RHOD,MAPK3,MRAS,PLCB1,PRKD1,ADRA1B,HTR2A,PRKCA,ATM,PLD3,PRKCQ,GRM1,Agtr1b,IKBKE,PLD1,ADRA1D,GYS2,PLD4,BTK,RHOV,RND3,PLCG2,PIK3CB,PIK3CD,ADRA1A,FNBP1	IL-6 Signaling	5.44	0.267	3.286	SOCS3,SOCS1,IL1A,NFKBIE,PIK3R5,JAK2,MAPK13,MAPK11,IL1RL2,NGFR,MAPK3,MRAS,TNFRSF1B,ATM,ABCB1,MAP3K14,TNFAIP6,IKBKE,IL1R1,IL36B,FOS,IL18,IL1RN,CD14,IL1B,PIK3CB,HSPB7,PIK3CD,IL1RAPL1,TNF,HSPB1
Growth Hormone Signaling	4.14	0.42	1.177	SOCS3,PIK3R1,RPS6KA3,PIK3R5,JAK2,MAPK3,STAT1,PRKD1,PRKCA,ATM,PTPN6,PRKCQ,PIK3C2G,STAT3,SLC2A4,ONECUT1,PRKCG,FOS,IGF2,GHR,PLCG2,IGFBP3,PIK3CB,PIK3CD,PRKCH,RPS6KA1,A2M,SOCS5,PRKCB		Thrombin Signaling	4.54	0.335	1.941	PLCB2,CAMK1,MPRIP,MYL6,CAMK1D,F2R,ADCY4,PIK3R1,GNB2L1,MAPK13,GATA2,Ppp1r12b,PLCD3,GNB4,GNB3,CAMK2D,GNA15,MAPK3,MRAS,PLCB1,GNA13,PLCL1,PRKD1,ATM,PRKCQ,GNG2,PLCL2,GNAZ,MYL9,PLCG2,PRKCD,GNAO1,PIK3CD,PRKCH,ARHGEF9,FNBP1,OPN1SW,F2RL2,GATA1,CAMK4,PIK3R5,MYLK,MAPK11,RHOH,GNG7,PLCD1,GNG11,RHOD,ADCY8,PLCD4,MYL12B,CAMK2B,PRKCA,RHOC,MYLPF,ADCY6,GNAI1,MYL1,RHOV,ADCY1,PIK3CB,GATA3,ADCY7,PRKCB	Glioma Invasiveness Signaling	4.37	0.368	2.4	TIMP3,F2R,HMMR,PIK3R1,PIK3R5,PLAUR,MMP2,RHOH,RHOV,TIMP4,RND3,RHOD,TIMP1,MAPK3,MRAS,CD44,PIK3CB,PIK3CD,FNBP1,MMP9,ATM	OX40 Signaling Pathway	5.43	0.292	-1.89	CD247,RT1-A3 (includes others),H2-T24,H2-T22,HLA-DOA,CD3E,HLA-A,RT1-CE14,CD4,NFKBIE,HLA-DQA1,HLA-DQB1,CD3D,HLA-G,CD3G,LOC100909593/RT1-DMa,LOC100909630/RT1-DMb,RT1-EC2,H2-M2,HLA-DRA,FCER1G,Rt1.aa,HLA-DOB,H2-M1/H2-M9,HLA-E,LOC100911800/RT1-Ha
GADD45 Signaling	4.05	0.632		PCNA,CCNE2,CCNE1,GADD45G,CDKN1A,CDK4,BRCA1,CCND1,CDK1,CDK2,CCNB1,ATM		Gαq Signaling	4.52	0.354	0.714	PLCB2,HTR2B,ADRBK1,PIK3R1,GNB2L1,HRH1,GNB4,GNB3,GYS1,GNA15,MAPK3,MRAS,PLCB1,PRKD1,ADRA1B,ATM,PRKCQ,PLD3,GNG2,PLD1,GYS2,ADRA1D,PRKCD,PLCG2,PIK3CD,PRKCH,FNBP1,CAMK4,RGS18,PTK2B,NFKBIE,PIK3R5,RHOH,CHRM3,GNG7,HMOX1,GNG11,RHOD,AVPR1B,PRKCA,HTR2A,RGS2,RHOC,Agtr1b,RGS16,IKBKE,PLD4,BTK,RHOV,PIK3CB,ADRA1A,PRKCB	Antioxidant Action of Vitamin C	4.25	0.309	-2.294	PLCB2,NFKBIE,JAK2,MAPK13,PLA2G7,GLRX,MAPK11,PLCD1,HMOX1,SLC23A1,LCAT,CSF2RA,SLC2A2,MAPK3,PLA2G5,PLCB1,PLCD4,PLA2G16,PLD3,SLC2A1,IKBKE,PLCL2,SLC2A4,SLC23A3,PLA2G2A,PLD1,TXNRD3,PLD4,PLCG2,TNF	MSP-RON Signaling Pathway	5.26	0.37		PIK3R5,MST1,JAK2,TLR2,ITGB2,TLR4,ITGAM,ACTA2,CCL2,IL12B,PIK3CD,PIK3CB,ACTG2,NOS2,TNF,ACTG1,ATM
NF-kB Activation by Viruses	4.04	0.411	2.191	PIK3R1,NFKBIE,PIK3R5,NFKB1,IKBKG,LCK,MAPK3,MRAS,PRKD1,ITGA4,PRKCA,ATM,MAP3K14,PRKCQ,ITGA6,TBP,PIK3C2G,ITGA5,IKBKE,ITGAL,TNFRSF14,PRKCG,ITGB2,RIPK1,PIK3CB,ITGA1,PRKCH,PIK3CD,EIF2AK2,PRKCB		Toll-like Receptor Signaling	4.5	0.419	4.583	PPARA,MAP2K4,IL1A,IL12A,TICAM2,TLR8,MAPK13,MAPK11,TLR10,TLR1,TLR7,TLR3,LBP,MAP3K14,MYD88,TLR9,IL36B,TLR2,UBD,FOS,TLR4,LY96,IL18,IL1RN,TLR6,CD14,IL1B,EIF2AK2,TNF,IRAK4,IRAK2	MSP-RON Signaling Pathway	4.23	0.391		IL3RA,PIK3R1,PIK3R5,MST1,JAK2,TLR2,ITGB2,ITGAM,ACTA2,CCL2,PIK3CD,PIK3CB,ACTG2,NOS2,TNF,ACTG1,ACTA1,ATM	Axonal Guidance Signaling	5.16	0.185		RAC2,PLCB2,EPHB2,SEMA6B,ADAM11,EPHB1,GNA15,MAPK3,MRAS,TUBA1C,RTN4R,WNT5B,FARP2,PRKD1,ATM,ITGA4,PRKCQ,FES,SEMA5A,FZD9,MMP2,PLCL2,DPYSL5,BMP10,MYL9,MET,SDCBP,PLCG2,GNAO1,PIK3CD,NRP1,MMP7,ADAM17,NTF3,ARPC1B,BDNF,PIK3R5,EPHA4,NGF,SEMA4C,SEMA6C,GNG7,PGF,TUBB2B,PLCD1,NTNG1,GNG11,ACTR3,RHOD,NGFR,MMP8,NTRK1,ADAM19,TUBB4A,MMP11,RASSF5,SEMA4A,SHANK2,PRKCA,SEMA3E,PAK6,WNT9B,CXCR4,C9orf3,MYLPF,TUBA4A,ROBO3,N…
Protein Kinase A Signaling	4.03	0.293		SHH,MYH4,MYL6,ADCY4,MYLK2,Acp1/LOC102549052,GNG13,NOS3,PPP1R14B,NTN1,PTPRC,GYS1,PTPRO,DUSP11,GNA13,PLCL1,APEX1,PRKD1,PRKCQ,PPP1R1B,PTCH1,PTPN18,PLCL2,GNG10,MYL9,PLCG2,ITPR3,DUSP4,RAP1B,TCF4,Calm1 (includes others),PDE7A,PTPN2,PTK2B,PTPN13,DUSP6,MYLK3,DUSP22,DUSP2,GNG7,DUSP5,PTPRJ,NGFR,Ptprt,MYL12B,CAMK2B,PTPN7,MYLPF,ADCY6,Cdkn3,MYL1,PRKCG,Hist1h1e,FLNC,ADCY1,DUSP18,TNNI1,PTPN22,TCF7L2,PRKCB,Ptpn1…		Remodeling of Epithelial Adherens Junctions	4.42	0.426	2.887	NME1,ARPC1B,ARPC5,Actn3,IQGAP1,TUBB2B,ARF6,CTNNA2,ACTR3,TUBA8,HGF,ARPC3,TUBB4A,ACTG2,ACTA1,ACTR2,MAPRE1,ACTB,TUBG1,TUBA4A,MET,CDH1,TUBA1A,TUBB6,ACTA2,ARPC2,ACTG1,ARPC4,MAPRE3	Role of Osteoblasts, Osteoclasts and Chondrocytes in Rheumatoid Arthritis	4.21	0.251		BMP4,MMP3,PIK3R1,MMP13,ACP5,IL6,WIF1,IL1RL2,RUNX2,MAPK3,BIRC3,WNT5B,ADAMTS4,ATM,MAP3K14,FZD9,GSN,BMP10,IL18,IL1RN,PIK3CD,IL1RAPL1,TNF,ADAM17,IL1A,TCF4,CAMK4,PTK2B,IL1RL1,NFKBIE,PIK3R5,DKK3,NGFR,MMP8,SFRP5,TNFRSF1B,ALPL,TNFSF11,IL1RAPL2,WNT9B,IKBKE,IL1R1,TCF7L1,CSF1R,COL1A1,FZD8,FOS,WNT10A,FOXO1,IL1B,PIK3CB,BMP6,SOST,TCF7L2,IL11	Primary Immunodeficiency Signaling	5.07	0.346		BLNK,IL2RG,CD3E,CD4,CD8A,TAP1,CD3D,IL7R,PTPRC,BTK,LCK,DCLRE1C,CD40,ICOS,ZAP70,ADA,JAK3,TAP2
Antioxidant Action of Vitamin C	4.01	0.381	-2.921	MAP2K4,PLCB2,NFKBIE,MAPK13,JAK2,NFKB1,PLA2G7,GLRX,MAPK11,SLC2A3,HMOX1,PLCD3,IKBKG,LCAT,CSF2RA,MAPK3,PLA2G5,PLCL1,PLA2G16,TXNDC2,PLD3,PLA2G1B,IKBKE,PLCL2,SLC2A4,PLD1,TXNRD1,PLA2G2A,GSTO1,TXNRD3,PLD4,PLA2G4A,PLA2G6,CSF2RB,PLA2G2D,PLCG2,TNF		Sphingosine-1-phosphate Signaling	4.38	0.376	1.915	PLCB2,PTK2B,ADCY4,ACER2,PIK3R1,PIK3R5,CASP4,RHOH,PLCD1,PLCD3,CASP6,NAAA,RHOD,MAPK3,SPHK1,CASP1,PLCB1,GNA13,PLCL1,ADCY8,CASP8,PLCD4,SMPD3,ATM,CASP3,S1PR5,RHOC,GNAI1,ADCY6,PLCL2,S1PR4,RHOV,PLCG2,ADCY1,PIK3CB,PIK3CD,PDGFD,ADCY7,FNBP1,CASP7,OPN1SW	IL-6 Signaling	4.2	0.293	3.536	SOCS3,IL1A,IL1RL1,PIK3R1,NFKBIE,PIK3R5,JAK2,MAPK13,IL6,MAPK11,IL1RL2,MAPK3,NGFR,MRAS,TNFRSF1B,ATM,ABCB1,MAP3K14,TNFAIP6,IL1RAPL2,IKBKE,IL1R1,FOS,COL1A1,IL18,IL1RN,CD14,IL1B,PIK3CB,PIK3CD,IL1RAPL1,TNF,A2M,HSPB1	B Cell Development	5.07	0.412		HLA-DOA,SPN,HLA-DQA1,DNTT,HLA-DQB1,IL7R,PTPRC,LOC100909593/RT1-DMa,LOC100909630/RT1-DMb,CD80,CD40,HLA-DRA,HLA-DOB,CD86
Cellular Effects of Sildenafil (Viagra)	3.99	0.357		MYH4,KCNN4,PLCB2,CACNA1S,MYH6,CACNG1,Calm1 (includes others),MYL6,ADCY4,MYLK,MYH11,NOS3,MYH7B,Ppp1r12b,PLCD3,GPR37,PABPC4,MYL4,ACTG2,PLCL1,ACTC1,MYL12B,ACTA1,MYH1,SLC4A5,CACNG6,PDE4C,GUCY1A3,MYLPF,MYH14,ACTB,PRKAR2A,ADCY6,MYH7,PDE4B,PLCL2,KCNH2,MYL1,MYL9,MYH2,KCNQ2,PLCG2,ADCY1,ITPR3,ADCY7,ACTG1		TR/RXR Activation	4.37	0.4		CAMK4,TRH,PIK3R1,PIK3R5,ME1,HIF1A,DIO2,ATP2A1,KLF9,SLC16A3,ADRB1,FASN,ATM,UCP2,SLC2A1,APOA5,MDM2,THRA,BCL3,PCK1,PFKP,DIO3,THRSP,F10,ENO1,UCP3,HP,LDLR,SREBF2,ACACA,PIK3CB,PIK3CD,THRB,RCAN2	Aryl Hydrocarbon Receptor Signaling	4.18	0.279	2.2	CDKN2A,IL1A,CDK4,IL6,RBL1,CCND1,CCNA2,CTSD,GSTM2,ALDH1A1,MAPK3,Gsta1,ALDH3A1,FASLG,AHR,ALDH6A1,CHEK2,ATM,ALDH1B1,GSTM1,CYP1A1,NFIC,MDM2,AHRR,FOS,CCNE1,MGST2,NFIA,CDKN1A,ALDH1A2,IL1B,ALDH3B1,ALDH16A1,TNF,ESR2,ESR1,MGST3,MCM7,HSPB1	Acute Phase Response Signaling	4.97	0.231	3.087	SOCS3,SOCS1,IL1A,NFKBIE,CP,SERPINA3,MAPK13,JAK2,MAPK11,C4A/C4B,HMOX1,MAPK3,NGFR,CFB,MRAS,OSM,OSMR,SERPINA1,TNFRSF1B,AGT,MAP3K14,C3,C1S,MAP3K1,IKBKE,IL1R1,IL36B,FOS,ALB,IL18,HP,C4BPA,IL1RN,IL1B,PIK3CB,PIK3CD,TNF,SOCS5,C2
Cell Cycle: G1/S Checkpoint Regulation	3.93	0.422	-1.46	RPL11,HDAC9,E2F4,CCNE2,TFDP1,PA2G4,PAK1IP1,CDK4,MDM2,RBL1,E2F3,CCND1,SKP2,MYC,NRG1,CCNE1,FOXO1,TGFB1,HDAC11,CDKN1A,E2F1,RPL5,GNL3,CDKN1B,CDK2,CDC25A,ATM		Colorectal Cancer Metastasis Signaling	4.31	0.318	2.668	MAP2K4,TGFBR1,ADRBK1,MMP3,ADCY4,PIK3R1,GNB2L1,TLR8,WNT6,IL6,CCND1,MMP24,Tlr12,GNB4,TLR10,GNB3,TGFB1,MAPK3,TLR1,MRAS,RALGDS,ATM,CASP3,ADRBK2,TYK2,GNG2,TLR9,MMP27,TLR2,CDH1,PIK3CD,PTGER2,TNF,FNBP1,TCF4,MMP7,PTGER3,MMP15,PIK3R5,JAK2,RHOH,GNG7,GNG11,RHOD,MMP8,TLR7,MMP11,TLR3,MMP12,ADCY8,STAT1,MMP17,MMP19,Tlr11,WNT9B,MMP28,RHOC,WNT2B,ADCY6,BAX,TCF7L1,BIRC5,TLR4,FOS,RHOV,FZD4,MSH2,ADCY1,TLR6,PIK3CB,JAK…	ILK Signaling	4.06	0.258	1.809	MYH4,FN1,PIK3R1,PIK3R5,Actn3,MYH11,ITGB8,RHOH,PPP1R14B,CCND1,ITGB7,NCK2,PARVB,RHOD,MAPK3,PPAP2B,PPM1L,PPP2R2C,ACTG2,ITGB4,NOS2,Irs3,ACTA1,MYH1,ATM,LIMS2,CASP3,MYH14,VIM,MYH7,MYL1,MYL9,ITGB2,FOS,CDH1,RHOV,RND3,ACTA2,FLNC,MYH3,PIK3CB,KRT18,PIK3CD,TNF,PPP2R1B,ACTG1,FNBP1,MMP9	Role of JAK1 and JAK3 in γc Cytokine Signaling	4.91	0.317		BLNK,SOCS1,SOCS3,IL4R,IL2RG,PTK2B,FES,IL21R,PIK3R5,JAK2,IL7R,SYK,MAPK3,MRAS,PIK3CB,PIK3CD,STAT1,JAK3,ATM,IL2RB
Communication between Innate and Adaptive Immune Cells	3.91	0.385		IL1A,HLA-A,TLR8,CD83,IL6,CD8A,CD8B,Tlr12,HLA-G,CXCL10,TLR10,CCL3L3,TLR1,TLR7,IL10,TLR9,IL36B,Ccl9,TLR2,IL33,TLR4,IL18,CCL4,CD80,CD40,IL1RN,TNFSF13,IL36RN,TLR6,FCER1G,CD86,IL1B,TNF,CCR7,HLA-E		Epithelial Adherens Junction Signaling	4.28	0.349		MYH4,TGFBR1,MYL6,TGFBR3,ARPC5,MYH7B,CTNNA2,BAIAP2,MRAS,ACTG2,JUP,FARP2,ACTA1,ACTR2,DLL1,MYH14,MYH7,MYL9,MET,CDH1,ACTA2,ARPC2,ACTG1,TCF4,MYH6,ARPC1B,MYO7A,Actn3,MYH11,IQGAP1,TUBB2B,ACTR3,TUBA8,HGF,ARPC3,TUBB4A,ACVR1C,MYH1,VAV2,ACTB,TUBG1,TUBA4A,TCF7L1,MYL1,FGF1,TUBA1A,TUBB6,WAS,MAGI2,TCF7L2,ARPC4	Renin-Angiotensin Signaling	4	0.294	2.121	PTK2B,PIK3R1,PIK3R5,SHC3,CCL5,JAK2,MAPK13,MAPK11,PAK1,CCL2,MAPK3,MRAS,ADCY8,PRKD1,ACE,ATM,PRKCA,AGT,ADCY2,PTPN6,PRKCQ,MAP3K1,REN,FOS,PLCG2,ADCY1,SHC2,PIK3CB,PIK3CD,PTGER2,TNF,ADCY7	iNOS Signaling	4.88	0.364	3.873	NFKBIE,TYK2,IFNGR2,IKBKE,HMGA1,MAPK13,JAK2,MAPK11,IRF1,TLR4,FOS,LY96,CD14,NOS2,STAT1,JAK3
T Helper Cell Differentiation	3.87	0.408		IL21R,FOXP3,IL6,TBX21,LOC100909593/RT1-DMa,LOC100909630/RT1-DMb,TGFB1,NGFR,STAT1,TNFRSF1B,IL4R,IL2RG,IL10,IL6R,IFNGR2,IL12RB2,STAT3,STAT4,IL18,CD80,CD40,H2-Eb2,ICOS,FCER1G,IL10RB,IL10RA,CD86,GATA3,TNF		D-myo-inositol-5-phosphate Metabolism	4.22	0.35		SOCS3,PLCB2,EPHX2,PPFIA3,ACP5,PPP4C,PPFIA2,PPP1R14B,PTPRC,PLCD3,PDCD1,PTPRO,PPP1R13B,PGAM5,PLCB1,DUSP11,PPP1CA,CDC25A,PTPN6,PPP1R1B,PPP1R14A,Ppp2r3d,PLCG2,PPM1H,SSH3,PIP4K2A,SIRPA,NUDT1,PTPN2,PPP1R1A,NUDT3,NUDT12,NT5C,PTPRF,DUSP2,PLCD1,DUSP10,PTPN1,PTPRN,ALPL,PLCD4,WBP11,PTPN7,CDC25C,PPP4R1,NUDT15,PLD4,PDXP,PPP1R16B,PTPN22	CCR5 Signaling in Macrophages	3.94	0.333		CD247,CAMK4,PRKCQ,PTK2B,CD3E,CD4,CCL5,MAPK13,MAPK11,CD3D,GNG7,CD3G,FOS,GNB3,GNG11,CCL4,PLCG2,MRAS,FCER1G,OPN1SW,PRKD1,FASLG,PRKCA	Cdc42 Signaling	4.71	0.228	2.065	CD247,RT1-A3 (includes others),H2-T22,FGD3,H2-T24,HLA-DOA,CD3E,ARPC1B,HLA-A,HLA-DQA1,MAPK13,HLA-DQB1,MAPK11,HLA-G,LOC100909593/RT1-DMa,ACTR3,LOC100909630/RT1-DMb,H2-M2,HLA-DRA,Rt1.aa,H2-M1/H2-M9,LOC100911800/RT1-Ha,ITK,ITGA4,VAV2,RT1-CE14,MYLPF,CD3D,MYL9,CD3G,FOS,PAK3,RT1-EC2,WAS,FCER1G,HLA-DOB,VAV1,HLA-E
Altered T Cell and B Cell Signaling in Rheumatoid Arthritis	3.86	0.386		IL1A,TLR8,LTB,IL6,NFKB1,FAS,Tlr12,TLR10,LOC100909593/RT1-DMa,CXCL13,LOC100909630/RT1-DMb,TGFB1,TLR1,TLR7,MAP3K14,IL10,TLR9,IL36B,TLR2,IL33,TLR4,IL18,CD40,CD80,IL1RN,H2-Eb2,TNFSF13,IL36RN,TLR6,CCL21,FCER1G,CD86,IL1B,TNF		mTOR Signaling	4.19	0.33	2.058	PIK3R1,RPS23,RPS11,RPS20,PPM1J,MAPK3,PPM1L,MRAS,PRKD1,ATM,PLD3,PRKCQ,DDIT4,EIF3E,PLD1,RPS6,PRKCD,RPS15A,PRKCH,PIK3CD,RPS6KA1,FNBP1,RPSA,RPS18,PIK3R5,RPS6KA3,RPS8,HIF1A,PRR5L,RHOH,RPS28,HMOX1,RHOD,RPS9,PRKAA2,PPP2R2C,RPS3,RPS5,PRKCA,RPS24,RHOC,RPS2,RPS19,RPS21,RPS12,EIF3G,PLD4,DGKZ,RHOV,RPS4Y1,RPS26,RPS27L,EIF4A1,EIF3I,PRR5,RPS27A,PIK3CB,RPS4Y2,PPP2R1B,PRKCB,RPS14,ARHGAP8/PRR5-ARHGAP8	Bladder Cancer Signaling	3.92	0.31		CDKN2A,MMP7,MMP3,CDK4,MMP13,CCND1,FGFR3,FGF4,THBS1,MAPK3,MMP8,FGF12,MRAS,MMP11,MMP12,FGF7,MMP17,MMP19,MMP28,MDM2,MMP2,FGF1,MMP27,CDH1,CDKN1A,MMP9,FGF5	D-myo-inositol-5-phosphate Metabolism	4.7	0.238		SOCS3,PLCB2,PPP1R1A,EPHX2,PPFIA3,NT5C,ACP5,PPP1R14B,PLCH1,DUSP2,PLCD1,CDC25B,PTPRC,PTPRO,PDCD1,DUSP10,PTPN1,ALPL,PTPRN,PTPN6,PPP1R1B,PPP1R14A,NUDT15,PLD4,PDXP,PPP1R16B,PLCG2,PPM1H,DUSP23,CILP,PIP4K2A,PTPN22,SIRPA,DUSP16
Macropinocytosis Signaling	3.83	0.412	1.789	MRC1,PIK3R1,USP6NL,PIK3R5,NGF,ITGB7,PAK1,ARF6,HGF,MRAS,ITGB4,PRKD1,ATM,PRKCA,PRKCQ,PIK3C2G,ITGA5,CSF1R,PRKCG,MET,ITGB2,PLCG2,CD14,PIK3CB,PRKCH,PIK3CD,PDGFD,PRKCB		Hepatic Cholestasis	4.17	0.34		MAP2K4,PPARA,LIF,ADCY4,IL6,IL1RL2,NR0B2,TGFB1,FGFR4,OSM,IL1RAP,PRKD1,TNFRSF11B,MAP3K14,CYP7B1,TJP2,PRKCQ,IL18,IL1RN,PRKCD,CD14,PRKCH,TNF,ESR1,IL1A,SLC10A1,IL12A,IL1RL1,ABCC2,CNTF,NFKBIE,NGFR,LBP,ADCY8,TNFRSF1B,PRKCA,ABCB1,MYD88,ADCY6,IKBKE,IL1R1,IL36B,TLR4,LY96,TRAF2,SLCO3A1,ABCB4,ADCY1,IL1B,ABCC3,ADCY7,IRAK4,IRAK2,PRKCB,IL11	GADD45 Signaling	3.84	0.526		PCNA,CCNE1,GADD45A,CDKN1A,CDK4,BRCA1,CCND1,CDK1,CCNB1,ATM	Nicotine Degradation III	4.7	0.34		CYP3A7,CYP1A1,CYP4F8,UGT1A6,UGT2B17,UGT1A3,UGT1A5,Aox4,ADH7,CYP2E1,CYP4B1,Ugt1a7c,CYP2B6,AOX1,CYP51A1,CYP2S1,Aox3
Pancreatic Adenocarcinoma Signaling	3.8	0.368	2.646	MAP2K4,PA2G4,PIK3R1,PIK3R5,CDK4,JAK2,E2F3,NFKB1,CCND1,RAD51,HMOX1,TGFB1,CYP2E1,MAPK3,STAT1,MAP2K1,RALGDS,ATM,E2F4,PLD3,TFDP1,TYK2,PIK3C2G,MDM2,STAT3,BIRC5,PLD1,PLD4,CCNE1,CDKN1A,E2F1,TGFA,BRCA2,PIK3CB,PIK3CD,CDKN1B,JAK3,MMP9,CDK2		GADD45 Signaling	4.13	0.632		PCNA,CCNE2,CCNE1,GADD45A,CDKN1A,CDK4,BRCA1,CCND1,CDK1,CDK2,CCNB1,ATM	Molecular Mechanisms of Cancer	3.81	0.222		RAP2B,CDKN2A,SHH,RAC2,PLCB2,TGFBR1,BMP4,PIK3R1,MAPK13,RBL1,CCND1,ZBTB17,CTNNA2,RASGRF1,PAK1,CAMK2D,GNA15,MAPK3,MRAS,PLCB1,HIPK2,BRCA1,BIRC3,FASLG,PRKD1,WNT5B,ITGA4,ATM,PRKCQ,CASP3,TYK2,RAPGEF3,FZD9,AURKA,GNAZ,BMP10,CDH1,RND3,GNAO1,PIK3CD,ARHGEF9,FNBP1,TCF4,NFKBIE,CDK4,PIK3R5,JAK2,E2F3,CDKN2B,RHOH,MAPK11,CDC25B,CASP6,FANCD2,RHOD,BID,CASP8,ADCY8,CHEK2,PRKCA,CAMK2B,CDC25C,ADCY2,WNT9B,MDM2,FADD,FZD8,…	Antioxidant Action of Vitamin C	4.69	0.268	-2.449	PLCB2,NFKBIE,JAK2,MAPK13,PLA2G7,GLRX,MAPK11,PLCD1,HMOX1,LCAT,CSF2RA,MAPK3,PLA2G5,PLA2G16,PLD3,IKBKE,PLCL2,SLC2A4,PLD1,PLA2G2A,PLD4,PLA2G6,PLA2G4A,PLA2G2D,PLCG2,TNF
p38 MAPK Signaling	3.77	0.359	4.768	MAP2K4,MAP2K6,IL1A,TIFA,IL1RL1,RPS6KA3,MAPK13,MAPK11,FAS,IL1R2,MYC,TRADD,IL1RL2,TGFB1,DUSP10,PLA2G5,MKNK1,MAP4K1,STAT1,TNFRSF1B,MAPKAPK2,IL1RAP,MAPKAPK3,ATF1,PLA2G1B,IL1R1,PLA2G2A,IL36B,IL33,FADD,PLA2G4A,PLA2G6,IL18,PLA2G2D,IL1RN,MAPT,IL36RN,IL1B,RPS6KA1,TNF,IRAK4,IRAK2		Pyrimidine Deoxyribonucleotides De Novo Biosynthesis I	4	0.591		TYMS,DUT,NME4,NME1,CMPK2,RRM2,NME2,DTYMK,RRM1,NME6,AK5,CMPK1,AK4	Epithelial Adherens Junction Signaling	3.75	0.267		EPN3,MYH4,TCF4,TGFBR1,ARPC1B,MYO7A,Actn3,MYH11,TUBB2B,CTNNA2,ACTR3,TUBA8,HGF,BAIAP2,MRAS,TUBB4A,TUBA1C,ACTG2,ACVR1C,ACTA1,FARP2,MYH1,VAV2,MYH14,TUBA4A,MYH7,TCF7L1,MYL1,FGF1,MET,MYL9,CDH1,TUBA1A,ACTA2,WAS,MYH3,MAGI2,ACTG1,TCF7L2	Complement System	4.57	0.378	1.508	C5AR1,C3,C1S,C1QC,C1QA,C4A/C4B,ITGB2,ITGAM,C4BPA,CFB,CFI,CFH,C6,C2
Natural Killer Cell Signaling	3.75	0.364		CD247,RAC2,KLRD1,PIK3R1,KLRB1,PIK3R5,NCR3,OCRL,CD300A,LCK,PAK1,MAPK3,MRAS,HCST,MAP2K1,PRKD1,FCGR3A/FCGR3B,ATM,PRKCA,PTPN6,PRKCQ,TYROBP,FCGR2A,PIK3C2G,SH3BP2,INPP5D,PRKCG,NCR1,VAV3,SYK,PLCG2,CD244,LAT,FCER1G,PIK3CB,VAV1,PRKCH,PIK3CD,LCP2,PRKCB		Role of CHK Proteins in Cell Cycle Checkpoint Control	3.95	0.436	0.943	CDC25C,MDC1,PLK1,E2F3,RFC5,CDK1,RAD1,CHEK1,PCNA,RFC4,PPM1J,E2F1,PPM1L,CDKN1A,RFC2,CLSPN,PPP2R2C,BRCA1,PPP2R1B,CHEK2,CDK2,CDC25A,ATM,RFC3	D-myo-inositol-5-phosphate Metabolism	3.62	0.266		SOCS3,PLCB2,PTPN2,EPHX2,NUDT12,NT5C,ACP5,PPP4C,PPP1R14B,DUSP2,CDC25B,PTPRC,PLCD1,PTPRO,PDCD1,DUSP10,PTPN1,PLCB1,PPP1R1C,PLCD4,ALPL,PTPRN,PTPN6,CDC25C,PPP1R1B,DUSP27,PPP1R14A,NUDT15,PLD4,PPP1R16B,PLCG2,Ppp2r3d,PPM1H,DUSP23,CILP,PIP4K2A,PTPN22,DUSP16	Phospholipase C Signaling	4.57	0.205	1.372	CD247,PLCB2,CD3E,ADCY4,LCK,HDAC11,MAPK3,PLA2G5,MRAS,PRKD1,ITGA4,ITK,PRKCQ,PLD3,PPP1R14A,RAPGEF3,PLD1,MYL9,CD3G,PLA2G6,PLA2G2D,SYK,PLCG2,LAT,ZAP70,ARHGEF9,LCP2,BLNK,FCGR2B,RHOH,GNG7,HMOX1,GNG11,RHOD,ADCY8,PRKCA,ADCY2,FCGR2A,MYLPF,CD3D,PLA2G2A,PLD4,BTK,PLA2G4A,RHOV,ADCY1,FCER1G,LYN,ADCY7
TWEAK Signaling	3.73	0.5	3.153	MAP3K14,CASP3,CYCS,NFKBIE,APAF1,IKBKE,NFKB1,TNFRSF12A,FADD,CASP6,TRADD,IKBKG,RIPK1,BID,CASP8,BIRC3,CASP7		Superpathway of Inositol Phosphate Compounds	3.9	0.323		SOCS3,PLCB2,MINPP1,EPHX2,PIK3R1,PPFIA3,IPPK,ACP5,PPP4C,PPFIA2,PPP1R14B,PTPRC,PLCD3,ITPKB,PDCD1,PTPRO,PPP1R13B,PGAM5,PLCB1,DUSP11,PPP1CA,ATM,CDC25A,PTPN6,PPP1R1B,PPP1R14A,SYNJ2,Ppp2r3d,PLCG2,PPM1H,SSH3,PIK3CD,PIP4K2A,SIRPA,NUDT1,PTPN2,PPP1R1A,NUDT3,NUDT12,PIK3R5,NT5C,OCRL,DUSP2,PTPRF,PLCD1,DUSP10,PTPN1,PI4K2B,ALPL,PTPRN,PLCD4,WBP11,PTPN7,CDC25C,PPP4R1,NUDT15,INPP5D,PLD4,PDXP,PPP1R16B,PIK3CB,PTPN22	Nicotine Degradation II	3.62	0.339		CYP1A1,FMO3,FMO2,UGT2B17,UGT1A3,CSGALNACT1,UGT1A1,Ugt1a9,UGT1A5,ADH7,Aox4,CYP2E1,CYP4B1,Ugt1a7c,FMO1,AOX1,CYP2B6,CYP51A1,CYP2S1,Aox3	PI3K Signaling in B Lymphocytes	4.51	0.242		BLNK,PLCB2,ATF5,NFKBIE,FCGR2B,PTPRC,PLCD1,MAPK3,MRAS,CAMK2B,VAV2,IL4R,ATF3,C3,IKBKE,PLCL2,INPP5D,BTK,TLR4,FOS,DAPP1,CD180,CD40,VAV3,SYK,PLCG2,LYN,PIK3CB,PIK3AP1,VAV1,PIK3CD
NRF2-mediated Oxidative Stress Response	3.73	0.328	1.616	MAP2K4,PIK3R1,GCLC,DNAJC15,GSTM2,SOD2,MAPK3,MRAS,Gsta1,FOSL1,ACTG2,ACTA1,PRKD1,ATM,PRKCQ,DNAJC9,JUNB,MAFF,TXNRD1,GSR,DNAJB7,PRKCH,PIK3CD,ACTG1,ABCC4,MGST3,EPHX1,MAP2K6,USP14,PRDX1,ABCC2,PIK3R5,HSPB8,SOD3,DNAJB13,HMOX1,AKR1A1,PMF1/PMF1-BGLAP,VCP,FMO1,FKBP5,MAP2K1,ACTC1,PRKCA,GSTA2,GSTM1,ACTB,PIK3C2G,GSTO1,DNAJC11,PRKCG,FOS,MGST2,DNAJB11,GPX2,CCT7,PIK3CB,AOX1,PRKCB		RhoGDI Signaling	3.89	0.329	-2.236	MYL6,ARHGDIG,ARPC5,GNB2L1,GNB4,PAK1,GNB3,GNA15,EZR,MRAS,ACTG2,GNA13,ACTA1,ITGA4,ACTR2,GNG2,GRIP1,GNAZ,MYL9,CDH1,ACTA2,ARPC2,CDH20,GNAO1,ESR1,ACTG1,ARHGEF9,ESR2,PIP4K2A,FNBP1,GDI1,ARPC1B,RHOH,CDH11,GNG7,GNG11,ACTR3,RHOD,ARPC3,MYL12B,PRKCA,RHOC,ACTB,MYLPF,ARHGAP4,GNAI1,CDH6,MYL1,CDH19,DGKZ,RHOV,ARHGAP9,CDH17,CD44,ARPC4,MSN,ARHGAP8/PRR5-ARHGAP8	HMGB1 Signaling	3.52	0.275	4.004	IL1A,ICAM1,LIF,IL17C,PIK3R1,CNTF,PIK3R5,MAPK13,IL6,RHOH,MAPK11,CCL2,RHOD,NGFR,MAPK3,MRAS,OSM,TNFRSF1B,PLAT,ATM,SELE,IFNGR2,IL1R1,FOS,IL18,RHOV,RND3,IL1B,PIK3CB,PIK3CD,TNF,FNBP1,IL11	Phospholipases	4.45	0.316		PLA2G16,PLCB2,PLD3,PLCL2,PLA2G7,PLA2G2A,PLCH1,PLD1,PLD4,PLCD1,PLA2G4A,HMOX1,PLA2G6,PLA2G2D,LCAT,PLCG2,PLA2G5,LIPG
CD28 Signaling in T Helper Cells	3.67	0.356	3.55	MAP2K4,CD247,Calm1 (includes others),ARPC1B,PIK3R1,NFKBIE,ARPC5,PIK3R5,NFKB1,PTPRC,PAK1,LOC100909593/RT1-DMa,IKBKG,LCK,ACTR3,LOC100909630/RT1-DMb,ARPC3,MAP2K1,ATM,ACTR2,PTPN6,PRKCQ,CSK,PIK3C2G,IKBKE,CD3G,FOS,CD80,WAS,SYK,H2-Eb2,ARPC2,LAT,ITPR3,FCER1G,CD86,NFATC2,PIK3CB,VAV1,PIK3CD,LCP2,ARPC4		TNFR1 Signaling	3.89	0.449	3.411	MAP2K4,MAP3K14,CASP3,CYCS,NFKBIE,APAF1,IKBKE,FADD,TANK,FOS,TRADD,CASP6,TRAF2,PAK1,MADD,RIPK1,BID,CASP8,TNF,BIRC3,CASP7,BIRC2	Gαi Signaling	3.52	0.275	-0.378	ADRA2B,PTGER3,RGS12,GNG7,GNB3,HTR1B,GNG11,MAPK3,CNR2,RGS10,MRAS,RGS14,ADCY8,ADORA1,ADCY2,APLNR,GRM8,NPY1R,CNR1,GABBR1,GRM4,XCR1,GRM7,GABBR2,OPRD1,P2RY13,CCR4,OPRK1,ADCY1,P2RY12,ADRA2C,ADCY7,OPN1SW	Cellular Effects of Sildenafil (Viagra)	4.44	0.24		KCNN4,PLCB2,CACNA1S,GUCY2C,CACNG4,MYH8,ADCY4,MYH11,PLCD1,CACNA1E,ACTG2,ADCY8,MYH1,SLC4A5,ADCY2,PDE4C,MYLPF,MYH14,CACNA1C,MYH7,PLCL2,PDE4B,KCNH2,PDE1C,MYL9,ACTA2,PLCG2,ADCY1,ADCY7,ACTG1,SLC4A10
LPS-stimulated MAPK Signaling	3.62	0.397	2.043	MAP2K6,MAP2K4,PIK3R1,NFKBIE,PIK3R5,MAPK13,NFKB1,MAPK11,IKBKG,PAK1,MAPK3,MRAS,MAP2K1,PRKD1,ATM,PRKCA,MAP3K14,PRKCQ,ATF1,PIK3C2G,IKBKE,PRKCG,TLR4,FOS,CD14,PIK3CB,PRKCH,PIK3CD,PRKCB		Cell Cycle: G2/M DNA Damage Checkpoint Regulation	3.89	0.449	-1.091	CDKN2A,CDC25C,CKS2,CCNB2,MDM2,PLK1,AURKA,CDK1,SKP2,CHEK1,CCNB1,GADD45A,CDKN1A,CKS1B,TOP2A,PKMYT1,BORA,RPS6KA1,HIPK2,BRCA1,CHEK2,ATM	Estrogen-mediated S-phase Entry	3.49	0.458	0.632	CCNA2,CCNE1,CDKN1A,CDK4,RBL1,E2F3,CCND1,ESR2,ESR1,CDK1,SKP2	Eicosanoid Signaling	4.35	0.302	-0.333	PLA2G16,PTGIS,ALOX15,DPEP1,ALOX12,GGT1,PLA2G7,PLA2G2A,PTGES,PLA2G6,PLA2G4A,ALOX15B,LCAT,PLA2G2D,PLA2G5,CYSLTR1,PTGER2,TBXAS1,DPEP2
Hereditary Breast Cancer Signaling	3.62	0.357		NPM1,POLR2D,GADD45G,PIK3R1,BARD1,PIK3R5,CDK4,CCND1,CHEK1,RAD51,FANCB,POLR2C,FANCD2,HDAC11,RFC2,MRAS,BRCA1,CHEK2,ATM,HDAC9,CDC25C,TUBG1,PIK3C2G,POLR2H,RPA1,RFC5,FANCL,CDK1,CCNB1,PALB2,MSH2,RFC4,H2AFX,CDKN1A,E2F1,BRCA2,PIK3CB,PIK3CD,HLTF,FANCA,RFC3		MSP-RON Signaling Pathway	3.86	0.457		IL12A,IL3RA,ACTB,PIK3R1,PIK3R5,MST1,JAK2,TLR2,CSF2RB,ITGB2,TLR4,ITGAM,CCL2,ACTA2,PIK3CB,PIK3CD,ACTG2,TNF,ACTG1,ACTA1,ATM	Primary Immunodeficiency Signaling	3.44	0.346		BLNK,IL2RG,CD3E,CD4,CIITA,CD8A,TAP1,CD3D,IL7R,PTPRC,BTK,LCK,DCLRE1C,CD40,ICOS,ZAP70,ADA,JAK3	Superpathway of Inositol Phosphate Compounds	4.34	0.214		SOCS3,PLCB2,PPP1R1A,EPHX2,PPFIA3,PIK3R5,NT5C,ACP5,PPP1R14B,PLCH1,DUSP2,PTPRC,CDC25B,PLCD1,PTPRO,PDCD1,DUSP10,PTPN1,ALPL,PTPRN,ATM,PTPN6,PPP1R1B,PPP1R14A,NUDT15,INPP5D,SYNJ2,PLD4,INPP5J,PDXP,PPP1R16B,PLCG2,PPM1H,DUSP23,CILP,PIK3CB,PIK3CD,PIP4K2A,PTPN22,SIRPA,DUSP16
fMLP Signaling in Neutrophils	3.6	0.361	1.859	PLCB2,Calm1 (includes others),ARPC1B,PIK3R1,NFKBIE,GNB2L1,ARPC5,PIK3R5,GNG13,NFKB1,GNG7,ACTR3,MAPK3,MRAS,CYBB,ARPC3,MAP2K1,PRKD1,ATM,PRKCA,ACTR2,PRKCQ,PIK3C2G,GNAI1,PRKCG,GNG10,FPR1,NCF1,WAS,ARPC2,NCF2,ITPR3,NFATC2,PIK3CB,PRKCH,PIK3CD,ARPC4,OPN1SW,PRKCB		PKCθ Signaling in T Lymphocytes	3.84	0.356	2.236	MAP2K4,CD247,RAC2,CD3E,PIK3R1,CD4,NFKBIE,PIK3R5,MAP3K10,CD28,LCK,LOC100909593/RT1-DMa,CAMK2D,LOC100909630/RT1-DMb,MAPK3,HLA-DRA,MRAS,ATM,CAMK2B,VAV2,MAP3K9,MAP3K14,PRKCQ,IKBKE,CD3D,CD3G,FOS,CD80,GRAP2,VAV3,H2-Eb2,PLCG2,LAT,ZAP70,FCER1G,HLA-DOB,CD86,VAV1,PIK3CB,MAP3K8,PIK3CD,LCP2	Superpathway of Inositol Phosphate Compounds	3.42	0.245		SOCS3,PLCB2,PTPN2,EPHX2,PIK3R1,NUDT12,PIK3R5,NT5C,ACP5,PPP4C,PPP1R14B,DUSP2,PTPRC,CDC25B,PLCD1,ITPKB,PTPRO,PDCD1,DUSP10,PTPN1,PLCB1,PPP1R1C,PTPRN,PLCD4,ALPL,ATM,CDC25C,PTPN6,PPP1R1B,DUSP27,PPP1R14A,INPP5D,NUDT15,SYNJ2,PLD4,INPP5J,PPP1R16B,PLCG2,Ppp2r3d,PPM1H,DUSP23,CILP,PIK3CB,PIK3CD,PIP4K2A,PTPN22,DUSP16	Interferon Signaling	4.34	0.382	2.714	SOCS1,IFIT3,OAS1,MX1,TYK2,IFNGR2,IRF9,IFI35,JAK2,PSMB8,STAT1,TAP1,IRF1
Induction of Apoptosis by HIV1	3.58	0.417	3.8	MAP2K4,NFKBIE,NFKB1,SLC25A5,FAS,TRADD,IKBKG,NGFR,BID,HTRA2,TNFRSF1B,CASP8,BIRC3,MAP3K14,CASP3,CXCR4,CYCS,APAF1,SLC25A3,IKBKE,BAX,FADD,RIPK1,SLC25A10,TNF		Nicotine Degradation II	3.84	0.424		CYP3A7,UGT1A6,FMO5,UGT1A5,CYP2E1,Ugt1a7c,FMO1,CYP51A1,CYP1A1,FMO3,UGT2B17,FMO2,UGT1A3,CSGALNACT1,UGT1A4,UGT1A1,CYP1B1,Aox4,ADH7,CYP4B1,AOX1,CYP2B6,UGT1A9 (includes others),Aox3,CYP2S1	Zymosterol Biosynthesis	3.4	0.833		NSDHL,HSD17B7,MSMO1,TM7SF2,CYP51A1	Calcium-induced T Lymphocyte Apoptosis	4.24	0.297	1.604	CD247,HLA-DOA,PRKCQ,CD3E,CD4,HLA-DQA1,HLA-DQB1,CD3D,CD3G,LOC100909593/RT1-DMa,LCK,LOC100909630/RT1-DMb,ZAP70,HLA-DRA,NR4A1,FCER1G,HLA-DOB,PRKD1,PRKCA
Fc Epsilon RI Signaling	3.51	0.358	1.947	MAP2K4,MAP2K6,RAC2,PIK3R1,PIK3R5,MAPK13,MAPK11,OCRL,MAPK3,PLA2G5,MRAS,MAP2K1,PRKD1,PRKCA,ATM,PRKCQ,PIK3C2G,PLA2G1B,PLA2G2A,INPP5D,PRKCG,BTK,PLA2G6,PLA2G4A,PLA2G2D,VAV3,SYK,PLCG2,LAT,MS4A2,FCER1G,LYN,VAV1,PIK3CB,PRKCH,PIK3CD,TNF,LCP2,PRKCB		TWEAK Signaling	3.83	0.5	2.668	MAP3K14,CASP3,CYCS,NFKBIE,APAF1,IKBKE,TNFRSF12A,FADD,CASP6,TRADD,TRAF2,RIPK1,BID,CASP8,BIRC3,CASP7,BIRC2	Type II Diabetes Mellitus Signaling	3.39	0.274		SOCS3,PKLR,PIK3R1,NFKBIE,SOCS2,PIK3R5,ADIPOQ,SLC27A4,ACSBG1,NGFR,MAPK3,SLC2A2,ACSL5,PRKAA2,ACSL4,TNFRSF1B,Irs3,SMPD3,PRKD1,PRKCA,ATM,MAP3K14,PRKCQ,MAP3K1,IKBKE,SLC2A4,PIK3CB,PIK3CD,SLC27A3,TNF,SOCS5,ACSL1	Gαq Signaling	4.06	0.224	1.768	PLCB2,RGS18,HTR2B,PTK2B,NFKBIE,PIK3R5,RHOH,GNG7,HMOX1,GNG11,GNA15,RHOD,MAPK3,MRAS,PRKD1,AVPR1B,HTR2A,PRKCA,ATM,PLD3,PRKCQ,Agtr1b,RGS16,IKBKE,PLD1,ADRA1D,GYS2,BTK,PLD4,RHOV,PLCG2,PIK3CB,PIK3CD
Renin-Angiotensin Signaling	3.51	0.358	2.082	MAP2K4,PTK2B,PIK3R1,ADCY4,PIK3R5,JAK2,MAPK13,NFKB1,MAPK11,PAK1,CCL2,MAPK3,MRAS,STAT1,MAP2K1,PRKD1,ACE,PRKCA,AGT,ATM,PTPN6,PRKCQ,ADCY6,PRKAR2A,PIK3C2G,REN,STAT3,PRKCG,FOS,PLCG2,ADCY1,ITPR3,PIK3CB,PRKCH,PIK3CD,PTGER2,TNF,ADCY7,PRKCB		RhoA Signaling	3.81	0.352	1.897	MPRIP,ARPC1B,MYL6,PTK2B,SEPT3,ARPC5,MYLK3,MYLK,Ppp1r12b,ACTR3,LPAR2,EZR,BAIAP2,CIT,ARPC3,CDC42EP1,GNA13,ACTG2,MYL12B,ACTA1,ACTR2,SEPT8,NGEF,MYLPF,RTKN,ACTB,ARHGAP4,SEPT1,PLD1,MYL1,PKN1,MYL9,RHPN2,LPAR6,ARHGAP9,ACTA2,PLEKHG5,ARPC2,PIP4K2A,ACTG1,ARPC4,ARHGAP8/PRR5-ARHGAP8,MSN	Hepatic Cholestasis	3.37	0.253		PPARA,IL1A,LIF,IL17C,IL1RL1,ABCC2,CNTF,NFKBIE,IL6,IL1RL2,NGFR,SLC10A2,OSM,TNFRSF1B,ADCY8,PRKD1,PRKCA,MAP3K14,ABCB1,CYP7B1,ADCY2,PRKCQ,IL1RAPL2,SLCO1A2,IKBKE,IL1R1,Ins1,LY96,IL18,SLCO3A1,ABCB4,IL1RN,ADCY1,CD14,IL1B,IL1RAPL1,ABCC3,TNF,ADCY7,ESR1,IL11	Neuropathic Pain Signaling In Dorsal Horn Neurons	4	0.25	1.4	PLCB2,KCNN4,CAMK1,CAMK1D,BDNF,GRIA1,PIK3R5,PLCD1,MAPK3,PRKD1,PRKCA,ATM,CAMK2B,GRIN2B,PRKCQ,GRM8,GRM4,PLCL2,KCNH2,GRIN3A,FOS,NTRK2,PLCG2,PIK3CD,PIK3CB
Role of IL-17A in Arthritis	3.51	0.426		MAP2K4,MAP2K6,NFKBIE,PIK3R1,PIK3C2G,PIK3R5,CCL20,MMP13,MAPK13,NFKB1,IL17RA,MAPK11,CXCL6,CXCL3,CCL2,MAPK3,PIK3CB,PIK3CD,RPS6KA1,MAPKAPK2,NOS2,MAP2K1,ATM		Cardiacβ-adrenergic Signaling	3.81	0.346	-0.686	CACNA1S,PDE7A,ADRBK1,PPP1R1A,PPP1R3C,PDE3A,ADCY4,GNB2L1,PPP1R3A,PPP1R14B,GNG7,ATP2A1,MPPE1,GNB4,ADRB1,GNB3,GNG11,PDE7B,PPM1J,PPM1L,MRAS,PDE4D,PPP2R2C,PKIA,ADCY8,PPP1CA,APEX1,PPP1R14C,CACNA1D,PDE4C,ADRBK2,RYR2,GNG2,ADCY6,CACNA1C,PPP1R14A,ATP2A3,SLC8A2,PDE4B,PKIB,ADCY1,AKAP10,PDE8B,SLC8A1,ADCY7,PPP2R1B	Virus Entry via Endocytic Pathways	3.33	0.292		RAC2,HLA-A,PIK3R1,PIK3R5,ITGB8,ITGB7,MRAS,ACTG2,ITGB4,PRKD1,ACTA1,ATM,PRKCA,ITGA4,PRKCQ,ITGA6,ITGAL,FOLR1,ITGB2,ACTA2,FLNC,PLCG2,PIK3CD,PIK3CB,ACTG1,CXADR	Zymosterol Biosynthesis	3.99	0.833		NSDHL,HSD17B7,MSMO1,TM7SF2,CYP51A1
IL-12 Signaling and Production in Macrophages	3.46	0.341		MAP2K4,APOE,APOA2,APOC4,PIK3R1,PIK3R5,MST1,MAPK13,NFKB1,SPI1,MAPK11,JMJD6,IKBKG,LYZ,TGFB1,MAPK3,S100A8,NOS2,STAT1,MAP2K1,PRKD1,PRKCA,ATM,PRKCQ,MYD88,IL10,PIK3C2G,IKBKE,IL12RB2,CEBPB,IRF1,PRKCG,TLR2,STAT4,TLR4,FOS,IL18,CD40,PIK3CB,MAP3K8,PRKCH,PIK3CD,IRF8,MST1R,TNF,PRKCB		T Cell Receptor Signaling	3.79	0.371		MAP2K4,CD247,CAMK4,CD3E,PIK3R1,CD4,PIK3R5,CD8A,CTLA4,CD8B,PTPRC,CD28,LCK,TXK,MAPK3,MRAS,ITK,ATM,VAV2,PTPN7,PRKCQ,IKBKE,CD3D,TEC,BTK,CD3G,FOS,GRAP2,VAV3,RASGRP1,LAT,ZAP70,PIK3CB,VAV1,PIK3CD,LCP2	Ethanol Degradation IV	3.29	0.5		TYRP1,ALDH1B1,ACSS3,ALDH1A1,Aldh1a7,ALDH1A2,ACSS2,ALDH3A1,ACSL1	GABA Receptor Signaling	3.95	0.284		KCNN4,ADCY2,ABAT,ADCY4,GABBR1,KCNH2,GABRB2,UBD,SLC6A11,GABBR2,GABRR2,ADCY1,MRAS,ADCY8,GABRA1,ADCY7,GABRA2,SLC6A12,GABRA3
Signaling by Rho Family GTPases	3.46	0.308	4.41	MAP2K4,MYL6,PIK3R1,ARPC5,GNB2L1,GNG13,MAP3K10,PAK1,STMN1,GNA15,MAPK3,EZR,BAIAP2,CYBB,MRAS,MYL4,CDC42EP1,GFAP,GNA13,ACTG2,CDH16,ACTA1,ATM,ITGA4,ACTR2,MAP3K9,ITGA5,GNAZ,PKN1,PLD1,GNG10,MYL9,CDH1,ARPC2,NCF2,GNAO1,PIK3CD,ACTG1,PIP4K2A,PTK2B,ARPC1B,SEPT3,PIK3R5,MYLK,IQGAP1,NFKB1,RHOH,GNG7,ARHGEF19,ACTR3,RHOD,ARPC3,ARHGEF2,ACTC1,MAP2K1,MYL12B,RHOC,MYLPF,ACTB,CDH6,GNAI1,PIK3C2G,SEPT1,MYL1,CDH19,FOS,RHOV…		iCOS-iCOSL Signaling in T Helper Cells	3.76	0.361	3.272	CD247,CAMK4,CD3E,PIK3R1,CD4,NFKBIE,PIK3R5,TRAT1,PLEKHA4,PTPRC,CD28,LOC100909593/RT1-DMa,LCK,CAMK2D,LOC100909630/RT1-DMb,HLA-DRA,ITK,IL2RB,ATM,CAMK2B,IL2RG,PRKCQ,IKBKE,CD3D,INPP5D,CD3G,CD80,CD40,GRAP2,H2-Eb2,LAT,ICOS,ZAP70,FCER1G,HLA-DOB,PIK3CB,VAV1,PIK3CD,LCP2	TR/RXR Activation	3.28	0.294		CAMK4,SLC2A1,PIK3R1,PIK3R5,APOA5,BCL3,MDM2,PFKP,PCK1,ME1,DIO2,THRSP,ATP2A1,F10,KLF9,HP,UCP3,SLC16A3,ADRB1,FASN,PIK3CD,PIK3CB,THRB,RCAN2,ATM	Hepatic Cholestasis	3.91	0.216		IL1A,LIF,ADCY4,CNTF,NFKBIE,IL1RL2,NGFR,OSM,ADCY8,TNFRSF1B,PRKD1,PRKCA,ABCB1,MAP3K14,CYP7B1,ADCY2,PRKCQ,IKBKE,IL1R1,IL36B,TLR4,IL18,LY96,SLCO3A1,ABCB4,IL1RN,SREBF1,IL12B,ADCY1,CD14,IL1B,IL1RAPL1,ABCC3,TNF,ADCY7
Graft-versus-Host Disease Signaling	3.44	0.438		IL1A,GZMB,HLA-A,IL6,FAS,IL36B,IL33,HLA-G,LOC100909593/RT1-DMa,IL18,PRF1,CD80,LOC100909630/RT1-DMb,IL1RN,H2-Eb2,IL36RN,FCER1G,CD86,IL1B,TNF,HLA-E		Role of NFAT in Regulation of the Immune Response	3.76	0.327	3.618	CD247,PLCB2,CD3E,CD4,PIK3R1,GNB2L1,FCER1A,FCGR1A,CD28,GNB4,LCK,GNB3,GNA15,MAPK3,MRAS,PLCB1,GNA13,ITK,ATM,PRKCQ,GNG2,GNAZ,CD3G,PLCG2,SYK,GNAO1,LAT,ZAP70,CD86,PIK3CD,LCP2,BLNK,CAMK4,NFKBIE,PIK3R5,FCGR2B,GNG7,LOC100909593/RT1-DMa,GNG11,LOC100909630/RT1-DMb,HLA-DRA,FCGR3A/FCGR3B,FCGR2A,GNAI1,IKBKE,CD3D,BTK,FOS,CD80,H2-Eb2,FCER1G,MS4A2,LYN,HLA-DOB,PIK3CB,RCAN2	Chondroitin Sulfate Degradation (Metazoa)	3.21	0.533		HYAL3,GM2A,HYAL1,CD44,HEXB,HEXA,GALNS,ARSB	Antigen Presentation Pathway	3.9	0.351		HLA-G,PSMB9,HLA-DOA,HLA-A,HLA-DRA,HLA-DQA1,HLA-DOB,CD74,PSMB8,TAPBP,TAP2,TAP1,HLA-E
VDR/RXR Activation	3.44	0.385	1.414	SERPINB1,CYP24A1,CCNC,IL1RL1,TRPV5,CXCL10,CASR,RUNX2,TRPV6,MXD1,CYP27B1,SEMA3B,PRKD1,PRKCA,WT1,IGFBP6,PRKCQ,IGFBP5,CEBPB,HR,PRKCG,RXRG,CAMP,FOXO1,CDKN1A,IGFBP3,CD14,PRKCH,CDKN1B,PRKCB		NF-kB Activation by Viruses	3.75	0.397	2.043	PIK3R1,CD4,NFKBIE,PIK3R5,LCK,MAPK3,MRAS,PRKD1,CR2,ITGA4,PRKCA,ATM,MAP3K14,PRKCQ,ITGA6,IKBKE,ITGAL,TNFRSF14,ITGB2,TRAF2,RIPK1,PRKCD,PIK3CB,ITGA1,PIK3CD,PRKCH,CXCR5,EIF2AK2,PRKCB	Role of JAK1 and JAK3 in γc Cytokine Signaling	3.19	0.317		BLNK,SOCS3,IL4R,IL2RG,PTK2B,FES,IL21R,PIK3R1,PIK3R5,JAK2,IL7R,SYK,MAPK3,MRAS,PIK3CB,PIK3CD,JAK3,Irs3,ATM,IL2RB	NF-kB Activation by Viruses	3.89	0.274	2.236	MAP3K14,PRKCQ,NFKBIE,CD4,MAP3K1,PIK3R5,IKBKE,ITGAL,TNFRSF14,ITGB2,LCK,MAPK3,MRAS,PIK3CB,PIK3CD,EIF2AK2,PRKD1,ATM,PRKCA,ITGA4
Type II Diabetes Mellitus Signaling	3.44	0.35		MAP2K4,SOCS3,PKLR,PIK3R1,NFKBIE,PKM,PIK3R5,ADIPOQ,NFKB1,SLC27A4,TRADD,IKBKG,SLC27A5,ACSBG1,SMPD4,MAPK3,NGFR,ACSL5,ABCC8,PRKAA1,ACSL4,TNFRSF1B,PRKD1,ATM,PRKCA,MAP3K14,PRKCQ,PIK3C2G,IKBKE,CEBPB,SLC2A4,PRKCG,SLC27A6,PIK3CB,SLC27A1,PRKCH,PIK3CD,TNF,SOCS5,ACSL1,PRKCB		Protein Kinase A Signaling	3.73	0.285		SHH,MYH4,TGFBR1,MYL6,ADCY4,PPP1R14B,NTN1,PTPRC,GNB4,GYS1,PTPRO,PLCB1,DUSP11,GNA13,CDC16,PLCL1,APEX1,PRKD1,PRKCQ,ADD2,PPP1R1B,PTPN18,PLCL2,MYL9,PLCG2,TCF4,PTK2B,PDE7A,PTPN2,DUSP6,PPP1R3C,MYLK3,DUSP22,DUSP2,GNG7,MPPE1,PLCD1,NGFR,PDE4D,Ptprt,MYL12B,CAMK2B,PTPN7,MYLPF,ADCY6,Cdkn3,MYL1,Hist1h1e,FLNC,ADCY1,DUSP18,TNNI1,PTPN22,TCF7L2,PRKCB,Ptpn14,PLCB2,PDE3A,GNB2L1,LIPE,DUSP15,PPP1R3A,PLCD3,CAMK2D,GNB3,…	Nicotine Degradation III	3.18	0.34		CYP1A1,UGT2B17,UGT1A3,CSGALNACT1,UGT1A1,Ugt1a9,UGT1A5,ADH7,Aox4,CYP2E1,CYP4B1,Ugt1a7c,AOX1,CYP2B6,CYP51A1,CYP2S1,Aox3	B Cell Receptor Signaling	3.84	0.21		RAP2B,BLNK,RAC2,PTK2B,NFKBIE,PIK3R5,MAPK13,FCGR2B,MAPK11,PTPRC,MAPK3,MRAS,RASSF5,CAMK2B,ATM,VAV2,MAP3K9,MAP3K14,PTPN6,PRKCQ,MAP3K6,FCGR2A,MAP3K1,IKBKE,INPP5D,SYNJ2,BTK,DAPP1,VAV3,SYK,PLCG2,LYN,PIK3CB,VAV1,PIK3AP1,PIK3CD,BCL2A1
RhoGDI Signaling	3.42	0.324	-2.771	MYL6,ARHGDIG,ARPC5,GNB2L1,GNG13,PAK1,GNA15,EZR,MRAS,MYL4,ACTG2,GNA13,CDH16,ACTA1,ITGA4,ACTR2,ITGA5,GNAZ,ARHGDIB,GNG10,MYL9,CDH1,ARPC2,GNAO1,ESR1,ACTG1,ESR2,PIP4K2A,ARPC1B,RHOH,GNG7,ARHGEF19,ACTR3,RHOD,ARPC3,ARHGEF2,ACTC1,MYL12B,PRKCA,RHOC,MYLPF,ACTB,ARHGAP4,GNAI1,CDH6,MYL1,CDH19,DGKZ,RHOV,ARHGAP9,CDH17,CD44,ARHGDIA,ARPC4,MSN,ARHGAP8/PRR5-ARHGAP8		Bladder Cancer Signaling	3.73	0.379		CDKN2A,MMP7,MMP3,SUV39H1,MMP15,CDK4,CCND1,MMP24,FGFR3,FGF4,FGF10,THBS1,MAPK3,MMP8,FGF12,FGF23,MRAS,MMP11,MMP12,FGF7,MMP17,MMP19,TFDP1,MMP28,FGF14,MDM2,FGF1,MMP27,CDH1,CDKN1A,E2F1,MMP9,FGF5	HIF1伪 Signaling	3.07	0.275		NOS1,MMP7,MMP3,PIK3R1,PIK3R5,MMP13,MAPK13,MAPK11,MAPK3,MMP8,SLC2A2,MRAS,EGLN3,MMP11,MMP12,NOS2,MMP17,MMP19,ATM,MMP28,SLC2A1,MDM2,MMP2,SLC2A4,MMP27,PIK3CB,PIK3CD,MMP9	HMGB1 Signaling	3.84	0.233	4.041	IL1A,LIF,ICAM1,CNTF,PIK3R5,MAPK13,MAPK11,RHOH,CCL2,RHOD,MAPK3,NGFR,MRAS,OSM,TNFRSF1B,ATM,SELE,IFNGR2,IL1R1,TLR4,FOS,RHOV,IL18,IL12B,IL1B,PIK3CB,PIK3CD,TNF
Mismatch Repair in Eukaryotes	3.4	0.625		PCNA,MSH2,RFC4,RFC2,FEN1,RPA1,RFC5,POLD1,EXO1,RFC3		Induction of Apoptosis by HIV1	3.7	0.417	3	MAP2K4,NFKBIE,SLC25A5,TRADD,NGFR,BID,TNFRSF1B,CASP8,BIRC3,FASLG,TNFRSF11B,MAP3K14,CASP3,CXCR4,CYCS,APAF1,SLC25A3,IKBKE,BAX,FADD,TRAF2,RIPK1,SLC25A10,TNF,BIRC2	Growth Hormone Signaling	3.06	0.304	-0.229	SOCS3,PTPN6,PRKCQ,PIK3R1,SOCS2,PIK3R5,JAK2,SLC2A4,FOS,IGF2,GHR,PLCG2,MAPK3,PIK3CB,PIK3CD,RPS6KA1,SOCS5,A2M,PRKD1,ATM,PRKCA	Tumoricidal Function of Hepatic Natural Killer Cells	3.82	0.417	1.633	ENDOG,PRF1,SERPINB9,ICAM1,GZMB,BID,LYVE1,CASP8,ITGAL,CASP7
Apoptosis Signaling	3.38	0.371	2.475	MAP2K4,NFKBIE,NFKB1,FAS,CASP6,IKBKG,MAPK3,MRAS,BID,HTRA2,TNFRSF1B,CASP8,MAP2K1,BIRC3,AIFM1,PRKCA,MAP3K14,PRKCQ,CASP3,CYCS,APAF1,LMNA,IKBKE,BAX,CDK1,PARP1,PLCG2,RPS6KA1,BCL2A1,TNF,BCL2L11,CASP7,CAPN3		Breast Cancer Regulation by Stathmin1	3.7	0.319		PLCB2,CAMK1,CAMK1D,ADCY4,PIK3R1,GNB2L1,PPP1R3A,PPP1R14B,GNB4,PAK1,CAMK2D,GNB3,MAPK3,PPM1J,PPM1L,MRAS,PLCB1,GNA13,PPP1CA,PRKD1,ATM,PPP1R14C,CCNE2,PRKCQ,GNG2,PPP1R14A,PRKCD,E2F1,PIK3CD,PRKCH,ARHGEF9,CDK2,OPN1SW,CAMK4,PPP1R3C,PIK3R5,E2F3,GNG7,TUBB2B,GNG11,TUBA8,PPP2R2C,TUBB4A,ADCY8,PRKCA,CAMK2B,TUBG1,ADCY6,TUBA4A,GNAI1,CDK1,CCNE1,TUBA1A,TUBB6,ADCY1,CDKN1A,PIK3CB,CDKN1B,ADCY7,PPP2R1B,PRKCB	NF-kB Signaling	3.04	0.243	3.395	IL1A,BMP4,TGFBR1,PIK3R1,NFKBIE,TLR8,PIK3R5,NGF,FGFR3,TLR10,LCK,NGFR,TLR1,MRAS,CASP8,TNFRSF1B,ATM,MAP3K14,TNFSF11,PRKCQ,MAP3K1,IL1R1,TLR9,IGF2R,DDR1,Ins1,TLR2,FADD,IL18,NTRK2,GHR,CD40,IL1RN,PLCG2,TLR6,ZAP70,TGFA,FCER1G,IL1B,PIK3CB,PIK3CD,TNF	Cardiac β-adrenergic Signaling	3.78	0.226	0	CACNA1S,PDE7A,PPP1R1A,ADCY4,PPP1R14B,GNG7,MPPE1,GNG11,CACNA1E,PDE6A,ADRB1,PDE7B,MRAS,PPP2R2C,PKIA,ADCY8,ADCY2,PDE4C,ADRBK2,RYR2,PPP1R14A,CACNA1C,SLC8A2,PDE4B,PDE1C,PKIB,ADCY1,PDE8B,SLC8A1,ADCY7
Citrulline-Nitric Oxide Cycle	3.37	1		NOS1,ASS1,NOS3,NOS2,ASL		Signaling by Rho Family GTPases	3.68	0.308	3.457	MAP2K4,MYL6,PIK3R1,ARPC5,GNB2L1,GNB4,MAP3K10,PAK1,GNB3,GNA15,MAPK3,EZR,BAIAP2,CYBB,MRAS,CDC42EP1,GFAP,ACTG2,GNA13,ACTA1,ATM,ITGA4,MAP3K9,ACTR2,SEPT8,GNG2,GNAZ,PKN1,PLD1,MYL9,CDH1,ACTA2,CDH20,ARPC2,NCF2,GNAO1,PIK3CD,ACTG1,ARHGEF9,PIP4K2A,FNBP1,PTK2B,ARPC1B,SEPT3,PIK3R5,MYLK,IQGAP1,RHOH,GNG7,CDH11,ACTR3,GNG11,RHOD,CIT,ARPC3,MYL12B,RHOC,MYLPF,ACTB,CDH6,GNAI1,VIM,SEPT1,MYL1,CDH19,FOS,RHOV,WAS,CDH17,P…	Protein Kinase A Signaling	3.02	0.21		SHH,MYH4,Ptpn14,PLCB2,TGFBR1,LIPE,DUSP15,PPP1R3A,PTPN5,PPP1R14B,PTPRC,GNB3,CAMK2D,PTPRO,MAPK3,PLCB1,PRKD1,PTPN6,PRKCQ,PPP1R1B,PDE10A,PTPN18,PPP1R14A,ANAPC7,PLCL2,PDE4B,PTPDC1,GYS2,PDE1C,MYL9,PDE8A,PLCG2,DUSP4,EBI3,OPN1SW,AKAP12,TCF4,CAMK4,PTK2B,PDE7A,PTPN2,TNNI2,NFKBIE,DUSP6,MYLK,DUSP2,GNG7,MPPE1,PLCD1,CDC25B,GNG11,NGFR,DUSP10,PTPN1,PTPRZ1,PDE4D,ADCY8,Ptprt,PTPRN,PLCD4,PRKCA,CAMK2B,ADCY2,CDC25C,P…	Sphingosine-1-phosphate Signaling	3.77	0.239	2.4	PLCB2,PTK2B,ADCY4,ACER2,PIK3R5,RHOH,PLCD1,NAAA,RHOD,MAPK3,CASP1,ADCY8,CASP8,SMPD3,ATM,ADCY2,S1PR5,PLCL2,S1PR4,RHOV,PLCG2,ADCY1,PIK3CD,PIK3CB,ADCY7,CASP7
CD40 Signaling	3.36	0.4	2.353	MAP2K6,MAP2K4,ICAM1,NFKBIE,PIK3R1,PIK3R5,MAPK13,NFKB1,MAPK11,TANK,IKBKG,MAPK3,MAPKAPK2,MAP2K1,FCER2,ATM,MAP3K14,ATF1,PIK3C2G,IKBKE,STAT3,FOS,CD40,PIK3CB,PIK3CD,JAK3		iNOS Signaling	3.68	0.455	4.123	CAMK4,MYD88,NFKBIE,TYK2,IFNGR2,IKBKE,JAK2,HMGA1,MAPK13,MAPK11,IRF1,TLR4,FOS,LY96,CD14,LBP,STAT1,JAK3,IRAK4,IRAK2	Leptin Signaling in Obesity	3.02	0.297		NPY,SOCS3,PLCB2,ADCY2,LEP,LEPR,PIK3R1,PIK3R5,JAK2,PLCL2,PLCD1,FOXO1,PLCG2,MAPK3,ADCY1,PLCB1,PIK3CB,PIK3CD,ADCY8,ADCY7,PLCD4,ATM	CCR5 Signaling in Macrophages	3.76	0.275		CD247,PRKCQ,PTK2B,CD3E,CD4,CCL5,MAPK13,MAPK11,CD3D,GNG7,FOS,CD3G,CCL4,GNG11,PLCG2,MRAS,FCER1G,PRKD1,PRKCA
RhoA Signaling	3.32	0.344	2.795	PFN1,ARPC1B,MYL6,PTK2B,SEPT3,ARPC5,MYLK2,MYLK3,MYLK,Ppp1r12b,ACTR3,LPAR2,EZR,BAIAP2,ARPC3,MYL4,CDC42EP1,GNA13,ACTG2,ACTC1,MYL12B,ACTA1,ACTR2,MYLPF,EPHA1,RTKN,ACTB,ARHGAP4,SEPT1,PLD1,MYL1,PKN1,MYL9,LPAR6,LPAR1,ARHGAP9,ARPC2,PIP4K2A,ACTG1,ARPC4,MSN,ARHGAP8/PRR5-ARHGAP8		Fc Epsilon RI Signaling	3.66	0.358	1.151	MAP2K4,RAC2,PIK3R1,PIK3R5,FCER1A,MAPK13,MAPK11,OCRL,MAPK3,PLA2G5,MRAS,PRKD1,PRKCA,ATM,VAV2,PRKCQ,PLA2G2A,INPP5D,BTK,SYNJ2,PLA2G6,PLA2G4A,GRAP2,VAV3,SYK,PRKCD,PLCG2,LAT,PLA2G4B,MS4A2,FCER1G,LYN,VAV1,PIK3CB,PRKCH,PIK3CD,TNF,LCP2,PRKCB	Toll-like Receptor Signaling	3.02	0.297	3.606	PPARA,MAP3K14,IL1A,TICAM2,MAP3K1,TLR8,MAPK13,TLR9,MAPK11,UBD,TLR2,FOS,LY96,TLR10,IL18,IL1RN,TLR1,TLR6,CD14,IL1B,TNF,TRAF1	Growth Hormone Signaling	3.76	0.275	0.243	SOCS1,SOCS3,PTPN6,PRKCQ,PIK3R5,JAK2,SLC2A4,FOS,IGF2,MAPK3,PLCG2,PIK3CB,PIK3CD,RPS6KA1,STAT1,SOCS5,PRKD1,ATM,PRKCA
Glucocorticoid Receptor Signaling	3.27	0.299		CD247,MAP2K4,POLR2D,HSPA14,PIK3R1,GTF2E2,IL6,MAPK13,TAF10,CD163,FCGR1A,IL1R2,CXCL3,IKBKG,TGFB1,BAG1,SUMO1,MAPK3,MRAS,PRKAA1,SERPINE1,ATM,MAP3K14,TAF9,SELE,HSPA9,TBP,POLR2H,PCK1,STAT3,HSPA8,CD3G,IL1RN,HSP90AA1,GTF2H1,PIK3CD,NR3C2,ESR1,TNF,UBE2I,ICAM1,POU2F2,GTF2F2,NFKBIE,PIK3R5,JAK2,NFKB1,MAPK11,GTF2A2,AR,POLR2C,CCL2,ANXA1,FOXO3,STAT1,FKBP5,NOS2,MAP2K1,AGT,GTF2H3,TAF12,SRA1,IL10,TAF5L,PIK3C2G,IKBK…		VDR/RXR Activation	3.57	0.385	1.091	SERPINB1,IL12A,CCNC,IL1RL1,CCL5,CXCL10,GTF2B,GADD45A,RUNX2,TRPV6,CEBPA,SEMA3B,CYP27B1,PRKD1,PRKCA,WT1,IGFBP6,TNFSF11,SPP1,PRKCQ,HR,COL13A1,FOXO1,PRKCD,CDKN1A,IGFBP3,CD14,PRKCH,CDKN1B,PRKCB	Reelin Signaling in Neurons	2.99	0.291		APOE,CNR1,PIK3R1,PIK3R5,ITGA6,ITGAL,MAPK8IP1,CDK5R1,BLK,ITGB2,LCK,CNR2,HCK,LYN,MAP4K1,PIK3CB,PIK3CD,DCX,ARHGEF9,FGR,ATM,ITGA4,PAFAH1B3	Mevalonate Pathway I	3.66	0.538		MVD,PMVK,ACAT2,IDI1,HMGCS2,HMGCR,HMGCS1
Breast Cancer Regulation by Stathmin1	3.24	0.314		PLCB2,CAMK1D,ADCY4,PIK3R1,GNB2L1,GNG13,PPP1R3A,PPP1R14B,PAK1,STMN1,MAPK3,PPM1L,MRAS,GNA13,PPP1CA,PRKD1,ATM,E2F4,TUBB3,CCNE2,PRKCQ,GNG10,E2F1,ITPR3,PIK3CD,PRKCH,CDK2,OPN1SW,Calm1 (includes others),PIK3R5,E2F3,GNG7,TUBB2B,ARHGEF19,TUBA8,PPP2R2C,TUBB4A,ARHGEF2,MAP2K1,PRKCA,CAMK2B,TUBB4B,TUBG1,GNAI1,TUBA4A,PRKAR2A,ADCY6,PIK3C2G,CDK1,PRKCG,CCNE1,TUBA1A,TUBB6,ADCY1,CDKN1A,PIK3CB,CDKN1B,ADCY7,PPP2R1B,PR…		Graft-versus-Host Disease Signaling	3.55	0.438		IL1A,GZMB,HLA-A,IL6,IL36B,HLA-G,CD28,LOC100909593/RT1-DMa,PRF1,IL18,LOC100909630/RT1-DMb,CD80,IL1RN,H2-Eb2,HLA-DRA,FCER1G,HLA-DOB,CD86,IL1B,TNF,FASLG	Oxidative Ethanol Degradation III	2.97	0.5		ALDH1B1,ACSS3,ALDH1A1,Aldh1a7,ALDH1A2,ACSS2,ALDH3A1,ACSL1	Role of JAK family kinases in IL-6-type Cytokine Signaling	3.65	0.4		SOCS1,SOCS3,MAPK3,TYK2,OSM,OSMR,MAPK13,JAK2,STAT1,MAPK11
Bladder Cancer Signaling	3.22	0.368		MMP3,PA2G4,MMP16,MMP15,CDK4,MMP13,CCND1,MMP24,FGF13,MYC,FGF4,FGF10,THBS1,MAPK3,MMP8,FGF23,MRAS,MMP12,MAP2K1,MMP19,FGF16,MMP28,TFDP1,FGF14,MDM2,FGF1,MMP27,CDH1,MMP23B,CDKN1A,E2F1,MMP9		Macropinocytosis Signaling	3.53	0.397	1.886	MRC1,PIK3R1,USP6NL,PIK3R5,ITGB8,NGF,ITGB7,PAK1,ARF6,HGF,MRAS,ITGB4,PRKD1,ATM,PRKCA,PRKCQ,CSF1R,MET,ITGB2,PLCG2,PRKCD,CD14,PIK3CB,PIK3CD,PRKCH,PDGFD,PRKCB	Stearate Biosynthesis I (Animals)	2.96	0.371		SLC27A4,ELOVL6,ACSBG1,DHCR24,CYP2E1,PPT1,FASN,ACSL5,ELOVL2,ACSL4,SLC27A3,ACSL1,THEM4	Type II Diabetes Mellitus Signaling	3.64	0.231		SOCS3,SOCS1,NFKBIE,PIK3R5,ADIPOQ,SLC27A4,KCNJ11,ACSBG1,MAPK3,NGFR,ACSL5,PRKAA2,TNFRSF1B,SMPD3,PRKD1,PRKCA,ATM,MAP3K14,PRKCQ,MAP3K1,IKBKE,SLC2A4,PIK3CD,PIK3CB,SLC27A3,TNF,SOCS5
Pyrimidine Deoxyribonucleotides De Novo Biosynthesis I	3.22	0.545		TYMS,DUT,NME4,NME1,CMPK2,RRM2,NME2,AK4,CMPK1,DTYMK,RRM1,NME6		CXCR4 Signaling	3.48	0.329	2.16	MAP2K4,PLCB2,MYL6,PIK3R1,ADCY4,CD4,GNB2L1,PIK3R5,RHOH,GNG7,ELMO3,GNB4,PAK1,GNG11,GNB3,GNA15,RHOD,MAPK3,MRAS,PLCB1,GNA13,ADCY8,MYL12B,PRKD1,PRKCA,ATM,PRKCQ,RHOC,CXCR4,MYLPF,GNG2,ADCY6,GNAI1,GNAZ,MYL1,MYL9,FOS,RHOV,PRKCD,ADCY1,GNAO1,LYN,PIK3CB,PIK3CD,PRKCH,ELMO2,ADCY7,OPN1SW,FNBP1,PRKCB	Phospholipase C Signaling	2.93	0.226	1.622	CD247,PLCB2,MPRIP,CD3E,HDAC10,LCK,GNB3,HDAC11,MAPK3,PLA2G5,MRAS,PLCB1,PRKD1,ITGA4,ITK,PRKCQ,PLD3,PPP1R14A,RAPGEF3,PLD1,MYL9,CD3G,RND3,PLCG2,SYK,LAT,ZAP70,ARHGEF9,FNBP1,LCP2,BLNK,CAMK4,FCGR2B,RHOH,GNG7,HMOX1,GNG11,RHOD,ADCY8,PRKCA,HDAC9,ADCY2,FCGR2A,MYLPF,CD3D,MYL1,PLA2G2A,BTK,PLD4,RHOV,ADCY1,FCER1G,LYN,ADCY7	p38 MAPK Signaling	3.64	0.231	3	IL1A,TGFBR1,TIFA,MAPK13,MAPK11,CDC25B,IL1RL2,DUSP10,PLA2G5,MAP4K1,TNFRSF1B,STAT1,MAPKAPK3,IL1R1,PLA2G2A,IL36B,PLA2G6,PLA2G4A,IL18,PLA2G2D,IL1RN,IL1B,HSPB7,RPS6KA1,IL1RAPL1,TNF,HSPB1
Role of PKR in Interferon Induction and Antiviral Response	3.21	0.45		MAP2K6,CASP3,CYCS,NFKBIE,APAF1,IKBKE,NFKB1,EIF2S1,RNASEL,FCGR1A,IRF1,FADD,IKBKG,BID,EIF2AK2,CASP8,STAT1,TNF		Growth Hormone Signaling	3.41	0.391	1.4	SOCS3,PIK3R1,RPS6KA3,PIK3R5,JAK2,MAPK3,CEBPA,STAT1,PRKD1,PRKCA,ATM,PTPN6,PRKCQ,SLC2A4,FOS,IGF2,GHR,PRKCD,PLCG2,IGFBP3,PIK3CD,PRKCH,PIK3CB,RPS6KA1,A2M,SOCS5,PRKCB	Thrombin Signaling	2.93	0.236	1.808	PLCB2,CAMK4,MPRIP,F2R,PIK3R1,PIK3R5,MYLK,MAPK13,RHOH,MAPK11,GNG7,PLCD1,CAMK2D,GNB3,GNG11,GNA15,RHOD,MAPK3,CAMK1G,MRAS,PLCB1,ADCY8,PLCD4,PRKD1,ATM,PRKCA,CAMK2B,ADCY2,PRKCQ,MYLPF,GNAZ,PLCL2,MYL1,MYL9,RHOV,RND3,PLCG2,GNAO1,ADCY1,PIK3CB,PIK3CD,ARHGEF9,ADCY7,FNBP1,OPN1SW	Serotonin Receptor Signaling	3.63	0.318		MAOB,ADCY2,HTR1B,HTR2B,HTR4,ADCY4,HTR3A,HTR7,ADCY1,HTR3B,SLC6A4,ADCY8,ADCY7,HTR2A
p53 Signaling	3.2	0.357	-0.186	GADD45G,PIK3R1,PLAGL1,CDK4,PIK3R5,HIF1A,CCND1,FAS,CHEK1,CASP6,THBS1,BAI1,BRCA1,HIPK2,TNFRSF10A,CHEK2,ATM,WT1,HDAC9,TP63,PIK3C2G,PERP,APAF1,MDM2,BAX,BIRC5,PCNA,CDKN1A,E2F1,PIK3CB,GNL3,PIK3CD,PIDD1,CDK2,DRAM1		Role of Osteoblasts, Osteoclasts and Chondrocytes in Rheumatoid Arthritis	3.4	0.306		MAP2K4,BMP4,MMP3,PIK3R1,WNT6,ACP5,IL6,IL18R1,IL1RL2,RUNX2,TGFB1,MAPK3,DKK2,IL1RAP,BIRC3,ATM,TNFRSF11B,ADAMTS4,MAP3K14,SFRP4,SPP1,GSN,BMP10,IL18,IL1RN,PIK3CD,TNF,TCF4,ADAM17,IL1A,CAMK4,PTK2B,FRZB,IL1RL1,NFKBIE,BMP3,PIK3R5,TRADD,NGFR,MMP8,SFRP5,TNFRSF1B,ALPL,TNFSF11,WNT9B,IL10,WNT2B,IKBKE,TCF7L1,IL1R1,CSF1R,BMP5,IL36B,COL1A1,FOS,TRAF2,FZD4,FOXO1,APC2,IL1B,PIK3CB,SOST,BMP6,WNT11,TCF7L2,BIRC2,IL11	AMPK Signaling	2.92	0.254	-0.186	ADRA2B,LEP,PFKFB1,PIK3R1,ADIPOQ,PIK3R5,LIPE,CFTR,MAPK13,MAPK11,ADRB1,FASN,PPM1L,PRKAA2,MRAS,PPP2R2C,ADRA1B,ATM,SLC2A1,CKM,PFKP,SLC2A4,Ins1,ADRA1D,PFKM,GYS2,AK5,PFKFB4,ADRA2C,PIK3CB,PIK3CD,HMGCR,PPP2R1B,ADRA1A	3-phosphoinositide Biosynthesis	3.6	0.213		SOCS3,PPP1R1A,EPHX2,PPFIA3,PIK3R5,NT5C,ACP5,PPP1R14B,DUSP2,PTPRC,CDC25B,PTPRO,PDCD1,DUSP10,PTPN1,PTPRN,ALPL,ATM,PTPN6,PPP1R1B,PPP1R14A,NUDT15,PPP1R16B,PDXP,PPM1H,DUSP23,CILP,PIK3CB,PIK3CD,PIP4K2A,PTPN22,SIRPA,DUSP16
cAMP-mediated signaling	3.19	0.306	-1.116	ADRA2B,ADRBK1,CAMK1D,ADCY4,AKAP3,ADRB3,LTB4R,HTR1B,PDE7B,CNR2,MAPK3,RGS10,HTR7,RGS14,PKIA,APEX1,MC2R,PDE10A,SSTR3,RAPGEF3,GRM4,PDE4B,STAT3,FPR1,CNGB1,DUSP9,NPR3,PKIB,GNAO1,DUSP4,RPS6KA1,PTGER2,GPR17,Calm1 (includes others),RGS18,PDE7A,PTGER3,DUSP6,HTR1D,CHRM3,LAMTOR3,ADRB1,DRD1,CXCR2,ADORA1,MAP2K1,HCAR2,CAMK2B,CNGA2,RGS2,PDE4C,ADCY6,PRKAR2A,GNAI1,GABBR1,XCR1,P2RY13,AVPR2,LPAR1,VIPR1,CCR4,OPRK1,AD…		Phospholipase C Signaling	3.39	0.301	2.219	CD247,PLCB2,MPRIP,MYL6,CD3E,ADCY4,GNB2L1,HDAC10,Ppp1r12b,GNB4,LCK,GNB3,HDAC11,MAPK3,PLA2G5,MRAS,PLCB1,GNA13,RALGDS,PRKD1,ITGA4,ITK,PRKCQ,PLD3,GNG2,RALB,PPP1R14A,RAPGEF3,PLD1,MYL9,PLA2G6,CD3G,PLCG2,PRKCD,SYK,ZAP70,LAT,PLA2G4B,PRKCH,ARHGEF9,FNBP1,LCP2,BLNK,CAMK4,RPS6KA3,FCGR2B,RHOH,GNG7,HMOX1,GNG11,RHOD,ADCY8,MYL12B,PRKCA,HDAC9,FCGR2A,RHOC,MYLPF,ADCY6,CD3D,MYL1,PLA2G2A,BTK,PLD4,PLA2G4A,RHOV,GRAP2,A…	Fc Epsilon RI Signaling	2.92	0.266	1.134	RAC2,PIK3R1,PIK3R5,MAPK13,MAPK11,MAPK3,PLA2G5,MRAS,PRKD1,PRKCA,ATM,VAV2,PRKCQ,INPP5D,PLA2G2A,SYNJ2,BTK,SYK,PLCG2,VAV3,LAT,LYN,MS4A2,FCER1G,PIK3CB,VAV1,PIK3CD,TNF,LCP2	Superpathway of Geranylgeranyldiphosphate Biosynthesis I (via Mevalonate)	3.59	0.471		MVD,PMVK,ACAT2,IDI1,HMGCS2,HMGCR,FNTB,HMGCS1
Role of JAK family kinases in IL-6-type Cytokine Signaling	3.18	0.52		MAP2K4,SOCS3,MAPK3,TYK2,IL6R,OSM,OSMR,IL6,JAK2,MAPK13,STAT3,STAT1,MAPK11		IL-6 Signaling	3.36	0.345	3.124	MAP2K4,SOCS3,IL1A,IL1RL1,PIK3R1,NFKBIE,PIK3R5,MAPK13,JAK2,IL6,MAPK11,IL1RL2,MAPK3,NGFR,MRAS,LBP,TNFRSF1B,IL1RAP,TNFRSF11B,ATM,ABCB1,MAP3K14,TNFAIP6,IKBKE,IL1R1,IL36B,COL1A1,CSNK2A2,FOS,TRAF2,IL18,IL1RN,CD14,IL1B,HSPB7,PIK3CB,PIK3CD,TNF,A2M,HSPB1	Synaptic Long Term Potentiation	2.92	0.261		GRIN2A,PLCB2,CAMK4,GRIA1,PPP1R3A,PPP1R14B,PLCD1,CAMK2D,GNA15,MAPK3,MRAS,PLCB1,ADCY8,PLCD4,PRKD1,PRKCA,CAMK2B,GRIN2B,PRKCQ,GRM8,GRM1,CACNA1C,PPP1R14A,RAPGEF3,GRM4,PLCL2,GRIN3A,GRM7,PLCG2,ADCY1,RPS6KA1	Virus Entry via Endocytic Pathways	3.52	0.247		RAC2,PRKCQ,HLA-A,PIK3R5,ITGB8,ITGAL,ITGB7,FOLR1,ITGB2,ACTA2,FLNC,PLCG2,MRAS,PIK3CB,PIK3CD,ACTG2,CXADR,ACTG1,PRKD1,ATM,PRKCA,ITGA4
Regulation of Actin-based Motility by Rho	3.18	0.363	4.243	RAC2,PFN1,ARPC1B,MYL6,ARPC5,MYLK,RHOH,Ppp1r12b,PAK1,ACTR3,RHOD,BAIAP2,MYL4,ARPC3,ACTG2,ACTC1,MYL12B,ACTA1,ITGA4,ACTR2,RHOC,ACTB,MYLPF,ITGA5,GSN,MYL1,MYL9,RHOV,WAS,ARPC2,ARHGDIA,PIP4K2A,ARPC4		STAT3 Pathway	3.35	0.384		MAP2K4,SOCS3,TGFBR1,PTPN2,TGFBR3,JAK2,MAPK13,MAPK11,FGFR3,MAP3K10,PIM1,NGFR,FGFR4,MAPK3,CISH,NTRK1,MRAS,CDC25A,MAP3K9,PTPN6,TYK2,IGF2R,DDR1,NTRK2,GHR,NTRK3,CDKN1A,SOCS5	Mitotic Roles of Polo-Like Kinase	2.91	0.303		KIF23,CDC25C,ESPL1,CDC20,PLK3,WEE1,PRC1,CCNB2,ANAPC7,CDK1,CCNB1,CDC25B,PLK4,PLK2,PPM1L,FBXO5,PPP2R2C,PPP2R1B,KIF11,CHEK2	Apoptosis Signaling	3.52	0.247	1.528	ENDOG,GAS2,MAP3K14,CAPN6,PRKCQ,NFKBIE,LMNA,IKBKE,MAPK3,PLCG2,MRAS,BID,RPS6KA1,CASP8,TNFRSF1B,BCL2A1,TNF,BIRC3,CASP7,BCL2L11,PRKCA,BIRC2
Interferon Signaling	3.17	0.471	3.207	IFIT3,OAS1,PTPN2,MX1,TYK2,IFNGR2,IRF9,IFI35,PSMB8,BAX,JAK2,TAP1,IRF1,STAT2,STAT1,IFNAR1		Eicosanoid Signaling	3.31	0.397	-0.302	PTGIS,PLA2G16,ALOX15,LTA4H,DPEP1,PTGER3,PTGS1,PLA2R1,ALOX12,PTGDS,GGT1,PLA2G7,PLA2G2A,PLA2G6,PLA2G4A,ALOX15B,LCAT,PLA2G4B,PLA2G5,CYSLTR1,PTGER2,HPGDS,TBXAS1,CYSLTR2,DPEP2	Oleate Biosynthesis II (Animals)	2.89	0.538		SCD,FADS6,Scd2,FADS2,CYB5A,Ptprt,ALDH6A1	3-phosphoinositide Degradation	3.5	0.215		SOCS3,PPP1R1A,EPHX2,PPFIA3,NT5C,ACP5,PPP1R14B,DUSP2,PTPRC,CDC25B,PDCD1,PTPRO,DUSP10,PTPN1,PTPRN,ALPL,PTPN6,PPP1R1B,PPP1R14A,INPP5D,NUDT15,SYNJ2,INPP5J,PDXP,PPP1R16B,PPM1H,DUSP23,CILP,PTPN22,SIRPA,DUSP16
HIF1α Signaling	3.16	0.353		NOS1,MMP3,PIK3R1,MMP16,MMP15,PIK3R5,MMP13,MAPK13,HIF1A,NOS3,NAA10,TCEB1,MAPK11,MMP24,SLC2A3,LDHB,MAPK3,MMP8,MRAS,NOS2,MMP12,APEX1,ATM,MMP19,MMP28,COPS5,PIK3C2G,MDM2,SLC2A4,MMP27,MMP23B,HSP90AA1,PIK3CB,PIK3CD,Ldha/RGD1562690,MMP9		Vitamin-C Transport	3.28	0.643		SLC23A2,SLC23A1,SLC2A1,GLRX,SLC2A4,TXNRD2,SLC2A3,TXNRD1,TXNRD3	Mevalonate Pathway I	2.89	0.538		MVD,PMVK,ACAT2,IDI1,HMGCS2,HMGCR,HMGCS1	IL-8 Signaling	3.48	0.202	2.795	RAC2,PLCB2,ICAM1,PTK2B,PIK3R5,CXCR1,RHOH,GNG7,PGF,HMOX1,GNG11,RHOD,MAPK3,CYBB,MRAS,PRKD1,PRKCA,ATM,PLD3,PRKCQ,ANGPT1,HBEGF,MMP2,IKBKE,PLD1,CSTB,PLD4,MYL9,ITGB2,FOS,CDH1,RHOV,ITGAM,NCF2,PIK3CB,PIK3CD,MMP9
Salvage Pathways of Pyrimidine Ribonucleotides	3.14	0.358		MAP2K6,MAP2K4,NME1,NME2,CDK4,TTK,NME6,AICDA,PAK1,PIM1,MAPK3,PRKAA1,CMPK1,HIPK1,MAP2K1,PYCRL,APOBEC3B,MAP3K9,NME4,PRKCQ,APOBEC1,CMPK2,UPP1,APOBEC2,PLK1,CDK1,PKN1,GRK6,MAP3K8,AK4,PRKCH,UCK2,EIF2AK2,CDK2		Glioma Signaling	3.28	0.358	1.3	CDKN2A,CAMK4,CAMK1,CAMK1D,PIK3R1,SUV39H1,PIK3R5,CDK4,CDKN2C,E2F3,RBL1,CCND1,CDKN2B,CAMK2D,MAPK3,MRAS,PRKD1,PRKCA,CAMK2B,ATM,PRKCQ,TFDP1,MDM2,IGF2R,IGF2,PRKCD,PLCG2,CDKN1A,E2F1,PIK3CB,PRKCH,PIK3CD,PDGFD,PRKCB	iNOS Signaling	2.88	0.341	3.606	CAMK4,NFKBIE,TYK2,IFNGR2,IKBKE,HMGA1,MAPK13,JAK2,MAPK11,IRF1,FOS,LY96,CD14,NOS2,JAK3	Gαi Signaling	3.45	0.225	-1.043	ADCY4,RGS12,GNG7,HTR1B,GNG11,MAPK3,CNR2,RGS10,MRAS,RGS14,ADORA1,ADCY8,ADCY2,APLNR,GRM8,NPY1R,CNR1,GABBR1,GRM4,XCR1,P2RY13,GABBR2,OPRK1,ADCY1,P2RY12,ADRA2C,ADCY7
PI3K Signaling in B Lymphocytes	3.13	0.336		BLNK,PLCB2,Calm1 (includes others),ATF7,ATF5,PIK3R1,NFKBIE,PLEKHA4,FCGR2B,NFKB1,PTPRC,PLCD3,IKBKG,MAPK3,FOXO3,MRAS,PLCL1,MAP2K1,CAMK2B,IL4R,CD19,C3,ATF1,IKBKE,PLCL2,INPP5D,BTK,TLR4,FOS,CD180,CD40,DAPP1,VAV3,SYK,PLCG2,ITPR3,LYN,NFATC2,PIK3CB,VAV1,PIK3AP1,PIK3CD,PRKCB		Salvage Pathways of Pyrimidine Ribonucleotides	3.28	0.358		MAP2K4,NME1,CDK4,NME2,TTK,NME6,PAK1,CDK5,PIM1,MAPK3,PRKAA2,CMPK1,HIPK1,PYCRL,GRK4,APOBEC3B,MAP3K9,NME4,PRKCQ,APOBEC1,CMPK2,UPP1,PLK1,PKN1,CDK1,AK5,PRKCD,GRK6,MAP3K8,AK4,PRKCH,UCK2,EIF2AK2,CDK2	Role of Tissue Factor in Cancer	2.85	0.264		PTK2B,PIK3R1,PIK3R5,MMP13,JAK2,MAPK13,MAPK11,BLK,PAK1,LCK,F2RL1,GNA15,MAPK3,MRAS,HCK,PLCB1,FGR,ATM,PRKCA,CASP3,ITGA6,PLAUR,F10,LYN,IL1B,PIK3CB,PIK3CD,RPS6KA1,FGF5	STAT3 Pathway	3.42	0.26		SOCS1,MAP3K9,SOCS3,PTPN6,TGFBR1,TYK2,MAPK13,JAK2,IGF2R,MAPK11,DDR1,NTRK2,PIM1,NGFR,MAPK3,NTRK1,CISH,MRAS,SOCS5
Glioma Invasiveness Signaling	3.11	0.404	1.877	F2R,RHOC,VTN,PIK3R1,HMMR,PIK3C2G,PIK3R5,PLAUR,RHOH,PLG,RHOV,TIMP4,RHOD,TIMP1,MAPK3,MRAS,CD44,PIK3CB,PIK3CD,PLAU,MMP9,ATM,TIMP2		14-3-3-mediated Signaling	3.27	0.342		MAP2K4,PLCB2,PIK3R1,PIK3R5,TUBB2B,PLCD1,PLCD3,TUBA8,MAPK3,MRAS,PLCB1,GFAP,TUBB4A,PLCL1,PLCD4,PRKD1,PRKCA,ATM,PRKCQ,TUBG1,TUBA4A,VIM,PLCL2,BAX,FOS,TRAF2,TUBA1A,FOXO1,TUBB6,PRKCD,PLCG2,MAPT,PIK3CB,PRKCH,PIK3CD,CDKN1B,RPS6KA1,SNCA,TNF,PRKCB	Thyroid Cancer Signaling	2.85	0.35		NTF3,TCF4,GDNF,BDNF,TCF7L1,NGF,CCND1,CXCL10,CDH1,NTRK2,MAPK3,MRAS,RET,TCF7L2	D-myo-inositol (1,4,5,6)-Tetrakisphosphate Biosynthesis	3.4	0.22		SOCS3,PPP1R1A,EPHX2,PPFIA3,NT5C,ACP5,PPP1R14B,DUSP2,PTPRC,CDC25B,PDCD1,PTPRO,DUSP10,PTPN1,PTPRN,ALPL,PTPN6,PPP1R1B,PPP1R14A,NUDT15,PDXP,PPP1R16B,PPM1H,DUSP23,CILP,PTPN22,SIRPA,DUSP16
Gap Junction Signaling	3.08	0.323		PLCB2,HTR2B,PIK3R1,ADCY4,PLCD3,MAPK3,MRAS,ACTG2,PLCL1,ACTA1,PRKD1,ATM,TUBB3,PRKCQ,GUCY1A3,PLCL2,PLCG2,NPR1,ITPR3,PRKCH,PIK3CD,ACTG1,OPN1SW,PIK3R5,TUBB2B,ADRB1,DRD1,TUBA8,TUBB4A,ACTC1,MAP2K1,HTR2A,PRKCA,TUBB4B,ACTB,TUBG1,TUBA4A,GNAI1,PRKAR2A,ADCY6,PIK3C2G,PRKCG,NOV,TUBA1A,LPAR1,TUBB6,ADCY1,PIK3CB,ADCY7,PRKCB		Pancreatic Adenocarcinoma Signaling	3.27	0.349	2.6	CDKN2A,MAP2K4,TGFBR1,PIK3R1,SUV39H1,PIK3R5,CDK4,JAK2,E2F3,CDKN2B,CCND1,RAD51,HMOX1,TGFB1,CYP2E1,MAPK3,STAT1,RALGDS,ATM,PLD3,TFDP1,TYK2,MDM2,BIRC5,PLD1,PLD4,CCNE1,CDKN1A,E2F1,TGFA,BRCA2,PIK3CB,PIK3CD,CDKN1B,JAK3,MMP9,CDK2	Autoimmune Thyroid Disease Signaling	2.81	0.327		HLA-DOA,HLA-A,GZMB,HLA-G,CD28,LOC100909593/RT1-DMa,PRF1,LOC100909630/RT1-DMb,CD80,CD40,HLA-DRA,FCER1G,TSHR,HLA-DOB,CD86,FASLG	D-myo-inositol (3,4,5,6)-tetrakisphosphate Biosynthesis	3.4	0.22		SOCS3,PPP1R1A,EPHX2,PPFIA3,NT5C,ACP5,PPP1R14B,DUSP2,PTPRC,CDC25B,PDCD1,PTPRO,DUSP10,PTPN1,PTPRN,ALPL,PTPN6,PPP1R1B,PPP1R14A,NUDT15,PDXP,PPP1R16B,PPM1H,DUSP23,CILP,PTPN22,SIRPA,DUSP16
TR/RXR Activation	3.07	0.365		TRH,PIK3R1,PIK3R5,HIF1A,DIO2,ATP2A1,KLF9,SLC16A3,ADRB1,FASN,ATM,UCP2,PIK3C2G,MDM2,THRA,BCL3,PCK1,PFKP,DIO3,THRSP,RXRG,F10,ENO1,HP,PIK3CB,ACACA,PIK3CD,THRB,RCAN2,SYT12,PPARGC1A		Gap Junction Signaling	3.25	0.323		PLCB2,HTR2B,ADCY4,PIK3R1,PLCD3,MAPK3,CAV1,MRAS,PLCB1,ACTG2,PLCL1,PRKD1,ACTA1,ATM,PRKCQ,GUCY1A3,GUCY2D,PLCL2,ACTA2,PLCG2,PRKCD,GUCY1A2,PRKCH,PIK3CD,ACTG1,OPN1SW,GUCY2C,PIK3R5,TUBB2B,PLCD1,ADRB1,DRD1,TUBA8,TUBB4A,ADCY8,PLCD4,PRKCA,HTR2A,ACTB,TUBG1,TUBA4A,GNAI1,ADCY6,NOV,TUBA1A,TUBB6,ADCY1,PIK3CB,ADCY7,PRKCB	Pancreatic Adenocarcinoma Signaling	2.79	0.264	2.4	CDKN2A,TGFBR1,PIK3R1,CDK4,PIK3R5,JAK2,E2F3,CCND1,CDKN2B,RAD51,HMOX1,CYP2E1,MAPK3,ATM,PLD3,TYK2,MDM2,BIRC5,PLD1,PLD4,CCNE1,CDKN1A,TGFA,BRCA2,PIK3CB,PIK3CD,JAK3,MMP9	Reelin Signaling in Neurons	3.39	0.253		MAP3K9,APOE,CNR1,PIK3R5,ITGAL,MAPK8IP1,ITGB2,LCK,CNR2,LYN,HCK,MAP4K1,PIK3CB,PIK3CD,DCX,ARHGEF9,FGR,ATM,ITGA4,PAFAH1B3
Small Cell Lung Cancer Signaling	3.07	0.38		NOS1,PA2G4,NFKBIE,PIK3R1,CDK4,PIK3R5,NFKB1,CCND1,MYC,IKBKG,BID,ATM,CCNE2,TFDP1,CYCS,APAF1,PIK3C2G,IKBKE,SKP2,RXRG,CCNE1,E2F1,CKS1B,PIK3CB,PIK3CD,CDKN1B,CDK2		Nicotine Degradation III	3.25	0.42		CYP3A7,CYP1A1,UGT1A6,UGT2B17,UGT1A3,CSGALNACT1,UGT1A4,UGT1A1,CYP1B1,UGT1A5,ADH7,Aox4,CYP2E1,CYP4B1,Ugt1a7c,AOX1,CYP2B6,UGT1A9 (includes others),CYP51A1,CYP2S1,Aox3	CXCR4 Signaling	2.78	0.243	1.414	PLCB2,PIK3R1,CD4,PIK3R5,RHOH,GNG7,ELMO3,PAK1,GNB3,GNG11,GNA15,RHOD,MAPK3,MRAS,PLCB1,ADCY8,PRKD1,PRKCA,ATM,ADCY2,PRKCQ,CXCR4,MYLPF,GNAZ,MYL1,MYL9,FOS,RHOV,RND3,GNAO1,ADCY1,LYN,PIK3CB,PIK3CD,ADCY7,FNBP1,OPN1SW	Epithelial Adherens Junction Signaling	3.39	0.212		TGFBR1,ARPC1B,MYH8,MYO7A,MYH11,TUBB2B,CTNNA2,ACTR3,HGF,MRAS,TUBB4A,TUBA1C,ACTG2,ACVR1C,FARP2,MYH1,VAV2,MYH14,TUBA4A,WASF1,MYH7,TCF7L1,FGF1,MYL9,MET,CDH1,TUBA1A,ACTA2,WAS,ACTG1,TCF7L2
BER pathway	3.06	0.667		LIG1,PCNA,PNKP,POLE,FEN1,APEX1,OGG1,PARP1		IL-8 Signaling	3.19	0.311	3.81	MAP2K4,RAC2,PLCB2,PIK3R1,GNB2L1,CXCR1,CCND1,GNB4,GNB3,MAPK3,MRAS,CYBB,GNA13,PRKD1,CR2,ATM,PRKCQ,PLD3,GNG2,PLD1,MYL9,ARRB2,CDH1,ITGAM,PRKCD,NCF2,PIK3CD,PRKCH,FNBP1,OPN1SW,ICAM1,PTK2B,PIK3R5,IQGAP1,RHOH,GNG7,HMOX1,GNG11,RHOD,MYL12B,VASP,PRKCA,ANGPT1,RHOC,GNAI1,IKBKE,BAX,CSTB,PLD4,FOS,ITGB2,RHOV,PIK3CB,MMP9,IRAK4,IRAK2,PRKCB	γ-linolenate Biosynthesis II (Animals)	2.76	0.471		ACSBG1,ACSL5,FADS2,ACSL4,SLC27A3,CYB5A,SLC27A4,ACSL1	MIF Regulation of Innate Immunity	3.39	0.317	1.387	FOS,PLA2G4A,PLA2G6,TLR4,LY96,PLA2G2D,MAPK3,NFKBIE,PLA2G5,CD14,CD74,NOS2,PLA2G2A
IL-8 Signaling	3.01	0.311	3.883	MAP2K4,RAC2,PLCB2,PIK3R1,GNB2L1,GNG13,CCND1,IKBKG,MAPK3,MRAS,CYBB,GNA13,PRKD1,ATM,PRKCQ,PLD3,PLD1,GNG10,MYL9,ARRB2,CDH1,ITGAM,NCF2,PIK3CD,PRKCH,OPN1SW,ICAM1,PTK2B,PIK3R5,IQGAP1,NFKB1,RHOH,GNG7,EIF4EBP1,HMOX1,RHOD,CXCR2,MAP2K1,MYL12B,VASP,PRKCA,RHOC,GNAI1,PIK3C2G,IKBKE,BAX,CSTB,PRKCG,PLD4,FOS,ITGB2,RHOV,PIK3CB,MMP9,IRAK4,IRAK2,PRKCB		Cyclins and Cell Cycle Regulation	3.19	0.372	1.633	CDKN2A,SUV39H1,CDK4,CDKN2C,HDAC10,CCNB2,E2F3,CDKN2B,CCND1,CCNA2,TGFB1,HDAC11,PPM1J,PPM1L,PPP2R2C,CDC25A,ATM,HDAC9,CCNE2,TFDP1,CDK1,CCNB1,SKP2,CCNE1,CDKN1A,E2F1,CDKN1B,PPP2R1B,CDK2	Superpathway of Geranylgeranyldiphosphate Biosynthesis I (via Mevalonate)	2.76	0.471		MVD,FDPS,PMVK,ACAT2,IDI1,HMGCS2,HMGCR,HMGCS1	FcγRIIB Signaling in B Lymphocytes	3.39	0.317	1.732	BTK,BLNK,SYK,PLCG2,LYN,MRAS,PIK3R5,PIK3CD,PIK3CB,DOK1,FCGR2B,INPP5D,ATM
Stearate Biosynthesis I (Animals)	3	0.457		BDH2,ACOT7,SLC27A4,ELOVL6,SLC27A5,ACSBG1,FAM213B,DHCR24,CYP2E1,FASN,ACSL5,SLC27A6,ACSL4,ELOVL2,SLC27A1,ACSL1		Superpathway of Geranylgeranyldiphosphate Biosynthesis I (via Mevalonate)	3.16	0.588		MVD,FDPS,PMVK,ACAT2,IDI1,MVK,HMGCS2,HMGCR,FNTB,HMGCS1	Role of IL-17A in Arthritis	2.76	0.315		NFKBIE,PIK3R1,PIK3R5,MMP13,MAPK13,CCL5,IL17RA,MAPK11,CXCL6,CXCL3,CCL2,MAPK3,PIK3CB,PIK3CD,RPS6KA1,NOS2,ATM	Nur77 Signaling in T Lymphocytes	3.36	0.281		CD247,HLA-DOA,CD3E,HLA-DQA1,HLA-DQB1,CD3D,CD28,CD3G,LOC100909593/RT1-DMa,LOC100909630/RT1-DMb,CD80,HLA-DRA,FCER1G,NR4A1,HLA-DOB,CD86
Cytotoxic T Lymphocyte-mediated Apoptosis of Target Cells	2.98	0.469	2.673	CD247,CASP3,GZMB,CYCS,HLA-A,APAF1,FAS,FADD,CASP6,CD3G,PRF1,FCER1G,BID,CASP8,CASP7		Synaptic Long Term Depression	3.16	0.326	-1.342	NOS1,PLCB2,GUCY2C,GRIA1,GRID2,PLA2R1,PLA2G7,PLCD1,PLCD3,LCAT,GNA15,MAPK3,PPM1J,PLA2G5,PPM1L,MRAS,PLCB1,PPP2R2C,GNA13,PLCL1,PLCD4,PRKD1,PRKCA,PLA2G16,PRKCQ,GUCY1A3,GRM8,GUCY2D,RYR2,GNAI1,GRIA2,GRM4,GNAZ,PLCL2,PLA2G2A,PLA2G4A,PLA2G6,PRKCD,PLCG2,GNAO1,PLA2G4B,GUCY1A2,LYN,PRKCH,PPP2R1B,PRKCB	Macropinocytosis Signaling	2.74	0.294	1.069	PRKCQ,PIK3R1,PIK3R5,ITGB8,NGF,CSF1R,ITGB7,MET,ITGB2,PAK1,HGF,PLCG2,MRAS,CD14,PIK3CB,PIK3CD,ITGB4,PRKD1,ATM,PRKCA	ErbB Signaling	3.31	0.244		PRKCQ,BTC,PAK6,PIK3R5,HBEGF,NRG4,MAPK13,MAPK11,NRG1,FOS,PAK3,ERBB4,PLCG2,MAPK3,MRAS,TGFA,PIK3CB,PIK3CD,PRKD1,ATM,PRKCA
AMPK Signaling	2.96	0.328	0	ADRA2B,LEP,PFKFB1,PIK3R1,CPT1B,CHRNB1,ADIPOQ,PIK3R5,LIPE,MAPK13,NOS3,MAPK11,ADRB3,EIF4EBP1,ADRB1,GYS1,FASN,PPM1L,PRKAA1,MRAS,PPP2R2C,ADRA1B,ATM,CKM,PRKAR2A,PIK3C2G,PFKP,SLC2A4,PPM1G,PFKM,GYS2,PFKFB4,CHRNE,ADRA2C,AK4,ACACA,PIK3CB,PIK3CD,HMGCR,AK2,HLTF,PPP2R1B,PPAT,ADRA1A		Cardiac Hypertrophy Signaling	3.16	0.3	1.016	ADRA2B,MAP2K4,CACNA1S,PLCB2,TGFBR1,MYL6,ADCY4,PIK3R1,GNB2L1,IL6,MAPK13,ADRB3,MAP3K10,PLCD3,GNB4,GNB3,GNA15,TGFB1,MAPK3,MRAS,PLCB1,GNA13,PLCL1,ADRA1B,ATM,MAP3K9,MAP3K14,GNG2,CACNA1C,GNAZ,PLCL2,ADRA1D,MYL9,PLCG2,GNAO1,PIK3CD,RPS6KA1,FNBP1,OPN1SW,HSPB1,CAMK4,PIK3R5,RHOH,MAPK11,GNG7,PLCD1,ADRB1,GNG11,RHOD,ADCY8,PLCD4,MYL12B,CACNA1D,MAPKAPK3,RHOC,MYLPF,ADCY6,GNAI1,MYL1,RHOV,ADCY1,EIF2B1,MAP3K8,PIK3CB,…	FcγRIIB Signaling in B Lymphocytes	2.73	0.341	1.387	BTK,BLNK,SYK,PLCG2,PIK3R1,LYN,MRAS,PIK3R5,PIK3CB,PIK3CD,DOK1,FCGR2B,INPP5D,ATM	Amyotrophic Lateral Sclerosis Signaling	3.3	0.235		NOS1,PRPH,GRIN2B,CACNA1S,CAPN6,NEFL,GRIA1,GPX1,GRIK3,PIK3R5,CACNA1C,PGF,GRIN3A,CACNA1E,CASP1,SLC1A2,BID,PIK3CB,PIK3CD,BIRC3,CASP7,ATM,BIRC2
HMGB1 Signaling	2.88	0.333	4.218	MAP2K6,MAP2K4,IL1A,ICAM1,LIF,IL17C,PIK3R1,CNTF,PIK3R5,MAPK13,IL6,NFKB1,MAPK11,RHOH,CCL2,TGFB1,RHOD,MAPK3,NGFR,MRAS,OSM,TNFRSF1B,SERPINE1,MAP2K1,ATM,SELE,HAT1,RHOC,IFNGR2,PIK3C2G,IL1R1,TLR4,FOS,RHOV,IL18,IL1B,PIK3CB,PIK3CD,TNF,IL11		Neuropathic Pain Signaling In Dorsal Horn Neurons	3.15	0.35	0.845	PLCB2,KCNN4,CAMK4,CAMK1,CAMK1D,BDNF,PIK3R1,GRIA1,PIK3R5,PLCD1,PLCD3,KCNN1,CAMK2D,MAPK3,PLCB1,PLCL1,PLCD4,PRKD1,PRKCA,CAMK2B,ATM,PRKCQ,GRM8,GRIA2,GRM4,PLCL2,KCNH2,FOS,NTRK2,PRKCD,PLCG2,PIK3CB,PRKCH,PIK3CD,PRKCB	Paxillin Signaling	2.72	0.265	2.183	PTK2B,PIK3R1,ITGA8,Actn3,PIK3R5,ITGB8,ITGA10,MAPK13,MAPK11,ITGB7,ITGAE,NCK2,PAK1,MRAS,ITGB4,ACTG2,ACTA1,ATM,ITGA4,ITGA6,ITGAL,ITGB2,ITGAM,ACTA2,PIK3CB,PIK3CD,ACTG1	Cytotoxic T Lymphocyte-mediated Apoptosis of Target Cells	3.29	0.344	0.632	CD247,CD3G,PRF1,CD3E,HLA-A,GZMB,FCER1G,BID,CASP8,CD3D,CASP7
Gαi Signaling	2.88	0.333	-0.539	ADRA2B,GPR17,PTGER3,ADCY4,GNB2L1,GNG13,HTR1D,GNG7,LTB4R,HTR1B,CXCR2,CNR2,MAPK3,RGS10,MRAS,RGS14,ADORA1,HCAR2,RALGDS,SSTR3,RALB,ADCY6,GNAI1,PRKAR2A,GABBR1,GRM4,STAT3,GNG10,XCR1,FPR1,P2RY13,LPAR1,NPR3,CCR4,OPRK1,ADCY1,P2RY12,ADRA2C,ADCY7,OPN1SW		Hereditary Breast Cancer Signaling	3.13	0.339		NPM1,PIK3R1,BARD1,PIK3R5,CDK4,HDAC10,CCND1,CHEK1,RAD51,FANCB,FANCD2,GADD45A,HDAC11,RFC2,MRAS,BRCA1,CHEK2,ATM,HDAC9,CDC25C,TUBG1,RFC5,CDK1,FANCL,CCNB1,UBD,PALB2,MSH2,RFC4,H2AFX,E2F1,CDKN1A,C19orf40,BRCA2,PIK3CB,PIK3CD,HLTF,FANCA,RFC3	Actin Cytoskeleton Signaling	2.71	0.226		RAC2,MYH4,FGD3,FN1,MPRIP,ARPC1B,F2R,PIK3R1,Actn3,PIK3R5,MYLK,MYH11,FGF4,PAK1,ACTR3,MAPK3,EZR,BAIAP2,FGF12,MRAS,ACTG2,FGF7,ACTA1,MYH1,ATM,ITGA4,IQGAP3,MATK,VAV2,MYLPF,MYH14,MYH7,GSN,MYL1,Ins1,FGF1,MYL9,ACTA2,WAS,VAV3,MYH3,CD14,PIK3CB,PIK3CD,VAV1,NCKAP1L,ACTG1,PIP4K2A,FGF5	Differential Regulation of Cytokine Production in Intestinal Epithelial Cells by IL-17A and IL-17F	3.25	0.391		IL1A,CCL4,CCL2,IL10,IL12B,LCN2,IL1B,CCL5,TNF
Docosahexaenoic Acid (DHA) Signaling	2.87	0.436		CASP3,CYCS,PIK3R1,PIK3C2G,APAF1,SERPINF1,PIK3R5,BAX,PNPLA2,APP,FOXO1,BID,IL1B,PIK3CB,PIK3CD,BCL2A1,ATM		Caveolar-mediated Endocytosis Signaling	3.07	0.375		B2M,HLA-A,ITGA8,COPE,ITGB8,ITGA10,ITGB7,DYRK3,CD55,ITGA11,PTPN1,CAV1,ITGB4,ACTG2,ACTA1,PRKCA,ITGA4,ACTB,ITGA6,COPB1,ITGAL,ITGB2,ITGAM,ACTA2,FLNC,ITGA1,ACTG1	NF-kB Activation by Viruses	2.71	0.288	1.528	MAP3K14,PRKCQ,NFKBIE,CD4,PIK3R1,MAP3K1,PIK3R5,ITGA6,IKBKE,ITGAL,TNFRSF14,ITGB2,LCK,MAPK3,MRAS,PIK3CB,PIK3CD,PRKD1,ATM,PRKCA,ITGA4	MIF-mediated Glucocorticoid Regulation	3.16	0.333	0.905	TLR4,PLA2G6,PLA2G4A,LY96,PLA2G2D,MAPK3,NFKBIE,PLA2G5,CD14,CD74,PLA2G2A
Prolactin Signaling	2.85	0.37	1	SOCS3,PIK3R1,PIK3R5,JAK2,MYC,MAPK3,MRAS,PRLR,STAT1,MAP2K1,PRKD1,ATM,PRKCA,PRKCQ,PIK3C2G,CEBPB,STAT3,IRF1,PRKCG,FOS,PLCG2,PRKCH,PIK3CD,PIK3CB,NMI,SOCS5,PRKCB		D-myo-inositol (1,4,5,6)-Tetrakisphosphate Biosynthesis	3.07	0.331		SOCS3,PTPN2,PPP1R1A,EPHX2,NUDT3,NUDT12,PPFIA3,NT5C,ACP5,PPP4C,PPFIA2,PPP1R14B,DUSP2,PTPRF,PTPRC,PTPRO,PDCD1,DUSP10,PPP1R13B,PTPN1,PGAM5,DUSP11,PPP1CA,PTPRN,ALPL,CDC25A,WBP11,PTPN7,CDC25C,PTPN6,PPP1R1B,PPP1R14A,PPP4R1,NUDT15,PDXP,PPP1R16B,Ppp2r3d,PPM1H,SSH3,PTPN22,SIRPA,NUDT1	STAT3 Pathway	2.71	0.288		SOCS3,PTPN6,TGFBR1,PTPN2,SOCS2,TYK2,JAK2,MAPK13,IGF2R,MAPK11,DDR1,FGFR3,NTRK2,GHR,PIM1,NGFR,MAPK3,CDKN1A,CISH,MRAS,SOCS5	TNFR1 Signaling	3.09	0.286	2.673	FOS,MAP3K14,MADD,PAK3,PAK6,NFKBIE,MAP3K1,BID,IKBKE,CASP8,TNF,BIRC3,CASP7,BIRC2
STAT3 Pathway	2.85	0.37		MAP2K4,SOCS3,PTPN2,TGFBR3,JAK2,MAPK13,MAPK11,MYC,MAP3K10,PIM1,FGFR4,NGFR,MAPK3,MRAS,MAP2K1,CDC25A,MAP3K9,PTPN6,TYK2,STAT3,TNFRSF11A,DDR1,GHR,NTRK2,NTRK3,CDKN1A,SOCS5		D-myo-inositol (3,4,5,6)-tetrakisphosphate Biosynthesis	3.07	0.331		SOCS3,PTPN2,PPP1R1A,EPHX2,NUDT3,NUDT12,PPFIA3,NT5C,ACP5,PPP4C,PPFIA2,PPP1R14B,DUSP2,PTPRF,PTPRC,PTPRO,PDCD1,DUSP10,PPP1R13B,PTPN1,PGAM5,DUSP11,PPP1CA,PTPRN,ALPL,CDC25A,WBP11,PTPN7,CDC25C,PTPN6,PPP1R1B,PPP1R14A,PPP4R1,NUDT15,PDXP,PPP1R16B,Ppp2r3d,PPM1H,SSH3,PTPN22,SIRPA,NUDT1	Acute Phase Response Signaling	2.71	0.237	3.43	SOCS3,IL1A,TCF4,FN1,PIK3R1,APOA2,NFKBIE,SOCS2,CP,MAPK13,JAK2,IL6,MAPK11,HMOX1,MAPK3,NGFR,MRAS,OSM,OSMR,TNFRSF1B,AGT,MAP3K14,C3,C1S,MAP3K1,IKBKE,IL1R1,FOS,IL18,HP,IL1RN,C4BPA,IL1B,PIK3CB,PIK3CD,TNF,A2M,SOCS5,C2,RBP4	CXCR4 Signaling	3.08	0.204	1.347	PLCB2,ADCY4,CD4,PIK3R5,RHOH,GNG7,ELMO3,GNG11,GNA15,RHOD,MAPK3,MRAS,ADCY8,PRKD1,PRKCA,ATM,ADCY2,PRKCQ,PAK6,CXCR4,MYLPF,MYL9,FOS,RHOV,PAK3,ADCY1,GNAO1,LYN,PIK3CB,PIK3CD,ADCY7
Cell Cycle: G2/M DNA Damage Checkpoint Regulation	2.84	0.408	-1.606	CDC25C,CKS2,CCNB2,MDM2,PLK1,AURKA,CDK1,SKP2,CHEK1,CCNB1,CDKN1A,CKS1B,TOP2A,PKMYT1,BORA,RPS6KA1,HIPK2,BRCA1,CHEK2,ATM		Gαi Signaling	3.03	0.333	-1.3	ADRA2B,GPR17,PTGER3,ADCY4,GNB2L1,GNG7,GNB4,GNB3,HTR1B,GNG11,MAPK3,CNR2,RGS10,MRAS,CAV1,RGS14,ADCY8,ADORA1,RALGDS,APLNR,GRM8,NPY1R,CNR1,RALB,GNG2,GNAI1,ADCY6,GABBR1,GRM4,XCR1,OPRD1,P2RY13,NPR3,RAP1GAP,OPRK1,ADCY1,P2RY12,ADRA2C,ADCY7,OPN1SW	Complement System	2.7	0.351	1.667	C3,MASP2,C5AR1,C1S,C1QA,ITGB2,ITGAM,C4BPA,CFI,C6,CFH,C8G,C2	TNFR2 Signaling	3.05	0.345	1.667	MAP3K14,FOS,NFKBIE,MAP3K1,IKBKE,TNFRSF1B,BIRC3,TNF,BIRC2,TRAF1
VEGF Signaling	2.84	0.352	2.2	PTK2B,PIK3R1,Actn3,PIK3R5,HIF1A,NOS3,EIF2S1,MAPK3,FOXO3,MRAS,ACTG2,MAP2K1,ACTC1,ACTA1,ACTN1,ATM,PRKCA,SH2D2A,PTPN6,ACTB,ACTN2,PIK3C2G,EIF2B3,EIF2S2,FOXO1,PLCG2,EIF2B1,PIK3CB,PIK3CD,ACTG1,EIF1AX,PRKCB		PI3K Signaling in B Lymphocytes	2.99	0.328		BLNK,PLCB2,CAMK4,ATF5,PIK3R1,NFKBIE,PLEKHA4,FCGR2B,PLCD1,PTPRC,PLCD3,CAMK2D,MAPK3,MRAS,PLCB1,PLCL1,PLCD4,CR2,CAMK2B,VAV2,IL4R,ATF3,C3,ATF1,IKBKE,PLCL2,INPP5D,BTK,TLR4,FOS,CD180,CD40,DAPP1,VAV3,SYK,PLCG2,LYN,PIK3CB,VAV1,PIK3AP1,PIK3CD,PRKCB	Cardiac Hypertrophy Signaling	2.69	0.224	1.443	ADRA2B,PLCB2,TGFBR1,PIK3R1,MAPK13,IL6,GNB3,GNA15,MAPK3,MRAS,PLCB1,ADRA1B,ATM,MAP3K14,CACNA1C,PLCL2,GNAZ,ADRA1D,MYL9,RND3,PLCG2,GNAO1,PIK3CD,RPS6KA1,FNBP1,OPN1SW,HSPB1,CAMK4,PIK3R5,RHOH,MAPK11,GNG7,PLCD1,GNG11,ADRB1,RHOD,ADCY8,PLCD4,ADCY2,MAPKAPK3,MYLPF,MAP3K1,MYL1,RHOV,ADCY1,EIF2B1,ADRA2C,PIK3CB,ADCY7,ADRA1A	Caveolar-mediated Endocytosis Signaling	3.04	0.25		ITGAD,HLA-A,ITGA8,ITGB8,ITGA10,ITGAL,ITGB7,DYRK3,ITGB2,ALB,ITGAM,ACTA2,FLNC,PTPN1,ACTG2,ACTG1,PRKCA,ITGA4
Calcium Signaling	2.84	0.309	1.347	RAP2B,MYH4,GRIN2A,MYL6,CAMK1D,ATP2B1,TNNC1,CHRNB1,MYH7B,SLC8B1,HDAC11,MAPK3,CASQ1,MYL4,ACTA1,CASQ2,GRIK1,Tpm3,TNNC2,MYH14,GRIA2,ATP2A3,MYH7,SLC8A2,CHRND,MYL9,ITPR3,CHRNA2,SLC8A1,RAP1B,TNNT1,MYH6,Calm1 (includes others),Tnnt3,TNNI2,GRIN2D,MYH11,ATP2A1,TRPV6,ACTC1,CAMK2B,MYH1,HDAC9,TP63,RYR2,TRDN,PRKAR2A,TRPC4,MYL1,MYH2,ATP2B3,NFATC2,CHRNE,TNNI1,RCAN2		3-phosphoinositide Biosynthesis	2.99	0.316		SOCS3,EPHX2,PIK3R1,PPFIA3,ACP5,PPP4C,PPFIA2,PPP1R14B,PTPRC,PDCD1,PTPRO,PPP1R13B,PGAM5,DUSP11,PPP1CA,ATM,CDC25A,PTPN6,PPP1R1B,PPP1R14A,Ppp2r3d,PPM1H,SSH3,PIK3CD,PIP4K2A,SIRPA,NUDT1,PTPN2,PPP1R1A,NUDT3,NUDT12,PIK3R5,NT5C,PTPRF,DUSP2,DUSP10,PTPN1,PI4K2B,PTPRN,ALPL,WBP11,PTPN7,CDC25C,PPP4R1,NUDT15,PPP1R16B,PDXP,PIK3CB,PTPN22	Cardiac β-adrenergic Signaling	2.68	0.248	1	AKAP12,PDE7A,PPP1R3A,PPP1R14B,GNG7,MPPE1,ATP2A1,GNB3,GNG11,ADRB1,PPM1L,MRAS,PDE4D,PPP2R2C,PKIA,ADCY8,ADCY2,PDE4C,PDE10A,ADRBK2,RYR2,PPP1R14A,CACNA1C,SLC8A2,PDE4B,PDE1C,PDE8A,PKIB,ADCY1,PDE8B,SLC8A1,PPP2R1B,ADCY7	JAK/Stat Signaling	3.04	0.25	0.471	SOCS1,SOCS3,PTPN6,TYK2,PIK3R5,JAK2,STAT4,FOS,MAPK3,PTPN1,CISH,MRAS,PIK3CB,PIK3CD,STAT1,JAK3,SOCS5,ATM
14-3-3-mediated Signaling	2.83	0.333		MAP2K4,PLCB2,PIK3R1,PIK3R5,TUBB2B,PLCD3,TUBA8,MAPK3,MRAS,TUBB4A,GFAP,PLCL1,MAP2K1,PRKD1,PRKCA,ATM,TUBB3,PRKCQ,TUBB4B,TUBG1,PIK3C2G,TUBA4A,PLCL2,BAX,PRKCG,FOS,TUBA1A,FOXO1,TUBB6,PLCG2,MAPT,PIK3CB,PRKCH,PIK3CD,CDKN1B,RPS6KA1,SNCA,TNF,PRKCB		HIF1α Signaling	2.97	0.343		NOS1,MMP7,MMP3,PIK3R1,MMP15,PIK3R5,MAPK13,HIF1A,MAPK11,TCEB1,SLC2A3,MMP24,LDHB,MAPK3,MMP8,MRAS,EGLN3,MMP11,MMP12,APEX1,MMP17,ATM,MMP19,SLC2A5,SLC2A1,MMP28,MAPK4,COPS5,MDM2,SLC2A4,MMP27,PIK3CB,PIK3CD,Ldha/RGD1562690,MMP9	Calcium-induced T Lymphocyte Apoptosis	2.68	0.297	1.604	CD247,HLA-DOA,CAMK4,PRKCQ,CD3E,CD4,CD3D,ATP2A1,CD3G,LOC100909593/RT1-DMa,LCK,LOC100909630/RT1-DMb,ZAP70,HLA-DRA,NR4A1,FCER1G,HLA-DOB,PRKD1,PRKCA	HIF1α Signaling	3.04	0.225		NOS1,MMP7,MMP3,MAPK4,PIK3R5,MMP2,MAPK13,MAPK11,SLC2A4,MMP24,PGF,EDN1,MMP8,MAPK3,MRAS,PIK3CB,MMP11,PIK3CD,MMP12,NOS2,MMP9,MMP17,ATM
Acute Myeloid Leukemia Signaling	2.81	0.364	-0.2	MAP2K6,MAP2K4,RUNX1,TCF4,PIK3R1,FLT3,PIK3R5,NFKB1,CCND1,SPI1,EIF4EBP1,MYC,CSF2RA,PIM1,MAPK3,MRAS,JUP,MAP2K1,ATM,CSF3R,PIK3C2G,STAT3,TCF7L1,CSF1R,CSF2RB,PIK3CB,PIK3CD,TCF7L2		Regulation of Actin-based Motility by Rho	2.97	0.352	3.413	RAC2,MPRIP,ARPC1B,MYL6,ARPC5,MYLK,RHOH,Ppp1r12b,PAK1,ACTR3,RHOD,PFN4,BAIAP2,ARPC3,ACTG2,MYL12B,ACTA1,ITGA4,ACTR2,RHOC,ACTB,MYLPF,GSN,MYL1,MYL9,RHOV,ACTA2,WAS,ARPC2,PIP4K2A,ARPC4,FNBP1	p53 Signaling	2.66	0.265	0	CDKN2A,PIK3R1,CDK4,PIK3R5,CCND1,CASP6,GADD45A,THBS1,BRCA1,HIPK2,TRIM29,TNFRSF10A,CHEK2,ATM,HDAC9,TP53INP1,PERP,MDM2,BIRC5,PCNA,CDKN1A,PIK3CD,PIK3CB,GNL3,PIDD1,DRAM1	Inhibition of Matrix Metalloproteases	3.04	0.308		ADAM17,MMP7,SDC1,MMP3,MMP8,THBS2,MMP2,MMP11,MMP12,MMP17,MMP9,MMP24
CTLA4 Signaling in Cytotoxic T Lymphocytes	2.79	0.352		CD247,HLA-A,PIK3R1,PIK3R5,JAK2,AP1B1,CD8A,AP2A2,CD8B,LCK,PPM1L,PPP2R2C,ATM,PTPN6,AP1S2,AP1S3,PIK3C2G,AP2S1,AP1S1,CD3G,CD80,SYK,CLTA,LAT,FCER1G,CD86,PIK3CB,PIK3CD,PPP2R1B,LCP2,PTPN22		ATM Signaling	2.97	0.39	2.4	MAP2K4,CDC25C,MDC1,CCNB2,MDM2,TDP1,MAPK13,MAPK11,CDK1,CHEK1,CCNB1,RAD51,SMC2,FANCD2,GADD45A,H2AFX,CDKN1A,BID,BRCA1,CHEK2,CDK2,CDC25A,ATM	B Cell Receptor Signaling	2.62	0.233		RAP2B,BLNK,RAC2,CAMK4,PTK2B,POU2F2,PIK3R1,NFKBIE,PIK3R5,MAPK13,BCL6,FCGR2B,MAPK11,PTPRC,CAMK2D,MAPK3,MRAS,RASSF5,CAMK2B,ATM,VAV2,MAP3K14,PTPN6,PRKCQ,FCGR2A,MAP3K1,IKBKE,INPP5D,SYNJ2,BTK,FOXO1,DAPP1,VAV3,SYK,PLCG2,LYN,VAV1,PIK3AP1,PIK3CB,PIK3CD,BCL2A1	Systemic Lupus Erythematosus Signaling	3.03	0.186		CD247,IL1A,CD3E,HLA-A,PIK3R5,FCGR2B,FCGR1A,HLA-G,PTPRC,CD28,LCK,MAPK3,MRAS,FCGR3A/FCGR3B,ATM,SNRNP40,PTPN6,IL10,FCGR2A,TLR9,CD3D,INPP5D,IL36B,CD3G,FOS,IL18,CD80,CD40,IL1RN,PLCG2,CD72,LAT,FCER1G,LYN,CD86,IL1B,PIK3CB,PIK3CD,C6,TNF,HLA-E
CXCR4 Signaling	2.77	0.316	2.082	MAP2K4,PLCB2,MYL6,PIK3R1,ADCY4,GNB2L1,PIK3R5,GNG13,RHOH,GNG7,ELMO3,PAK1,GNA15,RHOD,MAPK3,MRAS,MYL4,GNA13,MAP2K1,MYL12B,PRKD1,PRKCA,ATM,PRKCQ,CXCR4,RHOC,MYLPF,GNAI1,ADCY6,PIK3C2G,GNAZ,MYL1,GNG10,PRKCG,MYL9,FOS,RHOV,GNAO1,ADCY1,ITPR3,LYN,PIK3CB,PRKCH,PIK3CD,ELMO2,ADCY7,OPN1SW,PRKCB		Mitotic Roles of Polo-Like Kinase	2.96	0.379		KIF23,CDC20,PLK3,PTTG1,CDC7,CCNB2,PLK4,TGFB1,PLK2,PPM1J,PPM1L,PPP2R2C,CDC16,CHEK2,CDC25A,CDC25C,ESPL1,PRC1,PLK1,CDK1,CCNB1,PKMYT1,FBXO5,PPP2R1B,KIF11	Serotonin Degradation	2.62	0.3		ALDH1B1,UGT2B17,Aldh1a7,ADH1C,Sult1a1,UGT1A3,CSGALNACT1,Sult1d1,UGT1A1,Ugt1a9,UGT1A5,MAOB,ADH7,ALDH1A1,DHRS9,Ugt1a7c,ALDH1A2,ALDH3A1	Gustation Pathway	3.02	0.215		ADCY2,PLCB2,LPAR4,ASIC2,PDE4C,PDE7A,P2RX4,ADCY4,P2RX1,PDE4B,GNG7,PDE1C,MPPE1,P2RY2,P2RY13,P2RY10,SCNN1G,GNG11,PDE6A,PDE7B,P2RY6,ADCY1,P2RY12,PDE8B,ADCY8,ADCY7
UVB-Induced MAPK Signaling	2.77	0.396	1.964	MAP2K4,PRKCQ,PIK3R1,RPS6KA3,PIK3C2G,PIK3R5,MAPK13,MAPK11,EIF4E,EIF4EBP1,PRKCG,FOS,MAPK3,PIK3CB,PRKCH,PIK3CD,MAP2K1,PRKD1,ATM,PRKCA,PRKCB		Acute Phase Response Signaling	2.84	0.308	4.32	MAP2K4,SOCS3,PIK3R1,MAPK13,IL6,RBP1,ITIH4,MAPK3,MRAS,OSM,OSMR,SERPINE1,IL1RAP,TNFRSF11B,MAP3K14,C3,IL18,IL1RN,C4BPA,PIK3CD,SOCS5,TNF,C2,RBP4,IL1A,TCF4,FN1,NFKBIE,JAK2,MAPK11,C4A/C4B,HMOX1,TRADD,NGFR,RBP2,CFB,LBP,TNFRSF1B,AGT,MYD88,SERPINF1,IKBKE,IL1R1,IL36B,FOS,TRAF2,HP,RIPK1,RBP7,IL1B,PIK3CB,A2M	Gap Junction Signaling	2.62	0.239		PLCB2,HTR2B,GUCY2C,PIK3R1,PIK3R5,TUBB2B,PLCD1,ADRB1,TUBA8,MAPK3,MRAS,PLCB1,TUBB4A,TUBA1C,ACTG2,ADCY8,PLCD4,PRKD1,ACTA1,PRKCA,HTR2A,ATM,ADCY2,PRKCQ,GUCY2D,TUBA4A,PLCL2,TUBA1A,ACTA2,PLCG2,ADCY1,GUCY1A2,PIK3CB,PIK3CD,ADCY7,ACTG1,OPN1SW	Prolactin Signaling	2.97	0.247	0.243	SOCS1,SOCS3,PRKCQ,PIK3R5,JAK2,IRF1,FOS,MAPK3,PLCG2,MRAS,PIK3CB,PIK3CD,NMI,STAT1,SOCS5,PRKD1,ATM,PRKCA
GABA Receptor Signaling	2.75	0.373		KCNN4,ABAT,ADCY4,AP1B1,SLC6A13,AP2A2,GPR37,MRAS,GABRA1,GABRD,GABRA2,ALDH5A1,GABRA3,SLC32A1,ADCY6,GABBR1,KCNH2,AP2S1,SLC6A11,KCNQ2,ADCY1,SLC6A1,GABARAP,ADCY7,SLC6A12		p70S6K Signaling	2.81	0.328	1.761	PLCB2,F2RL2,F2R,PIK3R1,PIK3R5,PLCD1,PLCD3,F2RL1,PPM1J,MAPK3,PPM1L,MRAS,PLCB1,PPP2R2C,PLCL1,PLCD4,PRKD1,AGT,PRKCA,ATM,IL4R,IL2RG,PRKCQ,GNAI1,PLCL2,PLD1,RPS6,BTK,SYK,PRKCD,PLCG2,MAPT,LYN,PIK3CB,PRKCH,PIK3CD,PPP2R1B,OPN1SW,PRKCB	3-phosphoinositide Biosynthesis	2.62	0.239		SOCS3,PTPN2,PIK3R1,EPHX2,NUDT12,PIK3R5,NT5C,ACP5,PPP4C,PPP1R14B,DUSP2,PTPRC,CDC25B,PTPRO,PDCD1,DUSP10,PTPN1,PPP1R1C,ALPL,PTPRN,ATM,PTPN6,CDC25C,PPP1R1B,DUSP27,PPP1R14A,NUDT15,PPP1R16B,Ppp2r3d,PPM1H,DUSP23,CILP,PIK3CB,PIK3CD,PIP4K2A,PTPN22,DUSP16	Regulation of IL-2 Expression in Activated and Anergic T Lymphocytes	2.96	0.241		VAV2,CD247,TGFBR1,CD3E,NFKBIE,MAP3K1,IKBKE,CD3D,CD28,FOS,CD3G,CD80,MAPK3,VAV3,PLCG2,LAT,ZAP70,MRAS,VAV1
Fatty Acid Activation	2.74	0.615		SLC27A5,ACSBG1,ACSL5,SLC27A6,ACSL4,SLC27A1,SLC27A4,ACSL1		Small Cell Lung Cancer Signaling	2.81	0.366		NOS1,SUV39H1,NFKBIE,PIK3R1,CDK4,PIK3R5,CCND1,CDKN2B,BID,ATM,CCNE2,FHIT,TFDP1,CYCS,APAF1,IKBKE,SKP2,TRAF2,CCNE1,E2F1,CKS1B,PIK3CD,PIK3CB,CDKN1B,CDK2,BIRC2	Apoptosis Signaling	2.6	0.27	2.294	GAS2,MAP3K14,CAPN6,PRKCQ,CASP3,NFKBIE,LMNA,IKBKE,CDK1,CASP6,MAPK3,PLCG2,MRAS,BID,RPS6KA1,CASP8,TNFRSF1B,BCL2A1,BIRC3,TNF,CASP7,BCL2L11,FASLG,PRKCA	TR/RXR Activation	2.96	0.235		RAB3B,PIK3R5,PFKP,PCK1,ME1,DIO2,THRSP,KLF9,F10,HP,SLC16A3,UCP3,ADRB1,SCARB1,SREBF1,FASN,PIK3CB,PIK3CD,THRB,ATM
Guanosine Nucleotides Degradation III	2.74	0.615		NT5C3B,NT5E,NT5C1A,XDH,PNP,NT5C,AOX1,ACPP		Role of PKR in Interferon Induction and Antiviral Response	2.81	0.425		CASP3,CYCS,NFKBIE,APAF1,IKBKE,EIF2S1,RNASEL,FCGR1A,IRF1,FADD,TRAF2,BID,EIF2AK2,TLR3,CASP8,STAT1,TNF	Systemic Lupus Erythematosus Signaling	2.58	0.223		CD247,IL1A,CAMK4,CD3E,HLA-A,PIK3R1,PIK3R5,IL6,FCGR2B,FCGR1A,BDKRB2,HLA-G,PTPRC,CD28,LCK,PRPF4B,MAPK3,MRAS,FCGR3A/FCGR3B,SNRNP40,ATM,PTPN6,FCGR2A,TLR9,CD3D,INPP5D,FOS,CD3G,IL18,LSM8,CD80,CD40,IL1RN,LSM11,PLCG2,CD72,SNRPB2,LAT,SNRNP70,LYN,FCER1G,IL1B,CD86,PIK3CB,PIK3CD,C6,LSM5,TNF,C8G	Relaxin Signaling	2.96	0.207		GUCY2C,PDE7A,ADCY4,NFKBIE,PIK3R5,GNG7,MPPE1,PDE6A,GNG11,PDE7B,GNA15,MAPK3,MRAS,ADCY8,NOS2,ATM,ADCY2,PDE4C,PDE4B,PDE1C,FOS,GNAO1,ADCY1,PIK3CB,PDE8B,PIK3CD,ADCY7,MMP9
Thyroid Cancer Signaling	2.72	0.425		NTF3,TCF4,GDNF,TCF7L1,NGF,CCND1,MYC,CXCL10,RXRG,CDH1,NTRK2,NTRK3,MAPK3,MRAS,RET,MAP2K1,TCF7L2		Glioma Invasiveness Signaling	2.79	0.386	2.132	TIMP3,F2R,RHOC,VTN,PIK3R1,HMMR,PIK3R5,PLAUR,RHOH,RHOV,TIMP4,RHOD,TIMP1,MAPK3,MRAS,CD44,PIK3CB,PIK3CD,PLAU,FNBP1,MMP9,ATM	IL-12 Signaling and Production in Macrophages	2.57	0.244		APOE,PIK3R1,APOA2,APOC4,PIK3R5,MST1,ALOX12,MAPK13,MAPK11,SPI1,PON1,LYZ,MAPK3,S100A8,NOS2,PRKD1,ATM,PRKCA,PRKCQ,IL12RB2,IKBKE,IRF1,TLR2,STAT4,FOS,IL18,CD40,PIK3CB,PIK3CD,IRF8,TNF,APOD,RBP4	IL-17A Signaling in Gastric Cells	2.94	0.36		CXCL10,FOS,CXCL11,MAPK3,MAPK13,CCL5,IL17RA,MAPK11,TNF
Activation of IRF by Cytosolic Pattern Recognition Receptors	2.69	0.375	2.711	DHX58,MAP2K4,IL10,NFKBIE,ZBP1,TBK1,IRF9,IKBKE,IL6,NFKB1,ADAR,ISG15,IFIH1,TANK,FADD,IRF7,IKBKG,RIPK1,CD40,STAT2,STAT1,IFIT2,TNF,IFNAR1		Phospholipases	2.79	0.386		PLA2G16,PLCB2,PLD3,PLA2R1,PLCL2,PLA2G7,PLA2G2A,PLD1,PLD4,PLCD1,PLA2G6,HMOX1,PLA2G4A,PLCD3,LCAT,PLCG2,PLA2G4B,PLA2G5,PLCB1,LIPG,PLCL1,PLCD4	Relaxin Signaling	2.57	0.244		GUCY2C,PDE7A,PIK3R1,NFKBIE,PIK3R5,GNG7,MPPE1,GNB3,GNG11,GNA15,MAPK3,MRAS,PDE4D,NOS2,ADCY8,ATM,ADCY2,PDE4C,GUCY2D,PDE10A,GNAZ,PDE4B,PDE1C,PDE8A,FOS,GNAO1,ADCY1,GUCY1A2,PIK3CB,PDE8B,PIK3CD,ADCY7,MMP9	Role of Tissue Factor in Cancer	2.93	0.218		PTK2B,PIK3R5,HBEGF,PLAUR,JAK2,MAPK13,MAPK11,F10,LCK,GNA15,F2RL1,PDXP,MAPK3,MRAS,HCK,LYN,IL1B,PIK3CB,PIK3CD,RPS6KA1,FGR,ATM,PRKCA,FGF5
IL-17A Signaling in Airway Cells	2.69	0.375		MAP2K4,NFKBIE,PIK3R1,TYK2,PIK3C2G,PIK3R5,CCL20,IKBKE,IL6,STAT3,MAPK13,JAK2,IL17RA,NFKB1,MAPK11,CXCL6,CXCL3,IKBKG,MAPK3,PIK3CB,PIK3CD,JAK3,MAP2K1,ATM		fMLP Signaling in Neutrophils	2.79	0.333	2.058	PLCB2,CAMK4,ARPC1B,PIK3R1,NFKBIE,GNB2L1,ARPC5,PIK3R5,GNG7,GNB4,ACTR3,GNG11,GNB3,MAPK3,MRAS,CYBB,PLCB1,ARPC3,PRKD1,ATM,PRKCA,ACTR2,PRKCQ,GNG2,GNAI1,NCF1,WAS,PRKCD,ARPC2,NCF2,PIK3CB,PRKCH,PIK3CD,OPN1SW,ARPC4,PRKCB	IL-9 Signaling	2.55	0.353	1.265	SOCS3,IL2RG,PIK3R1,CISH,SOCS2,PIK3R5,BCL3,PIK3CB,PIK3CD,JAK3,TNF,ATM	Thyroid Cancer Signaling	2.93	0.3		CXCL10,NTF3,CDH1,NTRK2,BDNF,MAPK3,NTRK1,MRAS,TCF7L1,NGF,RET,TCF7L2
Granzyme B Signaling	2.65	0.562	2.828	PRF1,CASP3,CYCS,GZMB,APAF1,BID,CASP8,LMNB1,PARP1		Mevalonate Pathway I	2.79	0.615		MVD,PMVK,ACAT2,IDI1,MVK,HMGCS2,HMGCR,HMGCS1	B Cell Development	2.55	0.353		IL7R,PTPRC,HLA-DOA,LOC100909593/RT1-DMa,SPN,CD80,CD40,LOC100909630/RT1-DMb,HLA-DRA,CD86,HLA-DOB,DNTT	GM-CSF Signaling	2.93	0.258	2	RUNX1,PIK3R5,JAK2,CSF2RA,PIM1,MAPK3,CISH,LYN,HCK,MRAS,PIK3CD,PIK3CB,STAT1,BCL2A1,ATM,CAMK2B
Parkinson's Signaling	2.65	0.562		CASP3,GPR37,PARK7,CYCS,MAPK13,PARK2,SNCAIP,MAPK11,SNCA		IL-12 Signaling and Production in Macrophages	2.76	0.319		MAP2K4,APOE,IL12A,PIK3R1,APOC4,PIK3R5,MST1,ALOX12,MAPK13,SPI1,MAPK11,PON1,LYZ,TGFB1,MAPK3,S100A8,STAT1,PRKD1,PRKCA,ATM,PPARG,ALOX15,PRKCQ,MYD88,IL10,IKBKE,IL12RB2,IRF1,TLR2,STAT4,TLR4,FOS,IL18,CD40,PRKCD,PIK3CB,MAP3K8,PRKCH,PIK3CD,IRF8,TNF,RBP4,PRKCB	TWEAK Signaling	2.55	0.353	1.732	FADD,CASP6,MAP3K14,CASP3,NFKBIE,BID,IKBKE,CASP8,BIRC3,CASP7,TNFRSF12A,TRAF1	Cardiac Hypertrophy Signaling	2.91	0.184	1.897	PLCB2,CACNA1S,TGFBR1,ADCY4,PIK3R5,MAPK13,RHOH,MAPK11,ADRB3,GNG7,PLCD1,ADRB1,GNG11,CACNA1E,GNA15,RHOD,MAPK3,MRAS,ADCY8,ATM,MAP3K14,MAP3K9,ADCY2,MAP3K6,MAPKAPK3,MYLPF,MAP3K1,CACNA1C,PLCL2,ADRA1D,MYL9,RHOV,PLCG2,GNAO1,ADCY1,ADRA2C,PIK3CB,PIK3CD,RPS6KA1,ADCY7,HSPB1
Reelin Signaling in Neurons	2.62	0.354		MAP2K4,APOE,PIK3R1,PIK3R5,CDK5R1,MAP3K10,LCK,CNR2,HCK,ARHGEF2,MAP4K1,FGR,ATM,ITGA4,MAP3K9,ITGA6,PIK3C2G,ITGA5,MAPK8IP1,ITGAL,APP,ITGB2,MAPT,LYN,PIK3CB,ITGA1,PIK3CD,PAFAH1B3		HMGB1 Signaling	2.74	0.325	3.781	MAP2K4,IL1A,IL12A,ICAM1,LIF,PIK3R1,CNTF,PIK3R5,MAPK13,IL6,RHOH,MAPK11,CCL2,TGFB1,RHOD,MAPK3,NGFR,MRAS,OSM,TNFRSF1B,SERPINE1,PLAT,TNFRSF11B,ATM,SELE,HAT1,RHOC,IFNGR2,IL1R1,TLR4,FOS,RHOV,IL18,IL1B,PIK3CB,PIK3CD,TNF,FNBP1,IL11	Airway Pathology in Chronic Obstructive Pulmonary Disease	2.54	0.625		CXCL3,MMP8,MMP2,TNF,MMP9	Role of MAPK Signaling in the Pathogenesis of Influenza	2.91	0.25		PLA2G16,MAPK13,CCL5,PLA2G7,MAPK11,PLA2G2A,CXCL10,PLA2G6,PLA2G4A,PLA2G2D,CCL2,LCAT,MAPK3,PLA2G5,MRAS,TNF,PRKCA
DNA damage-induced 14-3-3σ Signaling	2.61	0.526		CCNE2,CCNE1,RAD17,CCNB2,BRCA1,CDK1,CDK2,CCNB1,ATM,RAD1		cAMP-mediated signaling	2.71	0.292	-1.664	ADRA2B,CAMK1,ADRBK1,CAMK1D,ADCY4,PDE3A,LHCGR,ADRB3,CAMK2D,HTR1B,PDE7B,MAPK3,CNR2,RGS10,RGS14,PKIA,APEX1,MC2R,GRK4,APLNR,GRM8,CNR1,RAPGEF3,PDE4B,GRM4,NPR3,RAP1GAP,PKIB,GNAO1,RPS6KA1,PTGER2,GPR17,CAMK4,RGS18,PDE7A,PTGER3,DUSP6,CHRM3,MPPE1,LAMTOR3,ADRB1,DRD1,PDE4D,ADCY8,ADORA1,CAMK2B,RGS2,PDE4C,NPY1R,ADCY6,GNAI1,GABBR1,XCR1,OPRD1,P2RY13,AVPR2,VIPR1,OPRK1,ADCY1,AKAP10,P2RY12,ADRA2C,PDE8B,ADCY7	Hereditary Breast Cancer Signaling	2.54	0.252		PIK3R1,BARD1,CDK4,PIK3R5,HDAC10,CCND1,RAD51,FANCB,GADD45A,FANCD2,HDAC11,MRAS,BRCA1,CHEK2,ATM,HDAC9,CDC25C,WEE1,CDK1,FANCL,CCNB1,UBD,MSH2,H2AFX,CDKN1A,BRCA2,PIK3CB,PIK3CD,RFC3	GDNF Family Ligand-Receptor Interactions	2.91	0.25	2.183	DOK5,DOK6,DOK2,GFRA3,PIK3R5,DOK3,FOS,NRTN,PLCG2,MAPK3,DOK7,MRAS,PIK3CB,PIK3CD,DOK1,RET,ATM
IL-17 Signaling	2.6	0.361		MAP2K6,MAP2K4,MMP3,PIK3R1,PIK3R5,IL6,JAK2,MAPK13,NFKB1,IL17RA,MAPK11,CXCL10,CCL2,TIMP1,MAPK3,MRAS,MAPKAPK2,NOS2,MAP2K1,ATM,MAP3K14,CXCL11,PIK3C2G,CEBPB,PIK3CB,PIK3CD		Zymosterol Biosynthesis	2.71	0.833		NSDHL,HSD17B7,MSMO1,TM7SF2,CYP51A1	Synaptic Long Term Depression	2.53	0.241	-0.707	NOS1,PLCB2,GUCY2C,GRIA1,PLA2G7,PLCD1,LCAT,GNA15,MAPK3,PPM1L,PLA2G5,MRAS,PLCB1,PPP2R2C,NOS2,PLCD4,PRKD1,PRKCA,PLA2G16,PRKCQ,GUCY2D,GRM8,GRM1,RYR2,GRM4,GNAZ,PLCL2,PLA2G2A,GRM7,PLCG2,GNAO1,GUCY1A2,LYN,PPP2R1B	Macropinocytosis Signaling	2.91	0.25	1.155	PRKCQ,PIK3R5,ITGB8,NGF,CSF1R,ITGB7,MET,ITGB2,HGF,PLCG2,MRAS,CD14,PIK3CB,PIK3CD,PRKD1,ATM,PRKCA
Sphingosine-1-phosphate Signaling	2.58	0.33	2.043	PLCB2,PTK2B,PIK3R1,ADCY4,PIK3R5,RHOH,PLCD3,CASP6,NAAA,SMPD4,RHOD,MAPK3,CASQ1,CASP1,SPHK1,GNA13,PLCL1,CASP8,ATM,S1PR5,CASP3,RHOC,GNAI1,PIK3C2G,ADCY6,PLCL2,S1PR4,RHOV,PLCG2,ADCY1,PIK3CB,PIK3CD,PDGFD,ADCY7,CASP7,OPN1SW		Role of NFAT in Cardiac Hypertrophy	2.71	0.302	1.664	MAP2K4,PLCB2,TGFBR1,LIF,CAMK1,CAMK1D,ADCY4,PIK3R1,GNB2L1,HDAC10,MAPK13,IL6,PLCD3,GNB4,GNB3,CAMK2D,TGFB1,MAPK3,HDAC11,MRAS,PLCB1,PLCL1,PRKD1,ATM,PRKCQ,GNG2,SLC8A2,PLCL2,PLCG2,PRKCD,PIK3CD,PRKCH,SLC8A1,OPN1SW,CAMK4,PIK3R5,MAPK11,GNG7,PLCD1,GNG11,ADCY8,PLCD4,PRKCA,CAMK2B,HDAC9,GNAI1,ADCY6,CTF1,ADCY1,PIK3CB,RCAN2,ADCY7,PRKCB,IL11	Glioma Signaling	2.53	0.263	0.626	CDKN2A,CAMK4,PIK3R1,CDK4,PIK3R5,E2F3,RBL1,CDKN2B,CCND1,CAMK2D,MAPK3,MRAS,CAMK1G,PRKD1,ATM,PRKCA,CAMK2B,PRKCQ,MDM2,IGF2R,IGF2,PLCG2,CDKN1A,PIK3CD,PIK3CB	Death Receptor Signaling	2.9	0.228	1.091	GAS2,MAP3K14,NFKBIE,LMNA,IKBKE,PARP9,ACTA2,BID,TNFSF15,HSPB7,ACTG2,CASP8,TNFRSF1B,TNF,TNFRSF10A,BIRC3,ACTG1,CASP7,HSPB1,PARP14,BIRC2
CCR5 Signaling in Macrophages	2.54	0.362		CD247,MAP2K4,Calm1 (includes others),PTK2B,GNB2L1,GNG13,MAPK13,MAPK11,FAS,GNG7,MRAS,PRKD1,PRKCA,PRKCQ,GNAI1,GNG10,PRKCG,CD3G,FOS,CCL4,PLCG2,FCER1G,PRKCH,OPN1SW,PRKCB		Renin-Angiotensin Signaling	2.71	0.33	2	MAP2K4,PTK2B,PIK3R1,ADCY4,PIK3R5,SHC3,CCL5,JAK2,MAPK13,MAPK11,PAK1,CCL2,MAPK3,MRAS,STAT1,ADCY8,PRKD1,ACE,PRKCA,AGT,ATM,PTPN6,PRKCQ,ADCY6,REN,FOS,PRKCD,PLCG2,ADCY1,PIK3CB,PRKCH,PIK3CD,PTGER2,TNF,ADCY7,PRKCB	IL-15 Signaling	2.51	0.288		IL2RG,PIK3R1,TYK2,PIK3R5,IL6,MAPK13,JAK2,MAPK11,LCK,MAPK3,SYK,MRAS,PIK3CB,PIK3CD,JAK3,TNF,FASLG,IL2RB,ATM	Leptin Signaling in Obesity	2.9	0.243		NPY,SOCS3,PLCB2,ADCY2,LEP,ADCY4,PIK3R5,JAK2,PLCL2,PLCD1,MAPK3,PLCG2,ADCY1,PIK3CB,PIK3CD,ADCY8,ADCY7,ATM
Thrombin Signaling	2.54	0.298	2.021	PLCB2,CAMK1D,F2R,MYL6,ADCY4,PIK3R1,GNB2L1,GNG13,MAPK13,Ppp1r12b,PLCD3,GNA15,MAPK3,MRAS,MYL4,GNA13,PLCL1,PRKD1,ATM,PRKCQ,TBP,PLCL2,GNAZ,GNG10,MYL9,PLCG2,ITPR3,GNAO1,PIK3CD,PRKCH,OPN1SW,PIK3R5,MYLK,NFKB1,RHOH,MAPK11,GNG7,RHOD,GATA6,ARHGEF2,MAP2K1,MYL12B,PRKCA,CAMK2B,RHOC,MYLPF,PIK3C2G,GNAI1,ADCY6,MYL1,PRKCG,RHOV,ADCY1,PIK3CB,GATA3,ADCY7,PRKCB		Granzyme B Signaling	2.7	0.562	2.828	PRF1,CASP3,CYCS,GZMB,APAF1,BID,CASP8,LMNB1,PARP1	PEDF Signaling	2.49	0.282	1	ARHGAP22,TCF4,GDNF,BDNF,NFKBIE,PIK3R1,PIK3R5,IKBKE,MAPK13,NGF,PNPLA2,MAPK11,MAPK3,MRAS,PIK3CB,PIK3CD,CASP8,CASP7,FASLG,ATM	Gα12/13 Signaling	2.89	0.214	1.633	F2RL2,LPAR4,PTK2B,NFKBIE,PIK3R5,CDH11,LPAR2,F2RL1,MAPK3,MRAS,ATM,VAV2,MYLPF,MAP3K1,IKBKE,TEC,BTK,MYL9,CDH1,VAV3,CDH20,CDH17,PIK3CD,VAV1,PIK3CB
Cardiac Hypertrophy Signaling	2.54	0.291	2.213	MAP2K4,ADRA2B,CACNA1S,PLCB2,MYL6,ADCY4,PIK3R1,GNB2L1,GNG13,IL6,MAPK13,ADRB3,MAP3K10,PLCD3,GNA15,TGFB1,MAPK3,MRAS,MYL4,GNA13,PLCL1,ADRA1B,ATM,MAP3K9,MAP3K14,IL6R,EIF2B3,GNAZ,PLCL2,GNG10,MYL9,PLCG2,GNAO1,PIK3CD,RPS6KA1,OPN1SW,MAP2K6,Calm1 (includes others),PIK3R5,RHOH,MAPK11,EIF4E,GNG7,ADRB1,RHOD,MAPKAPK2,MAP2K1,MYL12B,MAPKAPK3,RHOC,MYLPF,ADCY6,PRKAR2A,GNAI1,PIK3C2G,MYL1,ADSS,RHOV,ADCY1,EIF2B1,MAP3…		Mismatch Repair in Eukaryotes	2.7	0.562		PCNA,MSH2,RFC4,RFC2,FEN1,RFC5,POLD1,EXO1,RFC3	Chemokine Signaling	2.49	0.282	2.236	PLCB2,MPRIP,CAMK4,PTK2B,CXCR4,CCL5,MAPK13,MAPK11,FOS,CAMK2D,CCL4,CCL2,PLCG2,MAPK3,MRAS,CAMK1G,PLCB1,OPN1SW,PRKCA,CAMK2B	Bladder Cancer Signaling	2.83	0.23		CDKN2A,FGF16,MMP7,MMP3,MMP2,MMP24,PGF,FGF1,FGF4,CDH1,FGF18,THBS1,MMP8,MAPK3,MRAS,MMP11,MMP12,MMP9,MMP17,FGF5
Thrombopoietin Signaling	2.53	0.382	1.528	PRKCQ,PIK3R1,PIK3C2G,PIK3R5,STAT3,JAK2,PRKCG,MYC,FOS,MAPK3,PLCG2,MRAS,PIK3CB,PRKCH,PIK3CD,STAT1,MAP2K1,PRKD1,ATM,PRKCA,PRKCB		3-phosphoinositide Degradation	2.68	0.312		SOCS3,PTPN2,PPP1R1A,EPHX2,NUDT3,NUDT12,PPFIA3,NT5C,ACP5,PPP4C,PPFIA2,PPP1R14B,OCRL,DUSP2,PTPRF,PTPRC,PTPRO,PDCD1,DUSP10,PPP1R13B,PTPN1,PGAM5,DUSP11,PPP1CA,PTPRN,ALPL,CDC25A,WBP11,PTPN7,CDC25C,PTPN6,PPP1R1B,PPP1R14A,PPP4R1,NUDT15,INPP5D,SYNJ2,PPP1R16B,PDXP,Ppp2r3d,PPM1H,SSH3,PTPN22,SIRPA,NUDT1	Role of NFAT in Cardiac Hypertrophy	2.48	0.229	1.718	PLCB2,CAMK4,TGFBR1,LIF,PIK3R1,PIK3R5,HDAC10,MAPK13,IL6,MAPK11,GNG7,PLCD1,CAMK2D,GNG11,GNB3,MAPK3,HDAC11,CAMK1G,MRAS,PLCB1,ADCY8,PLCD4,PRKD1,ATM,PRKCA,CAMK2B,HDAC9,ADCY2,PRKCQ,MAP3K1,SLC8A2,PLCL2,PLCG2,ADCY1,PIK3CB,PIK3CD,SLC8A1,RCAN2,ADCY7,OPN1SW,IL11	Pathogenesis of Multiple Sclerosis	2.8	0.556		CXCL10,CXCL11,CCL4,CXCR3,CCL5
GM-CSF Signaling	2.53	0.371	2.711	RUNX1,PIK3R1,GNB2L1,PIK3C2G,PIK3R5,JAK2,STAT3,CCND1,CSF2RB,CSF2RA,PIM1,MAPK3,MRAS,HCK,LYN,PIK3CB,PIK3CD,STAT1,BCL2A1,MAP2K1,ATM,CAMK2B,PRKCB		p38 MAPK Signaling	2.68	0.325	3.307	MAP2K4,IL1A,TIFA,TGFBR1,IL1RL1,RPS6KA3,MAPK13,MAPK11,TRADD,IL1RL2,TGFB1,DUSP10,PLA2G5,MAP4K1,STAT1,TNFRSF1B,IL1RAP,FASLG,MAPKAPK3,ATF1,IL1R1,PLA2G2A,IL36B,FADD,PLA2G4A,PLA2G6,TRAF2,IL18,IL1RN,MAPT,PLA2G4B,IL1B,HSPB7,RPS6KA1,TNF,IRAK4,HSPB1,IRAK2	HER-2 Signaling in Breast Cancer	2.48	0.276		PRKCQ,PIK3R1,PIK3R5,PARD6G,MMP2,MDM2,ITGB8,CCND1,ITGB7,NRG1,ITGB2,CCNE1,FOXO1,CDKN1A,MRAS,PIK3CB,PIK3CD,ITGB4,PRKD1,ATM,PRKCA	Superpathway of Melatonin Degradation	2.79	0.259		UGT1A5,CYP3A7,MAOB,CYP1A1,CYP4F8,UGT1A6,UGT2B17,CYP2E1,Ugt1a7c,CYP4B1,Sult1a1,UGT1A3,CYP2B6,CYP51A1,CYP2S1
IL-1 Signaling	2.53	0.341	2.746	MAP2K6,MAP2K4,IL1A,ADCY4,NFKBIE,GNB2L1,GNG13,MAPK13,NFKB1,MAPK11,GNG7,IKBKG,GNA15,MRAS,GNA13,IL1RAP,MAP3K14,MYD88,GNAI1,PRKAR2A,ADCY6,IKBKE,GNAZ,IL1R1,GNG10,FOS,ADCY1,GNAO1,ADCY7,IRAK4,IRAK2		P2Y Purigenic Receptor Signaling Pathway	2.53	0.319	0.333	PLCB2,PIK3R1,ADCY4,GNB2L1,PIK3R5,GNG7,PLCD1,PLCD3,GNB4,GNB3,GNG11,MAPK3,MRAS,PLCB1,PLCL1,ADCY8,PLCD4,PRKD1,PRKCA,ATM,PRKCQ,GNG2,ADCY6,GNAI1,PLCL2,P2RY2,FOS,P2RY6,PRKCD,PLCG2,ADCY1,P2RY12,PIK3CB,PRKCH,PIK3CD,ADCY7,OPN1SW,PRKCB	IL-4 Signaling	2.48	0.276		HLA-DOA,PTPN6,IL4R,IL2RG,IL13RA1,PIK3R1,TYK2,PIK3R5,HMGA1,JAK2,INPP5D,SYNJ2,LOC100909593/RT1-DMa,LOC100909630/RT1-DMb,HLA-DRA,MRAS,HLA-DOB,PIK3CB,PIK3CD,JAK3,ATM	VEGF Family Ligand-Receptor Interactions	2.75	0.237	-0.243	PRKCQ,PIK3R5,PLA2G2A,PGF,FOS,PLA2G6,PLA2G4A,PLA2G2D,MAPK3,PLCG2,PLA2G5,MRAS,PIK3CB,PIK3CD,PRKD1,NRP1,ATM,PRKCA
B Cell Receptor Signaling	2.49	0.301		MAP2K4,RAP2B,RAC2,PIK3R1,MAPK13,PTPRC,MAP3K10,IKBKG,MAPK3,MRAS,ATM,MAP3K14,MAP3K9,PTPN6,CD19,PRKCQ,PLCG2,SYK,PIK3AP1,VAV1,PIK3CD,BCL2A1,RAP1B,BLNK,MAP2K6,Calm1 (includes others),PTK2B,POU2F2,NFKBIE,PIK3R5,FCGR2B,NFKB1,OCRL,MAPK11,CD22,RASSF5,MAP2K1,CAMK2B,APBB1IP,FCGR2A,CSK,PIK3C2G,IKBKE,INPP5D,BTK,DAPP1,FOXO1,VAV3,LYN,NFATC2,MAP3K8,PIK3CB,PRKCB		Apoptosis Signaling	2.5	0.337	2.414	MAP2K4,GAS2,NFKBIE,CASP6,MAPK3,MRAS,BID,TNFRSF1B,CASP8,BIRC3,FASLG,AIFM1,PRKCA,MAP3K14,PRKCQ,CASP3,CYCS,APAF1,LMNA,IKBKE,BAX,CDK1,PARP1,PLCG2,RPS6KA1,BCL2A1,TNF,BCL2L11,CASP7,BIRC2	Nur77 Signaling in T Lymphocytes	2.48	0.298		CD247,HDAC9,HLA-DOA,CAMK4,CASP3,CD3E,CD3D,CD28,CD3G,LOC100909593/RT1-DMa,LOC100909630/RT1-DMb,CD80,HLA-DRA,NR4A1,FCER1G,HLA-DOB,CD86	Melatonin Degradation I	2.73	0.264		UGT1A5,CYP3A7,CYP1A1,CYP4F8,UGT1A6,UGT2B17,CYP2E1,Ugt1a7c,CYP4B1,Sult1a1,UGT1A3,CYP2B6,CYP51A1,CYP2S1
Mitotic Roles of Polo-Like Kinase	2.49	0.364		KIF23,CDC25C,ESPL1,CDC20,PLK3,PTTG1,PRC1,CDC7,CCNB2,PLK1,CDK1,CCNB1,SLK,PLK4,TGFB1,PPM1L,HSP90AA1,PKMYT1,FBXO5,PPP2R2C,PPP2R1B,CHEK2,KIF11,CDC25A		Docosahexaenoic Acid (DHA) Signaling	2.48	0.41		ALOX15,CASP3,CYCS,PIK3R1,APAF1,SERPINF1,PIK3R5,BAX,PNPLA2,FOXO1,IL1B,BID,PIK3CB,PIK3CD,BCL2A1,ATM	Ephrin A Signaling	2.46	0.312		EFNA2,VAV2,NGEF,PIK3R1,EPHA1,PIK3R5,EFNA4,PAK1,EFNA5,NGFR,VAV3,PIK3CB,VAV1,PIK3CD,ATM	IL-2 Signaling	2.73	0.264	2.138	SOCS1,IL2RG,PTK2B,PIK3R5,FOS,LCK,SYK,MAPK3,MRAS,PIK3CD,PIK3CB,JAK3,IL2RB,ATM
Superpathway of Inositol Phosphate Compounds	2.48	0.297		SOCS3,PLCB2,MINPP1,EPHX2,PIK3R1,IPPK,PPP4C,PPFIA2,PPP1R14B,SET,PTPRC,PLCD3,ITPKB,PTPRO,PGAM5,DUSP11,PPP1R1C,PPP1CA,ATM,CDC25A,PTPN6,PPP1R1B,PLCG2,Ppp2r3d,PPM1H,PIK3CD,PIP4K2A,SIRPA,NUDT1,PTPN2,PTPN13,NUDT12,PIK3R5,NT5C,OCRL,DUSP2,PTPRF,UBLCP1,PTPRJ,DUSP10,PTPN1,IP6K2,PTPRN,WBP11,CDC25C,PTPN7,DUSP27,PIK3C2G,NUDT15,INPP5D,PLD4,INPP5J,PDXP,PPP1R16B,CILP,PIK3CB,PTPN22		Tight Junction Signaling	2.48	0.299		MYH4,TGFBR1,MYL6,CLDN19,JAM2,MYH7B,MPDZ,TGFB1,PPM1J,PPM1L,ACTG2,ACTA1,TNFRSF11B,TJP2,MYH14,RAB13,MYH7,GPAA1,MYL9,ACTA2,CLDN14,ACTG1,TNF,CPSF2,MYH6,F2RL2,CLDN11,CLDN20,CDK4,MYLK,MYH11,CLDN4,NGFR,CEBPA,PPP2R2C,TNFRSF1B,VASP,MYH1,ACTB,SNAP25,MYL1,FOS,CLDN5,CLDN1,CLDN2,CPSF3,MAGI2,CSTF3,PPP2R1B,CLDN22	GM-CSF Signaling	2.45	0.29	1.886	RUNX1,PIK3R1,PIK3R5,JAK2,CCND1,CAMK2D,CSF2RA,PIM1,MAPK3,CISH,MRAS,LYN,HCK,PIK3CB,PIK3CD,BCL2A1,ATM,CAMK2B	PDGF Signaling	2.69	0.234	2.357	TYK2,MAP3K1,PIK3R5,JAK2,INPP5D,SYNJ2,FOS,PLCG2,MAPK3,MRAS,PIK3CD,PIK3CB,EIF2AK2,STAT1,JAK3,CAV3,ATM,PRKCA
ATM Signaling	2.48	0.373	2.4	MAP2K4,CDC25C,GADD45G,CCNB2,MDM2,TDP1,MAPK13,MAPK11,CDK1,CHEK1,CCNB1,RAD51,SMC2,FANCD2,H2AFX,CDKN1A,BID,BRCA1,CHEK2,CDK2,CDC25A,ATM		Cdc42 Signaling	2.48	0.299	3.528	RT1-A3 (includes others),CD247,MAP2K4,B2M,FGD3,H2-T22,MPRIP,MYL6,CD3E,ARPC1B,HLA-A,ARPC5,MYLK,MAPK13,IQGAP1,MAPK11,HLA-G,Ppp1r12b,LOC100909593/RT1-DMa,PAK1,ACTR3,LOC100909630/RT1-DMb,H2-M2,HLA-DRA,BAIAP2,Rt1.aa,ARPC3,MYL12B,ITGA4,IQGAP3,ITK,LOC100911800/RT1-Ha,VAV2,ACTR2,MYLPF,RT1-CE14,CD3D,MYL1,MYL9,FOS,CD3G,WAS,APC2,RT1-EC2,H2-Eb2,ARPC2,FCER1G,HLA-DOB,VAV1,ARPC4	D-myo-inositol (1,4,5,6)-Tetrakisphosphate Biosynthesis	2.44	0.244		SOCS3,PTPN2,EPHX2,NUDT12,NT5C,ACP5,PPP4C,PPP1R14B,DUSP2,PTPRC,CDC25B,PTPRO,PDCD1,DUSP10,PTPN1,PPP1R1C,PTPRN,ALPL,PTPN6,CDC25C,PPP1R1B,DUSP27,PPP1R14A,NUDT15,PPP1R16B,Ppp2r3d,PPM1H,DUSP23,CILP,PTPN22,DUSP16	Paxillin Signaling	2.67	0.216	2.138	ITGAD,PTK2B,PAK6,ITGA8,PIK3R5,ITGB8,ITGA10,MAPK13,ITGAL,MAPK11,ITGB7,ITGB2,ITGAM,PAK3,ACTA2,MRAS,PIK3CB,PIK3CD,ACTG2,ACTG1,ATM,ITGA4
Nicotine Degradation II	2.48	0.373		CYP3A7,CYP1A1,CYP4F8,FMO3,UGT1A6,FMO2,UGT1A3,CSGALNACT1,FMO5,UGT1A4,UGT1A1,UGT1A5,Aox4,ADH7,CYP2E1,Ugt1a7c,FMO1,AOX1,CYP2B6,CYP51A1,CYP2S1,Aox3		Chemokine Signaling	2.45	0.352	2.6	CCR3,PLCB2,CAMK1,MPRIP,CAMK4,PTK2B,CAMK1D,CCL5,MAPK13,MAPK11,Ppp1r12b,CAMK2D,CCL2,MAPK3,MRAS,PLCB1,PRKCA,CAMK2B,CXCR4,GNAI1,FOS,CCL4,PLCG2,OPN1SW,PRKCB	D-myo-inositol (3,4,5,6)-tetrakisphosphate Biosynthesis	2.44	0.244		SOCS3,PTPN2,EPHX2,NUDT12,NT5C,ACP5,PPP4C,PPP1R14B,DUSP2,PTPRC,CDC25B,PTPRO,PDCD1,DUSP10,PTPN1,PPP1R1C,PTPRN,ALPL,PTPN6,CDC25C,PPP1R1B,DUSP27,PPP1R14A,NUDT15,PPP1R16B,Ppp2r3d,PPM1H,DUSP23,CILP,PTPN22,DUSP16	Synaptic Long Term Depression	2.66	0.199	-0.392	NOS1,PLCB2,GUCY2C,GRIA1,PLA2G7,PLCD1,LCAT,GNA15,MAPK3,PLA2G5,MRAS,PPP2R2C,NOS2,PRKD1,PRKCA,PLA2G16,PRKCQ,GRM8,RYR2,PLCL2,GRM4,PLA2G2A,PLA2G6,PLA2G4A,PLA2G2D,PLCG2,GNAO1,LYN
Synaptic Long Term Depression	2.48	0.312	-0.156	NOS1,PLCB2,GRID2,NOS3,PLA2G7,PLCD3,LCAT,GNA15,MAPK3,PPM1L,PLA2G5,MRAS,PPP2R2C,GNA13,PLCL1,NOS2,MAP2K1,PRKD1,PRKCA,PLA2G16,PRKCQ,GUCY1A3,RYR2,GNAI1,PLA2G1B,GRIA2,PPP1R17,GRM4,GNAZ,PLCL2,PLA2G2A,PRKCG,GRM5,PLA2G4A,PLA2G6,PLA2G2D,NPR1,PLCG2,GNAO1,ITPR3,LYN,PRKCH,PPP2R1B,PRKCB		Calcium-induced T Lymphocyte Apoptosis	2.43	0.359	1.886	CD247,CAMK4,PRKCQ,CD3E,CD4,ATP2A3,CD3D,ATP2A1,CD3G,LOC100909593/RT1-DMa,LCK,LOC100909630/RT1-DMb,PRKCD,H2-Eb2,HLA-DRA,ZAP70,NR4A1,FCER1G,HLA-DOB,PRKCH,PRKD1,PRKCA,PRKCB	GABA Receptor Signaling	2.43	0.284		KCNN3,KCNN4,ADCY2,ABAT,GABBR1,KCNH2,GABRE,GABRB2,UBD,SLC6A11,GABBR2,KCNQ2,ADCY1,MRAS,ADCY8,ADCY7,GABRA2,SLC6A12,GABRA3	Gαs Signaling	2.63	0.211	0	ADCY2,HTR4,VIPR2,CNR1,ADCY4,RYR2,RAPGEF3,GNG7,ADRB3,CNGB1,ADRB1,GNG11,VIPR1,MAPK3,OPRK1,HTR7,ADCY1,MRAS,HCK,PTGER2,ADCY8,ADCY7,MC2R
eNOS Signaling	2.48	0.312	1.029	Calm1 (includes others),HSPA14,PIK3R1,ADCY4,CHRNB1,PIK3R5,SLC7A1,NOS3,AQP4,CCNA2,LPAR2,PRKAA1,CASP8,PRKD1,PRKCA,ATM,AQP7,CNGA2,PRKCQ,GUCY1A3,CASP3,HSPA9,PRKAR2A,PIK3C2G,ADCY6,AQP1,PRKCG,HSPA8,LPAR6,AQP9,CNGB1,LPAR1,PLCG2,ADCY1,ITPR3,HSP90AA1,CHRNE,PIK3CB,PRKCH,PIK3CD,ADCY7,ESR2,ESR1,PRKCB		Type II Diabetes Mellitus Signaling	2.4	0.316		MAP2K4,SOCS3,PIK3R1,NFKBIE,PKM,PIK3R5,ADIPOQ,SLC27A4,KCNJ11,TRADD,NGFR,MAPK3,ACSL5,ABCC8,PRKAA2,ACSL4,TNFRSF1B,NSMAF,SMPD3,PRKD1,PRKCA,TNFRSF11B,ATM,PPARG,MAP3K14,PRKCQ,IKBKE,SLC2A4,TRAF2,PRKCD,PIK3CB,PRKCH,PIK3CD,TNF,SOCS5,ACSL1,PRKCB	Breast Cancer Regulation by Stathmin1	2.43	0.225		PLCB2,CAMK4,PIK3R1,PIK3R5,PPP1R3A,E2F3,PPP1R14B,GNG7,TUBB2B,STMN1,PAK1,CAMK2D,GNG11,GNB3,TUBA8,MAPK3,PPM1L,CAMK1G,MRAS,PLCB1,TUBB4A,TUBA1C,PPP2R2C,ADCY8,PRKD1,ATM,PRKCA,CAMK2B,ADCY2,PRKCQ,TUBA4A,PPP1R14A,CDK1,CCNE1,TUBA1A,CDKN1A,ADCY1,PIK3CB,PIK3CD,ARHGEF9,PPP2R1B,ADCY7,OPN1SW	Gap Junction Signaling	2.63	0.194		PLCB2,HTR2B,GUCY2C,ADCY4,PIK3R5,TUBB2B,PLCD1,ADRB1,MAPK3,MRAS,TUBB4A,TUBA1C,ACTG2,ADCY8,PRKD1,PRKCA,HTR2A,ATM,ADCY2,PRKCQ,TUBA4A,PLCL2,TUBA1A,ACTA2,PLCG2,ADCY1,PIK3CB,PIK3CD,ADCY7,ACTG1
DNA Double-Strand Break Repair by Homologous Recombination	2.46	0.571		RAD51,LIG1,GEN1,POLA1,BRCA2,RPA1,BRCA1,ATM		Reelin Signaling in Neurons	2.4	0.342		MAP2K4,APOE,PIK3R1,PIK3R5,CDK5R1,MAP3K10,LCK,CDK5,CNR2,HCK,MAP4K1,FGR,ATM,ITGA4,MAP3K9,CNR1,ITGA6,MAPK8IP1,ITGAL,ITGB2,MAPT,LYN,PIK3CB,PIK3CD,ITGA1,ARHGEF9,PAFAH1B3	14-3-3-mediated Signaling	2.42	0.248		PLCB2,PIK3R1,PIK3R5,TUBB2B,PLCD1,TUBA8,MAPK3,MRAS,PLCB1,TUBB4A,TUBA1C,GFAP,PLCD4,PRKD1,ATM,PRKCA,PRKCQ,TUBA4A,VIM,PLCL2,FOS,TUBA1A,FOXO1,PLCG2,PIK3CB,PIK3CD,RPS6KA1,SNCA,TNF	ErbB4 Signaling	2.63	0.25	0	ADAM17,PRKCQ,PIK3R5,NRG4,PSEN2,NRG1,PLCG2,ERBB4,MAPK3,MRAS,PIK3CD,PIK3CB,PRKD1,ATM,PRKCA
Urate Biosynthesis/Inosine 5'-phosphate Degradation	2.46	0.571		NT5C3B,NT5E,NT5C1A,XDH,PNP,NT5C,AOX1,ACPP		p53 Signaling	2.38	0.327	-0.2	CDKN2A,PIK3R1,CDK4,PIK3R5,HIF1A,CCND1,CHEK1,CASP6,GADD45A,THBS1,PPP1R13B,BRCA1,HIPK2,TNFRSF10A,CHEK2,ATM,WT1,HDAC9,PERP,APAF1,MDM2,BAX,BIRC5,PCNA,CDKN1A,E2F1,PIK3CB,GNL3,PIK3CD,PIDD1,CDK2,DRAM1	Caveolar-mediated Endocytosis Signaling	2.42	0.278		HLA-A,ITGA8,ITGA6,ITGB8,ITGA10,ITGAL,ITGB7,DYRK3,ITGAE,ITGB2,ITGAM,ACTA2,FLNC,PTPN1,ACTG2,ITGB4,ACTG1,ACTA1,PRKCA,ITGA4	IL-15 Signaling	2.62	0.242		IL2RG,TYK2,PIK3R5,MAPK13,JAK2,MAPK11,LCK,SYK,MAPK3,MRAS,PIK3CD,PIK3CB,JAK3,TNF,IL2RB,ATM
RAN Signaling	2.41	0.529		KPNB1,KPNA4,KPNA6,RCC1,KPNA2,RANGAP1,RAN,XPO1,RANBP1		Dopamine-DARPP32 Feedback in cAMP Signaling	2.36	0.298	-0.156	NOS1,PLCB2,CACNA1S,CAMK4,KCNJ2,PPP1R3C,ADCY4,PPP1R3A,PPP1R14B,ATP2A1,KCNJ11,PLCD1,PLCD3,CDK5,DRD1,PPM1J,PPM1L,PLCB1,PPP2R2C,PLCL1,PPP1CA,ADCY8,PLCD4,PRKD1,PRKCA,CALY,PPP1R14C,CACNA1D,PRKCQ,ATF1,GUCY1A3,PPP1R1B,KCNJ15,GNAI1,ADCY6,CACNA1C,PPP1R14A,ATP2A3,PLCL2,PLCG2,PRKCD,ADCY1,GUCY1A2,PRKCH,ADCY7,PPP2R1B,OPN1SW,PRKCB	JAK/Stat Signaling	2.42	0.278	0	SOCS3,PTPN6,PIK3R1,SOCS2,TYK2,PIK3R5,IL6,JAK2,STAT4,FOS,MAPK3,CDKN1A,CISH,PTPN1,MRAS,PIK3CB,PIK3CD,JAK3,SOCS5,ATM	Differential Regulation of Cytokine Production in Macrophages and T Helper Cells by IL-17A and IL-17F	2.61	0.389		CCL4,CCL2,IL10,IL12B,IL1B,CCL5,TNF
γ-linolenate Biosynthesis II (Animals)	2.41	0.529		SLC27A5,ACSBG1,ACSL5,SLC27A6,FADS2,ACSL4,SLC27A1,SLC27A4,ACSL1		α-Adrenergic Signaling	2.36	0.333	-0.218	CAMK4,ADCY4,GNB2L1,GNG7,GNB4,GYS1,GNG11,GNB3,MAPK3,MRAS,ADCY8,PRKD1,PRKCA,PRKCQ,GNG2,GNAI1,ADCY6,PYGL,SLC8A2,GYS2,PLCG2,PRKCD,ADCY1,PRKCH,SLC8A1,ADCY7,OPN1SW,ADRA1A,PRKCB	Serotonin Receptor Signaling	2.41	0.318		ADCY2,HTR2B,MAOB,TPH1,HTR1B,ADCY1,HTR7,HTR3A,SLC6A4,ADCY8,ADCY7,PCBD1,HTR2A,QDPR	LPS-stimulated MAPK Signaling	2.55	0.233	1.698	MAP3K14,PRKCQ,NFKBIE,PIK3R5,IKBKE,MAPK13,MAPK11,FOS,TLR4,MAPK3,MRAS,CD14,PIK3CB,PIK3CD,PRKD1,ATM,PRKCA
Mitochondrial L-carnitine Shuttle Pathway	2.41	0.529		SLC27A5,ACSBG1,CPT1B,ACSL5,SLC27A6,ACSL4,SLC27A1,SLC27A4,ACSL1		Thyroid Cancer Signaling	2.35	0.4		PPARG,TCF4,GDNF,BDNF,TCF7L1,NGF,CCND1,CXCL10,CDH1,NTRK2,NTRK3,MAPK3,NTRK1,MRAS,RET,TCF7L2	Death Receptor Signaling	2.4	0.261	2.449	GAS2,MAP3K14,CASP3,NFKBIE,LMNA,IKBKE,PARP9,FADD,CASP6,ACTA2,BID,TNFSF15,ACTG2,CASP8,TNFRSF1B,TNF,TNFRSF10A,BIRC3,ACTG1,CASP7,ACTA1,FASLG,HSPB1,PARP14	Erythropoietin Signaling	2.55	0.239		SOCS1,SOCS3,PTPN6,PRKCQ,NFKBIE,PIK3R5,JAK2,FOS,PLCG2,MAPK3,MRAS,PIK3CB,PIK3CD,PRKD1,ATM,PRKCA
Adenosine Nucleotides Degradation II	2.41	0.529		NT5C3B,NT5E,NT5C1A,XDH,PNP,ADA,NT5C,AOX1,ACPP		IL-1 Signaling	2.34	0.33	2.294	MAP2K4,IL1A,ADCY4,NFKBIE,GNB2L1,MAPK13,MAPK11,GNG7,GNB4,GNB3,GNG11,GNA15,MRAS,GNA13,ADCY8,IL1RAP,MAP3K14,MYD88,GNG2,GNAI1,ADCY6,IKBKE,GNAZ,IL1R1,FOS,ADCY1,GNAO1,ADCY7,IRAK4,IRAK2	3-phosphoinositide Degradation	2.37	0.236		SOCS3,PTPN2,EPHX2,NUDT12,NT5C,ACP5,PPP4C,PPP1R14B,DUSP2,PTPRC,CDC25B,PTPRO,PDCD1,DUSP10,PTPN1,PPP1R1C,ALPL,PTPRN,PTPN6,CDC25C,PPP1R1B,DUSP27,PPP1R14A,NUDT15,INPP5D,SYNJ2,INPP5J,PPP1R16B,Ppp2r3d,PPM1H,DUSP23,CILP,PTPN22,DUSP16	Signaling by Rho Family GTPases	2.51	0.175	2.466	ARPC1B,PTK2B,SEPT3,PIK3R5,RHOH,GNG7,CDH11,STMN1,ACTR3,GNG11,GNA15,RHOD,MAPK3,CYBB,MRAS,CDC42EP1,ACTG2,ITGA4,ATM,MAP3K9,PAK6,MYLPF,WASF1,SEPT1,PLD1,MYL9,FOS,CDH1,RHOV,PAK3,ACTA2,WAS,CDH20,GNAO1,NCF2,CDH17,PIK3CB,PIK3CD,ARHGEF9,PIP4K2A,ACTG1
Neuropathic Pain Signaling In Dorsal Horn Neurons	2.4	0.33	0.174	GRIN2A,PLCB2,KCNN4,CAMK1D,PIK3R1,GRIN2D,PIK3R5,PLCD3,GPR37,MAPK3,PLCL1,PRKD1,ATM,PRKCA,CAMK2B,PRKCQ,GRIA2,PRKAR2A,PIK3C2G,GRM4,PLCL2,KCNH2,PRKCG,GRM5,FOS,KCNQ2,NTRK2,PLCG2,ITPR3,PIK3CB,PRKCH,PIK3CD,PRKCB		HER-2 Signaling in Breast Cancer	2.34	0.342		PIK3R1,PIK3R5,PARD6B,PARD6G,ITGB8,CCND1,ITGB7,NRG1,MRAS,ITGB4,PRKD1,ATM,PRKCA,CCNE2,PRKCQ,MDM2,ITGB2,CCNE1,FOXO1,PRKCD,CDKN1A,PIK3CD,PIK3CB,PRKCH,CDKN1B,PRKCB	Germ Cell-Sertoli Cell Junction Signaling	2.37	0.231		EPN3,RAC2,TGFBR1,PIK3R1,MYO7A,PIK3R5,Actn3,RHOH,TUBB2B,CTNNA2,PAK1,TUBA8,RHOD,MAPK3,PPAP2B,MRAS,TUBB4A,TUBA1C,ACTG2,ACTA1,ATM,MAP3K14,MAP3K1,ITGA6,TUBA4A,GSN,RHOV,CDH1,TUBA1A,RND3,ACTA2,PIK3CB,PIK3CD,A2M,TNF,ACTG1,FNBP1	IL-9 Signaling	2.46	0.294	2.333	SOCS3,IL2RG,CISH,PIK3R5,PIK3CB,PIK3CD,STAT1,JAK3,TNF,ATM
ILK Signaling	2.38	0.296	2.496	MAP2K4,MYH4,MYL6,PIK3R1,MYH7B,PPP1R14B,CCND1,MYC,PARVB,MAPK3,PPM1L,MYL4,ACTG2,ITGB4,TMSB10/TMSB4X,ACTA1,ATM,CASP3,MYH14,MYH7,MYL9,CDH1,PIK3CD,ACTG1,TNF,MAP2K6,MYH6,BMP2,PIK3R5,Actn3,MYH11,HIF1A,NFKB1,RHOH,ITGB7,RHOD,PPP2R2C,NOS2,ACTC1,ACTN1,MYH1,LIMS2,RHOC,ACTB,ACTN2,PIK3C2G,MYL1,FOS,ITGB2,RHOV,MYH2,FLNC,PIK3CB,PPP2R1B,MMP9		AMPK Signaling	2.31	0.306	-0.87	ADRA2B,LEP,PFKFB1,PIK3R1,ADIPOQ,PIK3R5,LIPE,CFTR,MAPK13,MAPK11,ADRB3,ADRB1,GYS1,FASN,PPM1J,PPM1L,PRKAA2,MRAS,PPP2R2C,ADRA1B,ATM,SLC2A1,CKM,PFKP,SLC2A4,PFKM,ADRA1D,GYS2,AK5,PFKFB4,ADRA2C,AK4,ACACA,PIK3CB,PIK3CD,HMGCR,AK2,HLTF,PPP2R1B,PPAT,ADRA1A	TNFR1 Signaling	2.36	0.306	3.357	MAP3K14,CASP3,NFKBIE,MAP3K1,IKBKE,FADD,CASP6,FOS,PAK1,MADD,BID,CASP8,TNF,BIRC3,CASP7	TWEAK Signaling	2.46	0.294	0.632	MAP3K14,NFKBIE,BID,IKBKE,CASP8,BIRC3,CASP7,BIRC2,TNFRSF12A,TRAF1
IL-3 Signaling	2.35	0.352	0	PIK3R1,PIK3R5,JAK2,PAK1,MAPK3,MRAS,STAT1,MAP2K1,PRKD1,PRKCA,ATM,PTPN6,PRKCQ,IL3RA,PIK3C2G,STAT3,INPP5D,PRKCG,CSF2RB,FOS,FOXO1,PIK3CB,PRKCH,PIK3CD,PRKCB		CDK5 Signaling	2.31	0.323	0.18	BDNF,PPP1R3C,ADCY4,PPP1R3A,MAPK13,NGF,PPP1R14B,MAPK11,CDK5R1,DRD1,CDK5,MAPK3,PPM1J,NGFR,PPM1L,MRAS,PPP2R2C,PPP1CA,ADCY8,PPP1R14C,LAMA5,PPP1R1B,MAPK4,ITGA6,ADCY6,PPP1R14A,FOSB,NTRK2,MAPT,ADCY1,PPP2R1B,ADCY7	CREB Signaling in Neurons	2.36	0.228	1.567	PLCB2,GRIN2A,CAMK4,PIK3R1,GRIA1,PIK3R5,GNG7,PLCD1,GNB3,GNG11,CAMK2D,GNA15,MAPK3,MRAS,PLCB1,GRIK2,ADCY8,PLCD4,PRKD1,PRKCA,CAMK2B,ATM,GRIN2B,ADCY2,PRKCQ,GRM1,GRM8,GRM4,GNAZ,PLCL2,GRM7,PLCG2,GNAO1,ADCY1,PIK3CB,PIK3CD,RPS6KA1,ADCY7,OPN1SW	Synaptic Long Term Potentiation	2.45	0.202		GRIN2B,PLCB2,PRKCQ,PPP1R1A,GRM8,GRIA1,PPP1R14A,CACNA1C,RAPGEF3,PLCL2,GRM4,PPP1R14B,GRIN3A,PLCD1,GNA15,PLCG2,MAPK3,ADCY1,MRAS,RPS6KA1,ADCY8,PRKD1,PRKCA,CAMK2B
D-myo-inositol-5-phosphate Metabolism	2.35	0.308		SOCS3,PLCB2,PTPN2,PTPN13,EPHX2,NUDT12,NT5C,PPP4C,PPFIA2,PPP1R14B,SET,DUSP2,UBLCP1,PTPRF,PTPRC,PLCD3,PTPRJ,PTPRO,DUSP10,PTPN1,PGAM5,DUSP11,PPP1R1C,PPP1CA,PTPRN,CDC25A,WBP11,PTPN7,CDC25C,PTPN6,PPP1R1B,DUSP27,NUDT15,PLD4,PPP1R16B,PDXP,PLCG2,Ppp2r3d,PPM1H,CILP,PIP4K2A,PTPN22,SIRPA,NUDT1		Regulation of eIF4 and p70S6K Signaling	2.31	0.301	0.832	PIK3R1,RPS18,PIK3R5,RPS8,MAPK13,EIF2S1,RPS23,MAPK11,RPS11,RPS28,RPS20,MAPK3,PPM1J,RPS9,PPM1L,MRAS,PPP2R2C,RPS5,RPS3,RPS24,ITGA4,ATM,RPS2,RPS19,RPS21,EIF3E,RPS12,RPS6,EIF3G,RPS4Y1,RPS26,RPS27L,EIF4A1,EIF2B1,EIF3I,RPS27A,RPS4Y2,RPS15A,PIK3CB,PIK3CD,PPP2R1B,EIF1AX,RPS14,RPSA	GDNF Family Ligand-Receptor Interactions	2.35	0.279	1.606	DOK5,GDNF,DOK6,GFRA3,PIK3R1,PIK3R5,DOK3,FOS,NRTN,DOK4,MAPK3,GFRA1,PLCG2,MRAS,PIK3CB,PIK3CD,DOK1,RET,ATM	P2Y Purigenic Receptor Signaling Pathway	2.45	0.202	0.816	PLCB2,ADCY2,PRKCQ,ADCY4,PIK3R5,PLCL2,GNG7,PLCD1,FOS,P2RY2,GNG11,PLCG2,P2RY6,MAPK3,ADCY1,MRAS,P2RY12,PIK3CB,PIK3CD,ADCY8,ADCY7,PRKD1,ATM,PRKCA
Phospholipase C Signaling	2.35	0.285	3.677	CD247,PLCB2,MYL6,ADCY4,GNB2L1,GNG13,Ppp1r12b,LCK,HDAC11,MAPK3,PLA2G5,MRAS,MYL4,GNA13,RALGDS,PRKD1,ITGA4,PRKCQ,PLD3,RALB,ITGA5,RAPGEF3,PLD1,GNG10,MYL9,PLA2G6,CD3G,PLA2G2D,PLCG2,SYK,ITPR3,LAT,PRKCH,LCP2,RAP1B,BLNK,Calm1 (includes others),RPS6KA3,NFKB1,FCGR2B,RHOH,GNG7,HMOX1,ARHGEF19,RHOD,ARHGEF2,MAP2K1,MYL12B,PRKCA,HDAC9,FCGR2A,RHOC,MYLPF,ADCY6,PLA2G1B,PLA2G2A,MYL1,PRKCG,BTK,PLD4,PLA2G4A,RHOV,ADCY1…		BER pathway	2.31	0.583		LIG1,PCNA,POLE,FEN1,APEX1,OGG1,PARP1	p70S6K Signaling	2.31	0.244	2.043	PLCB2,F2R,PIK3R1,PIK3R5,PLCD1,F2RL1,MAPK3,PPM1L,MRAS,PLCB1,PPP2R2C,PLCD4,PRKD1,ATM,PRKCA,AGT,IL2RG,IL4R,PRKCQ,PLCL2,PLD1,BTK,PLCG2,SYK,LYN,PIK3CB,PIK3CD,PPP2R1B,OPN1SW	Pancreatic Adenocarcinoma Signaling	2.45	0.208	2.524	CDKN2A,TGFBR1,PLD3,TYK2,PIK3R5,HBEGF,JAK2,BIRC5,PLD1,PGF,PLD4,RAD51,HMOX1,CYP2E1,MAPK3,TGFA,PIK3CB,PIK3CD,STAT1,JAK3,MMP9,ATM
Sperm Motility	2.33	0.317	0.174	PLCB2,Calm1 (includes others),ATP1A4,TWF1,PTK2B,PLA2G7,PLCD3,LCAT,PLA2G5,MRAS,PLCL1,PRKD1,PRKCA,PLA2G16,CACNA1G,SLC9A5,CNGA2,SLC16A10,PRKCQ,PDE4C,GUCY1A3,SLC12A2,PRKAR2A,PLA2G1B,PDE4B,PLCL2,PLA2G2A,PRKCG,PLA2G4A,PLA2G6,CNGB1,PLA2G2D,NPR1,PLCG2,ITPR3,PRKCH,MST1R,PRKCB		Complement System	2.3	0.405	0.632	C5AR1,C3,C1QA,C4A/C4B,ITGB2,CD55,ITGAM,C4BPA,CFB,CFI,C6,CFH,C8G,C2,CR2	Sertoli Cell-Sertoli Cell Junction Signaling	2.29	0.225		EPN3,SPTBN1,NOS1,CLDN15,CLDN19,MYO7A,Actn3,MAPK13,MAPK11,TUBB2B,CTNNA2,CLDN4,TUBA8,MAPK3,PPAP2B,MRAS,SPTB,TUBB4A,TUBA1C,ACTG2,NOS2,ACTA1,ITGA4,SPTBN2,MAP3K14,MAP3K1,TUBA4A,CDH1,CLDN23,CLDN5,TUBA1A,ACTA2,CLDN1,WAS,GUCY1A2,MAGI2,TNF,A2M,ACTG1,CLDN22	Germ Cell-Sertoli Cell Junction Signaling	2.42	0.188		RAC2,TGFBR1,MYO7A,PIK3R5,RHOH,TUBB2B,CTNNA2,RHOD,MAPK3,MRAS,TUBB4A,TUBA1C,ACTG2,ATM,MAP3K9,MAP3K14,PAK6,MAP3K6,MAP3K1,TUBA4A,GSN,CDH1,RHOV,TUBA1A,PAK3,ACTA2,PIK3CB,PIK3CD,TNF,ACTG1
Role of NFAT in Regulation of the Immune Response	2.33	0.298	3.28	CD247,PLCB2,PIK3R1,GNB2L1,GNG13,FCGR1A,LCK,IKBKG,GNA15,MAPK3,MRAS,XPO1,GNA13,ATM,PRKCQ,GNAZ,GNG10,CD3G,PLCG2,SYK,ITPR3,LAT,GNAO1,CD86,PIK3CD,LCP2,BLNK,Calm1 (includes others),NFKBIE,PIK3R5,FCGR2B,NFKB1,GNG7,LOC100909593/RT1-DMa,LOC100909630/RT1-DMb,MAP2K1,FCGR3A/FCGR3B,FCGR2A,GNAI1,PIK3C2G,IKBKE,BTK,FOS,CD80,H2-Eb2,MS4A2,FCER1G,LYN,NFATC2,PIK3CB,RCAN2		GPCR-Mediated Nutrient Sensing in Enteroendocrine Cells	2.29	0.333		PLCB2,ADCY4,GNG7,PLCD1,PLCD3,GNG11,GNA15,TAS1R3,PLCB1,PLCL1,ADCY8,PLCD4,PRKD1,PRKCA,TAS1R1,PRKCQ,GNG2,GNAI1,ADCY6,CCK,PLCL2,PLCG2,PRKCD,ADCY1,PRKCH,ADCY7,OPN1SW,PRKCB	Dermatan Sulfate Degradation (Metazoa)	2.25	0.438		HYAL3,IDUA,GM2A,HYAL1,CD44,HEXB,HEXA	Agrin Interactions at Neuromuscular Junction	2.41	0.232	0.535	RAC2,CHRNA1,PAK6,NRG4,ITGAL,NRG1,ITGB2,ACTA2,PAK3,ERBB4,MAPK3,MRAS,RAPSN,ACTG2,ACTG1,ITGA4
CREB Signaling in Neurons	2.33	0.298	0.16	PLCB2,GRIN2A,POLR2D,PIK3R1,ADCY4,GNB2L1,GNG13,PLCD3,GRIK5,GNA15,MAPK3,MRAS,GNA13,PLCL1,PRKD1,GRIK1,ATM,PRKCQ,GRIA2,TBP,POLR2H,PLCL2,GNAZ,GRM4,GNG10,PLCG2,GNAO1,ITPR3,PRKCH,PIK3CD,RPS6KA1,OPN1SW,Calm1 (includes others),GRIN2D,GRID2,PIK3R5,GNG7,POLR2C,MAP2K1,CAMK2B,PRKCA,GNAI1,PRKAR2A,ADCY6,PIK3C2G,PRKCG,GRM5,ADCY1,PIK3CB,ADCY7,PRKCB		UVA-Induced MAPK Signaling	2.28	0.33	0.943	MAP2K4,PLCB2,PIK3R1,RPS6KA3,PIK3R5,MAPK13,MAPK11,PARP9,PLCD1,PLCD3,MAPK3,MRAS,PLCB1,STAT1,PLCL1,PLCD4,SMPD3,PARP14,PRKCA,ATM,CASP3,CYCS,PLCL2,PARP1,FOS,PLCG2,PIK3CB,PIK3CD,RPS6KA1	Signaling by Rho Family GTPases	2.25	0.214	2.714	PIK3R1,STMN1,PAK1,GNB3,GNA15,EZR,MAPK3,BAIAP2,MRAS,CYBB,CDC42EP1,GFAP,ACTG2,ACTA1,ITGA4,ATM,GNAZ,PLD1,MYL9,CDH1,ACTA2,RND3,NCF2,GNAO1,PIK3CD,ARHGEF9,PIP4K2A,ACTG1,FNBP1,ARPC1B,PTK2B,SEPT3,PIK3R5,MYLK,RHOH,CDH11,GNG7,ACTR3,GNG11,RHOD,MYLPF,VIM,CDH15,SEPT1,MYL1,FOS,RHOV,WAS,CDH17,PIK3CB	Role of PKR in Interferon Induction and Antiviral Response	2.4	0.275		NFKBIE,BID,IKBKE,EIF2AK2,TLR3,STAT1,CASP8,RNASEL,FCGR1A,TNF,IRF1
PPARα/RXRα Activation	2.32	0.296	-1.443	MAP2K4,PLCB2,GPD1,APOA2,ADCY4,TGFBR3,CPT1B,IL6,AP2A2,ABCA1,IL1R2,NR2F1,PLCD3,IKBKG,IL1RL2,GNA15,TGFB1,GPD2,MAPK3,FASN,LPL,PRKAA1,MRAS,PLCL1,IL1RAP,MAP3K14,Cyp2c70,PLCL2,PLCG2,HSP90AA1,SLC27A1,MAP2K6,IL1RL1,NFKBIE,ADIPOQ,JAK2,NFKB1,GOT2,MAP2K1,ACVR1C,PRKCA,PRKAR2A,ADCY6,IKBKE,BCL3,IL1R1,TGS1,GHR,ADCY1,IL1B,ADCY7,PRKCB,PPARGC1A		LPS-stimulated MAPK Signaling	2.27	0.342	2.449	MAP2K4,NFKBIE,PIK3R1,PIK3R5,MAPK13,MAPK11,PAK1,MAPK3,MRAS,LBP,PRKD1,ATM,PRKCA,MAP3K14,PRKCQ,ATF1,IKBKE,TLR4,FOS,PRKCD,CD14,PIK3CB,PRKCH,PIK3CD,PRKCB	Pathogenesis of Multiple Sclerosis	2.25	0.556		CXCL10,CXCL11,CCL4,CXCR3,CCL5	RANK Signaling in Osteoclasts	2.39	0.216		MAP3K9,MAP3K14,TNFSF11,PTK2B,MAP3K6,NFKBIE,MAP3K1,PIK3R5,IKBKE,MAPK13,GSN,MAPK11,FOS,MAPK3,PIK3CB,PIK3CD,BIRC3,BIRC2,ATM
HGF Signaling	2.31	0.324	2.611	MAP2K4,RAP1B,PIK3R1,PIK3R5,IL6,CCND1,MAP3K10,PAK1,MAPK3,HGF,MRAS,MAP2K1,PRKD1,ATM,PRKCA,ITGA4,MAP3K9,MAP3K14,PRKCQ,PIK3C2G,ITGA5,STAT3,PRKCG,MET,FOS,PLCG2,CDKN1A,MAP3K8,PIK3CB,PRKCH,PIK3CD,ELK3,CDK2,PRKCB		GM-CSF Signaling	2.27	0.355	2.558	RUNX1,PIK3R1,GNB2L1,PIK3R5,JAK2,CCND1,CSF2RB,CAMK2D,CSF2RA,PIM1,MAPK3,CISH,MRAS,HCK,LYN,PIK3CB,PIK3CD,STAT1,BCL2A1,ATM,CAMK2B,PRKCB	PPARα/RXRα Activation	2.24	0.223	-1.183	PPARA,PLCB2,MED23,GPD1,TGFBR1,IL1RL1,APOA2,NFKBIE,ADIPOQ,JAK2,IL6,ABCA1,PLCD1,CHD5,GNA15,IL1RL2,MAPK3,FASN,PRKAA2,MRAS,PLCB1,ADCY8,PLCD4,ACVR1C,PRKCA,MAP3K14,ADCY2,IL1RAPL2,Cyp2c70,BCL3,IKBKE,PLCL2,IL1R1,Ins1,GHR,PLCG2,ADCY1,IL1B,IL1RAPL1,ADCY7	UVA-Induced MAPK Signaling	2.39	0.216	1.732	PLCB2,PIK3R5,PLCL2,MAPK13,PARP9,MAPK11,PLCD1,FOS,MAPK3,PLCG2,MRAS,PIK3CB,PIK3CD,RPS6KA1,STAT1,SMPD3,ATM,PRKCA,PARP14
CCR3 Signaling in Eosinophils	2.28	0.316		CCR3,PLCB2,Calm1 (includes others),PIK3R1,GNB2L1,PIK3R5,CCL24,GNG13,MYLK,MAPK13,MAPK11,GNG7,Ppp1r12b,PAK1,MAPK3,PLA2G5,MRAS,MAP2K1,PRKD1,ATM,PRKCA,PRKCQ,GNAI1,PIK3C2G,PLA2G1B,PLA2G2A,GNG10,PRKCG,PLA2G4A,PLA2G6,PLA2G2D,ITPR3,PIK3CB,PRKCH,PIK3CD,OPN1SW,PRKCB		CREB Signaling in Neurons	2.26	0.292	-0.16	PLCB2,CAMK4,GRID2,GRIA1,PIK3R1,ADCY4,GNB2L1,PIK3R5,GNG7,PLCD1,GNB4,PLCD3,GTF2B,GNG11,CAMK2D,GRIK5,GNB3,GNA15,MAPK3,MRAS,PLCB1,GNA13,ADCY8,PLCL1,PLCD4,PRKD1,CAMK2B,PRKCA,ATM,PRKCQ,GRM8,GRIK3,GNG2,ADCY6,GNAI1,GRIA2,GRM4,GNAZ,PLCL2,PLCG2,PRKCD,ADCY1,GNAO1,PIK3CB,PIK3CD,PRKCH,RPS6KA1,ADCY7,OPN1SW,PRKCB	Dopamine Degradation	2.23	0.375		ALDH1B1,MAOB,ALDH1A1,Aldh1a7,COMT,ALDH1A2,Sult1a1,Sult1d1,ALDH3A1	Actin Cytoskeleton Signaling	2.37	0.175		RAC2,FGD3,ARPC1B,MYH8,PIK3R5,MYH11,FGF4,ACTR3,FGF18,MAPK3,MRAS,ACTG2,MATK,ITGA4,ATM,MYH1,VAV2,FGF16,PAK6,MYLPF,MYH14,WASF1,MYH7,GSN,FGF1,MYL9,PAK3,ACTA2,WAS,VAV3,CD14,PIK3CB,VAV1,PIK3CD,NCKAP1L,PIP4K2A,ACTG1,FGF5
Germ Cell-Sertoli Cell Junction Signaling	2.28	0.3		MAP2K4,MAP2K6,RAC2,PIK3R1,MYO7A,PIK3R5,Actn3,IQGAP1,RHOH,TUBB2B,MAP3K10,PAK1,TUBA8,TGFB1,RHOD,MAPK3,MRAS,TUBB4A,JUP,ACTG2,MAP2K1,ACTC1,ACTN1,ACTA1,ATM,MAP3K9,MAP3K14,TUBB3,TUBB4B,RHOC,ACTN2,ACTB,TUBG1,ITGA6,TUBA4A,PIK3C2G,LAMC3,GSN,CDH1,RHOV,TUBA1A,TUBB6,PIK3CB,MAP3K8,PIK3CD,TNF,A2M,ACTG1		Interferon Signaling	2.25	0.412	3.051	IFIT3,OAS1,PTPN2,TYK2,IFNGR2,IFI35,PSMB8,BAX,JAK2,IFITM2,TAP1,IRF1,STAT1,IFNAR1	Ceramide Signaling	2.2	0.262	0.655	S1PR5,PIK3R1,MAP3K1,PIK3R5,CERK,S1PR4,FOS,CTSD,MAPK3,NGFR,PPM1L,MRAS,SPHK1,PPP2R2C,PIK3CB,PIK3CD,TNFRSF1B,TNF,SMPD3,PPP2R1B,ATM	CNTF Signaling	2.35	0.25	0.832	LIFR,MAPK3,CNTF,CNTFR,TYK2,MRAS,PIK3R5,PIK3CD,PIK3CB,RPS6KA1,JAK2,STAT1,ATM
JAK/Stat Signaling	2.26	0.347	1.4	SOCS3,PIK3R1,PIK3R5,IL6,JAK2,NFKB1,MAPK3,PTPN1,MRAS,STAT1,MAP2K1,ATM,PTPN6,TYK2,PIK3C2G,CEBPB,STAT3,STAT4,FOS,CDKN1A,STAT2,PIK3CB,PIK3CD,JAK3,SOCS5		Melatonin Signaling	2.21	0.343	0.209	MAP2K4,PLCB2,PRKCQ,CAMK4,GNAI1,PLCL2,SLC2A4,PLCD1,PLCD3,CAMK2D,RORA,PLCG2,PRKCD,MAPK3,GNAO1,PLCB1,PRKCH,PLCL1,PLCD4,OPN1SW,PRKD1,PRKCA,CAMK2B,PRKCB	Ethanol Degradation II	2.17	0.333		ALDH1B1,ADH7,ACSS3,ALDH1A1,DHRS9,Aldh1a7,ALDH1A2,ACSS2,ADH1C,ALDH3A1,ACSL1	Bupropion Degradation	2.31	0.32		CYP3A7,CYP4F8,CYP1A1,CYP2E1,CYP4B1,CYP2B6,CYP51A1,CYP2S1
Paxillin Signaling	2.26	0.324	2.858	MAP2K4,PTK2B,PIK3R1,ITGA8,Actn3,PIK3R5,MAPK13,MAPK11,ITGB7,ARF6,PAK1,ITGA11,MRAS,ITGB4,ACTG2,ACTC1,ACTA1,ACTN1,ATM,ITGA4,ACTB,ACTN2,CSK,ITGA6,PIK3C2G,ITGA5,ITGAL,ITGB2,ITGAM,PIK3CB,ITGA1,PIK3CD,ACTG1		Thyroid Hormone Metabolism II (via Conjugation and/or Degradation)	2.2	0.419		UGT1A5,UGT1A6,UGT2B17,Ugt1a7c,Sult1a1,UGT1A3,CSGALNACT1,Sult1d1,UGT1A4,DIO2,DIO3,UGT1A1,UGT1A9 (includes others)	Melanoma Signaling	2.16	0.31		CDKN2A,CDH1,MAPK3,PIK3R1,CDKN1A,MRAS,CDK4,PIK3R5,PIK3CD,PIK3CB,MDM2,CCND1,ATM	Molecular Mechanisms of Cancer	2.3	0.159		RAP2B,CDKN2A,RAC2,PLCB2,TGFBR1,ADCY4,MAPK13,RBL1,CTNNA2,RASGRF1,BBC3,GNA15,MAPK3,MRAS,BIRC3,PRKD1,WNT5B,ATM,ITGA4,PRKCQ,TYK2,FZD9,RAPGEF3,BMP10,CDH1,GNAO1,PIK3CD,ARHGEF9,NFKBIE,PIK3R5,PSEN2,JAK2,MAPK11,RHOH,CDC25B,RHOD,BID,CASP8,ADCY8,PRKCA,CAMK2B,ADCY2,WNT9B,PAK6,FOS,RHOV,PAK3,WNT10A,RASGRP1,ADCY1,BMP7,PIK3CB,BMP6,JAK3,ADCY7,BCL2L11,CASP7,BIRC2
α-Adrenergic Signaling	2.25	0.333	-0.209	Calm1 (includes others),ADCY4,GNB2L1,GNG13,GNG7,GYS1,MAPK3,MRAS,MAP2K1,PRKD1,PRKCA,PRKCQ,GNAI1,PRKAR2A,ADCY6,SLC8A2,GYS2,GNG10,PRKCG,PYGM,PLCG2,ITPR3,ADCY1,PRKCH,SLC8A1,ADCY7,OPN1SW,ADRA1A,PRKCB		Leptin Signaling in Obesity	2.19	0.338		SOCS3,PLCB2,LEP,LEPR,PIK3R1,ADCY4,PDE3A,PIK3R5,JAK2,PLCD1,PLCD3,MAPK3,PLCB1,ADCY8,PLCL1,PLCD4,ATM,ADCY6,PLCL2,FOXO1,PLCG2,ADCY1,PIK3CB,PIK3CD,ADCY7	Fatty Acid Activation	2.12	0.462		ACSBG1,ACSL5,ACSL4,SLC27A3,SLC27A4,ACSL1	Thrombin Signaling	2.29	0.178	1.095	PLCB2,F2RL2,CAMK1,CAMK1D,ADCY4,PIK3R5,MAPK13,RHOH,MAPK11,GNG7,PLCD1,GNG11,GNA15,RHOD,MAPK3,MRAS,ADCY8,PRKD1,CAMK2B,PRKCA,ATM,ADCY2,PRKCQ,MYLPF,PLCL2,MYL9,RHOV,PLCG2,GNAO1,ADCY1,PIK3CB,PIK3CD,ARHGEF9,ADCY7
HER-2 Signaling in Breast Cancer	2.24	0.342		PIK3R1,PIK3R5,PARD6G,CCND1,ITGB7,NRG1,MRAS,ITGB4,PRKD1,PRKCA,ATM,CCNE2,PRKCQ,PIK3C2G,MDM2,PRKCG,AREG,ITGB2,CCNE1,FOXO1,CDKN1A,PIK3CD,PIK3CB,PRKCH,CDKN1B,PRKCB		Primary Immunodeficiency Signaling	2.18	0.365		BLNK,IL2RG,CD3E,CD4,CIITA,CD8A,TAP1,CD3D,BTK,IL7R,PTPRC,LCK,DCLRE1C,CD40,ICOS,ZAP70,ADA,JAK3,UNG	Guanosine Nucleotides Degradation III	2.12	0.462		NT5C3B,NT5E,NT5C1A,NT5C,AOX1,ACPP	PEDF Signaling	2.28	0.225	1.387	ARHGAP22,BDNF,NFKBIE,PIK3R5,IKBKE,MAPK13,NGF,PNPLA2,MAPK11,MAPK3,MRAS,PIK3CB,PIK3CD,CASP8,CASP7,ATM
Glioma Signaling	2.21	0.326	1.134	Calm1 (includes others),CAMK1D,PA2G4,PIK3R1,CDK4,PIK3R5,E2F3,RBL1,CCND1,MAPK3,MRAS,MAP2K1,PRKD1,PRKCA,CAMK2B,ATM,E2F4,PRKCQ,TFDP1,PIK3C2G,MDM2,PRKCG,IGF2,PLCG2,CDKN1A,E2F1,PIK3CB,PRKCH,PIK3CD,PDGFD,PRKCB		GABA Receptor Signaling	2.15	0.343		KCNN4,ABAT,ADCY4,ADCY6,GABBR1,AP1B1,KCNH2,SLC6A13,AP2S1,UBD,GABRR2,KCNN1,GAD1,ADCY1,MRAS,SLC6A1,ADCY8,GABRA1,ADCY7,GABRA2,SLC6A12,ALDH5A1,GABRA3	IL-17A Signaling in Gastric Cells	2.1	0.36		CXCL10,FOS,CXCL11,MAPK3,MAPK13,CCL5,IL17RA,MAPK11,TNF	Chemokine Signaling	2.28	0.225	2	PLCB2,CAMK1,PTK2B,CAMK1D,CXCR4,MAPK13,CCL5,MAPK11,FOS,CCL4,CCL2,MAPK3,PLCG2,MRAS,PRKCA,CAMK2B
Ethanol Degradation IV	2.2	0.5		TYRP1,ALDH1B1,ACSS3,ALDH1A1,Aldh1a7,ACSS2,ACSS1,ALDH3A1,ACSL1		CCR3 Signaling in Eosinophils	2.14	0.308		CCR3,PLCB2,MPRIP,CAMK4,PIK3R1,GNB2L1,PIK3R5,MYLK,MAPK13,MAPK11,GNG7,Ppp1r12b,GNB4,PAK1,GNG11,GNB3,MAPK3,PLA2G5,MRAS,PLCB1,PRKD1,ATM,PRKCA,PRKCQ,GNG2,GNAI1,PLA2G2A,PLA2G4A,PLA2G6,PRKCD,PLA2G4B,PIK3CB,PRKCH,PIK3CD,OPN1SW,PRKCB	Role of JAK family kinases in IL-6-type Cytokine Signaling	2.1	0.36		SOCS3,MAPK3,TYK2,OSM,OSMR,MAPK13,JAK2,IL6,MAPK11	CD40 Signaling	2.27	0.231	2.84	MAP3K14,ICAM1,NFKBIE,PIK3R5,IKBKE,MAPK13,MAPK11,FOS,CD40,MAPK3,PIK3CD,PIK3CB,JAK3,TRAF1,ATM
IL-9 Signaling	2.18	0.412	1.604	SOCS3,IL2RG,PIK3R1,PIK3C2G,PIK3R5,PIK3CB,PIK3CD,BCL3,STAT3,JAK3,STAT1,NFKB1,TNF,ATM		Role of JAK family kinases in IL-6-type Cytokine Signaling	2.12	0.44		MAP2K4,SOCS3,MAPK3,TYK2,OSM,OSMR,MAPK13,JAK2,IL6,STAT1,MAPK11	Phospholipases	2.08	0.281		PLA2G16,PLCB2,PLD3,PLCL2,PLA2G7,PLD1,PLA2G2A,PLD4,PLCD1,HMOX1,LCAT,PLCG2,PLA2G5,PLCB1,LIPG,PLCD4	Semaphorin Signaling in Neurons	2.27	0.245		MET,RHOV,SEMA4D,PAK3,PAK6,FES,RHOD,DPYSL3,MAPK3,DPYSL4,DPYSL5,RHOH,NRP1
Oncostatin M Signaling	2.18	0.412	2.496	MMP3,TYK2,MMP13,STAT3,JAK2,MAPK3,MRAS,OSM,OSMR,PLAU,STAT1,JAK3,CHI3L1,MAP2K1		dTMP De Novo Biosynthesis	2.11	0.8		TYMS,SHMT1,DHFR,SHMT2	Adenosine Nucleotides Degradation II	2.08	0.412		NT5C3B,NT5E,NT5C1A,ADA,NT5C,AOX1,ACPP	Creatine-phosphate Biosynthesis	2.27	0.75		CKB,CKMT2,CKMT1A/CKMT1B
Protein Ubiquitination Pathway	2.18	0.278		HSPA14,PSMA7,DNAJC15,PSMB8,TCEB1,UBE2D4,BAG1,UCHL5,SUGT1,BRCA1,DNAJC22,BIRC3,DNAJC9,HSPA9,PSMC4,PSMD5,PSME2,PSMD6,DNAJC2,THOP1,SKP2,UCHL3,HSPA8,PSMB2,PSMA5,PSMA4,DNAJB7,PSMB1,HSP90AA1,PSMD1,PSMD4,UBE2I,UBE2C,PSMB3,USP14,USP18,CDC20,PSMB10,HLA-A,UBE2N,PSMD9,HSPB8,USP54,TAP1,USP39,DNAJB13,USP3,PSMC6,USP16,HSPE1,PSMD14,PARK2,HSPB6,HSPA4L,PSMB4,PSMB9,PSMD13,MDM2,PSMA1,HSPD1,USP1,UBE2L6,PSMD8,DNAJC11,…		Acetate Conversion to Acetyl-CoA	2.11	0.8		ACSS3,ACSS2,ACSS1,ACSL1	Putrescine Degradation III	2.08	0.412		ALDH1B1,MAOB,ALDH1A1,Aldh1a7,ALDH1A2,SAT1,ALDH3A1	N-acetylglucosamine Degradation II	2.27	0.75		GNPDA1,NAGK,AMDHD2
UVA-Induced MAPK Signaling	2.17	0.33	0.5	MAP2K4,PLCB2,PIK3R1,ART1,RPS6KA3,PIK3R5,MAPK13,MAPK11,PARP9,PLCD3,SMPD4,MAPK3,MRAS,PLCL1,STAT1,PARP14,PRKCA,ATM,CASP3,CYCS,PIK3C2G,PARP3,PLCL2,PARP1,FOS,PLCG2,PIK3CB,PIK3CD,RPS6KA1		Melatonin Degradation I	2.08	0.358		CYP3A7,CYP1A1,UGT1A6,UGT2B17,Sult1a1,UGT1A3,CSGALNACT1,UGT1A4,Sult1d1,UGT1A1,CYP1B1,UGT1A5,CYP2E1,Ugt1a7c,CYP4B1,CYP2B6,UGT1A9 (includes others),CYP51A1,CYP2S1	IL-8 Signaling	2.08	0.219	3.162	RAC2,PLCB2,ICAM1,PTK2B,PIK3R1,PIK3R5,CXCR1,RHOH,CCND1,GNG7,HMOX1,GNG11,GNB3,RHOD,MAPK3,CYBB,MRAS,PRKD1,PRKCA,ATM,PLD3,PRKCQ,ANGPT1,IKBKE,MMP2,PLD1,PLD4,MYL9,ITGB2,FOS,CDH1,RHOV,ITGAM,RND3,NCF2,PIK3CB,PIK3CD,FNBP1,MMP9,OPN1SW	Clathrin-mediated Endocytosis Signaling	2.25	0.178		APOE,APOA4,APOB,ARPC1B,EPHB2,APOC4,PIK3R5,SH3GL2,ITGB8,ITGB7,PGF,PON1,FGF4,LYZ,ACTR3,FGF18,SERPINA1,S100A8,ACTG2,ATM,FGF16,SH3GL3,FGF1,MET,UBD,ITGB2,ALB,ACTA2,PIK3CB,PIK3CD,ACTG1,MYO1E,FGF5
Sertoli Cell-Sertoli Cell Junction Signaling	2.17	0.292		MAP2K4,CLDN19,TGFBR3,JAM2,MAPK13,NOS3,MAP3K10,MAPK3,SPTB,MRAS,JUP,ACTG2,ACTA1,ITGA4,MAP3K14,MAP3K9,TUBB3,GUCY1A3,ITGA5,CDH1,TNF,ACTG1,NOS1,SPTBN1,CLDN11,MYO7A,Actn3,MAPK11,TUBB2B,TUBA8,CLDN4,TUBB4A,NOS2,ACTC1,MAP2K1,ACTN1,CLDN10,TUBB4B,ACTB,ACTN2,TUBG1,TUBA4A,PRKAR2A,CLDN5,TUBA1A,TUBB6,CLDN1,WAS,MAP3K8,MAGI2,A2M,CLDN22		DNA damage-induced 14-3-3σ Signaling	2.06	0.474		CCNE2,CCNE1,CCNB2,BRCA1,CDK1,CDK2,CCNB1,ATM,RAD1	IL-17 Signaling	2.06	0.264		MAP3K14,CXCL11,MMP3,PIK3R1,PIK3R5,IL6,MAPK13,JAK2,IL17RA,MAPK11,CXCL10,CCL2,TIMP1,MAPK3,MRAS,PIK3CB,PIK3CD,NOS2,ATM	VDR/RXR Activation	2.24	0.218	1.941	WT1,SERPINB1,TNFSF11,SPP1,PRKCQ,CCL5,HR,CXCL10,COL13A1,GADD45A,RUNX2,CD14,CYP27B1,CALB1,CST6,PRKD1,PRKCA
FcγRIIB Signaling in B Lymphocytes	2.16	0.39	1.291	MAP2K4,BLNK,PIK3R1,PIK3C2G,PIK3R5,FCGR2B,INPP5D,BTK,PLCG2,SYK,LYN,MRAS,PIK3CB,PIK3CD,DOK1,ATM		TNFR2 Signaling	2.02	0.414	1.897	MAP2K4,TANK,MAP3K14,FOS,TRAF2,NFKBIE,IKBKE,TBK1,TNFRSF1B,BIRC3,TNF,BIRC2	Calcium Signaling	2.05	0.219	1.414	RAP2B,MYH4,GRIN2A,TNNT1,CAMK4,TNNI2,Tnnt3,GRIA1,HDAC10,MYH11,SLC8B1,ATP2A1,CAMK2D,MAPK3,HDAC11,CAMK1G,ACTA1,CAMK2B,MYH1,GRIN2B,HDAC9,TNNC2,MYH14,TRDN,RYR2,TRPC4,SLC8A2,MYH7,MYL1,ATP2B2,GRIN3A,MYL9,ACTA2,CHRNB2,HTR3A,MYH3,TNNI1,SLC8A1,RCAN2	IL-1 Signaling	2.22	0.209	2.5	MAP3K14,IL1A,ADCY2,NFKBIE,ADCY4,MAP3K1,IKBKE,MAPK13,IL1R1,MAPK11,GNG7,FOS,GNG11,GNA15,GNAO1,ADCY1,MRAS,ADCY8,ADCY7
Mechanisms of Viral Exit from Host Cells	2.16	0.39		PRKCQ,ACTB,SH3GL2,LMNB1,PRKCG,VPS36,CHMP4C,XPO1,PRKCH,ACTG2,ACTG1,ACTC1,PRKD1,ACTA1,PRKCB,PRKCA		Synaptic Long Term Potentiation	2.02	0.303		PLCB2,CAMK4,PPP1R1A,GRIA1,PPP1R3C,PPP1R3A,PPP1R14B,PLCD1,PLCD3,CAMK2D,GNA15,MAPK3,MRAS,PLCB1,PLCL1,PPP1CA,ADCY8,PLCD4,PRKD1,CAMK2B,PRKCA,PPP1R14C,PRKCQ,GRM8,GRIA2,PPP1R14A,CACNA1C,RAPGEF3,GRM4,PLCL2,PRKCD,PLCG2,ADCY1,PRKCH,RPS6KA1,PRKCB	P2Y Purigenic Receptor Signaling Pathway	2.03	0.235	0.378	PLCB2,PIK3R1,PIK3R5,GNG7,PLCD1,GNB3,GNG11,MAPK3,MRAS,PLCB1,ADCY8,PLCD4,PRKD1,ATM,PRKCA,ADCY2,PRKCQ,PLCL2,FOS,P2RY2,PLCG2,P2RY6,ADCY1,P2RY12,PIK3CB,PIK3CD,ADCY7,OPN1SW	IL-17 Signaling	2.22	0.222		MAP3K14,CXCL11,MMP3,PIK3R5,MAPK13,JAK2,IL17RA,MAPK11,CXCL10,CCL2,MAPK3,MRAS,PIK3CB,PIK3CD,NOS2,ATM
PDGF Signaling	2.15	0.338	2.353	MAP2K4,PIK3R1,PIK3R5,JAK2,OCRL,MYC,MAPK3,MRAS,SPHK1,STAT1,MAP2K1,CAV3,ATM,PRKCA,TYK2,PIK3C2G,STAT3,INPP5D,FOS,PLCG2,PIK3CD,PIK3CB,EIF2AK2,JAK3,PDGFD,PRKCB		NRF2-mediated Oxidative Stress Response	2	0.283	0.756	MAP2K4,PIK3R1,DNAJC6,DNAJC15,GSTM2,MAPK3,Gsta1,MRAS,FOSL1,ACTG2,ACTA1,PRKD1,ATM,MGST1,PRKCQ,DNAJC9,JUNB,TXNRD1,GSR,ERP29,ACTA2,PRKCD,PRKCH,PIK3CD,ABCC4,ACTG1,MGST3,EPHX1,FTH1,PPIB,PRDX1,ABCC2,PIK3R5,SOD3,DNAJB13,HMOX1,AKR1A1,PMF1/PMF1-BGLAP,VCP,FMO1,FKBP5,PRKCA,GSTA2,GSTM1,ACTB,FOS,MGST2,GPX2,PIK3CB,AOX1,PRKCB	Melatonin Degradation I	2.02	0.283		CYP1A1,UGT2B17,Sult1a1,UGT1A3,CSGALNACT1,Sult1d1,UGT1A1,Ugt1a9,UGT1A5,CYP2E1,CYP4B1,Ugt1a7c,CYP2B6,CYP51A1,CYP2S1	Serotonin Degradation	2.2	0.233		UGT1A5,ALDH1B1,ADH7,MAOB,DHRS9,UGT1A6,UGT2B17,ALDH1A3,Aldh1a7,Ugt1a7c,ALDH1A2,ADH1C,Sult1a1,UGT1A3
p70S6K Signaling	2.15	0.311	1.808	PLCB2,F2R,PIK3R1,PIK3R5,PLCD3,F2RL1,MAPK3,PPM1L,MRAS,PPP2R2C,PLCL1,MAP2K1,PRKD1,PRKCA,AGT,ATM,IL4R,CD19,IL2RG,PRKCQ,PIK3C2G,GNAI1,PLCL2,PLD1,PRKCG,RPS6,BTK,SYK,PLCG2,MAPT,LYN,PIK3CB,PRKCH,PIK3CD,PPP2R1B,OPN1SW,PRKCB		Antiproliferative Role of TOB in T Cell Signaling	1.97	0.423		CCNA2,CCNE2,CCNE1,TGFBR1,PABPC4,TGFB1,TOB1,CDKN1B,RPS6KA1,CDK2,SKP2	UVA-Induced MAPK Signaling	2.01	0.25	1.069	PLCB2,CASP3,PIK3R1,PIK3R5,PLCL2,MAPK13,PARP9,MAPK11,PLCD1,FOS,MAPK3,PLCG2,MRAS,PLCB1,PIK3CB,PIK3CD,RPS6KA1,SMPD3,PLCD4,ATM,PRKCA,PARP14	Role of IL-17A in Arthritis	2.2	0.241		CCL2,MAPK3,NFKBIE,PIK3R5,PIK3CD,PIK3CB,RPS6KA1,CCL5,MAPK13,NOS2,IL17RA,MAPK11,ATM
D-myo-inositol (1,4,5,6)-Tetrakisphosphate Biosynthesis	2.13	0.307		SOCS3,PTPN2,PTPN13,EPHX2,NUDT12,NT5C,PPP4C,PPFIA2,SET,PPP1R14B,UBLCP1,DUSP2,PTPRF,PTPRC,PTPRJ,PTPRO,DUSP10,PTPN1,PGAM5,DUSP11,PPP1R1C,PPP1CA,PTPRN,CDC25A,WBP11,PTPN7,CDC25C,PTPN6,PPP1R1B,DUSP27,NUDT15,PPP1R16B,PDXP,Ppp2r3d,PPM1H,CILP,PTPN22,SIRPA,NUDT1		Clathrin-mediated Endocytosis Signaling	1.96	0.281		F2R,APOC4,PIK3R1,ARPC5,AP1B1,SH3GL2,PON1,FGF12,ITGB4,ACTG2,SNAP91,ACTA1,ATM,ACTR2,AP2S1,UBD,MET,ARRB2,ACTA2,ARPC2,CLTA,TFRC,PIK3CD,PDGFD,ACTG1,RBP4,FGF5,APOE,ARPC1B,PIK3R5,ITGB8,ITGB7,FGF4,LYZ,ARF6,FGF10,ACTR3,FGF23,DAB2,ARPC3,S100A8,FGF7,ACTB,FGF14,MDM2,FGF1,ITGB2,CSNK2A2,LDLR,PIK3CB,ARPC4,MYO1E	Superpathway of Melatonin Degradation	2.01	0.276		CYP1A1,UGT2B17,Sult1a1,UGT1A3,CSGALNACT1,Sult1d1,UGT1A1,Ugt1a9,UGT1A5,MAOB,CYP2E1,Ugt1a7c,CYP4B1,CYP2B6,CYP51A1,CYP2S1	Acetone Degradation I (to Methylglyoxal)	2.19	0.308		CYP3A7,CYP4F8,CYP1A1,CYP2E1,CYP4B1,CYP2B6,CYP51A1,CYP2S1
D-myo-inositol (3,4,5,6)-tetrakisphosphate Biosynthesis	2.13	0.307		SOCS3,PTPN2,PTPN13,EPHX2,NUDT12,NT5C,PPP4C,PPFIA2,SET,PPP1R14B,UBLCP1,DUSP2,PTPRF,PTPRC,PTPRJ,PTPRO,DUSP10,PTPN1,PGAM5,DUSP11,PPP1R1C,PPP1CA,PTPRN,CDC25A,WBP11,PTPN7,CDC25C,PTPN6,PPP1R1B,DUSP27,NUDT15,PPP1R16B,PDXP,Ppp2r3d,PPM1H,CILP,PTPN22,SIRPA,NUDT1		Superpathway of Melatonin Degradation	1.96	0.345		CYP3A7,CYP1A1,UGT1A6,UGT2B17,Sult1a1,UGT1A3,CSGALNACT1,UGT1A4,Sult1d1,UGT1A1,CYP1B1,UGT1A5,MAOB,CYP2E1,CYP4B1,Ugt1a7c,CYP2B6,UGT1A9 (includes others),CYP51A1,CYP2S1	Cyclins and Cell Cycle Regulation	2	0.256	1.5	CDKN2A,HDAC9,WEE1,CDK4,HDAC10,CCNB2,E2F3,CDKN2B,CCND1,CDK1,SKP2,CCNB1,CCNA2,CCNE1,HDAC11,PPM1L,CDKN1A,PPP2R2C,PPP2R1B,ATM	Estrogen Biosynthesis	2.17	0.27		CYP3A7,CYP4F8,CYP1A1,HSD17B13,CYP2E1,CYP4B1,HSD17B7,CYP2B6,CYP51A1,CYP2S1
3-phosphoinositide Biosynthesis	2.11	0.297		SOCS3,PTPN2,PTPN13,EPHX2,PIK3R1,NUDT12,PIK3R5,NT5C,PPP4C,PPFIA2,SET,PPP1R14B,DUSP2,UBLCP1,PTPRF,PTPRC,PTPRJ,PTPRO,DUSP10,PTPN1,PGAM5,DUSP11,PPP1R1C,PPP1CA,PTPRN,CDC25A,ATM,WBP11,PTPN7,CDC25C,PTPN6,PPP1R1B,DUSP27,PIK3C2G,NUDT15,PPP1R16B,PDXP,Ppp2r3d,PPM1H,CILP,PIK3CB,PIK3CD,PIP4K2A,PTPN22,SIRPA,NUDT1		Sperm Motility	1.96	0.3	0	PLCB2,CAMK4,PTK2B,PLA2R1,PLA2G7,PLCD1,PLCD3,TXK,LCAT,PLA2G5,MRAS,PLCB1,PDE4D,PLCL1,PLCD4,PRKD1,PRKCA,PLA2G16,CACNA1G,SLC9A5,SLC16A10,PRKCQ,PDE4C,GUCY1A3,SLC12A2,PDE4B,PLCL2,PLA2G2A,PLA2G4A,PLA2G6,PRKCD,PLCG2,PLA2G4B,GUCY1A2,PRKCH,PRKCB	Eicosanoid Signaling	2	0.27	-0.816	PLA2G16,PTGIS,DPEP1,PTGER3,ALOX12,PTGDS,GGT1,PLA2G7,PLA2G2A,ALOX15B,LCAT,LTC4S,PLA2G5,CYSLTR1,PTGER2,TBXAS1,DPEP2	Protein Kinase A Signaling	2.15	0.155		PLCB2,TGFBR1,ADCY4,LIPE,DUSP15,PPP1R14B,PTPRC,PDE6A,PDE7B,PTPRO,MAPK3,PRKD1,PTPN6,PRKCQ,PPP1R1B,PPP1R14A,PTPN18,PDE4B,PLCL2,PTPDC1,PDE1C,GYS2,MYL9,EPM2A,CNGB1,PLCG2,EBI3,SIRPA,PTK2B,PDE7A,NFKBIE,DUSP6,DUSP22,DUSP2,GNG7,MPPE1,CDC25B,PLCD1,GNG11,DUSP10,NGFR,PTPN1,ADCY8,PTPRN,CAMK2B,PRKCA,ADCY2,PDE4C,MYLPF,MAP3K1,RYR2,TCF7L1,PTPRU,FLNC,ADCY1,PDE8B,ADCY7,TCF7L2,PTPN22,DUSP16
iCOS-iCOSL Signaling in T Helper Cells	2.11	0.315	2.2	CD247,Calm1 (includes others),PIK3R1,NFKBIE,PIK3R5,PLEKHA4,NFKB1,PTPRC,IKBKG,LCK,LOC100909593/RT1-DMa,LOC100909630/RT1-DMb,ATM,CAMK2B,IL2RB,IL2RG,PRKCQ,CSK,PIK3C2G,IKBKE,INPP5D,CD3G,CD40,CD80,H2-Eb2,ICOS,LAT,ITPR3,FCER1G,NFATC2,PIK3CB,VAV1,PIK3CD,LCP2		PDGF Signaling	1.95	0.325	2.6	MAP2K4,PIK3R1,PIK3R5,JAK2,OCRL,MAPK3,MRAS,CAV1,SPHK1,STAT1,CAV3,ATM,PRKCA,TYK2,INPP5D,SYNJ2,CSNK2A2,FOS,PLCG2,PIK3CB,PIK3CD,EIF2AK2,PDGFD,JAK3,PRKCB	Prolactin Signaling	2	0.26	-0.471	SOCS3,PRKCQ,PIK3R1,SOCS2,PIK3R5,JAK2,IRF1,FOS,PLCG2,MAPK3,MRAS,PIK3CB,NMI,PIK3CD,PRLR,SOCS5,PRKD1,ATM,PRKCA	p70S6K Signaling	2.14	0.193	1.877	F2RL2,IL4R,IL2RG,PLCB2,PRKCQ,PIK3R5,PLCL2,PLD1,BTK,PLCD1,F2RL1,SYK,PLCG2,MAPK3,MRAS,LYN,PPP2R2C,PIK3CB,PIK3CD,PRKD1,ATM,PRKCA,AGT
Primary Immunodeficiency Signaling	2.1	0.365		BLNK,CD19,IL2RG,CIITA,CD8A,TAP1,AICDA,BTK,IL7R,PTPRC,LCK,IKBKG,DCLRE1C,CD40,ICOS,ADA,RAG1,JAK3,UNG		Integrin Signaling	1.94	0.277	2.219	MAP2K4,RAP2B,RAC2,MPRIP,PIK3R1,ARPC5,ITGA8,Ppp1r12b,PARVB,PAK1,ITGA11,MAPK3,MRAS,CAV1,ACTG2,ITGB4,ACTA1,ITGA4,ATM,ACTR2,RALB,ITGA6,MYL9,ITGAM,ACTA2,ARPC2,PLCG2,PIK3CD,ITGA1,ACTG1,FNBP1,ARPC1B,MYLK3,PIK3R5,Actn3,MYLK,ITGA10,ITGB8,RHOH,ITGB7,ARF6,ACTR3,RHOD,ARPC3,MYL12B,VASP,RHOC,ACTB,ITGAL,GIT1,ITGB2,RHOV,WAS,TSPAN1,PIK3CB,ARPC4	Ephrin B Signaling	2	0.26	2.111	VAV2,RAC2,EPHB2,CXCR4,GNAZ,GNG7,EPHB6,NCK2,PAK1,EPHB1,GNG11,GNB3,GNA15,VAV3,MAPK3,GNAO1,MRAS,EPHB3,VAV1	Thrombopoietin Signaling	2.13	0.236	0.832	PRKCQ,PIK3R5,JAK2,FOS,PLCG2,MAPK3,MRAS,PIK3CB,PIK3CD,STAT1,PRKD1,ATM,PRKCA
Leptin Signaling in Obesity	2.09	0.338		SOCS3,PLCB2,LEP,LEPR,ADCY4,PIK3R1,PIK3R5,JAK2,PLCD3,MAPK3,PLCL1,MAP2K1,ATM,NPY,PRKAR2A,ADCY6,PIK3C2G,STAT3,PLCL2,FOXO1,PLCG2,ADCY1,PIK3CB,PIK3CD,ADCY7		ILK Signaling	1.92	0.28	1.857	MAP2K4,MYH4,MYL6,PIK3R1,MYH7B,PPP1R14B,CCND1,PARVB,PPM1J,MAPK3,PPM1L,ACTG2,ITGB4,TMSB10/TMSB4X,ACTA1,ATM,CASP3,MYH14,MYH7,MYL9,CDH1,ACTA2,PIK3CD,TNF,ACTG1,FNBP1,MYH6,FN1,PIK3R5,Actn3,MYH11,HIF1A,ITGB8,RHOH,ITGB7,RHOD,PPAP2B,PPP2R2C,MYH1,FBLIM1,LIMS2,RHOC,ACTB,VIM,MYL1,ITGB2,FOS,RHOV,FLNC,PIK3CB,PPP2R1B,MMP9	IL-17A Signaling in Fibroblasts	1.96	0.314		FOS,CCL2,MAPK3,NFKBIE,LCN2,IKBKE,MAPK13,IL6,NFKBIZ,IL17RA,MAPK11	Ceramide Signaling	2.12	0.212	0.243	S1PR5,MAP3K1,PIK3R5,CERK,S1PR4,FOS,CTSD,MAPK3,NGFR,MRAS,PIK3CB,PIK3CD,PPP2R2C,TNFRSF1B,TNF,SMPD3,ATM
Role of JAK1 and JAK3 in 纬c Cytokine Signaling	2.09	0.349		BLNK,SOCS3,IL4R,IL2RG,PTK2B,FES,IL21R,PIK3R1,PIK3C2G,PIK3R5,JAK2,STAT3,IL7R,SYK,MAPK3,MRAS,PIK3CB,PIK3CD,STAT1,JAK3,ATM,IL2RB		Antiproliferative Role of Somatostatin Receptor 2	1.85	0.333	0.775	NOS1,PTPN6,GUCY2C,GUCY1A3,GUCY2D,PIK3R1,GNG2,GNB2L1,PIK3R5,GNG7,GNB4,GNB3,GNG11,MAPK3,CDKN1A,GUCY1A2,MRAS,PIK3CB,PIK3CD,CDKN1B,ATM	Regulation of IL-2 Expression in Activated and Anergic T Lymphocytes	1.94	0.253		VAV2,CD247,CAMK4,TGFBR1,CD3E,NFKBIE,MAP3K1,IKBKE,CD3D,CD28,FOS,CD3G,CD80,VAV3,PLCG2,MAPK3,LAT,ZAP70,MRAS,VAV1	Airway Pathology in Chronic Obstructive Pulmonary Disease	2.1	0.5		MMP8,MMP2,TNF,MMP9
Eicosanoid Signaling	2.09	0.349	1.155	PLA2G16,LTA4H,DPEP1,PTGER3,PLA2G1B,ALOX5AP,PTGDS,GGT1,PLA2G7,PLA2G2A,PLA2G4A,PTGES,PLA2G6,LTB4R,LCAT,PLA2G2D,PLA2G5,CYSLTR1,PTGER2,HPGDS,TBXAS1,DPEP2		Role of JAK1 and JAK3 in γc Cytokine Signaling	1.85	0.333		BLNK,IL21,SOCS3,IL4R,IL2RG,PTK2B,FES,IL21R,PIK3R1,PIK3R5,JAK2,IL7R,SYK,MAPK3,MRAS,PIK3CB,PIK3CD,STAT1,JAK3,ATM,IL2RB	Urate Biosynthesis/Inosine 5'-phosphate Degradation	1.94	0.429		NT5C3B,NT5E,NT5C1A,NT5C,AOX1,ACPP	Sperm Motility	2.1	0.192	0	PLA2G16,SLC9A5,PLCB2,PRKCQ,PTK2B,PDE4C,PDE4B,PLCL2,PLA2G7,PLA2G2A,PDE1C,PLCD1,PLA2G6,PLA2G4A,TXK,CNGB1,PLA2G2D,LCAT,PLCG2,PLA2G5,MRAS,PRKD1,PRKCA
dTMP De Novo Biosynthesis	2.08	0.8		TYMS,SHMT1,DHFR,SHMT2		DNA Double-Strand Break Repair by Homologous Recombination	1.84	0.5		RAD51,LIG1,GEN1,POLA1,BRCA2,BRCA1,ATM	ATM Signaling	1.93	0.271	1.291	CDC25C,CCNB2,MDM2,MAPK13,MAPK11,CDK1,CCNB1,RAD51,GADD45A,FANCD2,H2AFX,CDKN1A,BID,BRCA1,CHEK2,ATM	FXR/RXR Activation	2.09	0.189		APOE,MLXIPL,IL1A,SDC1,APOA4,APOB,C3,APOC4,IL36B,C4A/C4B,PON1,ALB,IL18,SCARB1,ABCB4,LCAT,SREBF1,IL1RN,FASN,IL1B,SERPINA1,PLTP,TNF,AGT
Folate Polyglutamylation	2.08	0.8		MTHFD1L,SHMT1,MTHFD1,SHMT2		FcγRIIB Signaling in B Lymphocytes	1.83	0.366	1.604	MAP2K4,BLNK,PIK3R1,PIK3R5,FCGR2B,INPP5D,BTK,PLCG2,SYK,LYN,MRAS,PIK3CB,PIK3CD,DOK1,ATM	IL-17A Signaling in Airway Cells	1.93	0.266		NFKBIE,PIK3R1,TYK2,PIK3R5,IKBKE,IL6,MAPK13,JAK2,IL17RA,MAPK11,CXCL6,CXCL3,MAPK3,PIK3CB,PIK3CD,JAK3,ATM	Human Embryonic Stem Cell Pluripotency	2.08	0.187		NTF3,TGFBR1,BDNF,PIK3R5,NGF,SOX2,FGF4,NTRK1,MRAS,WNT5B,ATM,WNT9B,S1PR5,FZD9,TCF7L1,INHBA,BMP10,S1PR4,NTRK2,WNT10A,PIK3CB,BMP7,PIK3CD,BMP6,TCF7L2
Acetate Conversion to Acetyl-CoA	2.08	0.8		ACSS3,ACSS2,ACSS1,ACSL1		GPCR-Mediated Integration of Enteroendocrine Signaling Exemplified by an L Cell	1.82	0.324		PLCB2,NMB,ADCY4,ADCY6,GNAI1,PLCL2,CCK,VIP,ADRB3,PLCD1,PLCD3,ADRB1,GAL,VIPR1,GNA15,PLCG2,ADCY1,PLCB1,ADCY8,PLCL1,ADCY7,PLCD4,OPN1SW	Cell Cycle: G1/S Checkpoint Regulation	1.93	0.266	-0.5	CDKN2A,HDAC9,CDK4,HDAC10,MDM2,E2F3,RBL1,CCND1,CDKN2B,SKP2,NRG1,CCNE1,FOXO1,HDAC11,CDKN1A,GNL3,ATM	AMPK Signaling	2.08	0.187	0.426	LEP,PFKFB1,ADIPOQ,PIK3R5,LIPE,PFKP,MAPK13,SLC2A4,MAPK11,ADRB3,GYS2,ADRA1D,PFKM,AK5,ADRB1,PFKFB4,FASN,MRAS,PRKAA2,PIK3CD,PIK3CB,ADRA2C,PPP2R2C,HMGCR,ATM
Cyclins and Cell Cycle Regulation	2.07	0.333	2.558	HDAC9,E2F4,CCNE2,TFDP1,PA2G4,CDK4,CCNB2,E2F3,CCND1,CDK1,SKP2,CCNB1,MYT1,CCNA2,CCNE1,TGFB1,HDAC11,CDKN1A,E2F1,PPM1L,PPP2R2C,CDKN1B,PPP2R1B,CDK2,CDC25A,ATM		Relaxin Signaling	1.8	0.289		GUCY2C,PDE7A,PIK3R1,ADCY4,PDE3A,NFKBIE,GNB2L1,PIK3R5,GNG7,MPPE1,GNB4,GNG11,GNB3,GNA15,PDE7B,MAPK3,MRAS,PDE4D,GNA13,ADCY8,APEX1,ATM,PDE4C,GUCY1A3,GUCY2D,GNG2,GNAI1,ADCY6,PDE4B,GNAZ,FOS,GNAO1,ADCY1,GUCY1A2,PDE8B,PIK3CB,PIK3CD,ADCY7,MMP9	N-acetylglucosamine Degradation II	1.92	0.75		GNPDA1,NAGK,AMDHD2	γ-linolenate Biosynthesis II (Animals)	2.06	0.353		ACSBG1,ACSL5,FADS2,SLC27A3,SLC27A4,FADS1
T Cell Receptor Signaling	2.07	0.32		MAP2K4,CD247,Calm1 (includes others),PIK3R1,PIK3R5,CD8A,NFKB1,CD8B,PTPRC,IKBKG,LCK,MAPK3,MRAS,MAP2K1,ATM,PTPN7,PRKCQ,CSK,PIK3C2G,IKBKE,BTK,FOS,CD3G,VAV3,RASGRP1,LAT,NFATC2,PIK3CB,VAV1,PIK3CD,LCP2		Serotonin Degradation	1.79	0.333		UGT1A6,UGT2B17,Aldh1a7,ADH1C,Sult1a1,UGT1A3,CSGALNACT1,UGT1A4,Sult1d1,UGT1A1,UGT1A5,MAOB,AKR1A1,ADH7,ALDH1A1,DHRS9,Ugt1a7c,ADHFE1,ALDH3A1,UGT1A9 (includes others)	Thyroid Hormone Metabolism II (via Conjugation and/or Degradation)	1.9	0.323		UGT1A5,UGT2B17,Ugt1a7c,Sult1a1,UGT1A3,CSGALNACT1,Sult1d1,UGT1A1,DIO2,Ugt1a9	Putrescine Degradation III	2.06	0.353		ALDH1B1,MAOB,ALDH1A3,Aldh1a7,ALDH1A2,SAT1
IL-17A Signaling in Gastric Cells	2.06	0.44		MAP2K4,CXCL10,FOS,CXCL11,MAPK3,CCL20,MAPK13,IL17RA,NFKB1,MAPK11,TNF		Corticotropin Releasing Hormone Signaling	1.78	0.297		NOS1,SHH,CRHR2,CAMK4,GUCY2C,BDNF,ADCY4,ARPC5,MAPK13,MAPK11,MAPK3,KRT1,ADCY8,FASLG,PRKD1,PRKCA,PRKCQ,GUCY1A3,GUCY2D,CNR1,GNAI1,ADCY6,FOS,PRKCD,PLCG2,ADCY1,GNAO1,NR4A1,GUCY1A2,PRKCH,ADCY7,OPN1SW,PRKCB	Gα12/13 Signaling	1.87	0.231	2.353	LPAR4,PTK2B,F2R,NFKBIE,PIK3R1,PIK3R5,CDH11,LPAR2,F2RL1,MAPK3,MRAS,ATM,VAV2,MYLPF,MAP3K1,IKBKE,CDH15,MYL1,TEC,BTK,MYL9,CDH1,VAV3,CDH17,PIK3CB,VAV1,PIK3CD	Circadian Rhythm Signaling	2.03	0.273		PER3,GRIN2B,PER1,ARNTL,ADCYAP1R1,NR1D1,VIPR2,PER2,GRIN3A
Cell Cycle Regulation by BTG Family Proteins	2.06	0.4		CCNE2,E2F4,CDK4,BTG1,E2F3,CCND1,CCRN4L,PRMT1,CCNE1,E2F1,PPM1L,PPP2R2C,PPP2R1B,CDK2		Germ Cell-Sertoli Cell Junction Signaling	1.78	0.281		MAP2K4,RAC2,TGFBR1,PIK3R1,MYO7A,PIK3R5,Actn3,IQGAP1,RHOH,TUBB2B,MAP3K10,PAK1,CTNNA2,TUBA8,TGFB1,RHOD,MAPK3,PPAP2B,MRAS,TUBB4A,JUP,ACTG2,ACTA1,ATM,MAP3K14,MAP3K9,RHOC,ACTB,TUBG1,ITGA6,TUBA4A,LAMC3,GSN,CDH1,RHOV,TUBA1A,TUBB6,ACTA2,PIK3CB,MAP3K8,PIK3CD,TNF,A2M,ACTG1,FNBP1	Regulation of Actin-based Motility by Rho	1.84	0.242	1.964	RAC2,MPRIP,ARPC1B,MYLPF,MYLK,GSN,RHOH,MYL1,MYL9,PAK1,RHOV,ACTR3,RND3,ACTA2,RHOD,WAS,BAIAP2,ACTG2,PIP4K2A,FNBP1,ACTA1,ITGA4	Retinoate Biosynthesis I	2.03	0.273		Akr1b10,ADH7,DHRS9,RDH10,ALDH1A3,ALDH1A2,RDH16,ADH1C,AKR1B10
ErbB Signaling	2.04	0.326		MAP2K6,MAP2K4,BTC,PIK3R1,PIK3R5,MAPK13,MAPK11,NRG1,PAK1,MAPK3,ERBB4,MRAS,MAP2K1,PRKD1,ATM,PRKCA,PRKCQ,PIK3C2G,PRKCG,AREG,FOS,FOXO1,PLCG2,TGFA,PIK3CB,PRKCH,PIK3CD,PRKCB		Glucocorticoid Receptor Signaling	1.77	0.264		CD247,MAP2K4,TGFBR1,HSPA14,CD3E,PIK3R1,HSPA1A/HSPA1B,GTF2E2,IL6,MAPK13,FCGR1A,CXCL3,TGFB1,BAG1,SUMO1,MAPK3,MRAS,SERPINE1,ATM,MAP3K14,TAF9,SELE,PCK1,CD3G,IL1RN,GTF2H1,PIK3CD,NR3C2,ESR1,TNF,UBE2I,ICAM1,POU2F2,GTF2F2,NFKBIE,PIK3R5,JAK2,CCL5,MAPK11,GTF2A2,GTF2B,AR,CCL2,ANXA1,CEBPA,PRKAA2,STAT1,FKBP5,TAF2,AGT,GTF2H3,SRA1,IL10,TAF5L,IKBKE,HSPA2,CD3D,FOS,TAF6L,TRAF2,VIPR1,GTF2H4,CDKN1A,IL1B,PIK3CB,PLAU,…	Cdc42 Signaling	1.83	0.216	2.4	CD247,RT1-A3 (includes others),HLA-DOA,FGD3,MPRIP,CD3E,ARPC1B,HLA-A,MYLK,MAPK13,MAPK11,HLA-G,LOC100909593/RT1-DMa,PAK1,ACTR3,LOC100909630/RT1-DMb,H2-M2,BAIAP2,HLA-DRA,Rt1.aa,LOC100911800/RT1-Ha,ITK,ITGA4,IQGAP3,VAV2,MYLPF,CD3D,MYL1,MYL9,CD3G,FOS,WAS,RT1-EC2,FCER1G,HLA-DOB,VAV1	Sertoli Cell-Sertoli Cell Junction Signaling	2	0.174		NOS1,CLDN20,CLDN19,MYO7A,MAPK13,MAPK11,TUBB2B,CTNNA2,CLDN4,MAPK3,MRAS,SPTB,TUBA1C,TUBB4A,ACTG2,NOS2,ITGA4,MAP3K9,MAP3K14,MAP3K6,MAP3K1,TUBA4A,CDH1,TJP3,TUBA1A,ACTA2,WAS,CLDN14,TNF,ACTG1,CLDN22
PEDF Signaling	2.03	0.338	0.655	ARHGAP22,TCF4,GDNF,NFKBIE,PIK3R1,PIK3C2G,SERPINF1,PIK3R5,IKBKE,MAPK13,NFKB1,NGF,MAPK11,PNPLA2,FAS,IKBKG,SOD2,MAPK3,MRAS,PIK3CB,PIK3CD,CASP8,CASP7,ATM		Pyridoxal 5'-phosphate Salvage Pathway	1.77	0.328		MAP2K4,GRK4,MAP3K9,PRKCQ,CDK4,PLK1,TTK,CDK1,PKN1,PAK1,CDK5,PIM1,PRKCD,MAPK3,GRK6,PRKAA2,MAP3K8,PRKCH,EIF2AK2,HIPK1,CDK2	Human Embryonic Stem Cell Pluripotency	1.83	0.224		NTF3,TCF4,TGFBR1,BMP4,BDNF,PIK3R1,PIK3R5,NGF,FGFR3,SOX2,FGF4,MRAS,SPHK1,WNT5B,ATM,S1PR5,WNT9B,FZD9,TCF7L1,INHBA,BMP10,S1PR4,FZD8,NTRK2,WNT10A,FOXO1,PIK3CB,PIK3CD,BMP6,TCF7L2	Glioma Invasiveness Signaling	2	0.228	2.496	RHOV,RHOD,MAPK3,MRAS,CD44,PIK3R5,PLAUR,PIK3CD,PIK3CB,MMP2,RHOH,MMP9,ATM
Polyamine Regulation in Colon Cancer	2.03	0.455		MYC,PSMA8,PSME1,TCF4,MXD1,PSME2,PSME4,OAZ1,PSMB11,ODC1		Autoimmune Thyroid Disease Signaling	1.77	0.347		GZMB,IL10,HLA-A,HLA-G,CD28,LOC100909593/RT1-DMa,PRF1,LOC100909630/RT1-DMb,CD80,CD40,H2-Eb2,HLA-DRA,FCER1G,TSHR,HLA-DOB,CD86,FASLG	Allograft Rejection Signaling	1.83	0.244		RT1-A3 (includes others),HLA-DOA,GZMB,HLA-A,HLA-G,CD28,LOC100909593/RT1-DMa,PRF1,LOC100909630/RT1-DMb,CD80,CD40,RT1-EC2,H2-M2,HLA-DRA,Rt1.aa,FCER1G,HLA-DOB,CD86,TNF,FASLG,LOC100911800/RT1-Ha	Role of Hypercytokinemia/hyperchemokinemia in the Pathogenesis of Influenza	1.99	0.244		CXCL10,IL1A,IL18,CCL4,CCL2,IL1RN,IL12B,IL1B,CCL5,TNF,IL36B
Inosine-5'-phosphate Biosynthesis II	2.02	1		ADSL,PAICS,ATIC		Aldosterone Signaling in Epithelial Cells	1.76	0.283		CRYAB,PLCB2,HSPA14,PIK3R1,DNAJC6,HSPA1A/HSPA1B,PIK3R5,DNAJC15,DNAJB13,PLCD1,PLCD3,MAPK3,PLCB1,PLCL1,DNAJC22,PLCD4,PRKD1,HSPB6,HSPA4L,PRKCA,ATM,PRKCQ,DNAJC9,SLC12A2,DNAJC27,HSPH1,HSPB9,DNAJC2,PLCL2,HSPA2,HSPA12A,HSCB,PLCG2,PRKCD,HSPB7,PIK3CB,CRYAA/LOC102724652,NR3C2,PRKCH,PIK3CD,PIP4K2A,HSPB1,PRKCB	ErbB Signaling	1.83	0.244		PRKCQ,BTC,PIK3R1,PIK3R5,MAPK13,MAPK11,NCK2,NRG1,FOS,PAK1,FOXO1,ERBB4,PLCG2,MAPK3,MRAS,TGFA,PIK3CB,PIK3CD,PRKD1,ATM,PRKCA	Hematopoiesis from Pluripotent Stem Cells	1.99	0.235		CD247,CD3G,IL1A,LIF,CD3E,IL10,IL12B,CD4,FCER1G,CD8A,CD3D,CD8B
Hypusine Biosynthesis	2.02	1		DHPS,EIF5A,DOHH		Ceramide Signaling	1.73	0.312	1	MAP2K4,PIK3R1,PIK3R5,CTSD,MAPK3,PPM1J,NGFR,PPM1L,SPHK1,MRAS,PPP2R2C,TNFRSF1B,SMPD3,NSMAF,TNFRSF11B,ATM,S1PR5,CYCS,CERK,S1PR4,FOS,PIK3CB,PIK3CD,TNF,PPP2R1B	PTEN Signaling	1.82	0.229	0.2	MAST2,RAC2,TGFBR1,PIK3R1,PIK3R5,CCND1,FGFR3,MAPK3,NGFR,MRAS,MCRS1,FASLG,ITGA4,CASP3,IKBKE,IGF2R,DDR1,INPP5D,SYNJ2,GHR,NTRK2,FOXO1,CDKN1A,PIK3CB,PIK3CD,MAGI2,BCL2L11	Role of NFAT in Cardiac Hypertrophy	1.97	0.173	1.976	PLCB2,TGFBR1,LIF,CAMK1,CAMK1D,ADCY4,PIK3R5,MAPK13,MAPK11,GNG7,PLCD1,GNG11,MAPK3,HDAC11,MRAS,ADCY8,PRKD1,CAMK2B,PRKCA,ATM,ADCY2,PRKCQ,MAP3K1,SLC8A2,PLCL2,PLCG2,ADCY1,PIK3CB,PIK3CD,SLC8A1,ADCY7
Cholesterol Biosynthesis I	2.01	0.538		NSDHL,DHCR24,LSS,TM7SF2,SC5D,CYP51A1,LBR		Nur77 Signaling in T Lymphocytes	1.72	0.333		CD247,HDAC9,CAMK4,CASP3,CD3E,CYCS,APAF1,CD3D,CD28,CD3G,LOC100909593/RT1-DMa,CD80,LOC100909630/RT1-DMb,H2-Eb2,HLA-DRA,NR4A1,FCER1G,HLA-DOB,CD86	RhoGDI Signaling	1.81	0.214	-0.898	ARPC1B,ARHGDIG,RHOH,CDH11,GNG7,PAK1,GNB3,ACTR3,GNG11,GNA15,RHOD,EZR,MRAS,ACTG2,ACTA1,ITGA4,PRKCA,MYLPF,ARHGAP4,CDH15,GNAZ,MYL1,MYL9,CDH1,RHOV,ARHGAP9,RND3,ACTA2,GNAO1,CD44,CDH17,ARHGEF9,PIP4K2A,ESR2,ACTG1,ESR1,FNBP1	Oleate Biosynthesis II (Animals)	1.96	0.385		SCD,FADS6,Scd2,FADS2,FADS1
Cholesterol Biosynthesis II (via 24,25-dihydrolanosterol)	2.01	0.538		NSDHL,DHCR24,LSS,TM7SF2,SC5D,CYP51A1,LBR		Sertoli Cell-Sertoli Cell Junction Signaling	1.71	0.275		NOS1,SPTBN1,MAP2K4,CLDN11,CLDN20,MYO7A,TGFBR3,CLDN19,Actn3,JAM2,MAPK13,MAPK11,TUBB2B,MAP3K10,CTNNA2,CLDN4,TUBA8,PPAP2B,MAPK3,MRAS,SPTB,TUBB4A,JUP,ACTG2,ACTA1,ITGA4,MAP3K14,MAP3K9,TJP2,GUCY1A3,ACTB,TUBG1,TUBA4A,CDH1,TUBA1A,CLDN5,TUBB6,ACTA2,WAS,CLDN1,GUCY1A2,CLDN2,MAP3K8,CLDN14,MAGI2,A2M,TNF,ACTG1,CLDN22	Glioblastoma Multiforme Signaling	1.79	0.219	1.671	CDKN2A,PLCB2,PIK3R1,PIK3R5,CDK4,E2F3,RHOH,CCND1,PLCD1,RHOD,MAPK3,MRAS,PLCB1,PLCD4,WNT5B,ATM,WNT9B,MDM2,FZD9,PLCL2,FZD8,CCNE1,RHOV,IGF2,WNT10A,FOXO1,RND3,PLCG2,CDKN1A,PIK3CB,PIK3CD,FNBP1	Histamine Degradation	1.96	0.385		ALDH1B1,ALDH1A3,Aldh1a7,ALDH1A2,AOC1
Cholesterol Biosynthesis III (via Desmosterol)	2.01	0.538		NSDHL,DHCR24,LSS,TM7SF2,SC5D,CYP51A1,LBR		Cell Cycle Regulation by BTG Family Proteins	1.71	0.371		CCNE1,CCNE2,PPM1J,PPM1L,E2F1,BTG1,CDK4,PPP2R2C,E2F3,PPP2R1B,CCND1,CDK2,PRMT1	Integrin Signaling	1.78	0.208	2.53	RAP2B,RAC2,MPRIP,ARPC1B,PIK3R1,ITGA8,PIK3R5,Actn3,MYLK,ITGA10,ITGB8,RHOH,ITGB7,ITGAE,NCK2,PARVB,PAK1,ACTR3,RHOD,MAPK3,MRAS,ITGB4,ACTG2,ACTA1,ATM,ITGA4,CAPN6,ITGA6,ITGAL,MYL9,ITGB2,RHOV,ITGAM,RND3,ACTA2,TSPAN1,WAS,PLCG2,PIK3CB,PIK3CD,ACTG1,FNBP1	Activation of IRF by Cytosolic Pattern Recognition Receptors	1.95	0.219	1.387	DHX58,IL10,NFKBIE,ZBP1,IKBKE,IRF9,ADAR,ISG15,IFIH1,IRF7,CD40,IFIT2,STAT1,TNF
Oxidative Ethanol Degradation III	2	0.5		ALDH1B1,ACSS3,ALDH1A1,Aldh1a7,ACSS2,ACSS1,ALDH3A1,ACSL1		Urea Cycle	1.71	0.667		OTC,ARG2,ASL,ARG1	Sperm Motility	1.73	0.225	0.408	PLCB2,ATP1A4,CAMK4,PTK2B,PLA2G7,PLCD1,TXK,LCAT,PLA2G5,MRAS,PLCB1,PDE4D,CATSPER2,PLCD4,PRKD1,PRKCA,SLC9A5,PLA2G16,PRKCQ,PDE4C,NPPC,PLCL2,PDE4B,PLA2G2A,PDE1C,PLCG2,GUCY1A2	Oncostatin M Signaling	1.94	0.265	1.667	MMP3,MAPK3,TYK2,MRAS,OSM,OSMR,JAK2,STAT1,JAK3
Integrin Signaling	1.98	0.282	3.207	RAP2B,MAP2K4,RAC2,PIK3R1,ARPC5,ITGA8,MYLK2,Ppp1r12b,PARVB,PAK1,ITGA11,MAPK3,MRAS,ACTG2,ITGB4,ACTA1,ITGA4,ATM,ACTR2,RALB,ITGA6,ITGA5,MYL9,ITGAM,PLCG2,ARPC2,PIK3CD,ITGA1,ACTG1,CAPN3,RAP1B,ARPC1B,MYLK3,PIK3R5,Actn3,MYLK,RHOH,ITGB7,ARF6,ACTR3,RHOD,ARPC3,ACTC1,MAP2K1,MYL12B,VASP,ACTN1,RHOC,ACTN2,ACTB,PIK3C2G,ITGAL,ITGB2,RHOV,WAS,PIK3CB,ARPC4		Differential Regulation of Cytokine Production in Macrophages and T Helper Cells by IL-17A and IL-17F	1.69	0.444		IL12A,CCL4,CCL2,IL10,IL1B,CCL5,IL6,TNF	Glutamate Receptor Signaling	1.73	0.263	1.89	GRIN2B,GRIN2A,CAMK4,GRM8,GRM1,GRIA1,SLC38A1,SLC1A1,GRM4,GNG7,GRIN3A,GRM7,GNB3,GNG11,GRIK2	14-3-3-mediated Signaling	1.93	0.188		PLCB2,PRKCQ,TUBA4A,PIK3R5,PLCL2,TUBB2B,PLCD1,FOS,TUBA1A,MAPK3,PLCG2,MRAS,PIK3CB,TUBA1C,TUBB4A,PIK3CD,RPS6KA1,SNCA,TNF,PRKD1,ATM,PRKCA
GDNF Family Ligand-Receptor Interactions	1.98	0.338	0.853	MAP2K4,DOK5,GDNF,DOK2,GFRA3,PIK3R1,PIK3C2G,PIK3R5,GFRA2,DOK3,FOS,NRTN,DOK4,PLCG2,MAPK3,ITPR3,MRAS,PIK3CB,PIK3CD,DOK1,RET,MAP2K1,ATM		Ethanol Degradation IV	1.69	0.444		TYRP1,ACSS3,ALDH1A1,Aldh1a7,ACSS2,ACSS1,ALDH3A1,ACSL1	G Protein Signaling Mediated by Tubby	1.71	0.303		PLCB2,LCK,GNG11,GNB3,PLCG2,MRAS,PLCB1,JAK2,Ins1,GNG7	RhoGDI Signaling	1.93	0.173	-1.177	ARPC1B,RHOH,GNG7,CDH11,ACTR3,GNG11,GNA15,RHOD,MRAS,ACTG2,ITGA4,PRKCA,PAK6,MYLPF,ARHGAP4,WASF1,MYL9,RHOV,CDH1,ACTA2,PAK3,ARHGAP9,CDH20,GNAO1,CD44,CDH17,ARHGEF9,PIP4K2A,ESR2,ACTG1
PKCθ Signaling in T Lymphocytes	1.96	0.305		MAP2K4,CD247,RAC2,PIK3R1,NFKBIE,PIK3R5,NFKB1,MAP3K10,IKBKG,LCK,LOC100909593/RT1-DMa,LOC100909630/RT1-DMb,MAPK3,MRAS,ATM,CAMK2B,MAP3K9,MAP3K14,PRKCQ,PIK3C2G,IKBKE,FOS,CD3G,CD80,VAV3,H2-Eb2,PLCG2,LAT,FCER1G,CD86,NFATC2,MAP3K8,PIK3CB,VAV1,PIK3CD,LCP2		Agrin Interactions at Neuromuscular Junction	1.68	0.319	0.471	MAP2K4,RAC2,CHRNA1,ACTB,ITGA6,NRG4,ITGAL,NRG1,ITGB2,PAK1,ACTA2,ERBB4,MAPK3,UTRN,MRAS,RAPSN,ITGA1,DAG1,ACTG2,ACTG1,ACTA1,ITGA4	Triacylglycerol Degradation	1.7	0.333		FAAH,NDST3,CES1,LIPE,MGLL,LIPG,PNPLA2,PNLIP	GPCR-Mediated Integration of Enteroendocrine Signaling Exemplified by an L Cell	1.91	0.211		PLCD1,ADCY2,PLCB2,ADRB1,VIPR1,GAL,GNA15,PLCG2,ADCY4,NMB,ADCY1,PLCL2,ADCY8,ADCY7,ADRB3
TNFR2 Signaling	1.96	0.414	2.53	MAP2K4,TANK,MAP3K14,FOS,IKBKG,NFKBIE,IKBKE,TBK1,TNFRSF1B,NFKB1,BIRC3,TNF		nNOS Signaling in Skeletal Muscle Cells	1.65	0.467		NOS1,CHRNA1,CAMK4,RYR2,SNTA1,SNTB1,DAG1	Gustation Pathway	1.68	0.223		LPAR4,PLCB2,PDE7A,P2RX1,GNG7,MPPE1,P2RY10,GNB3,GNG11,PDE4D,ADCY8,TAS1R1,ADCY2,PDE4C,PDE10A,P2RX4,P2RX5,PDE4B,PDE1C,PDE8A,P2RY13,P2RY2,P2RY6,ADCY1,P2RY12,PDE8B,ADCY7	Rac Signaling	1.91	0.192	2.524	PTK2B,PAK6,ARPC1B,MAP3K1,PIK3R5,WASF1,PLD1,ANK1,ACTR3,PAK3,MAPK3,NCF2,CYBB,MRAS,CD44,PIK3CB,PIK3CD,PIP4K2A,ATM,ITGA4
Pyrimidine Ribonucleotides De Novo Biosynthesis	1.96	0.414		NME4,NME1,CMPK2,ENTPD1,NME2,AK4,CMPK1,CAD,UMPS,CTPS1,ENTPD7,NME6		Chondroitin Sulfate Degradation (Metazoa)	1.65	0.467		GM2A,HYAL1,CD44,HEXB,HEXA,GALNS,ARSB	LPS-stimulated MAPK Signaling	1.68	0.247	1.414	MAP3K14,PRKCQ,NFKBIE,PIK3R1,PIK3R5,IKBKE,MAPK13,MAPK11,FOS,PAK1,MAPK3,MRAS,CD14,PIK3CB,PIK3CD,PRKD1,ATM,PRKCA	Corticotropin Releasing Hormone Signaling	1.9	0.189		NOS1,ADCY2,PRKCQ,GUCY2C,BDNF,CNR1,ADCY4,MAPK13,MAPK11,FOS,MAPK3,PLCG2,GNAO1,ADCY1,NR4A1,KRT1,ADCY8,NOS2,ADCY7,PRKD1,PRKCA
Nicotine Degradation III	1.95	0.36		CYP3A7,CYP1A1,CYP4F8,UGT1A6,UGT1A3,CSGALNACT1,UGT1A4,UGT1A1,UGT1A5,ADH7,Aox4,CYP2E1,Ugt1a7c,CYP2B6,AOX1,CYP51A1,CYP2S1,Aox3		IL-17A Signaling in Gastric Cells	1.65	0.4		MAP2K4,CXCL10,FOS,CXCL11,MAPK3,MAPK13,CCL5,IL17RA,MAPK11,TNF	Remodeling of Epithelial Adherens Junctions	1.67	0.25	1.342	ARPC1B,TUBA4A,Actn3,TUBB2B,MET,CDH1,CTNNA2,TUBA1A,ACTR3,ACTA2,TUBA8,HGF,TUBB4A,TUBA1C,ACTG2,ACTG1,ACTA1	Epoxysqualene Biosynthesis	1.89	1		SQLE,FDFT1
Ceramide Signaling	1.92	0.325	1.961	MAP2K4,PIK3R1,PIK3R5,NFKB1,CTSD,SMPD4,MAPK3,NGFR,PPM1L,SPHK1,MRAS,PPP2R2C,TNFRSF1B,MAP2K1,ATM,S1PR5,CYCS,CNKSR1,PIK3C2G,CERK,S1PR4,FOS,PIK3CD,PIK3CB,TNF,PPP2R1B		Glycolysis I	1.65	0.4		PGK1,ENO1,ENO4,ENO3,PGAM1,PKM,ENO2,PFKP,PFKM,ALDOC	Antiproliferative Role of Somatostatin Receptor 2	1.66	0.254	0.832	NOS1,PTPN6,GUCY2C,GUCY2D,PIK3R1,PIK3R5,GNG7,GNG11,GNB3,MAPK3,CDKN1A,GUCY1A2,MRAS,PIK3CB,PIK3CD,ATM	FGF Signaling	1.86	0.2	1.698	FGF16,PTPN6,MAP3K1,PIK3R5,MAPK13,MAPK11,FGF1,MET,FGF4,FGF18,HGF,MAPK3,PIK3CB,PIK3CD,ATM,PRKCA,FGF5
Antiproliferative Role of TOB in T Cell Signaling	1.92	0.423		PABPC1,CCNA2,CCNE2,CCNE1,PABPC4,TGFB1,TOB1,CDKN1B,RPS6KA1,CDK2,SKP2		Gluconeogenesis I	1.65	0.4		PGK1,ENO1,ENO4,ENO3,PGAM1,ME3,ENO2,ME2,ME1,ALDOC	IL-2 Signaling	1.66	0.264	2.138	IL2RG,PTK2B,PIK3R1,PIK3R5,FOS,LCK,SYK,MAPK3,MRAS,PIK3CD,PIK3CB,JAK3,IL2RB,ATM	IL-17A Signaling in Fibroblasts	1.86	0.257		FOS,CCL2,MAPK3,NFKBIE,LCN2,IKBKE,MAPK13,IL17RA,MAPK11
Corticotropin Releasing Hormone Signaling	1.91	0.306		NOS1,RAP1B,SHH,GLI2,Calm1 (includes others),ADCY4,ARPC5,MAPK13,NOS3,MAPK11,MAPK3,NOS2,MAP2K1,PRKD1,PRKCA,PRKCQ,GUCY1A3,PTCH1,GNAI1,PRKAR2A,ADCY6,PRKCG,FOS,NPR1,PLCG2,GNAO1,ADCY1,ITPR3,NR4A1,PRKCH,ADCY7,GLI1,OPN1SW,PRKCB		Pathogenesis of Multiple Sclerosis	1.64	0.556		CXCL10,CXCL11,CCL4,CXCR3,CCL5	Purine Nucleotides Degradation II (Aerobic)	1.66	0.35		NT5C3B,NT5E,NT5C1A,ADA,NT5C,AOX1,ACPP	Role of JAK2 in Hormone-like Cytokine Signaling	1.86	0.257		SOCS1,SOCS3,PTPN6,PTPN1,TYK2,JAK2,STAT1,SOCS5,SIRPA
Mitochondrial Dysfunction	1.91	0.287		MAP2K4,COX7B,NDUFA9,PRDX5,COX5B,CPT1B,XDH,ATP5L,ATP5G2,DHODH,VDAC2,MAOB,SOD2,PARK7,ATP5G1,GPD2,NDUFB6,UQCRFS1,HTRA2,PARK2,CASP8,ATP5F1,ATP5G3,AIFM1,NDUFB4,COX6B1,COX4I2,UCP2,CASP3,CYCS,ATP5A1,BACE1,VDAC3,APP,GSR,ATP5C1,Cox8b,PRDX3,COX6B2,UQCR10,CYC1,COX5A,SDHD,Cox7a2/Cox7a2l2,BACE2,UQCRC1,VDAC1,SNCA,PINK1		Prostanoid Biosynthesis	1.64	0.556		PTGIS,PTGS1,HPGDS,PTGDS,TBXAS1	TNFR2 Signaling	1.65	0.31	2.121	MAP3K14,FOS,NFKBIE,MAP3K1,IKBKE,TNFRSF1B,BIRC3,TNF,TRAF1	Stearate Biosynthesis I (Animals)	1.86	0.257		ACSBG1,DHCR24,CYP2E1,FASN,ACSL5,ELOVL2,SLC27A3,SLC27A4,ELOVL6
P2Y Purigenic Receptor Signaling Pathway	1.91	0.303	0.87	PLCB2,PIK3R1,ADCY4,GNB2L1,PIK3R5,GNG13,NFKB1,GNG7,MYC,PLCD3,MAPK3,MRAS,PLCL1,MAP2K1,PRKD1,ATM,PRKCA,PRKCQ,PIK3C2G,GNAI1,PRKAR2A,ADCY6,PLCL2,PRKCG,GNG10,FOS,P2RY6,PLCG2,ADCY1,P2RY12,PIK3CB,PRKCH,PIK3CD,ADCY7,OPN1SW,PRKCB		Role of Tissue Factor in Cancer	1.61	0.291		PTK2B,PIK3R1,RPS6KA3,PIK3R5,JAK2,MAPK13,MAPK11,LCK,PAK1,F2RL1,GNA15,MAPK3,MRAS,HCK,PLCB1,GNA13,FGR,ATM,PRKCA,P4HB,CASP3,ITGA6,PLAUR,F10,ARRB2,PDXP,LYN,IL1B,PIK3CB,PIK3CD,RPS6KA1,FGF5	Epoxysqualene Biosynthesis	1.65	1		SQLE,FDFT1	Noradrenaline and Adrenaline Degradation	1.86	0.257		ALDH1B1,MAOB,ADH7,DHRS9,ALDH1A3,Aldh1a7,COMT,ALDH1A2,ADH1C
Ethanol Degradation II	1.88	0.394		ALDH1B1,ADH7,AKR1A1,ALDH1A1,ACSS3,DHRS9,Aldh1a7,ACSS2,ACSS1,ADH1C,ALDH3A1,ADHFE1,ACSL1		Paxillin Signaling	1.6	0.294	2.524	MAP2K4,PTK2B,PIK3R1,ITGA8,Actn3,PIK3R5,ITGB8,ITGA10,MAPK13,MAPK11,ITGB7,ARF6,PAK1,ITGA11,MRAS,ITGB4,ACTG2,ACTA1,ATM,ITGA4,ACTB,ITGA6,ITGAL,ITGB2,ITGAM,ACTA2,PIK3CB,ITGA1,PIK3CD,ACTG1	β-alanine Degradation I	1.65	1		ABAT,ALDH6A1	IL-22 Signaling	1.84	0.292	1.134	SOCS3,MAPK3,TYK2,IL10RB,MAPK13,STAT1,MAPK11
RAR Activation	1.86	0.284		MAP2K4,RDH10,ADCY4,CYP26A1,PIK3R1,MAPK13,RBP1,NR2F1,LRAT,ALDH1A1,RPL7A,TGFB1,RDH16,ZBTB16,PRKD1,PRKCQ,CRABP1,CSF2RB,ADH7,DHRS9,IGFBP3,GTF2H1,PRKCH,PIK3CD,BMP2,ADH1C,JAK2,NFKB1,MAPK11,MAPKAPK2,MAP2K1,PRKCA,GTF2H3,SRA1,IL3RA,CSK,PRKAR2A,ADCY6,PARP1,PRKCG,PRMT1,FOS,RXRG,RBP7,ADCY1,PIK3CB,ADCY7,HLTF,PRKCB,PPARGC1A		Adipogenesis pathway	1.58	0.283		CDKN2A,LEP,BMP4,PLIN1,HDAC10,HIF1A,RBP1,FGFR3,EGR2,CDK5,TGFB1,FGFR4,HDAC11,EZH2,LPL,CEBPA,GTF2H3,PPARG,HDAC9,ARNTL,ATG7,SLC2A4,FGF1,ZNF423,NR1D2,RUNX1T1,FZD4,KDM1A,FOXO1,DLK1,GTF2H4,KLF5,GTF2H1,RPS6KA1,TNF,PER2	Corticotropin Releasing Hormone Signaling	1.64	0.225		NOS1,SHH,CAMK4,GUCY2C,BDNF,MAPK13,MAPK11,MAPK3,NOS2,ADCY8,FASLG,PRKD1,PRKCA,ADCY2,PRKCQ,GUCY2D,CNR1,FOS,PLCG2,GNAO1,ADCY1,GUCY1A2,NR4A1,ADCY7,OPN1SW	Dopamine Degradation	1.84	0.292		ALDH1B1,MAOB,ALDH1A3,Aldh1a7,COMT,ALDH1A2,Sult1a1
3-phosphoinositide Degradation	1.84	0.292		SOCS3,PTPN2,PTPN13,EPHX2,NUDT12,NT5C,PPP4C,PPFIA2,SET,OCRL,PPP1R14B,DUSP2,UBLCP1,PTPRF,PTPRC,PTPRJ,PTPRO,DUSP10,PTPN1,PGAM5,DUSP11,PPP1R1C,PPP1CA,PTPRN,CDC25A,WBP11,PTPN7,CDC25C,PTPN6,PPP1R1B,DUSP27,INPP5D,NUDT15,INPP5J,PPP1R16B,PDXP,Ppp2r3d,PPM1H,CILP,PTPN22,SIRPA,NUDT1		Systemic Lupus Erythematosus Signaling	1.56	0.264		CD247,CD3E,PIK3R1,IL6,FCGR1A,PTPRC,CD28,LCK,MAPK3,MRAS,SNRPA1,TNFSF13B,ATM,PTPN6,SNRPA,TLR9,CD3G,IL18,CD40,IL1RN,CD72,PLCG2,LAT,LSM1,CD86,PIK3CD,TNF,IL1A,CAMK4,HLA-A,PIK3R5,PRPF4,FCGR2B,HLA-G,TLR7,CD22,SNRPD2,PRPF31,FCGR3A/FCGR3B,SNRNP40,SNRPB,IL10,FCGR2A,CD3D,INPP5D,IL36B,FOS,LSM8,CD80,LSM11,SNRPB2,FCER1G,LYN,IL1B,PIK3CB,C6,LSM5,C8G	RhoA Signaling	1.64	0.221	0.2	LPAR4,MPRIP,PTK2B,ARPC1B,SEPT3,MYLK,ACTR3,LPAR2,EZR,BAIAP2,CDC42EP1,ACTG2,ACTA1,NGEF,MYLPF,EPHA1,ARHGAP4,SEPT1,PLD1,MYL1,MYL9,RHPN2,RND3,ACTA2,ARHGAP9,PIP4K2A,ACTG1	CDK5 Signaling	1.83	0.192	0.229	ADCY2,BDNF,MAPK4,PPP1R1B,ADCY4,PPP1R14A,MAPK13,NGF,PPP1R14B,MAPK11,FOSB,NTRK2,NGFR,MAPK3,ADCY1,MRAS,PPP2R2C,ADCY8,ADCY7
Purine Nucleotides Degradation II (Aerobic)	1.84	0.45		NT5C3B,NT5E,NT5C1A,XDH,PNP,ADA,NT5C,AOX1,ACPP		IL-3 Signaling	1.54	0.31	0	PTPN6,PRKCQ,IL3RA,PIK3R1,PIK3R5,JAK2,INPP5D,FOS,CSF2RB,PAK1,FOXO1,PRKCD,MAPK3,MRAS,PIK3CB,PRKCH,PIK3CD,STAT1,PRKD1,ATM,PRKCA,PRKCB	Granzyme B Signaling	1.63	0.375	2.236	PRF1,CASP3,GZMB,BID,CASP8,LMNB1	Induction of Apoptosis by HIV1	1.81	0.217	1.941	MAP3K14,CXCR4,NFKBIE,IKBKE,BBC3,NGFR,BID,TNFRSF1B,CASP8,BIRC3,TNF,TRAF1,BIRC2
IL-15 Signaling	1.83	0.333		IL2RG,PIK3R1,TYK2,PIK3C2G,PIK3R5,IL6,JAK2,STAT3,MAPK13,NFKB1,MAPK11,LCK,SYK,MAPK3,MRAS,PIK3CB,PIK3CD,JAK3,TNF,MAP2K1,ATM,IL2RB		PEDF Signaling	1.54	0.31	0.471	PPARG,ARHGAP22,TCF4,GDNF,BDNF,NFKBIE,PIK3R1,PIK3R5,SERPINF1,IKBKE,MAPK13,NGF,MAPK11,PNPLA2,MAPK3,MRAS,PIK3CB,PIK3CD,CASP8,CASP7,FASLG,ATM	Fatty Acid α-oxidation	1.63	0.375		ALDH1B1,ALDH1A1,Aldh1a7,BCO2,ALDH1A2,ALDH3A1	Neurotrophin/TRK Signaling	1.78	0.209	1.732	FOS,NTF3,NTRK2,BDNF,MAPK3,NGFR,NTRK1,MRAS,PIK3R5,PIK3CB,PIK3CD,RPS6KA1,NGF,ATM
Clathrin-mediated Endocytosis Signaling	1.83	0.281		F2R,APOC4,APOA2,PIK3R1,ARPC5,AP1B1,SH3GL2,AP2A2,ITGB4,ACTG2,SNAP91,ACTA1,ATM,ACTR2,ITGA5,AP2S1,HSPA8,MET,ARRB2,ARPC2,CLTA,TFRC,PIK3CD,PDGFD,ACTG1,APOE,ARPC1B,PICALM,PIK3R5,ITGB7,FGF13,FGF4,LYZ,ARF6,ACTR3,FGF10,FGF23,DAB2,ARPC3,S100A8,ACTC1,FGF16,ACTB,FGF14,PIK3C2G,MDM2,HIP1,FGF1,ITGB2,PIK3CB,ARPC4,MYO1E		G Protein Signaling Mediated by Tubby	1.54	0.364		GNB4,PLCB2,LCK,GNG11,GNB3,PLCG2,GNB2L1,GNG2,MRAS,PLCB1,JAK2,GNG7	Oncostatin M Signaling	1.62	0.294	1.265	TIMP3,MMP3,MAPK3,TYK2,MRAS,MMP13,OSM,OSMR,JAK2,JAK3	CREB Signaling in Neurons	1.76	0.17	0.6	PLCB2,GRIA1,ADCY4,PIK3R5,GNG7,PLCD1,GNG11,GNA15,MAPK3,MRAS,ADCY8,PRKD1,PRKCA,CAMK2B,ATM,GRIN2B,ADCY2,PRKCQ,GRM8,GRIK3,PLCL2,GRM4,PLCG2,ADCY1,GNAO1,PIK3CB,PIK3CD,RPS6KA1,ADCY7
Melatonin Signaling	1.82	0.329	0.426	MAP2K6,MAP2K4,PLCB2,PRKCQ,Calm1 (includes others),PRKAR2A,GNAI1,PLCL2,SLC2A4,PRKCG,PLCD3,RORA,PLCG2,MAPK3,GNAO1,PRKCH,PLCL1,MAP2K1,OPN1SW,PRKD1,PRKCA,CAMK2B,PRKCB		Ethanol Degradation II	1.54	0.364		AKR1A1,ADH7,ACSS3,ALDH1A1,DHRS9,Aldh1a7,ACSS2,ADH1C,ACSS1,ADHFE1,ALDH3A1,ACSL1	Role of BRCA1 in DNA Damage Response	1.6	0.25	3.207	FAM175A,BARD1,RBL1,E2F3,FANCL,RAD51,FANCB,GADD45A,FANCD2,MSH2,CDKN1A,BRCA2,BRCA1,CHEK2,RFC3,ATM	ILK Signaling	1.74	0.167	1.512	MYH8,PIK3R5,MYH11,ITGB8,PPP1R14B,RHOH,ITGB7,PGF,PARVB,RHOD,MAPK3,PPP2R2C,ACTG2,NOS2,MYH1,ATM,LIMS2,MYH14,MYH7,MYL9,FOS,ITGB2,RHOV,CDH1,ACTA2,FLNC,PIK3CB,PIK3CD,TNF,ACTG1,MMP9
Vitamin-C Transport	1.8	0.5		TXNDC2,GLRX,SLC2A4,SLC2A3,TXNRD1,GSTO1,TXNRD3		Retinoate Biosynthesis II	1.52	0.75		RBP7,RBP2,RBP1	Docosahexaenoic Acid (DHA) Signaling	1.6	0.282		CASP3,FOXO1,PIK3R1,PIK3R5,BID,IL1B,PIK3CB,PIK3CD,BCL2A1,PNPLA2,ATM	PPARα/RXRα Activation	1.73	0.168	-0.784	PLCB2,TGFBR1,GPD1,MED23,ADCY4,NFKBIE,ADIPOQ,JAK2,ABCA1,PLCD1,IL1RL2,GNA15,FASN,MAPK3,PRKAA2,MRAS,ADCY8,ACVR1C,PRKCA,MAP3K14,ADCY2,Cyp2c70,IKBKE,PLCL2,IL1R1,PLCG2,ADCY1,IL1B,IL1RAPL1,ADCY7
Gα12/13 Signaling	1.79	0.299	2.744	MAP2K4,F2R,MYL6,PTK2B,PIK3R1,NFKBIE,PIK3R5,NFKB1,IKBKG,LPAR2,F2RL1,MAPK3,MRAS,MYL4,GNA13,CDH16,MAP2K1,MYL12B,ATM,MYLPF,PIK3C2G,CDH6,IKBKE,MYL1,CDH19,BTK,MYL9,CDH1,LPAR6,LPAR1,VAV3,CDH17,PIK3CB,VAV1,PIK3CD		N-acetylglucosamine Degradation II	1.52	0.75		GNPDA1,NAGK,AMDHD2	Acetate Conversion to Acetyl-CoA	1.57	0.6		ACSS3,ACSS2,ACSL1	Remodeling of Epithelial Adherens Junctions	1.72	0.206	1.342	MET,CTNNA2,CDH1,TUBA1A,ACTR3,ACTA2,ARPC1B,HGF,TUBA4A,TUBB4A,TUBA1C,ACTG2,ACTG1,TUBB2B
Prostate Cancer Signaling	1.78	0.317		CCNE2,TFDP1,PA2G4,SRD5A1,PIK3R1,NFKBIE,PIK3C2G,PIK3R5,MDM2,NFKB1,CCND1,CCNE1,AR,FOXO1,MAPK3,E2F1,CDKN1A,NKX3-1,MRAS,HSP90AA1,PIK3CB,PIK3CD,CDKN1B,MAP2K1,CDK2,ATM		PPARα/RXRα Activation	1.49	0.268	-0.617	PPARA,MAP2K4,PLCB2,MED23,GPD1,TGFBR1,IL1RL1,ADCY4,TGFBR3,NFKBIE,ADIPOQ,IL6,JAK2,ABCA1,PLCD1,PLCD3,GNA15,NR0B2,IL1RL2,TGFB1,GPD2,MAPK3,FASN,LPL,MRAS,PRKAA2,PLCB1,ADCY8,GOT2,PLCL1,IL1RAP,ACVR1C,PLCD4,PRKCA,MAP3K14,Cyp2c70,ADCY6,IKBKE,BCL3,PLCL2,IL1R1,TGS1,GHR,PLCG2,ADCY1,IL1B,ADCY7,PRKCB	Melatonin Signaling	1.55	0.243	0.5	PLCB2,CAMK4,PRKCQ,PLCL2,SLC2A4,PLCD1,CAMK2D,MAPK3,PLCG2,GNAO1,GNRH1,PLCB1,PLCD4,OPN1SW,PRKD1,PRKCA,CAMK2B	Integrin Signaling	1.7	0.163	3.182	RAP2B,RAC2,ARPC1B,ITGA8,PIK3R5,ITGA10,ITGB8,RHOH,ITGB7,PARVB,ACTR3,RHOD,MAPK3,MRAS,ACTG2,ITGA4,ATM,ITGAD,CAPN6,PAK6,ITGAL,MYL9,ITGB2,RHOV,ITGAM,PAK3,ACTA2,TSPAN1,WAS,PLCG2,PIK3CB,PIK3CD,ACTG1
MIF Regulation of Innate Immunity	1.77	0.366	2.324	MAP2K4,NFKBIE,PLA2G1B,NFKB1,PLA2G2A,TLR4,PLA2G6,PLA2G4A,FOS,LY96,PLA2G2D,MAPK3,PLA2G5,CD14,NOS2		Oxidative Ethanol Degradation III	1.49	0.438		ACSS3,ALDH1A1,Aldh1a7,ACSS2,ACSS1,ALDH3A1,ACSL1	CD40 Signaling	1.54	0.246	2.5	MAP3K14,ICAM1,PIK3R1,NFKBIE,PIK3R5,IKBKE,MAPK13,MAPK11,FOS,CD40,MAPK3,PIK3CB,PIK3CD,JAK3,ATM,TRAF1	Chondroitin Sulfate Degradation (Metazoa)	1.67	0.333		GM2A,CD44,HEXB,GALNS,ARSB
CD27 Signaling in Lymphocytes	1.76	0.346		MAP2K4,MAP2K6,MAP3K9,MAP3K14,CASP3,CYCS,NFKBIE,APAF1,IKBKE,NFKB1,FOS,MAP3K10,IKBKG,BID,MAP3K8,CASP8,CD27,MAP2K1		Role of MAPK Signaling in the Pathogenesis of Influenza	1.48	0.309		PLA2G16,MAP2K4,CASP3,PLA2R1,CCL5,BAX,MAPK13,PLA2G7,MAPK11,PLA2G2A,CXCL10,PLA2G4A,PLA2G6,CCL2,LCAT,MAPK3,PLA2G4B,PLA2G5,MRAS,TNF,PRKCA	fMLP Signaling in Neutrophils	1.53	0.222	1.225	PLCB2,CAMK4,PRKCQ,ARPC1B,NFKBIE,PIK3R1,PIK3R5,GNG7,NCF1,ACTR3,GNG11,GNB3,WAS,MAPK3,NCF2,MRAS,CYBB,PLCB1,PIK3CB,PIK3CD,OPN1SW,PRKD1,ATM,PRKCA	CCR3 Signaling in Eosinophils	1.66	0.179		PLCB2,PRKCQ,PAK6,PIK3R5,MAPK13,MAPK11,PLA2G2A,GNG7,PLA2G6,PLA2G4A,GNG11,PLA2G2D,PAK3,MAPK3,PLA2G5,MRAS,PIK3CB,PIK3CD,PRKD1,ATM,PRKCA
CNTF Signaling	1.76	0.346	0.943	CNTF,PIK3R1,CNTFR,TYK2,PIK3R5,PIK3C2G,RPS6KA3,STAT3,JAK2,LIFR,MAPK3,MRAS,PIK3CB,PIK3CD,RPS6KA1,STAT1,MAP2K1,ATM		G Beta Gamma Signaling	1.48	0.295		CAV2,GNB2L1,GNG7,GNB4,PAK1,GNG11,GNB3,GNA15,MAPK3,MRAS,CAV1,GNA13,CAV3,PRKD1,PRKCA,PRKCQ,GNG2,GNAI1,GNAZ,BTK,PLCG2,PRKCD,GNAO1,ADCY1,PRKCH,PRKCB	Induction of Apoptosis by HIV1	1.53	0.25	2.84	MAP3K14,CASP3,CXCR4,NFKBIE,IKBKE,SLC25A5,FADD,NGFR,BID,TNFRSF1B,CASP8,TNF,BIRC3,FASLG,TRAF1	April Mediated Signaling	1.63	0.237	2.333	MAP3K14,FOS,TNFSF13,NFKBIE,MAP3K1,IKBKE,MAPK13,MAPK11,TRAF1
Erythropoietin Signaling	1.76	0.328		SOCS3,PTPN6,PRKCQ,NFKBIE,PIK3R1,PIK3C2G,PIK3R5,JAK2,NFKB1,PRKCG,FOS,MAPK3,PLCG2,MRAS,PIK3CB,PRKCH,PIK3CD,MAP2K1,PRKD1,ATM,PRKCA,PRKCB		IL-4 Signaling	1.48	0.303		PTPN6,IL4R,IL2RG,IL13RA1,PIK3R1,TYK2,PIK3R5,JAK2,HMGA1,OCRL,INPP5D,SYNJ2,LOC100909593/RT1-DMa,LOC100909630/RT1-DMb,H2-Eb2,HLA-DRA,MRAS,HLA-DOB,PIK3CB,NR3C2,PIK3CD,JAK3,ATM	Role of JAK2 in Hormone-like Cytokine Signaling	1.53	0.286		SOCS3,PTPN6,GHR,PTPN1,TYK2,SOCS2,JAK2,PRLR,SOCS5,Irs3	Role of NANOG in Mammalian Embryonic Stem Cell Pluripotency	1.62	0.18	1.732	LIF,WNT9B,TYK2,PIK3R5,FZD9,TCF7L1,JAK2,BMP10,LIFR,SOX2,WNT10A,MAPK3,MRAS,PIK3CB,BMP7,PIK3CD,BMP6,JAK3,WNT5B,ATM
PPAR Signaling	1.75	0.309	-3.78	IL1A,IL1RL1,NFKBIE,NFKB1,NR2F1,IL1R2,IKBKG,IL1RL2,MAPK3,NGFR,MRAS,TNFRSF1B,MAP2K1,IL1RAP,MAP3K14,SRA1,IKBKE,IL1R1,IL36B,IL33,FOS,IL18,IL1RN,IL36RN,HSP90AA1,IL1B,PDGFD,TNF,PPARGC1A		Glutathione-mediated Detoxification	1.47	0.367		GSTM1,GSTA2,MGST1,GSTM2,MGST2,Gsta1,NAT8B,HPGDS,Gsta4,ANPEP,MGST3	Noradrenaline and Adrenaline Degradation	1.53	0.286		ALDH1B1,MAOB,ADH7,ALDH1A1,DHRS9,Aldh1a7,COMT,ALDH1A2,ADH1C,ALDH3A1	Acute Myeloid Leukemia Signaling	1.6	0.195	-0.535	RUNX1,CSF3R,FLT3,PIK3R5,TCF7L1,SPI1,CSF1R,CSF2RA,PIM1,MAPK3,MRAS,PIK3CB,PIK3CD,TCF7L2,ATM
Chemokine Signaling	1.74	0.324	2.294	CCR3,PLCB2,Calm1 (includes others),PTK2B,CAMK1D,CXCR4,PIK3C2G,GNAI1,CCL24,MAPK13,MAPK11,Ppp1r12b,FOS,CCL4,CCL2,PLCG2,MAPK3,MRAS,MAP2K1,OPN1SW,PRKCA,CAMK2B,PRKCB		Differential Regulation of Cytokine Production in Intestinal Epithelial Cells by IL-17A and IL-17F	1.46	0.391		IL1A,IL12A,CCL4,CCL2,IL10,LCN2,IL1B,CCL5,TNF	IL-3 Signaling	1.5	0.239		PTPN6,PRKCQ,IL3RA,PIK3R1,PIK3R5,JAK2,INPP5D,FOS,PAK1,FOXO1,MAPK3,MRAS,PIK3CB,PIK3CD,PRKD1,ATM,PRKCA	IL-17A Signaling in Airway Cells	1.59	0.203		MAPK3,NFKBIE,TYK2,PIK3R5,PIK3CD,PIK3CB,IKBKE,JAK2,MAPK13,JAK3,IL17RA,MAPK11,ATM
IL-22 Signaling	1.73	0.417	1.265	MAP2K4,SOCS3,MAPK3,TYK2,IL10RB,IL22RA2,STAT3,MAPK13,STAT1,MAPK11		Gα12/13 Signaling	1.46	0.282	3.182	MAP2K4,F2RL2,F2R,MYL6,PTK2B,PIK3R1,NFKBIE,PIK3R5,CDH11,LPAR2,F2RL1,MAPK3,MRAS,GNA13,MYL12B,ATM,VAV2,MYLPF,CDH6,IKBKE,MYL1,CDH19,MYL9,TEC,BTK,CDH1,LPAR6,VAV3,CDH20,CDH17,PIK3CB,VAV1,PIK3CD	Mitochondrial L-carnitine Shuttle Pathway	1.49	0.353		ACSBG1,ACSL5,ACSL4,SLC27A3,SLC27A4,ACSL1	Regulation of Actin-based Motility by Rho	1.59	0.187	1.5	RAC2,PAK6,ARPC1B,MYLPF,WASF1,GSN,RHOH,MYL9,RHOV,ACTR3,ACTA2,PAK3,RHOD,WAS,ACTG2,PIP4K2A,ITGA4
Role of JAK1, JAK2 and TYK2 in Interferon Signaling	1.73	0.417	0.447	PTPN6,PTPN2,TYK2,IFNGR2,STAT2,STAT3,JAK2,STAT1,NFKB1,IFNAR1		B Cell Receptor Signaling	1.45	0.267		BLNK,MAP2K4,RAP2B,RAC2,CAMK4,PTK2B,POU2F2,PIK3R1,NFKBIE,PIK3R5,MAPK13,FCGR2B,OCRL,MAPK11,PTPRC,MAP3K10,CAMK2D,MAPK3,MRAS,CD22,RASSF5,CAMK2B,ATM,VAV2,MAP3K9,MAP3K14,PTPN6,PRKCQ,APBB1IP,FCGR2A,IKBKE,INPP5D,SYNJ2,BTK,FOXO1,DAPP1,VAV3,SYK,PLCG2,LYN,VAV1,PIK3AP1,PIK3CB,MAP3K8,PIK3CD,BCL2A1,PRKCB	Amyotrophic Lateral Sclerosis Signaling	1.49	0.224		NOS1,GRIN2B,GRIN2A,CAPN6,GDNF,CASP3,NEFL,GRIA1,PIK3R1,GPX1,PIK3R5,CACNA1C,GRIN3A,PAK1,CASP1,BID,PIK3CB,PIK3CD,GRIK2,BIRC3,CASP7,ATM	HGF Signaling	1.58	0.181	1.147	CDKN2A,MAP3K9,MAP3K14,PRKCQ,MAP3K6,MAP3K1,PIK3R5,MET,FOS,HGF,MAPK3,PLCG2,MRAS,PIK3CB,PIK3CD,PRKD1,ATM,PRKCA,ITGA4
Tight Junction Signaling	1.71	0.281		CPSF2,MYH4,MYH6,CLDN11,MYL6,CLDN19,CDK4,JAM2,MYLK,MYH11,NFKB1,MYH7B,CPSF4,CLDN4,TGFB1,NGFR,PPM1L,MYL4,ARHGEF2,PPP2R2C,STX4,ACTG2,TNFRSF1B,ACTC1,VASP,ACTA1,MYH1,CLDN10,RAB13,MYH14,ACTB,PRKAR2A,MYH7,GPAA1,MYL1,MYL9,FOS,MYH2,CLDN5,CLDN1,CPSF3,MAGI2,TNF,PPP2R1B,CSTF3,ACTG1,CLDN22		Oleate Biosynthesis II (Animals)	1.44	0.462		SCD,FADS6,Scd2,FADS2,Ptprt,ALDH6A1	NAD Salvage Pathway II	1.49	0.308		NT5C3B,NT5E,NT5C1A,NUDT12,NMNAT2,NT5C,ACP5,ACPP	IL-3 Signaling	1.57	0.197		PTPN6,PRKCQ,PIK3R5,JAK2,INPP5D,FOS,MAPK3,MRAS,PIK3CD,PIK3CB,STAT1,PRKD1,ATM,PRKCA
Relaxin Signaling	1.68	0.289		RAP1B,PDE7A,PIK3R1,ADCY4,NFKBIE,GNB2L1,PIK3R5,GNG13,NOS3,NFKB1,GNG7,GNA15,PDE7B,MAPK3,MRAS,GNA13,NOS2,APEX1,MAP2K1,ATM,PDE4C,GUCY1A3,PDE10A,PRKAR2A,GNAI1,ADCY6,PIK3C2G,PDE4B,GNAZ,GNG10,FOS,NPR1,GNAO1,ADCY1,PIK3CB,PDE8B,PIK3CD,ADCY7,MMP9		Guanosine Nucleotides Degradation III	1.44	0.462		NT5C3B,NT5E,NT5C1A,NT5C,AOX1,ACPP	Role of IL-17A in Psoriasis	1.46	0.385		CXCL3,S100A9,S100A8,IL17RA,CXCL6	IL-15 Production	1.56	0.259		TXK,PTK2B,TYK2,JAK2,STAT1,JAK3,IRF1
Pentose Phosphate Pathway (Non-oxidative Branch)	1.68	0.667		RPE,TALDO1,TKTL1,RPIA		HGF Signaling	1.44	0.286	2.043	MAP2K4,CDKN2A,PIK3R1,PIK3R5,IL6,CCND1,MAP3K10,PAK1,HGF,MAPK3,MRAS,PRKD1,ATM,PRKCA,ITGA4,MAP3K9,MAP3K14,PRKCQ,MET,FOS,PLCG2,PRKCD,CDKN1A,MAP3K8,PIK3CB,PRKCH,PIK3CD,ELK3,CDK2,PRKCB	Choline Biosynthesis III	1.46	0.385		PLD4,HMOX1,PCYT1B,PLD3,PLD1	Docosahexaenoic Acid (DHA) Signaling	1.56	0.231		ALOX15,PIK3R5,BID,IL1B,PIK3CB,PIK3CD,BCL2A1,PNPLA2,ATM
Zymosterol Biosynthesis	1.68	0.667		NSDHL,TM7SF2,CYP51A1,LBR		IL-9 Signaling	1.44	0.353	1.508	SOCS3,IL2RG,PIK3R1,CISH,PIK3R5,BCL3,PIK3CB,PIK3CD,STAT1,JAK3,TNF,ATM	Histamine Degradation	1.46	0.385		ALDH1B1,ALDH1A1,Aldh1a7,ALDH1A2,ALDH3A1	Granzyme B Signaling	1.55	0.312	2	ENDOG,PRF1,GZMB,BID,CASP8
Role of MAPK Signaling in the Pathogenesis of Influenza	1.68	0.324		PLA2G16,MAP2K6,MAP2K4,CASP3,PLA2G1B,BAX,MAPK13,PLA2G7,MAPK11,PLA2G2A,CXCL10,PLA2G6,PLA2G4A,CCL2,PLA2G2D,LCAT,MAPK3,PLA2G5,MRAS,MAP2K1,TNF,PRKCA		B Cell Development	1.44	0.353		IL7R,PTPRC,LOC100909593/RT1-DMa,SPN,CD80,CD40,LOC100909630/RT1-DMb,H2-Eb2,HLA-DRA,CD86,HLA-DOB,DNTT	Acute Myeloid Leukemia Signaling	1.46	0.234	-0.728	RUNX1,CSF3R,TCF4,PIK3R1,FLT3,PIK3R5,TCF7L1,CCND1,SPI1,CSF1R,CSF2RA,PIM1,MAPK3,MRAS,PIK3CB,PIK3CD,TCF7L2,ATM	Fatty Acid α-oxidation	1.55	0.312		ALDH1B1,ALDH1A3,Aldh1a7,BCO2,ALDH1A2
Melanoma Signaling	1.67	0.357		PIK3R1,PIK3C2G,PIK3R5,CDK4,MDM2,CCND1,CDH1,MAPK3,E2F1,CDKN1A,MRAS,PIK3CB,PIK3CD,MAP2K1,ATM		UVB-Induced MAPK Signaling	1.43	0.321	1.698	MAP2K4,PRKCQ,PIK3R1,PIK3R5,RPS6KA3,MAPK13,MAPK11,FOS,PRKCD,MAPK3,PIK3CB,PIK3CD,PRKCH,PRKD1,PRKCB,ATM,PRKCA	PDGF Signaling	1.46	0.234	1.886	PIK3R1,TYK2,MAP3K1,PIK3R5,JAK2,INPP5D,SYNJ2,FOS,MAPK3,PLCG2,MRAS,SPHK1,PIK3CB,PIK3CD,JAK3,CAV3,ATM,PRKCA	Oxidative Ethanol Degradation III	1.55	0.312		ALDH1B1,ALDH1A3,Aldh1a7,ALDH1A2,ACSS2
VEGF Family Ligand-Receptor Interactions	1.66	0.316	1.225	PRKCQ,PIK3R1,PIK3C2G,PIK3R5,PLA2G1B,NOS3,PLA2G2A,PRKCG,FOS,PLA2G6,PLA2G4A,PLA2G2D,PLCG2,MAPK3,PLA2G5,MRAS,PIK3CB,PRKCH,PIK3CD,MAP2K1,PRKD1,ATM,PRKCA,PRKCB		Superpathway of Serine and Glycine Biosynthesis I	1.42	0.571		PSAT1,DUSP26,SHMT1,SHMT2	CDK5 Signaling	1.45	0.222	-0.218	ADCY2,BDNF,PPP1R1B,ITGA6,PPP1R14A,PPP1R3A,MAPK13,NGF,PPP1R14B,MAPK11,CDK5R1,FOSB,NTRK2,NGFR,MAPK3,PPM1L,ADCY1,MRAS,PPP2R2C,ADCY8,ADCY7,PPP2R1B	Retinol Biosynthesis	1.55	0.242		CES1,DHRS9,RDH10,CES5A,LIPE,LIPG,PNPLA2,PNLIP
IL-17A Signaling in Fibroblasts	1.65	0.371		NFKBIE,IKBKE,MAPK13,CEBPB,IL6,NFKBIZ,IL17RA,NFKB1,MAPK11,FOS,IKBKG,CCL2,MAPK3		CD40 Signaling	1.42	0.308	2.524	MAP2K4,MAP3K14,ICAM1,ATF1,NFKBIE,PIK3R1,PTGS1,PIK3R5,IKBKE,MAPK13,MAPK11,TANK,FOS,TRAF2,CD40,MAPK3,PIK3CB,PIK3CD,JAK3,ATM	FXR/RXR Activation	1.43	0.213		PPARA,APOE,IL1A,PKLR,FOXA1,APOC4,ABCC2,APOA2,PON1,LCAT,FASN,SLC10A2,AGT,MLXIPL,C3,SDC1,Ins1,IL18,FOXO1,ABCB4,IL1RN,IL1B,FBP1,PLTP,TNF,APOD,RBP4	Ethanol Degradation II	1.55	0.242		ALDH1B1,ADH7,DHRS9,ALDH1A3,Aldh1a7,ALDH1A2,ACSS2,ADH1C
Phospholipases	1.65	0.333		PLA2G16,PLCB2,PLD3,PLA2G1B,PLCL2,PLA2G7,PLA2G2A,PLD1,PLD4,PLA2G4A,PLCD3,HMOX1,PLA2G6,PLA2G2D,LCAT,PLCG2,PLA2G5,LIPG,PLCL1		Acute Myeloid Leukemia Signaling	1.41	0.299	-1.091	CSF3R,MAP2K4,RUNX1,TCF4,PIK3R1,FLT3,PIK3R5,TCF7L1,CSF1R,CCND1,SPI1,CSF2RB,PIM1,CSF2RA,MAPK3,MRAS,CEBPA,KIT,PIK3CB,PIK3CD,JUP,TCF7L2,ATM	Pyrimidine Deoxyribonucleotides De Novo Biosynthesis I	1.43	0.318		TYMS,NME4,AK5,RRM2,DTYMK,RRM1,NME6	ERK/MAPK Signaling	1.5	0.16	1.461	RAC2,PTK2B,DUSP6,PIK3R5,PPP1R14B,DUSP2,MAPK3,PLA2G5,MRAS,PPP2R2C,STAT1,ATM,PRKCA,ITGA4,MYCN,PAK6,PPP1R14A,RAPGEF3,PLA2G2A,PLA2G4A,PLA2G6,FOS,PAK3,PLA2G2D,PLCG2,PIK3CB,HSPB7,PIK3CD,RPS6KA1,HSPB1
Aldosterone Signaling in Epithelial Cells	1.65	0.283		PLCB2,HSPA14,PIK3R1,PIK3R5,HSPB8,DNAJC15,DNAJB13,PLCD3,MAPK3,HSPE1,DNAJC22,PLCL1,MAP2K1,PRKD1,HSPB6,AHCY,HSPA4L,PRKCA,ATM,PRKCQ,DNAJC9,SLC12A2,HSPA9,PIK3C2G,DNAJC2,PLCL2,HSPD1,PRKCG,HSPA12A,DNAJC11,HSPA8,HSCB,PLCG2,DNAJB11,ITPR3,DNAJB7,HSP90AA1,PIK3CB,NR3C2,PRKCH,PIK3CD,PIP4K2A,PRKCB		Prolactin Signaling	1.41	0.301	0.655	SOCS3,PRKCQ,PIK3R1,PIK3R5,JAK2,IRF1,FOS,MAPK3,PRKCD,PLCG2,MRAS,PIK3CB,NMI,PRKCH,PIK3CD,PRLR,STAT1,SOCS5,PRKD1,ATM,PRKCA,PRKCB	Erythropoietin Signaling	1.43	0.239		SOCS3,PTPN6,PRKCQ,NFKBIE,PIK3R1,PIK3R5,JAK2,FOS,PLCG2,MAPK3,MRAS,PIK3CB,PIK3CD,PRKD1,ATM,PRKCA	Angiopoietin Signaling	1.49	0.197	0.707	GRB14,PAK3,PAK6,ANGPT1,DOK2,NFKBIE,MRAS,PIK3R5,PIK3CD,PIK3CB,IKBKE,BIRC5,ATM
GPCR-Mediated Nutrient Sensing in Enteroendocrine Cells	1.64	0.31		PLCB2,ADCY4,GNG13,GNG7,FFAR2,PLCD3,CASR,GNA15,PLCL1,PRKD1,TAS1R1,PRKCA,PRKCQ,GNAI1,PRKAR2A,ADCY6,PLCL2,GNG10,PRKCG,PLCG2,ADCY1,ITPR3,PRKCH,ADCY7,OPN1SW,PRKCB		Ephrin B Signaling	1.41	0.301	0.333	VAV2,RAC2,CXCR4,GNG2,GNB2L1,GNAI1,GNAZ,GNG7,EPHB6,GNB4,PAK1,EPHB1,GNB3,GNG11,GNA15,VAV3,MAPK3,GNAO1,MRAS,VAV1,EFNB3,GNA13	Clathrin-mediated Endocytosis Signaling	1.4	0.2		APOE,ARPC1B,F2R,EPHB2,PIK3R1,APOA2,APOC4,PIK3R5,SH3GL2,ITGB8,ITGB7,PON1,FGF4,LYZ,ACTR3,FGF12,DAB2,S100A8,ITGB4,ACTG2,FGF7,ACTA1,ATM,SH3GL3,MDM2,FGF1,MET,UBD,ITGB2,ACTA2,PIK3CB,PIK3CD,ACTG1,MYO1E,RBP4,APOD,FGF5	GNRH Signaling	1.48	0.171	0.853	MAP3K14,MAP3K9,PLCB2,ADCY2,PRKCQ,MAP3K6,PAK6,ADCY4,MAP3K1,MAPK13,MAPK11,FOS,PAK3,GNA15,MAPK3,ADCY1,MRAS,ADCY8,ADCY7,PRKD1,PRKCA,CAMK2B
Neuregulin Signaling	1.64	0.307	0.626	ADAM17,BTC,PIK3R1,CDK5R1,NRG1,MYC,MAPK3,ERBB4,MRAS,ERRFI1,MAP2K1,PRKD1,PRKCA,ITGA4,MATK,PRKCQ,DCN,ITGA5,PRKCG,AREG,RPS6,PLCG2,TGFA,HSP90AA1,PRKCH,CDKN1B,PRKCB		PTEN Signaling	1.41	0.28	0.539	RAC2,TGFBR1,PIK3R1,TGFBR3,PIK3R5,CCND1,OCRL,FGFR3,FGFR4,NGFR,MAPK3,NTRK1,MRAS,MCRS1,FASLG,ITGA4,CASP3,IKBKE,IGF2R,INPP5D,DDR1,SYNJ2,CSNK2A2,NTRK2,GHR,FOXO1,NTRK3,CDKN1A,PIK3CB,PIK3CD,CDKN1B,MAGI2,BCL2L11	IL-15 Production	1.4	0.296		TXK,PTK2B,TYK2,JAK2,IRF3,IL6,JAK3,IRF1	UVB-Induced MAPK Signaling	1.48	0.208	0.905	FOS,PRKCQ,MAPK3,PIK3R5,PIK3CB,PIK3CD,MAPK13,MAPK11,PRKD1,PRKCA,ATM
RANK Signaling in Osteoclasts	1.64	0.307		MAP2K6,MAP2K4,Calm1 (includes others),PTK2B,PIK3R1,NFKBIE,PIK3R5,MAPK13,NFKB1,MAPK11,MAP3K10,IKBKG,MAPK3,MAP2K1,BIRC3,ATM,MAP3K14,MAP3K9,PIK3C2G,IKBKE,TNFRSF11A,GSN,FOS,NFATC2,MAP3K8,PIK3CB,PIK3CD		Melanoma Signaling	1.39	0.333		CDKN2A,PIK3R1,PIK3R5,CDK4,MDM2,CCND1,CDH1,MAPK3,E2F1,CDKN1A,MRAS,PIK3CB,PIK3CD,ATM	CNTF Signaling	1.39	0.25	0.277	LIFR,MAPK3,PIK3R1,CNTF,CNTFR,TYK2,MRAS,PIK3R5,PIK3CD,PIK3CB,RPS6KA1,JAK2,ATM	Ephrin B Signaling	1.48	0.192	2.121	VAV2,RAC2,EPHB1,GNG11,GNA15,CXCR4,EPHB2,MAPK3,VAV3,GNAO1,MRAS,EPHB3,VAV1,GNG7
Rac Signaling	1.62	0.298	3.772	MAP2K4,ARPC1B,PTK2B,PIK3R1,ARPC5,PIK3R5,NFKB1,IQGAP1,CDK5R1,PAK1,ACTR3,MAPK3,BAIAP2,MRAS,CYBB,ARPC3,MAP2K1,ITGA4,IQGAP3,ATM,ACTR2,PIK3C2G,ITGA5,PLD1,ARPC2,NCF2,CD44,PIK3CB,PIK3CD,PIP4K2A,ARPC4		Amyotrophic Lateral Sclerosis Signaling	1.38	0.286		NOS1,CACNA1S,GDNF,NEFL,PIK3R1,GRIA1,GRID2,GPX1,PIK3R5,PAK1,GRIK5,CASP1,BID,BIRC3,ATM,PRPH,CACNA1D,CASP3,CYCS,GRIK3,APAF1,GRIA2,CACNA1C,BAX,PIK3CB,PIK3CD,CASP7,BIRC2	p38 MAPK Signaling	1.39	0.214	2.985	IL1A,TIFA,TGFBR1,MAPKAPK3,IL1RAPL2,IL1RL1,IL1R1,MAPK13,MAPK11,PLA2G2A,FADD,CDC25B,IL18,IL1RL2,IL1RN,DUSP10,PLA2G5,IL1B,MAP4K1,RPS6KA1,IL1RAPL1,TNFRSF1B,TNF,FASLG,HSPB1	fMLP Signaling in Neutrophils	1.47	0.176	1.147	PLCB2,PRKCQ,ARPC1B,NFKBIE,PIK3R5,GNG7,NCF1,ACTR3,GNG11,WAS,MAPK3,NCF2,CYBB,MRAS,PIK3CB,PIK3CD,PRKD1,ATM,PRKCA
Non-Small Cell Lung Cancer Signaling	1.62	0.323	0	PA2G4,TFDP1,PIK3R1,PIK3C2G,CDK4,PIK3R5,CCND1,RXRG,STK4,MAPK3,E2F1,ITPR3,FOXO3,MRAS,TGFA,PIK3CB,PIK3CD,RASSF5,MAP2K1,ATM,PRKCA		Epoxysqualene Biosynthesis	1.36	1		SQLE,FDFT1	Mouse Embryonic Stem Cell Pluripotency	1.38	0.221	0.655	TCF4,LIF,BMP4,PIK3R1,TYK2,PIK3R5,FZD9,TCF7L1,MAPK13,JAK2,MAPK11,SOX2,LIFR,FZD8,MAPK3,MRAS,PIK3CB,PIK3CD,JAK3,TCF7L2,ATM	α-Adrenergic Signaling	1.46	0.184	-0.832	ADCY2,PRKCQ,ADCY4,SLC8A2,GNG7,GYS2,GNG11,PLCG2,MAPK3,ADCY1,MRAS,SLC8A1,ADCY8,ADCY7,PRKD1,PRKCA
tRNA Charging	1.61	0.359		CARS,RARS2,LARS2,FARSB,FARSA,RARS,YARS2,YARS,FARS2,KARS,DARS,VARS,SARS2,IARS		β-alanine Degradation I	1.36	1		ABAT,ALDH6A1	Differential Regulation of Cytokine Production in Macrophages and T Helper Cells by IL-17A and IL-17F	1.38	0.333		CCL4,CCL2,IL1B,CCL5,IL6,TNF	FAK Signaling	1.46	0.184		CAPN6,PAK6,PIK3R5,ACTA2,PAK3,WAS,PLCG2,MAPK3,MRAS,PIK3CD,PIK3CB,ACTG2,TNS1,ACTG1,ATM,ITGA4
Agrin Interactions at Neuromuscular Junction	1.61	0.319	1.147	MAP2K4,RAC2,PKLR,ACTB,ITGA6,ITGA5,ITGAL,NRG1,ITGB2,PAK1,MAPK3,ERBB4,MUSK,MRAS,RAPSN,ITGA1,ACTG2,DAG1,ACTC1,ACTG1,ACTA1,ITGA4		Taurine Biosynthesis	1.36	1		CSAD,CDO1	Tryptophan Degradation X (Mammalian, via Tryptamine)	1.38	0.333		ALDH1B1,MAOB,ALDH1A1,Aldh1a7,ALDH1A2,ALDH3A1	Cholecystokinin/Gastrin-mediated Signaling	1.46	0.178	1.886	PLCB2,IL1A,PRKCQ,PTK2B,EPHA4,RHOH,IL36B,FOS,RHOV,IL18,RHOD,IL1RN,MAPK3,MRAS,IL1B,TNF,PRKD1,PRKCA
Assembly of RNA Polymerase I Complex	1.61	0.556		POLR1C,POLR1A,POLR1B,TAF1C,TBP		Glycine Biosynthesis I	1.36	1		SHMT1,SHMT2	Antigen Presentation Pathway	1.37	0.27		HLA-G,PSMB9,HLA-DOA,HLA-A,HLA-DRA,CIITA,HLA-DOB,PSMB8,TAP1,MR1	SAPK/JNK Signaling	1.46	0.181	2	SH2D2A,RAC2,MAP3K9,MAP3K1,PIK3R5,MAPK8IP1,GNG7,LCK,GNG11,GADD45A,DUSP10,MRAS,FCER1G,MAP4K1,PIK3CB,PIK3CD,ATM
Folate Transformations I	1.61	0.556		MTHFD1L,MTHFD2,SHMT1,MTHFD1,SHMT2		Allograft Rejection Signaling	1.36	0.291		B2M,RT1-A3 (includes others),H2-T22,IL10,HLA-A,GZMB,RT1-CE14,HLA-G,CD28,PRF1,LOC100909593/RT1-DMa,CD40,CD80,LOC100909630/RT1-DMb,RT1-EC2,H2-M2,H2-Eb2,HLA-DRA,FCER1G,Rt1.aa,HLA-DOB,CD86,TNF,FASLG,LOC100911800/RT1-Ha	FGF Signaling	1.34	0.224	0.229	PTPN6,PIK3R1,MAP3K1,PIK3R5,MAPK13,MAPK11,FGF1,FGFR3,MET,FGF4,HGF,MAPK3,FGF12,PIK3CB,PIK3CD,FGF7,ATM,PRKCA,FGF5	PPAR Signaling	1.46	0.181	-3.153	MAP3K14,IL1A,NFKBIE,IKBKE,IL1R1,IL36B,FOS,IL18,IL1RL2,IL1RN,MAPK3,NGFR,MRAS,IL1B,IL1RAPL1,TNFRSF1B,TNF
Purine Nucleotides De Novo Biosynthesis II	1.6	0.5		ADSS,ADSL,PAICS,PFAS,PPAT,ATIC		ErbB Signaling	1.36	0.291		MAP2K4,BTC,PIK3R1,PIK3R5,MAPK13,MAPK11,NRG1,PAK1,MAPK3,ERBB4,MRAS,PRKD1,ATM,PRKCA,PRKCQ,NRG4,FOS,FOXO1,PLCG2,PRKCD,TGFA,PIK3CB,PRKCH,PIK3CD,PRKCB	Differential Regulation of Cytokine Production in Intestinal Epithelial Cells by IL-17A and IL-17F	1.33	0.304		IL1A,CCL4,CCL2,LCN2,IL1B,CCL5,TNF	N-acetylglucosamine Degradation I	1.45	0.667		GNPDA1,AMDHD2
Systemic Lupus Erythematosus Signaling	1.58	0.268		CD247,PIK3R1,IL6,FCGR1A,PTPRC,LCK,MAPK3,MRAS,NHP2L1,SNRPA1,ATM,PTPN6,SNRPA,IL6R,TLR9,IL33,CD3G,IL18,CD40,IL1RN,PLCG2,IL36RN,LAT,LSM1,CD86,PIK3CD,TNF,HLA-E,IL1A,HLA-A,PIK3R5,PRPF4,FCGR2B,LSM2,HLA-G,LSM7,TLR7,CD22,SNRPD2,PRPF31,FCGR3A/FCGR3B,SNRNP40,SNRPB,IL10,FCGR2A,PIK3C2G,INPP5D,IL36B,FOS,LSM8,CD80,LSM11,SNRPB2,FCER1G,LYN,NFATC2,IL1B,PIK3CB,LSM5		IL-15 Signaling	1.35	0.303		IL2RG,PIK3R1,TYK2,PIK3R5,IL6,MAPK13,JAK2,MAPK11,LCK,TRAF2,MAPK3,SYK,MRAS,PIK3CB,PIK3CD,JAK3,TNF,FASLG,ATM,IL2RB	Semaphorin Signaling in Neurons	1.33	0.245		MET,PAK1,RHOV,SEMA4D,RND3,FES,RHOD,DPYSL3,MAPK3,DPYSL4,RHOH,FNBP1,NRP1	Superpathway of Serine and Glycine Biosynthesis I	1.45	0.429		PSAT1,PHGDH,SHMT1
ERK/MAPK Signaling	1.56	0.273	1.697	RAC2,PIK3R1,PPP1R3A,PPP1R14B,MYC,PAK1,MAPK3,PPM1L,PLA2G5,MRAS,PPP1CA,ITGA4,ATM,VRK2,ITGA5,RAPGEF3,STAT3,PLA2G6,DUSP9,PLA2G2D,PLCG2,DUSP4,PIK3CD,RPS6KA1,ELK3,ESR1,RAP1B,PTK2B,DUSP6,PIK3R5,EIF4E,DUSP2,EIF4EBP1,LAMTOR3,MKNK1,PPP2R2C,STAT1,MAP2K1,PRKCA,MYCN,ATF1,PLA2G1B,PRKAR2A,PIK3C2G,PLA2G2A,PRKCG,PLA2G4A,FOS,PIK3CB,PPP2R1B,PRKCB		Adenosine Nucleotides Degradation II	1.34	0.412		NT5C3B,NT5E,NT5C1A,ADA,NT5C,AOX1,ACPP	DNA Double-Strand Break Repair by Homologous Recombination	1.33	0.357		RAD51,GEN1,BRCA2,BRCA1,ATM	Glycoaminoglycan-protein Linkage Region Biosynthesis	1.45	0.429		B4GALT7,B3GALT6,B3GAT1
Human Embryonic Stem Cell Pluripotency	1.53	0.284		NTF3,TCF4,BMP4,FZD3,PIK3R1,BMP3,BMP2,PIK3R5,WNT16,WNT6,Bmpr1b,NGF,LEFTY2,FGF4,TGFB1,FGFR4,MRAS,SPHK1,ATM,S1PR5,WNT2B,PIK3C2G,FZD9,TCF7L1,BMP10,INHBA,S1PR4,NTRK2,NANOG,FOXO1,NTRK3,PIK3CB,PIK3CD,PDGFD,BMP6,WNT11,TCF7L2,POU5F1		eNOS Signaling	1.32	0.27	-0.18	CAMK4,HSPA14,PIK3R1,ADCY4,HSPA1A/HSPA1B,PIK3R5,CCNA2,LPAR2,CAV1,PRKAA2,ADCY8,CASP8,PRKD1,PRKCA,ATM,AQP7,AQP5,PRKCQ,CASP3,GUCY1A3,ADCY6,AQP1,HSPA2,NOSTRIN,LPAR6,AQP9,PRKCD,PLCG2,ADCY1,GUCY1A2,PIK3CB,PRKCH,PIK3CD,BDKRB1,ADCY7,ESR2,ESR1,PRKCB	Vitamin-C Transport	1.33	0.357		SLC23A1,SLC2A1,GLRX,SLC2A4,TXNRD3	Adenosine Nucleotides Degradation II	1.44	0.294		NT5E,ADA,NT5C,AOX1,ACPP
Role of Tissue Factor in Cancer	1.51	0.291		PTK2B,PIK3R1,RPS6KA3,PIK3R5,MMP13,JAK2,MAPK13,MAPK11,EIF4E,LCK,PAK1,GNA15,F2RL1,MAPK3,MRAS,HCK,GNA13,FGR,ATM,PRKCA,CASP3,ITGA6,PIK3C2G,PLAUR,F10,ARRB2,PDXP,LYN,IL1B,PIK3CB,PIK3CD,RPS6KA1		Thrombopoietin Signaling	1.29	0.309	1.213	PRKCQ,PIK3R1,PIK3R5,JAK2,FOS,PRKCD,PLCG2,MAPK3,MRAS,PIK3CD,PRKCH,PIK3CB,STAT1,PRKD1,PRKCB,ATM,PRKCA	Agrin Interactions at Neuromuscular Junction	1.32	0.232	0.535	RAC2,PKLR,ITGA6,ITGAL,NRG1,ITGB2,PAK1,ACTA2,ERBB4,MAPK3,MRAS,RAPSN,ACTG2,ACTG1,ACTA1,ITGA4	Aldosterone Signaling in Epithelial Cells	1.44	0.164		CRYAB,PLCB2,ASIC2,PIK3R5,PLCD1,MAPK3,DNAJC22,PRKD1,HSPB6,PRKCA,ATM,PRKCQ,HSPH1,HSPB9,PLCL2,HSPA2,HSPA12A,SCNN1G,PLCG2,HSPB7,PIK3CB,CRYAA/LOC102724652,PIK3CD,PIP4K2A,HSPB1
Neuroprotective Role of THOP1 in Alzheimer's Disease	1.51	0.35	0	MME,HLA-A,PRKAR2A,SERPINA3,THOP1,APP,HLA-G,PLG,ECE2,MAPT,HLA-E,MMP9,ACE,AGT		Glioblastoma Multiforme Signaling	1.29	0.267	0.845	CDKN2A,PLCB2,PIK3R1,PIK3R5,CDK4,WNT6,E2F3,RHOH,CCND1,PLCD1,PLCD3,RHOD,MAPK3,MRAS,PLCB1,PLCL1,PLCD4,ATM,WNT9B,RHOC,WNT2B,MDM2,PLCL2,IGF2,RHOV,CCNE1,FZD4,FOXO1,PRKCD,PLCG2,CDKN1A,E2F1,PIK3CB,PIK3CD,CDKN1B,PDGFD,FNBP1,WNT11,CDK2	IL-1 Signaling	1.31	0.22	2	MAP3K14,IL1A,ADCY2,NFKBIE,MAP3K1,IKBKE,MAPK13,IL1R1,GNAZ,MAPK11,GNG7,FOS,GNB3,GNG11,GNA15,GNAO1,ADCY1,MRAS,ADCY8,ADCY7	Mechanisms of Viral Exit from Host Cells	1.43	0.22		PRKCQ,ACTA2,SH3GL3,CHMP4C,ACTG2,SH3GL2,ACTG1,PRKD1,PRKCA
Heme Degradation	1.5	0.75		HMOX1,BLVRA,BLVRB		Superpathway of Citrulline Metabolism	1.28	0.429		NOS1,OTC,ARG2,ALDH18A1,ASL,ARG1	Circadian Rhythm Signaling	1.3	0.273		PER3,GRIN2B,PER1,ARNTL,GRIN2A,ADCYAP1R1,NR1D1,PER2,GRIN3A	Chondroitin Sulfate Biosynthesis	1.42	0.204		B4GALT7,CHST1,B3GALT6,SULT4A1,SULT1E1,CHSY1,B3GAT1,CHST11,HS3ST6,CHST13,HS3ST5
L-cysteine Degradation I	1.5	0.75		GOT1,CDO1,GOT2		Urate Biosynthesis/Inosine 5'-phosphate Degradation	1.28	0.429		NT5C3B,NT5E,NT5C1A,NT5C,AOX1,ACPP	Ovarian Cancer Signaling	1.29	0.206		CDKN2A,TCF4,MMP7,PIK3R1,CDK4,PIK3R5,CCND1,RAD51,MAPK3,MRAS,BRCA1,WNT5B,ATM,WNT9B,FZD9,MMP2,TCF7L1,FZD8,MSH2,WNT10A,CD44,EDNRA,BRCA2,PIK3CB,PIK3CD,TCF7L2,MMP9	Glioma Signaling	1.42	0.179	0	CDKN2A,CAMK1,PRKCQ,CAMK1D,PIK3R5,RBL1,IGF2R,IGF2,MAPK3,PLCG2,MRAS,PIK3CB,PIK3CD,PRKD1,ATM,PRKCA,CAMK2B
N-acetylglucosamine Degradation II	1.5	0.75		GNPDA1,NAGK,AMDHD2		Colanic Acid Building Blocks Biosynthesis	1.28	0.429		TSTA3,UGDH,GALE,GALK1,PMM2,MPI	DNA damage-induced 14-3-3σ Signaling	1.27	0.316		CCNE1,CCNB2,BRCA1,CDK1,CCNB1,ATM	Mouse Embryonic Stem Cell Pluripotency	1.42	0.179	1.213	LIF,TYK2,PIK3R5,FZD9,TCF7L1,MAPK13,JAK2,MAPK11,LIFR,SOX2,MAPK3,MRAS,PIK3CB,PIK3CD,JAK3,TCF7L2,ATM
MIF-mediated Glucocorticoid Regulation	1.49	0.364	1.732	TLR4,PLA2G6,PLA2G4A,LY96,PLA2G2D,MAPK3,NFKBIE,PLA2G5,PLA2G1B,CD14,NFKB1,PLA2G2A		Human Embryonic Stem Cell Pluripotency	1.26	0.269		TCF4,BMP4,TGFBR1,BDNF,PIK3R1,BMP3,PIK3R5,WNT6,NGF,FGFR3,SOX2,FGF4,TGFB1,FGFR4,NTRK1,MRAS,SPHK1,ATM,S1PR5,WNT9B,WNT2B,TCF7L1,BMP5,BMP10,INHBA,S1PR4,NTRK2,FZD4,FOXO1,NTRK3,PIK3CB,PIK3CD,PDGFD,BMP6,WNT11,TCF7L2	α-Adrenergic Signaling	1.25	0.218	-0.775	ADCY2,CAMK4,PRKCQ,SLC8A2,GNG7,GYS2,GNG11,GNB3,MAPK3,PLCG2,ADCY1,MRAS,SLC8A1,ADCY8,ADCY7,ADRA1A,OPN1SW,PRKD1,PRKCA	Neuregulin Signaling	1.42	0.182	-1.604	ADAM17,PRKCQ,BTC,NRG4,HBEGF,NRG1,PLCG2,ERBB4,MAPK3,TGFA,MRAS,ERRFI1,PRKD1,PRKCA,ITGA4,MATK
Retinoate Biosynthesis I	1.49	0.364		Akr1b10,ADH7,ALDH1A1,RBP7,DHRS9,RDH10,BMP2,RDH16,ALDH8A1,ADH1C,RBP1,AKR1B10		GDNF Family Ligand-Receptor Interactions	1.23	0.294	1.342	MAP2K4,DOK5,ARTN,GDNF,DOK6,DOK2,PIK3R1,PIK3R5,DOK3,FOS,NRTN,DOK4,PLCG2,MAPK3,MRAS,PIK3CB,PIK3CD,DOK1,RET,ATM	Dopamine-DARPP32 Feedback in cAMP Signaling	1.25	0.199	-1	NOS1,GRIN2A,PLCB2,CAMK4,PPP1R3A,PPP1R14B,ATP2A1,PLCD1,PPM1L,PLCB1,PPP2R2C,ADCY8,PLCD4,PRKD1,PRKCA,GRIN2B,ADCY2,PRKCQ,PPP1R1B,KCNJ15,PPP1R14A,CACNA1C,PLCL2,GRIN3A,KCNJ10,KCNJ5,PLCG2,ADCY1,GUCY1A2,PPP2R1B,ADCY7,OPN1SW	G Beta Gamma Signaling	1.42	0.182		ADCY2,PRKCQ,HBEGF,GNG7,BTK,GNG11,GNA15,KCNJ5,PLCG2,MAPK3,ADCY1,GNAO1,MRAS,CAV3,PRKD1,PRKCA
Antiproliferative Role of Somatostatin Receptor 2	1.49	0.317	0.775	NOS1,RAP1B,PTPN6,GUCY1A3,PIK3R1,GNB2L1,PIK3C2G,PIK3R5,GNG13,GNG7,GNG10,NPR1,MAPK3,CDKN1A,MRAS,PIK3CB,PIK3CD,CDKN1B,MAP2K1,ATM		Activation of IRF by Cytosolic Pattern Recognition Receptors	1.23	0.297	2.828	DHX58,MAP2K4,PPIB,IL10,NFKBIE,ZBP1,TBK1,IKBKE,IL6,ISG15,IFIH1,FADD,TANK,IRF7,RIPK1,CD40,STAT1,TNF,IFNAR1	Role of IL-17F in Allergic Inflammatory Airway Diseases	1.24	0.25		CXCL10,CCL4,CCL2,MAPK3,MMP13,IL1B,IL6,RPS6KA1,IL17RA,CXCL6,IL11	tRNA Splicing	1.41	0.229		PDE6A,PDE4C,PDE7B,PDE7A,PDE8B,PDE4B,MPPE1,PDE1C
PI3K/AKT Signaling	1.47	0.285	3.053	PIK3R1,NFKBIE,JAK2,NOS3,NFKB1,CCND1,OCRL,EIF4E,EIF4EBP1,IKBKG,GYS1,MAPK3,FOXO3,PPM1L,MRAS,PPP2R2C,MAP2K1,ITGA4,TYK2,ITGA5,IKBKE,MDM2,MAPK8IP1,INPP5D,GYS2,NANOG,FOXO1,CDKN1A,HSP90AA1,MAP3K8,PIK3CB,PIK3CD,CDKN1B,JAK3,PPP2R1B		ErbB4 Signaling	1.22	0.3	0.471	ADAM17,PRKCQ,PIK3R1,PIK3R5,NRG4,NRG1,MAPK3,PRKCD,PLCG2,ERBB4,MRAS,PIK3CB,PRKCH,PIK3CD,PRKD1,ATM,PRKCA,PRKCB	ErbB4 Signaling	1.23	0.233	0	ADAM17,PRKCQ,PIK3R1,PIK3R5,NRG1,PLCG2,ERBB4,MAPK3,MRAS,PIK3CD,PIK3CB,PRKD1,ATM,PRKCA	Dopamine-DARPP32 Feedback in cAMP Signaling	1.4	0.161	-0.626	NOS1,GRIN2B,ADCY2,PLCB2,CACNA1S,PRKCQ,PPP1R1B,KCNJ15,ADCY4,PPP1R14A,CACNA1C,PLCL2,PPP1R14B,GRIN3A,KCNJ11,PLCD1,CACNA1E,KCNJ10,KCNJ5,PLCG2,ADCY1,PPP2R2C,ADCY8,ADCY7,PRKD1,PRKCA
Glutathione-mediated Detoxification	1.43	0.367		GSTM1,GSTA2,GSTM2,MGST2,Gsta1,HPGDS,Gsta4,ANPEP,Gstt1,GSTO1,MGST3		Actin Nucleation by ARP-WASP Complex	1.22	0.304	3.153	ACTR2,ARPC1B,RHOC,ARPC5,RHOH,RHOV,ACTR3,WAS,RHOD,ARPC2,BAIAP2,MRAS,ARPC3,ARPC4,FNBP1,VASP,ITGA4	Intrinsic Prothrombin Activation Pathway	1.23	0.276		COL1A2,COL1A1,F10,F5,COL2A1,F13A1,COL11A2,COL18A1	Breast Cancer Regulation by Stathmin1	1.39	0.157		PLCB2,CAMK1,CAMK1D,ADCY4,PIK3R5,PPP1R14B,GNG7,TUBB2B,STMN1,GNG11,MAPK3,MRAS,PPP2R2C,TUBA1C,TUBB4A,ADCY8,PRKD1,PRKCA,CAMK2B,ATM,ADCY2,PRKCQ,TUBA4A,PPP1R14A,TUBA1A,ADCY1,PIK3CB,PIK3CD,ARHGEF9,ADCY7
ErbB4 Signaling	1.42	0.317	0.688	ADAM17,PRKCQ,PIK3R1,PIK3C2G,PIK3R5,PRKCG,NRG1,MAPK3,PLCG2,ERBB4,MRAS,PIK3CB,PRKCH,PIK3CD,MAP2K1,PRKD1,ATM,PRKCA,PRKCB		Pyrimidine Ribonucleotides De Novo Biosynthesis	1.21	0.345		NME4,NME1,AK5,CMPK2,NME2,AK4,CMPK1,UMPS,CTPS1,NME6	Interferon Signaling	1.23	0.265	2.121	OAS1,PTPN2,TYK2,IFNGR2,IFI35,PSMB8,JAK2,TAP1,IRF1	Regulation of the Epithelial-Mesenchymal Transition Pathway	1.38	0.158		ADAM17,TGFBR1,PIK3R5,PSEN2,JAK2,FOXC2,FGF4,FGF18,HGF,MAPK3,MRAS,WNT5B,ATM,FGF16,WNT9B,TYK2,FZD9,MMP2,TCF7L1,FGF1,MET,CDH1,WNT10A,PIK3CB,PIK3CD,JAK3,TCF7L2,MMP9,FGF5
Serotonin Degradation	1.42	0.317		ALDH1B1,UGT1A6,Aldh1a7,ADH1C,Sult1a1,UGT1A3,CSGALNACT1,UGT1A4,Sult1d1,UGT1A1,UGT1A5,MAOB,AKR1A1,ADH7,ALDH1A1,DHRS9,Ugt1a7c,ALDH3A1,ADHFE1		Airway Pathology in Chronic Obstructive Pulmonary Disease	1.19	0.5		CXCL3,MMP8,TNF,MMP9	GPCR-Mediated Integration of Enteroendocrine Signaling Exemplified by an L Cell	1.23	0.225		PLCB2,ADCY2,NMB,PLCL2,PLCD1,ADRB1,GNA15,GAL,VIPR1,PLCG2,ADCY1,PLCB1,ADCY8,ADCY7,PLCD4,OPN1SW	UVC-Induced MAPK Signaling	1.37	0.214	-1	FOS,PRKCQ,MAPK3,MRAS,MAPK13,SMPD3,MAPK11,PRKD1,PRKCA
Pyridoxal 5'-phosphate Salvage Pathway	1.42	0.312		MAP2K4,MAP2K6,MAP3K9,PRKCQ,CDK4,PLK1,TTK,PKN1,CDK1,PAK1,PIM1,MAPK3,GRK6,PRKAA1,MAP3K8,PRKCH,EIF2AK2,HIPK1,MAP2K1,CDK2		Citrulline Biosynthesis	1.19	0.5		OTC,ARG2,ALDH18A1,ARG1	Thrombopoietin Signaling	1.22	0.236	0.277	PRKCQ,PIK3R1,PIK3R5,JAK2,FOS,PLCG2,MAPK3,MRAS,PIK3CB,PIK3CD,PRKD1,ATM,PRKCA	Aryl Hydrocarbon Receptor Signaling	1.36	0.164	1.387	CDKN2A,ALDH1B1,CYP1A1,IL1A,RBL1,AHRR,FOS,CTSD,GSTM2,ALDH1A3,MAPK3,NFIA,ALDH1A2,Gsta1,IL1B,ALDH3B1,HSPB7,ALDH16A1,ESR2,TNF,AHR,ATM,HSPB1
Role of IL-17A in Psoriasis	1.41	0.462		CXCL3,S100A9,CCL20,S100A8,IL17RA,CXCL6		CMP-N-acetylneuraminate Biosynthesis I (Eukaryotes)	1.19	0.6		GNE,NAGK,NANS	Role of CHK Proteins in Cell Cycle Checkpoint Control	1.22	0.236	0.302	CDC25C,E2F3,CDK1,PCNA,PPM1L,CDKN1A,PPP2R2C,CLSPN,BRCA1,PPP2R1B,CHEK2,RFC3,ATM	Glucocorticoid Receptor Signaling	1.36	0.149		CD247,ICAM1,TGFBR1,CD3E,NFKBIE,PIK3R5,MAPK13,JAK2,CCL5,MAPK11,FCGR1A,PGR,CCL2,ANXA1,MAPK3,MRAS,PRKAA2,NOS2,FKBP5,STAT1,AGT,ATM,MAP3K14,SELE,IL10,MAP3K1,IKBKE,PCK1,HSPA2,CD3D,CD3G,FOS,VIPR1,IL1RN,IL1B,PIK3CB,PIK3CD,JAK3,TNF
Oleate Biosynthesis II (Animals)	1.41	0.462		SCD,FADS6,Scd2,FADS2,Ptprt,ALDH6A1		Glutamate Degradation III (via 4-aminobutyrate)	1.19	0.6		ABAT,GAD1,ALDH5A1	N-acetylglucosamine Degradation I	1.21	0.667		GNPDA1,AMDHD2	Tryptophan Degradation X (Mammalian, via Tryptamine)	1.34	0.278		ALDH1B1,MAOB,ALDH1A3,Aldh1a7,ALDH1A2
Caveolar-mediated Endocytosis Signaling	1.4	0.306		HLA-A,ACTB,ITGA8,COPE,ITGA6,ITGA5,ITGAL,ITGB7,DYRK3,ITGB2,ITGAM,FLNC,ITGA11,PTPN1,ITGA1,ITGB4,ACTG2,ACTC1,ACTG1,ACTA1,PRKCA,ITGA4		Folate Polyglutamylation	1.19	0.6		MTHFD1L,SHMT1,SHMT2	nNOS Signaling in Skeletal Muscle Cells	1.21	0.333		NOS1,CAMK4,RYR2,SNTA1,SNTB1	Ethanol Degradation IV	1.34	0.278		ALDH1B1,ALDH1A3,Aldh1a7,ALDH1A2,ACSS2
IL-4 Signaling	1.4	0.303		PTPN6,IL4R,IL2RG,IL13RA1,PIK3R1,TYK2,PIK3C2G,PIK3R5,HMGA1,JAK2,OCRL,INPP5D,LOC100909593/RT1-DMa,LOC100909630/RT1-DMb,H2-Eb2,MRAS,NFATC2,PIK3CB,NR3C2,PIK3CD,JAK3,FCER2,ATM		Retinoate Biosynthesis I	1.19	0.333		ADH7,ALDH1A1,RBP7,DHRS9,RDH10,RDH16,ALDH8A1,ADH1C,RBP2,RBP1,AKR1B10	NAD biosynthesis II (from tryptophan)	1.21	0.333		AFMID,KMO,HAAO,NMNAT2,QPRT	Role of JAK1, JAK2 and TYK2 in Interferon Signaling	1.33	0.25	0.447	SOCS1,PTPN6,TYK2,IFNGR2,JAK2,STAT1
Factors Promoting Cardiogenesis in Vertebrates	1.4	0.293		TCF4,BMP4,FZD3,BMP2,BMP3,TGFBR3,Bmpr1b,TGFB1,ACVR1C,PRKD1,PRKCA,CCNE2,PRKCQ,CER1,CDC6,MYH7,FZD9,TCF7L1,BMP10,PRKCG,CCNE1,PRKCH,BMP6,CDK2,TCF7L2,WNT11,PRKCB		Retinol Biosynthesis	1.19	0.333		RBP7,CES1,DHRS9,RDH10,LPL,RBP2,LIPE,LIPG,CES2,PNPLA2,RBP1	Leukotriene Biosynthesis	1.21	0.333		DPEP1,MGST2,LTC4S,GGT1,DPEP2	Triacylglycerol Degradation	1.33	0.25		CES1,LIPE,MGLL,LIPG,PNPLA2,PNLIP
B Cell Development	1.39	0.353		IL7R,PTPRC,CD19,LOC100909593/RT1-DMa,SPN,CD80,CD40,LOC100909630/RT1-DMb,H2-Eb2,CD86,DNTT,RAG1		Mechanisms of Viral Exit from Host Cells	1.17	0.317		PRKCQ,ACTB,SH3GL2,LMNB1,ACTA2,PRKCD,PRKCH,ACTG2,ACTG1,ACTA1,PRKD1,PRKCB,PRKCA	Ephrin Receptor Signaling	1.21	0.195		RAC2,GRIN2A,ARPC1B,EPHB2,JAK2,GNG7,EPHB6,NCK2,EPHB1,PAK1,ACTR3,GNG11,GNB3,GNA15,EFNA5,MAPK3,MRAS,ITGA4,EFNA2,GRIN2B,MAP3K14,NGEF,ANGPT1,CXCR4,EPHA1,GNAZ,EFNA4,FGF1,GRIN3A,SDCBP,WAS,GNAO1,EPHB3,DOK1	EGF Signaling	1.32	0.196	2.111	FOS,MAPK3,MAP3K1,PIK3R5,PIK3CB,PIK3CD,MAPK13,STAT1,MAPK11,PRKCA,ATM
Role of NFAT in Cardiac Hypertrophy	1.38	0.268	1.342	MAP2K4,MAP2K6,PLCB2,Calm1 (includes others),LIF,CAMK1D,ADCY4,PIK3R1,GNB2L1,PIK3R5,GNG13,IL6,MAPK13,MAPK11,GNG7,PLCD3,TGFB1,MAPK3,HDAC11,MRAS,PLCL1,MAP2K1,PRKD1,ATM,PRKCA,CAMK2B,HDAC9,PRKCQ,GNAI1,PRKAR2A,ADCY6,PIK3C2G,SLC8A2,PLCL2,GNG10,PRKCG,PLCG2,ADCY1,ITPR3,PIK3CB,PRKCH,PIK3CD,SLC8A1,RCAN2,ADCY7,OPN1SW,IL11,PRKCB		SAPK/JNK Signaling	1.16	0.277	2.2	MAP2K4,RAC2,PIK3R1,PIK3R5,GNG7,MAP3K10,TRADD,LCK,GNG11,GNB3,GADD45A,DUSP10,MRAS,MAP4K1,GNA13,ATM,SH2D2A,MAP3K9,GNG2,MAPK8IP1,FADD,TRAF2,RIPK1,FCER1G,PIK3CB,PIK3CD	G Beta Gamma Signaling	1.21	0.216		ADCY2,PRKCQ,CAV2,GNAZ,GNG7,BTK,PAK1,GNG11,GNB3,GNA15,PLCG2,MAPK3,KCNJ5,GNAO1,ADCY1,MRAS,CAV3,PRKD1,PRKCA	GPCR-Mediated Nutrient Sensing in Enteroendocrine Cells	1.3	0.179		PLCB2,ADCY2,PRKCQ,ADCY4,PLCL2,GNG7,PLCD1,GNG11,GNA15,PLCG2,ADCY1,ADCY8,ADCY7,PRKD1,PRKCA
IL-15 Production	1.36	0.37		TWF1,PTK2B,TYK2,JAK2,IL6,MST1R,STAT1,NFKB1,JAK3,IRF1		The Visual Cycle	1.14	0.4		RBP7,DHRS9,RDH10,RLBP1,RBP2,RBP1	HGF Signaling	1.2	0.21	1.279	CDKN2A,MAP3K14,PRKCQ,PIK3R1,MAP3K1,PIK3R5,IL6,CCND1,MET,FOS,PAK1,PLCG2,MAPK3,HGF,CDKN1A,MRAS,PIK3CB,PIK3CD,PRKD1,ATM,PRKCA,ITGA4	Fatty Acid Activation	1.29	0.308		ACSBG1,ACSL5,SLC27A3,SLC27A4
Pyrimidine Ribonucleotides Interconversion	1.36	0.37		NME4,NME1,CMPK2,ENTPD1,NME2,AK4,CMPK1,CTPS1,ENTPD7,NME6		NAD Salvage Pathway II	1.13	0.346		NT5C3B,ACPT,NT5E,NT5C1A,NUDT12,NMNAT2,NT5C,ACP5,ACPP	SAPK/JNK Signaling	1.19	0.213	1.606	SH2D2A,RAC2,PIK3R1,MAP3K1,PIK3R5,MAPK8IP1,GNG7,FADD,LCK,GNG11,GNB3,GADD45A,DUSP10,MRAS,FCER1G,DUSP4,MAP4K1,PIK3CB,PIK3CD,ATM	Choline Biosynthesis III	1.29	0.308		PLD4,HMOX1,PLD3,PLD1
Regulation of Cellular Mechanics by Calpain Protease	1.36	0.316	0	CNGA2,ACTN2,CDK4,Actn3,ITGA5,CCND1,CDK1,CCNA2,CCNE1,CNGB1,MAPK3,EZR,MRAS,CDKN1B,ACTN1,CDK2,CAPN3,ITGA4		RAR Activation	1.13	0.256		MAP2K4,RDH10,PIK3R1,ADCY4,CYP26A1,ADH1C,MAPK13,JAK2,MAPK11,RARG,RBP1,ALDH1A1,RPL7A,TGFB1,RDH16,RBP2,ADCY8,ZBTB16,PRKD1,GTF2H3,PRKCA,SRA1,PRKCQ,IL3RA,ADCY6,PARP1,PRMT1,CSF2RB,CSNK2A2,FOS,ADH7,RBP7,DHRS9,GTF2H4,PRKCD,ADCY1,IGFBP3,GTF2H1,PIK3CB,PRKCH,PIK3CD,HLTF,ADCY7,RBP4,PRKCB	PPAR Signaling	1.19	0.213	-3.578	PPARA,MAP3K14,IL1A,IL1RAPL2,IL1RL1,NFKBIE,IKBKE,IL1R1,Ins1,FOS,IL18,IL1RL2,IL1RN,NGFR,MAPK3,MRAS,IL1B,IL1RAPL1,TNFRSF1B,TNF	Guanosine Nucleotides Degradation III	1.29	0.308		NT5E,NT5C,AOX1,ACPP
β-alanine Degradation I	1.35	1		ABAT,ALDH6A1		Dopamine Receptor Signaling	1.13	0.282	-0.277	GCH1,PPP1R14C,PPP1R1B,ADCY4,PPP1R3C,ADCY6,PPP1R14A,PPP1R3A,PPP1R14B,MAOB,DRD1,COMT,PPM1J,PTS,PPM1L,ADCY1,PPP2R2C,ADCY8,PPP1CA,ADCY7,PPP2R1B,CALY	CCR3 Signaling in Eosinophils	1.18	0.205		PLCB2,MPRIP,CAMK4,PRKCQ,PIK3R1,PIK3R5,MYLK,MAPK13,MAPK11,PLA2G2A,GNG7,PAK1,GNB3,GNG11,MAPK3,PLA2G5,MRAS,PLCB1,PIK3CB,PIK3CD,OPN1SW,PRKD1,ATM,PRKCA	Nitric Oxide Signaling in the Cardiovascular System	1.28	0.172	-0.5	CACNA1S,PRKCQ,GUCY2C,RYR2,PIK3R5,CACNA1C,ADRB3,PGF,PDE1C,ADRB1,CACNA1E,MAPK3,PIK3CB,PIK3CD,PRKD1,ATM,PRKCA
Guanine and Guanosine Salvage I	1.35	1		PNP,HPRT1		Nitric Oxide Signaling in the Cardiovascular System	1.12	0.273	-0.6	CACNA1S,CAMK4,GUCY2C,PIK3R1,PIK3R5,ARG2,ADRB3,ATP2A1,ADRB1,MAPK3,CAV1,PRKD1,ATM,PRKCA,PRKCQ,CACNA1D,GUCY1A3,GUCY2D,RYR2,CACNA1C,ATP2A3,PRKCD,GUCY1A2,PIK3CB,PRKCH,PIK3CD,PRKCB	Role of PKR in Interferon Induction and Antiviral Response	1.17	0.25		FADD,CASP3,NFKBIE,BID,IKBKE,CASP8,RNASEL,FCGR1A,TNF,IRF1	Heparan Sulfate Biosynthesis	1.27	0.193		B4GALT7,CHST1,B3GALT6,SULT4A1,SULT1E1,B3GAT1,CHST11,LIPE,HS3ST6,CHST13,HS3ST5
Taurine Biosynthesis	1.35	1		CSAD,CDO1		Oncostatin M Signaling	1.1	0.324	1.508	TIMP3,MMP3,MAPK3,TYK2,MRAS,OSM,OSMR,PLAU,JAK2,STAT1,JAK3	OX40 Signaling Pathway	1.16	0.213	-1.89	RT1-A3 (includes others),CD247,HLA-DOA,CD3E,HLA-A,NFKBIE,CD4,CD3D,HLA-G,CD3G,LOC100909593/RT1-DMa,LOC100909630/RT1-DMb,RT1-EC2,H2-M2,HLA-DRA,Rt1.aa,FCER1G,HLA-DOB,LOC100911800/RT1-Ha	Dermatan Sulfate Biosynthesis	1.27	0.193		B4GALT7,CHST1,B3GALT6,SULT4A1,SULT1E1,CHSY1,B3GAT1,CHST11,HS3ST6,CHST13,HS3ST5
Uridine-5'-phosphate Biosynthesis	1.35	1		CAD,UMPS		Inhibition of Angiogenesis by TSP1	1.1	0.324	1.89	MAP2K4,TGFBR1,SDC1,CASP3,GUCY1A3,TGFB1,THBS1,GUCY1A2,MAPK13,MAPK11,MMP9	Coagulation System	1.16	0.257	1	BDKRB2,F10,F2R,F5,PLAUR,F13A1,A2M,BDKRB1,PLAT	Renal Cell Carcinoma Signaling	1.26	0.183	2.111	MET,UBD,FOS,PAK3,PAK6,HGF,MAPK3,MRAS,TGFA,PIK3R5,PIK3CD,PIK3CB,ATM
Adenine and Adenosine Salvage I	1.35	1		PNP,APRT		Role of IL-17A in Arthritis	1.09	0.296		MAP2K4,NFKBIE,PIK3R1,PIK3R5,MAPK13,CCL5,IL17RA,MAPK11,CXCL6,CXCL3,CCL2,MAPK3,PIK3CB,PIK3CD,RPS6KA1,ATM	Cell Cycle Regulation by BTG Family Proteins	1.16	0.257		CCNE1,PPM1L,CDK4,BTG1,PPP2R2C,E2F3,PPP2R1B,CCND1,CCRN4L	4-1BB Signaling in T Lymphocytes	1.26	0.226	1.633	MAP3K14,MAPK3,NFKBIE,IKBKE,MAPK13,MAPK11,TRAF1
Glycine Biosynthesis I	1.35	1		SHMT1,SHMT2		Chondroitin Sulfate Biosynthesis	1.09	0.296		CHSY1,CSGALNACT1,Sult1d1,B4GALT7,CHST1,SULT1E1,SULT4A1,UST,CHST3,HS6ST2,B3GAT1,CHST11,HS6ST3,HS3ST1,CHST13,HS3ST5	tRNA Splicing	1.16	0.257		PDE8A,PDE4C,PDE7A,PDE10A,PDE8B,PDE4D,PDE4B,MPPE1,PDE1C	Thyroid Hormone Metabolism II (via Conjugation and/or Degradation)	1.26	0.226		UGT1A5,UGT2B17,UGT1A6,Ugt1a7c,Sult1a1,UGT1A3,DIO2
Chronic Myeloid Leukemia Signaling	1.34	0.29		PA2G4,PIK3R1,CDK4,PIK3R5,NFKB1,E2F3,RBL1,CCND1,MYC,IKBKG,TGFB1,HDAC11,MAPK3,MRAS,MAP2K1,ATM,HDAC9,E2F4,TFDP1,PIK3C2G,IKBKE,MDM2,CDKN1A,E2F1,PIK3CB,PIK3CD,CDKN1B		UVC-Induced MAPK Signaling	1.09	0.31	0.277	MAP2K4,PRKCQ,MAPK13,MAPK11,FOS,PRKCD,MAPK3,MRAS,PRKCH,SMPD3,PRKD1,PRKCB,PRKCA	VDR/RXR Activation	1.16	0.218	1.941	IGFBP6,TNFSF11,PRKCQ,IL1RL1,CCL5,HR,CXCL10,COL13A1,FOXO1,GADD45A,RUNX2,CDKN1A,CD14,CYP27B1,CST6,PRKD1,PRKCA	Ephrin Receptor Signaling	1.25	0.155		MAP3K14,GRIN2B,RAC2,ANGPT1,PAK6,ARPC1B,CXCR4,EPHB2,EPHA4,JAK2,GNG7,GRIN3A,FGF1,PGF,EPHB1,SDCBP,GNG11,ACTR3,PAK3,GNA15,WAS,MAPK3,GNAO1,MRAS,EPHB3,DOK1,ITGA4
FGF Signaling	1.34	0.294	0.2	MAP2K6,PIK3R1,PIK3R5,MAPK13,MAPK11,FGF13,FGF4,FGF10,HGF,MAPK3,FGFR4,FGF23,MAPKAPK2,MAP2K1,ATM,PRKCA,FGF16,PTPN6,FGF14,PIK3C2G,STAT3,FGF1,MET,PIK3CD,PIK3CB		Chondroitin Sulfate Biosynthesis (Late Stages)	1.09	0.304		CHSY1,CSGALNACT1,Sult1d1,CHST1,SULT4A1,SULT1E1,UST,CHST3,HS6ST2,CHST11,HS3ST1,HS6ST3,CHST13,HS3ST5	PXR/RXR Activation	1.16	0.224		PPARA,GSTM1,ABCB1,SCD,ABCC2,IL6,HMGCS2,UGT1A1,Ins1,GSTM2,ALDH1A1,FOXO1,CYP2B6,ABCC3,TNF	Ovarian Cancer Signaling	1.19	0.16		CDKN2A,MMP7,WNT9B,PIK3R5,FZD9,MMP2,TCF7L1,PGF,RAD51,EDN1,WNT10A,MAPK3,MRAS,CD44,EDNRA,PIK3CB,PIK3CD,WNT5B,MMP9,TCF7L2,ATM
UVC-Induced MAPK Signaling	1.34	0.333	1.069	MAP2K4,PRKCQ,MAPK13,MAPK11,PRKCG,FOS,SMPD4,MAPK3,MRAS,PRKCH,MAP2K1,PRKD1,PRKCB,PRKCA		Rac Signaling	1.09	0.269	3.657	MAP2K4,ARPC1B,PTK2B,PIK3R1,ARPC5,PIK3R5,IQGAP1,CDK5R1,ANK1,PAK1,ACTR3,MAPK3,BAIAP2,MRAS,CYBB,ARPC3,ATM,ITGA4,IQGAP3,ACTR2,PLD1,ARPC2,NCF2,CD44,PIK3CB,PIK3CD,PIP4K2A,ARPC4	Neurotrophin/TRK Signaling	1.16	0.224	1.387	NTF3,BDNF,PIK3R1,PIK3R5,NGF,FOS,NTRK2,NGFR,MAPK3,MRAS,PIK3CB,PIK3CD,SORCS1,RPS6KA1,ATM	CD27 Signaling in Lymphocytes	1.19	0.192		MAP3K9,MAP3K14,FOS,MAP3K6,NFKBIE,MAP3K1,BID,IKBKE,CD27,CASP8
Thyroid Hormone Metabolism II (via Conjugation and/or Degradation)	1.32	0.355		UGT1A5,UGT1A6,Ugt1a7c,Sult1a1,UGT1A3,CSGALNACT1,UGT1A4,Sult1d1,UGT1A1,DIO3,DIO2		Regulation of IL-2 Expression in Activated and Anergic T Lymphocytes	1.08	0.278		VAV2,CD247,MAP2K4,TGFBR1,CAMK4,CD3E,NFKBIE,TOB1,IKBKE,CD3D,CD3G,CD28,FOS,CD80,TGFB1,VAV3,PLCG2,MAPK3,LAT,ZAP70,MRAS,VAV1	Glycolysis I	1.15	0.28		ENO4,PKLR,ENO3,FBP1,PFKP,PFKM,ALDOC	Urate Biosynthesis/Inosine 5'-phosphate Degradation	1.19	0.286		NT5E,NT5C,AOX1,ACPP
PTEN Signaling	1.32	0.28	-0.73	RAC2,PIK3R1,TGFBR3,PIK3R5,NFKB1,CCND1,OCRL,IKBKG,FGFR4,NGFR,MAPK3,FOXO3,MRAS,MCRS1,MAP2K1,ITGA4,CASP3,ITGA5,IKBKE,MAGIX,TNFRSF11A,INPP5D,DDR1,NTRK2,GHR,FOXO1,NTRK3,CDKN1A,PIK3CB,PIK3CD,CDKN1B,MAGI2,BCL2L11		Factors Promoting Cardiogenesis in Vertebrates	1.06	0.272		TCF4,BMP4,TGFBR1,BMP3,TGFBR3,TGFB1,ACVR1C,PRKD1,PRKCA,CCNE2,PRKCQ,CDC6,MYH7,TCF7L1,BMP5,BMP10,CCNE1,FZD4,PRKCD,PRKCH,BMP6,WNT11,TCF7L2,CDK2,PRKCB	Gluconeogenesis I	1.15	0.28		ENO4,ENO3,ME3,ME2,FBP1,ME1,ALDOC	Heme Degradation	1.18	0.5		HMOX1,BLVRA
Role of JAK2 in Hormone-like Cytokine Signaling	1.3	0.343		SOCS3,PTPN6,GHR,PTPN1,TYK2,STAT3,JAK2,PRLR,STAT1,HLTF,SOCS5,SIRPA		Gαs Signaling	1.06	0.266	-1.347	ADCY4,GNB2L1,LHCGR,CHRM3,GNG7,ADRB3,GNB4,ADRB1,GNB3,GNG11,DRD1,MAPK3,MRAS,HCK,ADCY8,MC2R,RGS2,ADD2,CNR1,RYR2,GNG2,ADCY6,RAPGEF3,AVPR2,VIPR1,ADCY1,OPRK1,PTGER2,ADCY7	mTOR Signaling	1.14	0.191	1.347	PIK3R1,RPS18,PIK3R5,PRR5L,RHOH,HMOX1,RPS20,RHOD,MAPK3,PPM1L,RPS9,PRKAA2,MRAS,PPP2R2C,PRKD1,PRKCA,ATM,PLD3,PRKCQ,DDIT4,RPS19,RPS21,PLD1,Ins1,PLD4,RHOV,RND3,RPS27L,EIF4A1,PRR5,PIK3CB,RPS4Y2,PIK3CD,RPS6KA1,PPP2R1B,FNBP1	Purine Nucleotides Degradation II (Aerobic)	1.17	0.25		NT5E,ADA,NT5C,AOX1,ACPP
Noradrenaline and Adrenaline Degradation	1.3	0.343		ALDH1B1,AKR1A1,MAOB,ADH7,ALDH1A1,DHRS9,PNMT,Aldh1a7,COMT,ADH1C,ADHFE1,ALDH3A1		PXR/RXR Activation	1.05	0.284		PPARA,CYP3A7,SCD,GSTM1,GSTA2,ABCB1,ABCC2,IL6,CES2,HMGCS2,UGT1A1,ALDH1A1,GSTM2,FOXO1,NR0B2,CYP2B6,ABCC3,TNF,UGT1A9 (includes others)	Hematopoiesis from Pluripotent Stem Cells	1.14	0.235		CD247,CD3G,IL1A,LIF,CD3E,CD4,FCER1G,IL6,CD8A,CD3D,CD8B,IL11	FLT3 Signaling in Hematopoietic Progenitor Cells	1.14	0.176		STAT4,MAPK3,FLT3,MRAS,PIK3R5,PIK3CD,PIK3CB,RPS6KA1,MAPK13,STAT1,MAPK11,INPP5D,ATM
Androgen Signaling	1.26	0.279	-0.535	POLR2D,Calm1 (includes others),GNB2L1,GNG13,GTF2E2,NFKB1,CCND1,GNG7,AR,POLR2C,GNA15,MAPK3,MRAS,GNA13,PRKD1,PRKCA,GTF2H3,PRKCQ,SHBG,GNAI1,PRKAR2A,TBP,POLR2H,GNAZ,PRKCG,GNG10,GNAO1,GTF2H1,HSP90AA1,PRKCH,PRKCB		Erythropoietin Signaling	1.05	0.284		SOCS3,PTPN6,PRKCQ,NFKBIE,PIK3R1,PIK3R5,JAK2,FOS,PRKCD,PLCG2,MAPK3,MRAS,PIK3CB,PRKCH,PIK3CD,PRKD1,PRKCB,ATM,PRKCA	GPCR-Mediated Nutrient Sensing in Enteroendocrine Cells	1.14	0.214		PLCB2,ADCY2,PRKCQ,PLCL2,GNG7,PLCD1,GNG11,GNA15,PLCG2,ADCY1,PLCB1,ADCY8,ADCY7,PLCD4,OPN1SW,PRKD1,TAS1R1,PRKCA	Prostanoid Biosynthesis	1.14	0.333		PTGIS,PTGES,TBXAS1
Role of NANOG in Mammalian Embryonic Stem Cell Pluripotency	1.26	0.279	1.886	LIF,BMP4,FZD3,PIK3R1,BMP3,BMP2,PIK3R5,WNT16,Bmpr1b,WNT6,JAK2,LIFR,MAPK3,MRAS,GATA6,MAP2K1,ATM,TYK2,WNT2B,PIK3C2G,FZD9,STAT3,TCF7L1,BMP10,NANOG,PIK3CB,PIK3CD,BMP6,JAK3,WNT11,POU5F1		D-myo-inositol (1,4,5)-Trisphosphate Biosynthesis	1.04	0.333		PLD4,PLCD1,PLCD3,PLCB2,PLCG2,PLCB1,PI4K2B,PIP4K2A,PLCD4	Estrogen-Dependent Breast Cancer Signaling	1.13	0.226		FOS,HSD17B13,MAPK3,PIK3R1,TERT,MRAS,HSD17B7,PIK3R5,PIK3CB,PIK3CD,ESR1,CCND1,HSD17B1,ATM	PTEN Signaling	1.14	0.161	-0.229	MAST2,RAC2,TGFBR1,PIK3R5,IKBKE,IGF2R,INPP5D,DDR1,SYNJ2,NTRK2,MAPK3,NGFR,NTRK1,MRAS,PIK3CB,PIK3CD,MCRS1,BCL2L11,ITGA4
Superpathway of Cholesterol Biosynthesis	1.26	0.357		NSDHL,DHCR24,IDI1,LSS,HMGCR,TM7SF2,HMGCS1,SC5D,CYP51A1,LBR		Pyrimidine Ribonucleotides Interconversion	1.04	0.333		NME4,NME1,AK5,CMPK2,NME2,AK4,CMPK1,CTPS1,NME6	Chondroitin Sulfate Biosynthesis (Late Stages)	1.12	0.239		NDST3,CHST1,SULT1E1,CHSY1,CHST3,Sult1c2 (includes others),CHST11,HS3ST1,CSGALNACT1,CHST13,Sult1d1	G Protein Signaling Mediated by Tubby	1.14	0.212		PLCB2,LCK,GNG11,PLCG2,MRAS,JAK2,GNG7
Superpathway of Citrulline Metabolism	1.25	0.429		NOS1,ASS1,NOS3,NOS2,ASL,ARG1		IL-17A Signaling in Fibroblasts	1.03	0.314		FOS,CCL2,MAPK3,NFKBIE,LCN2,IKBKE,MAPK13,IL6,NFKBIZ,IL17RA,MAPK11	Role of MAPK Signaling in the Pathogenesis of Influenza	1.11	0.221		PLA2G16,CASP3,MAPK13,CCL5,PLA2G7,MAPK11,PLA2G2A,CXCL10,CCL2,LCAT,MAPK3,PLA2G5,MRAS,TNF,PRKCA	eNOS Signaling	1.12	0.156	-0.229	AQP7,LPAR4,ADCY2,PRKCQ,ADCY4,PIK3R5,HSPA2,PGF,CNGB1,LPAR2,PLCG2,ADCY1,PRKAA2,PIK3CB,PIK3CD,CASP8,ADCY8,ESR2,ADCY7,PRKD1,ATM,PRKCA
Colanic Acid Building Blocks Biosynthesis	1.25	0.429		TSTA3,UGDH,GALE,GALK1,PMM2,MPI		Role of JAK2 in Hormone-like Cytokine Signaling	1.03	0.314		SOCS3,PTPN6,GHR,PTPN1,TYK2,JAK2,PRLR,STAT1,HLTF,SOCS5,SIRPA	Mechanisms of Viral Exit from Host Cells	1.11	0.244		PRKCQ,ACTA2,SH3GL3,ACTG2,SH3GL2,LMNB1,ACTG1,ACTA1,PRKD1,PRKCA	B Cell Activating Factor Signaling	1.11	0.2	2.449	MAP3K14,FOS,NFKBIE,MAP3K1,IKBKE,MAPK13,MAPK11,TRAF1
Nitric Oxide Signaling in the Cardiovascular System	1.25	0.283	0.6	CACNA1S,Calm1 (includes others),PIK3R1,PIK3R5,SLC7A1,NOS3,ADRB3,ATP2A1,ADRB1,MAPK3,PRKAA1,MAP2K1,PRKD1,ATM,PRKCA,PRKCQ,GUCY1A3,RYR2,PRKAR2A,PIK3C2G,ATP2A3,PRKCG,ITPR3,HSP90AA1,PIK3CB,PRKCH,PIK3CD,PRKCB		Stearate Biosynthesis I (Animals)	1.03	0.314		DHCR24,CYP2E1,PPT1,FASN,ACSL5,ELOVL2,ACSL4,SLC27A4,ACSL1,ELOVL6,THEM4	VEGF Signaling	1.09	0.209	1.213	SH2D2A,PTPN6,PTK2B,PIK3R1,PIK3R5,Actn3,ACTA2,FOXO1,MAPK3,PLCG2,MRAS,EIF2B1,PIK3CB,PIK3CD,ACTG2,ACTG1,ACTA1,ATM,PRKCA	D-myo-inositol (1,4,5)-Trisphosphate Biosynthesis	1.11	0.222		PLD4,PLCD1,PLCB2,PLCG2,PIP4K2A,PLCH1
Pentose Phosphate Pathway	1.2	0.455		RPE,TALDO1,G6PD,TKTL1,RPIA		VEGF Family Ligand-Receptor Interactions	1.02	0.276	0	PRKCQ,PIK3R1,PIK3R5,PLA2G2A,FOS,PLA2G6,PLA2G4A,MAPK3,PRKCD,PLCG2,PLA2G5,PLA2G4B,MRAS,PIK3CB,PRKCH,PIK3CD,PRKD1,NRP1,ATM,PRKCA,PRKCB	nNOS Signaling in Neurons	1.07	0.234	0.447	NOS1,GRIN2B,CAPN6,GRIN2A,CAMK4,PRKCQ,RASD1,PRKD1,PFKM,PRKCA,GRIN3A	nNOS Signaling in Neurons	1.1	0.191		NOS1,GRIN2B,CAPN6,PRKCQ,RASD1,PRKD1,PFKM,PRKCA,GRIN3A
Cdc42 Signaling	1.2	0.263	4.158	MAP2K4,CD247,RT1-A3 (includes others),FGD3,H2-T24,H2-T22,ARPC1B,MYL6,HLA-A,ARPC5,MYLK,MAPK13,IQGAP1,MAPK11,Ppp1r12b,HLA-G,LOC100909593/RT1-DMa,PAK1,DIAPH1,ACTR3,LOC100909630/RT1-DMb,BAIAP2,MYL4,ARPC3,H2-M1/H2-M9,MYL12B,ITGA4,IQGAP3,ACTR2,MYLPF,ITGA5,MYL1,MYL9,CD3G,FOS,RT1-EC2,APC2,WAS,H2-Eb2,ARPC2,FCER1G,VAV1,ARPC4,HLA-E		Parkinson's Signaling	1.02	0.375		CASP3,CYCS,MAPK13,PARK2,MAPK11,SNCA	UVB-Induced MAPK Signaling	1.04	0.226	0.577	FOS,PRKCQ,PIK3R1,MAPK3,PIK3R5,PIK3CB,PIK3CD,MAPK13,MAPK11,PRKD1,PRKCA,ATM	Lymphotoxin β Receptor Signaling	1.1	0.185	1.897	MAP3K14,MAPK3,PIK3R5,LTB,IKBKE,PIK3CB,PIK3CD,ATM,BIRC2,TRAF1
Glycolysis I	1.19	0.36		PGK1,ENO1,PKLR,ENO3,PGAM1,PKM,PFKP,PFKM,ALDOC		Calcium Transport I	1.01	0.444		ATP2B3,ATP2A3,ATP2B2,ATP2A1	Estrogen Biosynthesis	1.03	0.243		CYP1A1,HSD17B13,CYP2E1,CYP4B1,HSD17B7,CYP2B6,HSD17B1,CYP51A1,CYP2S1	nNOS Signaling in Skeletal Muscle Cells	1.09	0.267		NOS1,CHRNA1,RYR2,SNTA1
Glioblastoma Multiforme Signaling	1.19	0.267	0.343	PLCB2,FZD3,PIK3R1,PIK3R5,CDK4,WNT16,WNT6,E2F3,RHOH,CCND1,MYC,PLCD3,RHOD,MAPK3,MRAS,PLCL1,MAP2K1,ATM,E2F4,RHOC,WNT2B,PIK3C2G,MDM2,FZD9,PLCL2,IGF2,RHOV,CCNE1,FOXO1,PLCG2,CDKN1A,E2F1,ITPR3,PIK3CB,PIK3CD,CDKN1B,PDGFD,WNT11,CDK2		Folate Transformations I	1.01	0.444		MTHFD1L,MTHFD2,SHMT1,SHMT2	Rac Signaling	1.03	0.202	2.837	PTK2B,ARPC1B,PIK3R1,MAP3K1,PIK3R5,CDK5R1,PLD1,PAK1,ACTR3,MAPK3,BAIAP2,NCF2,MRAS,CD44,CYBB,PIK3CB,PIK3CD,PIP4K2A,ATM,ITGA4,IQGAP3	Methylglyoxal Degradation III	1.09	0.267		Akr1b10,CYP2E1,AKR1B1,AKR1B10
Role of IL-17F in Allergic Inflammatory Airway Diseases	1.18	0.318		CXCL10,CCL4,CCL2,MAPK3,RPS6KA3,IL1B,MMP13,RPS6KA1,IL6,NFKB1,IL17RA,MAP2K1,CXCL6,IL11		JAK/Stat Signaling	1.01	0.278	0.447	SOCS3,PTPN6,PIK3R1,TYK2,PIK3R5,IL6,JAK2,STAT4,FOS,MAPK3,CDKN1A,PTPN1,CISH,MRAS,PIK3CB,PIK3CD,STAT1,JAK3,SOCS5,ATM	FAK Signaling	1.02	0.207		CAPN6,HMMR,PIK3R1,PIK3R5,PAK1,ACTA2,WAS,PLCG2,MAPK3,MRAS,PIK3CD,PIK3CB,ACTG2,TNS1,ACTG1,ACTA1,ATM,ITGA4	HER-2 Signaling in Breast Cancer	1.07	0.171		PRKCQ,PIK3R5,MMP2,ITGB8,ITGB7,NRG1,ITGB2,MRAS,PIK3CB,PIK3CD,PRKD1,ATM,PRKCA
G Beta Gamma Signaling	1.18	0.284		GNB2L1,GNG13,GNG7,PAK1,GNA15,MAPK3,MRAS,GNA13,CAV3,PRKD1,PRKCA,PRKCQ,GNAI1,PRKAR2A,GNAZ,GNG10,PRKCG,BTK,PLCG2,KCNJ9,GNAO1,ADCY1,PRKCH,KCNJ6,PRKCB		OX40 Signaling Pathway	1	0.27	-1	RT1-A3 (includes others),CD247,MAP2K4,B2M,H2-T22,CD3E,HLA-A,NFKBIE,CD4,RT1-CE14,CD3D,HLA-G,CD3G,TRAF2,LOC100909593/RT1-DMa,LOC100909630/RT1-DMb,RT1-EC2,H2-M2,H2-Eb2,HLA-DRA,Rt1.aa,FCER1G,HLA-DOB,LOC100911800/RT1-Ha	Chronic Myeloid Leukemia Signaling	1.01	0.204		CDKN2A,HDAC9,TGFBR1,PIK3R1,CDK4,PIK3R5,HDAC10,MDM2,IKBKE,RBL1,E2F3,CCND1,HDAC11,MAPK3,CDKN1A,MRAS,PIK3CB,PIK3CD,ATM	VEGF Signaling	1.06	0.165	0.775	SH2D2A,PTPN6,PTK2B,PIK3R5,PGF,ACTA2,PLCG2,MAPK3,MRAS,PIK3CD,PIK3CB,ACTG2,ACTG1,ATM,PRKCA
Tetrahydrofolate Salvage from 5,10-methenyltetrahydrofolate	1.17	0.6		MTHFD1L,MTHFD2,MTHFD1		IL-17A Signaling in Airway Cells	0.993	0.281		MAP2K4,NFKBIE,PIK3R1,TYK2,PIK3R5,IKBKE,IL6,MAPK13,JAK2,IL17RA,MAPK11,CXCL6,CXCL3,MAPK3,PIK3CB,PIK3CD,JAK3,ATM	D-myo-inositol (1,4,5)-Trisphosphate Biosynthesis	1	0.259		PLD4,PLCD1,PLCB2,PLCG2,PLCB1,PIP4K2A,PLCD4	Ephrin A Signaling	1.06	0.188		VAV2,NGFR,VAV3,PIK3R5,VAV1,PIK3CB,EPHA4,PIK3CD,ATM
Airway Pathology in Chronic Obstructive Pulmonary Disease	1.17	0.5		CXCL3,MMP8,TNF,MMP9		Purine Nucleotides Degradation II (Aerobic)	0.987	0.35		NT5C3B,NT5E,NT5C1A,ADA,NT5C,AOX1,ACPP	Nitric Oxide Signaling in the Cardiovascular System	1	0.202	-0.943	CAMK4,PRKCQ,GUCY2C,GUCY2D,PIK3R1,RYR2,PIK3R5,CACNA1C,ARG2,ATP2A1,PDE1C,BDKRB2,ADRB1,MAPK3,GUCY1A2,PIK3CB,PIK3CD,PRKD1,ATM,PRKCA	Melanocyte Development and Pigmentation Signaling	1.05	0.167	1.069	PTPN6,ADCY2,MAPK3,PLCG2,ADCY4,ADCY1,MRAS,PIK3R5,PIK3CB,PIK3CD,RPS6KA1,ADCY8,ADCY7,ATM
Salvage Pathways of Pyrimidine Deoxyribonucleotides	1.17	0.5		APOBEC3B,TK2,AICDA,TK1		Androgen Signaling	0.978	0.261	-1.155	CAMK4,GNB2L1,GTF2E2,CCND1,GNG7,GNB4,GTF2B,GNG11,GNB3,AR,GNA15,MAPK3,MRAS,GNA13,TAF2,PRKD1,PRKCA,GTF2H3,PRKCQ,SHBG,GNG2,GNAI1,GNAZ,GTF2H4,PRKCD,GNAO1,GTF2H1,PRKCH,PRKCB	Chondroitin Sulfate Biosynthesis	0.99	0.222		NDST3,B4GALT7,CHST1,SULT1E1,CHSY1,CHST3,Sult1c2 (includes others),CHST11,HS3ST1,CSGALNACT1,CHST13,Sult1d1	Melatonin Signaling	1.03	0.171	-0.302	PLCD1,PLCB2,PRKCQ,PLCG2,MAPK3,GNAO1,PLCL2,SLC2A4,RORB,PRKD1,CAMK2B,PRKCA
Actin Nucleation by ARP-WASP Complex	1.17	0.304	3.638	ACTR2,ARPC1B,RHOC,ARPC5,ITGA5,RHOH,RHOV,ACTR3,WAS,RHOD,ARPC2,BAIAP2,MRAS,ARPC3,ARPC4,VASP,ITGA4		PPAR Signaling	0.971	0.266	-3	PPARA,IL1A,IL1RL1,NFKBIE,NR0B2,IL1RL2,MAPK3,NGFR,MRAS,TNFRSF1B,IL1RAP,TNFRSF11B,PPARG,MAP3K14,SRA1,IKBKE,IL1R1,IL36B,FOS,TRAF2,IL18,IL1RN,IL1B,PDGFD,TNF	Role of NANOG in Mammalian Embryonic Stem Cell Pluripotency	0.989	0.198	1.387	LIF,BMP4,WNT9B,PIK3R1,TYK2,PIK3R5,FZD9,JAK2,TCF7L1,BMP10,LIFR,SOX2,FZD8,WNT10A,MAPK3,MRAS,PIK3CB,PIK3CD,BMP6,JAK3,WNT5B,ATM	NGF Signaling	1.02	0.159	1.698	MAP3K9,MAP3K14,MAP3K6,MAP3K1,PIK3R5,IKBKE,NGF,MAPK3,PLCG2,NGFR,NTRK1,MRAS,PIK3CB,PIK3CD,RPS6KA1,SMPD3,ATM
Calcium-induced T Lymphocyte Apoptosis	1.16	0.297	0.5	CD247,Calm1 (includes others),PRKCQ,ATP2A3,PRKCG,ATP2A1,CD3G,LOC100909593/RT1-DMa,LCK,LOC100909630/RT1-DMb,H2-Eb2,ITPR3,NR4A1,FCER1G,NFATC2,PRKCH,PRKD1,PRKCB,PRKCA		CD27 Signaling in Lymphocytes	0.97	0.288		MAP2K4,MAP3K9,MAP3K14,CASP3,CYCS,NFKBIE,APAF1,IKBKE,FOS,MAP3K10,TRAF2,BID,MAP3K8,CASP8,CD27	RANK Signaling in Osteoclasts	0.984	0.205		MAP3K14,TNFSF11,CAMK4,PTK2B,NFKBIE,PIK3R1,MAP3K1,PIK3R5,IKBKE,MAPK13,GSN,MAPK11,FOS,MAPK3,PIK3CB,PIK3CD,BIRC3,ATM	Ketogenesis	1.02	0.3		ACAT2,HMGCS2,HMGCS1
Cholecystokinin/Gastrin-mediated Signaling	1.15	0.277	2.646	MAP2K6,MAP2K4,IL1A,PLCB2,PTK2B,RHOH,RHOD,MAPK3,MRAS,GNA13,MAP2K1,PRKD1,PRKCA,PRKCQ,RHOC,PRKCG,IL36B,IL33,FOS,RHOV,IL18,IL1RN,IL36RN,ITPR3,IL1B,PRKCH,TNF,PRKCB		CNTF Signaling	0.97	0.288	0.775	CNTF,PIK3R1,CNTFR,TYK2,PIK3R5,RPS6KA3,JAK2,LIFR,MAPK3,MRAS,PIK3CD,PIK3CB,RPS6KA1,STAT1,ATM	Renal Cell Carcinoma Signaling	0.981	0.211	1.508	SLC2A1,PIK3R1,PIK3R5,UBD,MET,FOS,PAK1,MAPK3,HGF,TGFA,MRAS,EGLN3,PIK3CB,PIK3CD,ATM	Antiproliferative Role of Somatostatin Receptor 2	1.02	0.175	1.265	NOS1,PTPN6,GNG11,GUCY2C,MAPK3,MRAS,PIK3R5,PIK3CB,PIK3CD,GNG7,ATM
PAK Signaling	1.13	0.281	2.041	MAP2K4,PTK2B,MYL6,PIK3R1,PAK1IP1,PIK3R5,MYLK,PAK1,MAPK3,MRAS,MYL4,MAP2K1,MYL12B,ATM,ITGA4,CASP3,MYLPF,PIK3C2G,ITGA5,MYL1,MYL9,PIK3CB,PIK3CD,PDGFD,TNF		IL-22 Signaling	0.969	0.333	1.414	MAP2K4,SOCS3,MAPK3,TYK2,IL10RB,MAPK13,STAT1,MAPK11	Small Cell Lung Cancer Signaling	0.981	0.211		NOS1,PIK3R1,NFKBIE,PIK3R5,CDK4,IKBKE,CCND1,CDKN2B,SKP2,CCNE1,BID,PIK3CB,PIK3CD,ATM,TRAF1	Melanoma Signaling	1.01	0.19		CDKN2A,CDH1,MAPK3,MRAS,PIK3R5,PIK3CB,PIK3CD,ATM
nNOS Signaling in Skeletal Muscle Cells	1.11	0.4		NOS1,Calm1 (includes others),RYR2,SNTA1,DAG1,CAPN3		Huntington's Disease Signaling	0.965	0.243		MAP2K4,PLCB2,HSPA14,PIK3R1,HSPA1A/HSPA1B,GNB2L1,HDAC10,CDK5R1,GNB4,CTSD,MAP3K10,GNB3,GNA15,CPLX2,MAPK3,HDAC11,PLCB1,PRKD1,ATM,PRKCQ,CASP3,PSMF1,CYCS,GNG2,PSME2,GPAA1,UBD,CACNA1B,CLTA,PRKCD,PENK,PSME4,PIK3CD,PRKCH,SNCA,BDNF,PACSIN1,PIK3R5,CASP4,NGF,GNG7,CASP6,GNG11,CDK5,NTRK1,CASP1,CASP8,PRKCA,HDAC9,APAF1,BAX,HSPA2,SNAP25,PIK3CB,CASP7,PRKCB	Tryptophan Degradation to 2-amino-3-carboxymuconate Semialdehyde	0.976	0.375		AFMID,KMO,HAAO	Parkinson's Signaling	1	0.25		UCHL1,MAPK13,MAPK11,SNCA
The Visual Cycle	1.11	0.4		LRAT,RBP7,DHRS9,RDH10,RLBP1,RBP1		Pyruvate Fermentation to Lactate	0.962	0.5		LDHAL6B,Ldha/RGD1562690,LDHB	April Mediated Signaling	0.973	0.237	2.333	MAP3K14,FOS,TNFSF13,NFKBIE,MAP3K1,IKBKE,MAPK13,MAPK11,TRAF1	Protein Citrullination	0.992	0.4		PADI3,PADI2
FXR/RXR Activation	1.11	0.268		MAP2K4,APOE,IL1A,PKLR,NR1H4,APOA2,APOC4,ABCC2,VTN,C4A/C4B,SLC27A5,LCAT,ITIH4,SLC51A,FASN,SLC10A2,FGFR4,LPL,AGT,SDC1,C3,FETUB,SERPINF1,SERPINF2,IL36B,IL33,IL18,FOXO1,ABCB4,IL1RN,IL36RN,IL1B,TNF,PPARGC1A		Arginine Degradation VI (Arginase 2 Pathway)	0.962	0.5		PYCRL,ARG2,ARG1	eNOS Signaling	0.971	0.191	-0.626	LPAR4,CAMK4,PIK3R1,PIK3R5,BDKRB2,CCNA2,LPAR2,PRKAA2,ADCY8,CASP8,PRKD1,PRKCA,ATM,AQP7,ADCY2,AQP5,PRKCQ,CASP3,PLCG2,ADCY1,GUCY1A2,PIK3CD,PIK3CB,BDKRB1,ADCY7,ESR2,ESR1	Serine Biosynthesis	0.992	0.4		PSAT1,PHGDH
Adipogenesis pathway	1.11	0.268		LEP,BMP4,PLIN1,FZD3,BMP2,Bmpr1b,HIF1A,RBP1,FOXC2,EGR2,LPIN1,TGFB1,FGFR4,HDAC11,EZH2,LPL,FABP4,GTF2H3,SAP18,HDAC9,ARNTL,ATG7,FZD9,CEBPB,SLC2A4,CCRN4L,FGF1,ZNF423,RUNX1T1,FOXO1,KLF5,GTF2H1,RPS6KA1,TNF		Thioredoxin Pathway	0.962	0.5		TXNRD2,TXNRD1,TXNRD3	Heme Degradation	0.959	0.5		HMOX1,BLVRA	CMP-N-acetylneuraminate Biosynthesis I (Eukaryotes)	0.992	0.4		GNE,NAGK
Autoimmune Thyroid Disease Signaling	1.11	0.306		IL10,HLA-A,GZMB,FAS,HLA-G,LOC100909593/RT1-DMa,PRF1,LOC100909630/RT1-DMb,CD80,CD40,H2-Eb2,FCER1G,TSHR,CD86,HLA-E		Serotonin Receptor Signaling	0.959	0.295		GCH1,TPH1,MAOB,HTR1B,HTR2B,PTS,ADCY4,ADCY1,ADCY6,SLC6A4,ADCY8,ADCY7,HTR2A	Spermine and Spermidine Degradation I	0.959	0.5		SAT1,PAOX	Lysine Degradation II	0.992	0.4		AADAT,AASS
Huntington's Disease Signaling	1.11	0.252		MAP2K4,PLCB2,POLR2D,HSPA14,PIK3R1,GNB2L1,GNG13,AP2A2,CDK5R1,CTSD,MAP3K10,GNA15,CPLX2,MAPK3,HDAC11,CASQ1,TCERG1,PRKD1,ATM,PRKCQ,CASP3,CYCS,HSPA9,PSME2,TBP,POLR2H,PSMB11,GPAA1,GNG10,HSPA8,CLTA,PSME4,PIK3CD,PRKCH,SNCA,CAPN3,PACSIN1,PIK3R5,NGF,GNG7,CASP6,POLR2C,CASP1,CASP8,PRKCA,HDAC9,APAF1,PIK3C2G,BAX,HIP1,PRKCG,GRM5,PSMA8,PSME1,HAP1,PIK3CB,CASP7,PRKCB		Thyronamine and Iodothyronamine Metabolism	0.951	0.667		DIO3,DIO2	Arginine Degradation I (Arginase Pathway)	0.959	0.5		ARG2,ARG1	Lysine Degradation V	0.992	0.4		AADAT,PIPOX
Melatonin Degradation I	1.1	0.302		CYP3A7,CYP1A1,CYP4F8,UGT1A6,Sult1a1,UGT1A3,CSGALNACT1,UGT1A4,Sult1d1,UGT1A1,UGT1A5,CYP2E1,Ugt1a7c,CYP2B6,CYP51A1,CYP2S1		Tetrahydrobiopterin Biosynthesis I	0.951	0.667		GCH1,PTS	Phenylalanine Degradation I (Aerobic)	0.959	0.5		PCBD1,QDPR	Citrulline-Nitric Oxide Cycle	0.992	0.4		NOS1,NOS2
IL-2 Signaling	1.1	0.302	2	IL2RG,PTK2B,PIK3R1,PIK3R5,PIK3C2G,FOS,LCK,SYK,MAPK3,MRAS,PIK3CD,PIK3CB,JAK3,MAP2K1,IL2RB,ATM		Glutathione Redox Reactions II	0.951	0.667		GSR,GLRX	Angiopoietin Signaling	0.954	0.212	-0.707	GRB14,ANGPT1,PIK3R1,NFKBIE,PIK3R5,IKBKE,BIRC5,PAK1,FOXO1,MRAS,ANGPT4,PIK3CB,PIK3CD,ATM	ErbB2-ErbB3 Signaling	0.974	0.175	1.265	NRG1,MAPK3,TYK2,MRAS,PIK3R5,NRG4,PIK3CB,PIK3CD,JAK3,ATM
ErbB2-ErbB3 Signaling	1.1	0.298	2	PIK3R1,TYK2,PIK3R5,PIK3C2G,STAT3,CCND1,MYC,NRG1,FOXO1,MAPK3,MRAS,PIK3CB,PIK3CD,CDKN1B,JAK3,MAP2K1,ATM		D-glucuronate Degradation I	0.951	0.667		AKR1A1,CRYL1	Retinoate Biosynthesis I	0.953	0.242		Akr1b10,ADH7,ALDH1A1,DHRS9,RDH10,ALDH1A2,ADH1C,AKR1B10	Glutamate Receptor Signaling	0.974	0.175	0.447	GRIN2B,GNG11,GRM8,GRIA1,GRIK3,SLC1A2,SLC38A1,GRM4,GNG7,GRIN3A
Amyotrophic Lateral Sclerosis Signaling	1.1	0.276		NOS1,CACNA1S,GRIN2A,GDNF,NEFL,GRIN2D,PIK3R1,GRID2,GPX1,PIK3R5,PAK1,GRIK5,CASP1,BID,BIRC3,ATM,GRIK1,CASP3,CYCS,APAF1,PIK3C2G,GRIA2,BAX,PIK3CB,PIK3CD,CASP7,CAPN3		Inosine-5'-phosphate Biosynthesis II	0.951	0.667		ADSL,ATIC	Retinol Biosynthesis	0.953	0.242		CES1,DHRS9,RDH10,CES5A,LIPE,LIPG,PNPLA2,PNLIP	Lanosterol Biosynthesis	0.945	1		LSS
Sonic Hedgehog Signaling	1.07	0.333		SHH,ARRB2,GLI2,ADRBK1,PTCH1,PRKAR2A,HHIP,GLI1,CDK1,CCNB1		Glycerol-3-phosphate Shuttle	0.951	0.667		GPD1,GPD2	PAK Signaling	0.949	0.202	2.183	PTK2B,CASP3,MYLPF,PIK3R1,PIK3R5,MYLK,MYL1,NCK2,MYL9,PAK1,MAPK3,MRAS,EPHB3,PIK3CB,PIK3CD,TNF,ATM,ITGA4	Salvage Pathways of Pyrimidine Ribonucleotides	0.935	0.158		APOBEC3B,MAP3K9,NME4,PRKCQ,APOBEC1,CMPK2,MAP3K6,NME6,AK5,PAK3,PIM1,MAPK3,GRK6,PRKAA2,EIF2AK2
FLT3 Signaling in Hematopoietic Progenitor Cells	1.06	0.284		PIK3R1,FLT3,RPS6KA3,PIK3C2G,PIK3R5,STAT3,MAPK13,MAPK11,EIF4E,INPP5D,EIF4EBP1,STAT4,MAPK3,MRAS,STAT2,PIK3CB,PIK3CD,RPS6KA1,STAT1,MAP2K1,ATM		Thyroid Hormone Metabolism I (via Deiodination)	0.951	0.667		DIO3,DIO2	Regulation of the Epithelial-Mesenchymal Transition Pathway	0.941	0.185		ADAM17,TCF4,TGFBR1,PIK3R1,PIK3R5,PARD6G,JAK2,FGFR3,FOXC2,PYGO1,FGF4,HGF,MAPK3,FGF12,MRAS,FGF7,WNT5B,ATM,WNT9B,TYK2,FZD9,MMP2,TCF7L1,FGF1,MET,FZD8,CDH1,WNT10A,PIK3CB,PIK3CD,JAK3,MMP9,TCF7L2,FGF5	Mitochondrial L-carnitine Shuttle Pathway	0.927	0.235		ACSBG1,ACSL5,SLC27A3,SLC27A4
Cleavage and Polyadenylation of Pre-mRNA	1.05	0.417		CPSF2,PAPOLA,CPSF3,CSTF3,CPSF4		Tetrahydrobiopterin Biosynthesis II	0.951	0.667		GCH1,PTS	Tight Junction Signaling	0.915	0.186		MYH4,TGFBR1,CLDN15,CLDN19,CDK4,MYLK,MYH11,CLDN4,NGFR,PPM1L,PPP2R2C,ACTG2,TNFRSF1B,ACTA1,MYH1,RAB13,MYH14,MYH7,MYL1,MYL9,FOS,CLDN23,CLDN5,ACTA2,CLDN1,MYH3,MAGI2,TNF,PPP2R1B,ACTG1,CLDN22	PAK Signaling	0.891	0.157	2.138	PAK6,PTK2B,MYLPF,PIK3R5,MYL9,PAK3,MAPK3,MRAS,EPHB3,PIK3CD,PIK3CB,TNF,ATM,ITGA4
Mouse Embryonic Stem Cell Pluripotency	1.05	0.274	0.784	TCF4,LIF,BMP4,FZD3,PIK3R1,PIK3R5,JAK2,MAPK13,MAPK11,MYC,LIFR,MAPK3,MRAS,MAP2K1,ATM,TYK2,PIK3C2G,FZD9,STAT3,TCF7L1,NANOG,PIK3CD,PIK3CB,JAK3,TCF7L2,POU5F1		4-aminobutyrate Degradation I	0.951	0.667		ABAT,ALDH5A1	Actin Nucleation by ARP-WASP Complex	0.9	0.214	2.111	NCK2,RHOV,ACTR3,ARPC1B,RND3,RHOD,WAS,BAIAP2,MRAS,RHOH,FNBP1,ITGA4	D-myo-inositol (1,4,5)-trisphosphate Degradation	0.856	0.222		SYNJ2,INPP5J,IMPA2,INPP5D
Myc Mediated Apoptosis Signaling	1.04	0.293		MAP2K4,CASP3,CYCS,PIK3R1,PIK3C2G,APAF1,PIK3R5,BAX,FAS,MYC,FADD,MRAS,BID,PIK3CB,PIK3CD,CASP8,ATM		N-acetylglucosamine Degradation I	0.951	0.667		GNPDA1,AMDHD2	Inhibition of Angiogenesis by TSP1	0.894	0.235	1.342	TGFBR1,SDC1,CASP3,THBS1,GUCY1A2,MAPK13,MAPK11,MMP9	Ceramide Degradation	0.849	0.333		NAAA,ACER2
Superpathway of Melatonin Degradation	1.04	0.293		CYP3A7,CYP1A1,CYP4F8,UGT1A6,Sult1a1,UGT1A3,CSGALNACT1,UGT1A4,Sult1d1,UGT1A1,UGT1A5,MAOB,CYP2E1,Ugt1a7c,CYP2B6,CYP51A1,CYP2S1		Role of IL-17A in Psoriasis	0.944	0.385		CXCL3,S100A9,S100A8,IL17RA,CXCL6	Role of Hypercytokinemia/hyperchemokinemia in the Pathogenesis of Influenza	0.892	0.222		CXCL10,IL1A,IL18,CCL4,CCL2,IL1RN,IL1B,CCL5,IL6,TNF	Chondroitin Sulfate Biosynthesis (Late Stages)	0.841	0.174		CHST1,SULT4A1,SULT1E1,CHSY1,CHST11,HS3ST6,CHST13,HS3ST5
Cardiacβ-adrenergic Signaling	1.04	0.263	-0.2	CACNA1S,ADRBK1,PDE7A,ADCY4,GNB2L1,GNG13,PPP1R3A,AKAP3,PPP1R14B,GNG7,ATP2A1,ADRB1,PDE7B,PPM1L,MRAS,PPP2R2C,PKIA,PPP1CA,APEX1,PDE4C,PDE10A,ADRBK2,RYR2,PRKAR2A,ADCY6,ATP2A3,SLC8A2,PDE4B,GNG10,PKIB,ADCY1,PDE8B,SLC8A1,PPP2R1B,ADCY7		Heparan Sulfate Biosynthesis	0.922	0.281		LIPE,Sult1d1,B4GALT7,CHST1,SULT1E1,SULT4A1,UST,CHST3,HS6ST2,B3GAT1,CHST11,HS6ST3,HS3ST1,CHST13,EXTL1,HS3ST5	Adipogenesis pathway	0.864	0.189		CDKN2A,HDAC9,ARNTL,PLIN1,ATG7,LEP,BMP4,HDAC10,FZD9,SLC2A4,CCRN4L,FGF1,FGFR3,FZD8,ZNF423,FOXC2,FOXO1,DLK1,HDAC11,EZH2,GTF2H1,RPS6KA1,PER2,TNF	RhoA Signaling	0.832	0.148	-0.471	LPAR4,PTK2B,ARPC1B,SEPT3,MYLPF,ARHGAP4,WASF1,SEPT1,PLD1,MYL9,ACTR3,LPAR2,ARHGAP9,ACTA2,CDC42EP1,ACTG2,PIP4K2A,ACTG1
Lymphotoxinβ Receptor Signaling	1.04	0.296	2.5	MAP3K14,CASP3,CYCS,PIK3R1,PIK3C2G,APAF1,PIK3R5,LTB,IKBKE,NFKB1,IKBKG,MAPK3,PIK3CB,PIK3CD,TNFSF14,ATM		Dermatan Sulfate Biosynthesis	0.922	0.281		CHSY1,CSGALNACT1,Sult1d1,B4GALT7,CHST1,SULT1E1,SULT4A1,UST,CHST3,HS6ST2,B3GAT1,CHST11,HS6ST3,HS3ST1,CHST13,HS3ST5	Glucocorticoid Receptor Signaling	0.861	0.176		CD247,ICAM1,TGFBR1,CD3E,POU2F2,PIK3R1,NFKBIE,PIK3R5,GTF2E2,JAK2,CCL5,IL6,MAPK13,MAPK11,FCGR1A,PGR,CXCL3,CCL2,ANXA1,MAPK3,MRAS,PRKAA2,NOS2,FKBP5,ATM,AGT,MAP3K14,SELE,MAP3K1,IKBKE,PCK1,CD3D,CD3G,FOS,TAF6L,VIPR1,IL1RN,CDKN1A,GTF2H1,IL1B,PIK3CB,PIK3CD,JAK3,TNF,A2M,ESR1	Calcium Signaling	0.816	0.14	0.277	RAP2B,GRIN2B,CHRNA1,TNNT1,CAMK1,CAMK1D,MYH8,MYH14,GRIA1,RYR2,MYH7,TRPC4,SLC8A2,MYH11,Tpm2,GRIN3A,ATP2B2,MYL9,ACTA2,HDAC11,MAPK3,HTR3A,SLC8A1,CAMK2B,MYH1
TGF-β Signaling	1.03	0.276	0.894	MAP2K6,MAP2K4,RUNX3,INHA,BMP4,BMP2,MAPK13,MAPK11,TGIF1,INHBA,FOS,ZNF423,IRF7,GSC,AMH,TGFB1,RUNX2,MAPK3,MRAS,MAP4K1,SERPINE1,MAP2K1,ACVR1C,PMEPA1		Glutamate Receptor Signaling	0.922	0.281	-1.633	CAMK4,GRM8,GRID2,GRIA1,GNG2,GRIK3,GRIA2,SLC38A1,SLC1A1,GRIP1,GRM4,GNG7,GRIK5,GNB3,GNG11,SLC1A7	ErbB2-ErbB3 Signaling	0.857	0.211	1.732	NRG1,FOXO1,PIK3R1,MAPK3,TYK2,MRAS,PIK3R5,PIK3CB,PIK3CD,JAK3,CCND1,ATM	Factors Promoting Cardiogenesis in Vertebrates	0.808	0.152		PRKCQ,TGFBR1,CDC6,FZD9,MYH7,TCF7L1,BMP10,BMP7,DKK1,BMP6,ACVR1C,PRKD1,TCF7L2,PRKCA
Neurotrophin/TRK Signaling	0.997	0.284	1	MAP2K4,MAP2K6,NTF3,PIK3R1,PIK3C2G,PIK3R5,NGF,FOS,NTRK2,NTRK3,MAPK3,NGFR,MRAS,PIK3CB,SORCS1,PIK3CD,RPS6KA1,MAP2K1,ATM		VEGF Signaling	0.918	0.264	1.342	SH2D2A,PTPN6,PTK2B,ACTB,PIK3R1,Actn3,PIK3R5,HIF1A,EIF2S1,ACTA2,FOXO1,PLCG2,MAPK3,EIF2B1,MRAS,PIK3CB,PIK3CD,ACTG2,ACTG1,ACTA1,EIF1AX,ATM,PRKCA,PRKCB	Dermatan Sulfate Biosynthesis	0.857	0.211		NDST3,B4GALT7,CHST1,SULT1E1,CHSY1,CHST3,Sult1c2 (includes others),CHST11,HS3ST1,CSGALNACT1,CHST13,Sult1d1	Estrogen-Dependent Breast Cancer Signaling	0.796	0.161		FOS,HSD17B13,MAPK3,TERT,MRAS,PIK3R5,HSD17B7,PIK3CB,PIK3CD,ATM
4-1BB Signaling in T Lymphocytes	0.993	0.323	2.333	MAP2K4,MAP3K14,IKBKG,MAPK3,NFKBIE,IKBKE,MAPK13,NFKB1,MAP2K1,MAPK11		Semaphorin Signaling in Neurons	0.913	0.283		MET,CRMP1,RHOV,PAK1,SEMA4D,CDK5,FES,RHOD,DPYSL3,RHOC,MAPK3,DPYSL5,RHOH,FNBP1,NRP1	IL-22 Signaling	0.853	0.25	0.816	SOCS3,MAPK3,TYK2,IL10RB,MAPK13,MAPK11	NAD Salvage Pathway II	0.782	0.192		NT5E,NMNAT2,NT5C,ACP5,ACPP
Pathogenesis of Multiple Sclerosis	0.992	0.444		CXCL10,CXCL11,CCL4,CXCR3		IL-2 Signaling	0.913	0.283	2.138	IL2RG,PTK2B,PIK3R1,PIK3R5,CSNK2A2,FOS,LCK,SYK,MAPK3,MRAS,PIK3CD,PIK3CB,JAK3,IL2RB,ATM	Prostanoid Biosynthesis	0.849	0.333		PTGIS,PTGDS,TBXAS1	Role of IL-17A in Psoriasis	0.754	0.231		S100A9,S100A8,IL17RA
Prostanoid Biosynthesis	0.992	0.444		PTGES,HPGDS,PTGDS,TBXAS1		RAN Signaling	0.91	0.353		KPNB1,RCC1,KPNA2,RANGAP1,RAN,RANBP1	Superpathway of Citrulline Metabolism	0.832	0.286		NOS1,ARG2,NOS2,ARG1	Actin Nucleation by ARP-WASP Complex	0.747	0.161	1.667	RHOV,ACTR3,ARPC1B,RHOD,WAS,MRAS,WASF1,RHOH,ITGA4
Calcium Transport I	0.992	0.444		ATP2B3,ATP2B1,ATP2A3,ATP2A1		MIF Regulation of Innate Immunity	0.891	0.293	0.577	MAP2K4,TLR4,PLA2G6,PLA2G4A,FOS,LY96,MAPK3,NFKBIE,PLA2G4B,PLA2G5,CD14,PLA2G2A	Histamine Biosynthesis	0.823	1		HDC	Insulin Receptor Signaling	0.742	0.142		SOCS3,ASIC2,PIK3R5,PPP1R14A,LIPE,JAK2,VAMP2,PPP1R14B,SLC2A4,INPP5D,GYS2,SYNJ2,SCNN1G,MAPK3,PTPN1,MRAS,PIK3CB,PIK3CD,ATM
Gαs Signaling	0.987	0.266	-0.408	ADCY4,GNB2L1,GNG13,CHRM3,GNG7,ADRB3,ADRB1,DRD1,MAPK3,HTR7,HCK,MRAS,MAP2K1,HCAR2,MC2R,CNGA2,RGS2,RYR2,PRKAR2A,ADCY6,RAPGEF3,GNG10,AVPR2,CNGB1,VIPR1,ADCY1,OPRK1,PTGER2,ADCY7		Estrogen Biosynthesis	0.886	0.297		CYP3A7,CYP1A1,HSD17B13,CYP2E1,CYP4B1,HSD17B7,CYP2B6,HSD17B1,CYP51A1,CYP1B1,CYP2S1	Lanosterol Biosynthesis	0.823	1		LSS	Inhibition of Angiogenesis by TSP1	0.74	0.176	1	TGFBR1,SDC1,THBS1,MAPK13,MAPK11,MMP9
Dopamine-DARPP32 Feedback in cAMP Signaling	0.965	0.255	0	NOS1,PLCB2,GRIN2A,CACNA1S,Calm1 (includes others),KCNJ2,ADCY4,GRIN2D,KCNJ16,PPP1R3A,PPP1R14B,ATP2A1,PLCD3,DRD1,PPM1L,PPP2R2C,PLCL1,PPP1CA,PRKD1,PRKCA,PRKCQ,ATF1,GUCY1A3,PPP1R1B,GNAI1,PRKAR2A,ADCY6,ATP2A3,PLCL2,PRKCG,KCNJ10,PLCG2,KCNJ9,ADCY1,ITPR3,PRKCH,KCNJ6,PPP2R1B,ADCY7,OPN1SW,PRKCB		Bupropion Degradation	0.884	0.32		CYP3A7,CYP1A1,CYP2E1,CYP4B1,CYP2B6,CYP51A1,CYP1B1,CYP2S1	Myc Mediated Apoptosis Signaling	0.816	0.207		CDKN2A,FADD,CASP3,PIK3R1,MRAS,PIK3R5,BID,PIK3CB,PIK3CD,CASP8,FASLG,ATM	TGF-β Signaling	0.737	0.149	1.265	TGFBR1,MAPK13,MAPK11,TGIF1,INHBA,FOS,IRF7,RUNX2,MAPK3,MRAS,MAP4K1,BMP7,ACVR1C
Basal Cell Carcinoma Signaling	0.953	0.278		SHH,TCF4,BMP4,GLI2,FZD3,BMP2,BMP3,PTCH1,WNT2B,WNT16,FZD9,WNT6,HHIP,TCF7L1,BMP10,APC2,BMP6,GLI1,WNT11,TCF7L2		MIF-mediated Glucocorticoid Regulation	0.882	0.303	0	TLR4,PLA2G6,PLA2G4A,LY96,MAPK3,NFKBIE,PLA2G4B,PLA2G5,CD14,PLA2G2A	MIF Regulation of Innate Immunity	0.816	0.22	0.333	FOS,LY96,MIF,MAPK3,NFKBIE,PLA2G5,CD14,NOS2,PLA2G2A	NAD Biosynthesis from 2-amino-3-carboxymuconate Semialdehyde	0.736	0.286		NMNAT2,QPRT
Pyruvate Fermentation to Lactate	0.944	0.5		LDHAL6B,Ldha/RGD1562690,LDHB		FXR/RXR Activation	0.871	0.252		MAP2K4,PPARA,APOE,IL1A,SLC10A1,APOC4,ABCC2,VTN,C4A/C4B,PON1,LCAT,NR0B2,ITIH4,FGFR4,FASN,LPL,PON3,AGT,PPARG,MLXIPL,SDC1,C3,SERPINF1,IL36B,IL18,FOXO1,ABCB4,IL1RN,IL1B,PLTP,TNF,RBP4	Glutathione-mediated Detoxification	0.814	0.233		GSTM1,GSTM2,MGST2,Gsta1,NAT8B,ANPEP,MGST3	Pregnenolone Biosynthesis	0.736	0.286		CYP7B1,CYP2E1
Urea Cycle	0.944	0.5		ASS1,ASL,ARG1		Myc Mediated Apoptosis Signaling	0.87	0.276		MAP2K4,CDKN2A,CASP3,CYCS,PIK3R1,APAF1,PIK3R5,BAX,FADD,MRAS,BID,PIK3CB,PIK3CD,CASP8,FASLG,ATM	Fatty Acid β-oxidation I	0.814	0.233		ACSBG1,ACSL5,ACSL4,SLC27A3,EHHADH,SLC27A4,ACSL1	Cell Cycle Control of Chromosomal Replication	0.733	0.185		MCM3,MCM6,CDC6,ORC6,ORC1
Chondroitin and Dermatan Biosynthesis	0.944	0.5		CHPF,CHSY1,CSGALNACT1		Ketogenesis	0.867	0.4		ACAT2,HMGCL,HMGCS2,HMGCS1	Role of p14/p19ARF in Tumor Suppression	0.814	0.233	-1.134	CDKN2A,PIK3R1,PIK3R5,MDM2,PIK3CB,PIK3CD,ATM	RAR Activation	0.707	0.136		ADCY2,PRKCQ,RDH10,CYP26A1,ADCY4,MAP3K1,ADH1C,JAK2,MAPK13,MAPK11,FOS,ADH7,DHRS9,ALDH1A3,ALDH1A2,ADCY1,RDH16,PIK3CB,PIK3CD,ADCY8,ZBTB16,ADCY7,PRKD1,PRKCA
Thioredoxin Pathway	0.944	0.5		TXNDC2,TXNRD1,TXNRD3		Neuregulin Signaling	0.864	0.261	0.218	ADAM17,PRKCQ,BTC,PIK3R1,NRG4,CDK5R1,RPS6,NRG1,CDK5,ERBB4,MAPK3,PRKCD,PLCG2,MRAS,TGFA,ERRFI1,PRKCH,CDKN1B,PRKD1,PRKCA,ITGA4,PRKCB,MATK	PI3K/AKT Signaling	0.811	0.187	1.706	NFKBIE,PIK3R1,TYK2,MDM2,IKBKE,JAK2,MAPK8IP1,CCND1,INPP5D,GYS2,SYNJ2,FOXO1,MAPK3,CDKN1A,PPM1L,MRAS,PPP2R2C,PIK3CB,PIK3CD,JAK3,PPP2R1B,ITGA4,THEM4	Non-Small Cell Lung Cancer Signaling	0.704	0.154	0	CDKN2A,MAPK3,TGFA,MRAS,PIK3R5,PIK3CB,PIK3CD,RASSF5,PRKCA,ATM
Glycerol Degradation I	0.944	0.5		GPD1,Gyk,GPD2		RANK Signaling in Osteoclasts	0.864	0.261		MAP2K4,MAP3K9,MAP3K14,TNFSF11,CAMK4,PTK2B,NFKBIE,PIK3R1,PIK3R5,IKBKE,MAPK13,GSN,MAPK11,MAP3K10,FOS,TRAF2,MAPK3,PIK3CB,MAP3K8,PIK3CD,BIRC3,ATM,BIRC2	VEGF Family Ligand-Receptor Interactions	0.795	0.197	-0.535	PRKCQ,PIK3R1,PIK3R5,PLA2G2A,FOS,PLCG2,MAPK3,PLA2G5,MRAS,PIK3CD,PIK3CB,PRKD1,NRP1,ATM,PRKCA	Heparan Sulfate Biosynthesis (Late Stages)	0.697	0.16		CHST1,SULT4A1,SULT1E1,CHST11,LIPE,HS3ST6,CHST13,HS3ST5
Superoxide Radicals Degradation	0.944	0.5		TYRP1,SOD2,SOD3		Cholecystokinin/Gastrin-mediated Signaling	0.864	0.257	1.961	MAP2K4,IL1A,PLCB2,PTK2B,RHOH,RHOD,MAPK3,MRAS,PLCB1,GNA13,PRKD1,PRKCA,PRKCQ,RHOC,CCK,IL36B,FOS,RHOV,IL18,IL1RN,PRKCD,IL1B,PRKCH,TNF,FNBP1,PRKCB	Bupropion Degradation	0.789	0.24		CYP1A1,CYP2E1,CYP4B1,CYP2B6,CYP51A1,CYP2S1	Superpathway of Citrulline Metabolism	0.685	0.214		NOS1,NOS2,ARG1
Retinoic acid Mediated Apoptosis Signaling	0.939	0.281	3.5	CASP3,CYCS,ART1,APAF1,TNFSF10,PARP3,PARP9,IRF1,CRABP1,PARP1,FADD,RXRG,DAP3,BID,CASP8,TNFRSF10A,IFNAR1,PARP14		Lymphotoxin β Receptor Signaling	0.86	0.278	2.324	MAP3K14,CASP3,CYCS,PIK3R1,APAF1,PIK3R5,LTB,IKBKE,TRAF2,MAPK3,PIK3CD,PIK3CB,TNFSF14,BIRC2,ATM	CMP-N-acetylneuraminate Biosynthesis I (Eukaryotes)	0.782	0.4		GNE,NAGK	UDP-D-xylose and UDP-D-glucuronate Biosynthesis	0.67	0.5		UGDH
Thyronamine and Iodothyronamine Metabolism	0.938	0.667		DIO3,DIO2		Renal Cell Carcinoma Signaling	0.857	0.268	1.508	SLC2A1,PIK3R1,PIK3R5,HIF1A,TCEB1,UBD,MET,FOS,PAK1,TGFB1,HGF,MAPK3,MRAS,TGFA,EGLN3,PIK3CB,PIK3CD,FH,ATM	Trans, trans-farnesyl Diphosphate Biosynthesis	0.782	0.4		FDPS,IDI1	β-alanine Degradation I	0.67	0.5		ABAT
Ascorbate Recycling (Cytosolic)	0.938	0.667		GLRX,GSTO1		Heparan Sulfate Biosynthesis (Late Stages)	0.85	0.28		LIPE,Sult1d1,CHST1,SULT4A1,SULT1E1,UST,CHST3,HS6ST2,CHST11,HS3ST1,HS6ST3,CHST13,EXTL1,HS3ST5	Citrulline-Nitric Oxide Cycle	0.782	0.4		NOS1,NOS2	L-DOPA Degradation	0.67	0.5		COMT
Glutathione Redox Reactions II	0.938	0.667		GSR,GLRX		Chronic Myeloid Leukemia Signaling	0.838	0.258		CDKN2A,HDAC9,TGFBR1,TFDP1,SUV39H1,PIK3R1,CDK4,PIK3R5,HDAC10,MDM2,IKBKE,RBL1,E2F3,CCND1,TGFB1,HDAC11,MAPK3,CDKN1A,E2F1,MRAS,PIK3CB,PIK3CD,CDKN1B,ATM	dTMP De Novo Biosynthesis	0.782	0.4		TYMS,SHMT1	Taurine Biosynthesis	0.67	0.5		CDO1
D-glucuronate Degradation I	0.938	0.667		AKR1A1,CRYL1		DNA Double-Strand Break Repair by Non-Homologous End Joining	0.83	0.357		DCLRE1C,LIG4,XRCC5,PARP1,ATM	Non-Small Cell Lung Cancer Signaling	0.77	0.2	0	CDKN2A,PIK3R1,PIK3R5,CDK4,CCND1,MAPK3,TGFA,MRAS,PIK3CB,PIK3CD,RASSF5,ATM,PRKCA	Palmitate Biosynthesis I (Animals)	0.67	0.5		FASN
Spermidine Biosynthesis I	0.938	0.667		SRM,SMS		Glutathione Redox Reactions I	0.813	0.333		GSR,MGST1,MGST2,GPX2,GPX1,MGST3	UVC-Induced MAPK Signaling	0.769	0.214	-1	FOS,PRKCQ,MAPK3,MRAS,MAPK13,SMPD3,MAPK11,PRKD1,PRKCA	Uridine-5'-phosphate Biosynthesis	0.67	0.5		UMPS
Glycerol-3-phosphate Shuttle	0.938	0.667		GPD1,GPD2		IL-17 Signaling	0.813	0.264		MAP2K4,MAP3K14,CXCL11,MMP3,PIK3R1,PIK3R5,IL6,MAPK13,JAK2,IL17RA,MAPK11,CXCL10,CCL2,TIMP1,MAPK3,MRAS,PIK3CB,PIK3CD,ATM	Tryptophan Degradation III (Eukaryotic)	0.767	0.25		AFMID,KMO,ACAT2,HAAO,EHHADH	Thiosulfate Disproportionation III (Rhodanese)	0.67	0.5		TST
Thyroid Hormone Metabolism I (via Deiodination)	0.938	0.667		DIO3,DIO2		FGF Signaling	0.812	0.259	-0.426	PTPN6,PIK3R1,FGF14,PIK3R5,MAPK13,MAPK11,FGF1,FGFR3,MET,FGF4,FGF10,FGFR4,MAPK3,HGF,FGF12,FGF23,PIK3CB,PIK3CD,FGF7,ATM,PRKCA,FGF5	4-1BB Signaling in T Lymphocytes	0.759	0.226	1.633	MAP3K14,MAPK3,NFKBIE,IKBKE,MAPK13,MAPK11,TRAF1	Fatty Acid Biosynthesis Initiation II	0.67	0.5		FASN
Oxidized GTP and dGTP Detoxification	0.938	0.667		RUVBL2,NUDT1		Role of p14/p19ARF in Tumor Suppression	0.81	0.3	-1.414	CDKN2A,NPM1,PIK3R1,E2F1,PIK3R5,MDM2,PIK3CB,PIK3CD,ATM	NRF2-mediated Oxidative Stress Response	0.758	0.178	-1.5	PRDX1,PIK3R1,ABCC2,PIK3R5,SOD3,HMOX1,GSTM2,MAPK3,PMF1/PMF1-BGLAP,MRAS,Gsta1,FMO1,ACTG2,FKBP5,ACTA1,PRKD1,ATM,PRKCA,GSTM1,PRKCQ,MAP3K1,BACH1,FOS,MGST2,ACTA2,GPX2,PIK3CB,PIK3CD,AOX1,ACTG1,MGST3,FTH1	Glycine Degradation (Creatine Biosynthesis)	0.67	0.5		GATM
Glutamate Degradation II	0.938	0.667		GOT1,GOT2		Polyamine Regulation in Colon Cancer	0.807	0.318		PPARG,TCF4,PSMF1,SAT1,PSME2,PSME4,OAZ1	Cholecystokinin/Gastrin-mediated Signaling	0.756	0.188	1.147	PLCB2,IL1A,PRKCQ,PTK2B,RHOH,FOS,RHOV,IL18,RND3,RHOD,IL1RN,MAPK3,MRAS,PLCB1,IL1B,TNF,FNBP1,PRKD1,PRKCA	Glycine Biosynthesis I	0.67	0.5		SHMT1
4-aminobutyrate Degradation I	0.938	0.667		ABAT,ALDH5A1		Lipid Antigen Presentation by CD1	0.807	0.308		B2M,CD1D,ARF6,CD3E,FCER1G,PSAP,AP1B1,AP2S1	γ-glutamyl Cycle	0.749	0.267		OPLAH,GGCT,GGT1,ANPEP	p53 Signaling	0.662	0.143	-0.577	CDKN2A,WT1,PERP,PIK3R5,BIRC5,BBC3,GADD45A,THBS1,PIK3CD,PIK3CB,TRIM29,TNFRSF10A,ATM,DRAM1
N-acetylglucosamine Degradation I	0.938	0.667		GNPDA1,AMDHD2		Acetone Degradation I (to Methylglyoxal)	0.807	0.308		CYP3A7,CYP1A1,CYP2E1,CYP4B1,CYP2B6,CYP51A1,CYP1B1,CYP2S1	Methylglyoxal Degradation III	0.749	0.267		Akr1b10,CYP2E1,AKR1B1,AKR1B10	Role of IL-17F in Allergic Inflammatory Airway Diseases	0.644	0.159		CXCL10,CCL4,CCL2,MAPK3,IL1B,RPS6KA1,IL17RA
Aspartate Biosynthesis	0.938	0.667		GOT1,GOT2		ERK/MAPK Signaling	0.804	0.241	0.603	RAC2,PTK2B,PIK3R1,DUSP6,PPP1R3C,PIK3R5,PPP1R3A,PPP1R14B,DUSP2,LAMTOR3,PAK1,MAPK3,PPM1J,PLA2G5,PPM1L,MRAS,PPP2R2C,PPP1CA,STAT1,PRKCA,ITGA4,ATM,PPARG,PPP1R14C,MYCN,ATF1,VRK2,PPP1R14A,RAPGEF3,PLA2G2A,PLA2G4A,PLA2G6,FOS,PRKCD,PLCG2,PLA2G4B,HSPB7,PIK3CB,PIK3CD,RPS6KA1,PPP2R1B,ELK3,ESR1,HSPB1,PRKCB	Huntington's Disease Signaling	0.747	0.174		PLCB2,BDNF,PIK3R1,PACSIN1,PIK3R5,HDAC10,CASP4,NGF,CDK5R1,GNG7,CASP6,CTSD,GNB3,GNG11,GNA15,CPLX2,MAPK3,HDAC11,CASP1,PLCB1,CASP8,PRKD1,PRKCA,ATM,GRIN2B,HDAC9,CAPN6,PRKCQ,CASP3,PSMF1,GRM1,SH3GL3,UBD,PSMA8,CACNA1B,PSME4,PIK3CB,PIK3CD,SNCA,CASP7	Dermatan Sulfate Biosynthesis (Late Stages)	0.644	0.159		CHST1,SULT4A1,SULT1E1,CHST11,HS3ST6,CHST13,HS3ST5
Dopamine Degradation	0.935	0.333		ALDH1B1,MAOB,ALDH1A1,Aldh1a7,COMT,Sult1a1,Sult1d1,ALDH3A1		Hematopoiesis from Pluripotent Stem Cells	0.797	0.275		CD247,CD3G,IL1A,LIF,IL12A,CD3E,IL10,CD4,FCER1G,IL6,CD8A,CD8B,CD3D,IL11	Lymphotoxin β Receptor Signaling	0.747	0.204	2.111	MAP3K14,CASP3,PIK3R1,MAPK3,PIK3R5,LTB,IKBKE,PIK3CB,PIK3CD,ATM,TRAF1	Pyrimidine Ribonucleotides De Novo Biosynthesis	0.644	0.172		NME4,AK5,CMPK2,UMPS,NME6
Synaptic Long Term Potentiation	0.93	0.261		RAP1B,GRIN2A,PLCB2,Calm1 (includes others),GRIN2D,PPP1R3A,PPP1R14B,PLCD3,GNA15,MAPK3,MRAS,PLCL1,PPP1CA,MAP2K1,PRKD1,PRKCA,CAMK2B,PRKCQ,PRKAR2A,GRIA2,RAPGEF3,PLCL2,GRM4,PRKCG,GRM5,PLCG2,ADCY1,ITPR3,PRKCH,RPS6KA1,PRKCB		Protein Ubiquitination Pathway	0.796	0.235		CRYAB,HSPA14,PSMA7,HSPA1A/HSPA1B,DNAJC6,DNAJC15,PSMB8,TCEB1,UBE2D4,BAG1,USP40,DNAJC22,BRCA1,NEDD4L,BIRC3,DNAJC9,USP43,DNAJC27,HSPB9,PSME2,DNAJC2,SKP2,UBD,PSMB1,PSMA4,HSPB7,CRYAA/LOC102724652,UBE2I,HSPB1,UBE2C,PSMB3,B2M,USP18,CDC20,PSMB10,HLA-A,UBE2N,USP54,USP2,TAP1,USP39,DNAJB13,USP3,USP16,PSMD14,PARK2,HSPB6,HSPA4L,PSMB4,PSMB9,HSPH1,MDM2,PSMA1,HSPA2,UBE2L6,HSPA12A,USP4,HSCB,PSMD2,BIRC2	Ketogenesis	0.744	0.3		ACAT2,HMGCS2,HMGCS1	Sphingosine and Sphingosine-1-phosphate Metabolism	0.643	0.25		NAAA,ACER2
EGF Signaling	0.927	0.286	1.5	MAP2K4,PIK3R1,PIK3R5,PIK3C2G,STAT3,MAPK13,MAPK11,FOS,MAPK3,ITPR3,PIK3CD,PIK3CB,STAT1,MAP2K1,ATM,PRKCA		Pregnenolone Biosynthesis	0.789	0.429		CYP7B1,CYP2E1,MICAL3	Acetone Degradation I (to Methylglyoxal)	0.73	0.231		CYP1A1,CYP2E1,CYP4B1,CYP2B6,CYP51A1,CYP2S1	NRF2-mediated Oxidative Stress Response	0.641	0.133	-1.941	PRKCQ,MAP3K1,PIK3R5,SOD3,FOS,HMOX1,GSTM2,ACTA2,SCARB1,MAPK3,GPX2,Gsta1,MRAS,FMO1,PIK3CB,PIK3CD,ACTG2,AOX1,FKBP5,ACTG1,PRKD1,ATM,PRKCA,FTH1
Regulation of the Epithelial-Mesenchymal Transition Pathway	0.925	0.25		MAP2K4,MAP2K6,ADAM17,TCF4,FZD3,PIK3R1,PIK3R5,WNT16,PARD6G,WNT6,HIF1A,JAK2,NFKB1,FGF13,FOXC2,FGF4,PYGO1,FGF10,TGFB1,HGF,MAPK3,FGFR4,FGF23,MRAS,MAP2K1,ATM,FGF16,WNT2B,FGF14,TYK2,PIK3C2G,FZD9,TCF7L1,STAT3,FGF1,MET,GSC,CDH1,PIK3CB,RBPJ,PIK3CD,PDGFD,JAK3,MMP9,WNT11,TCF7L2		Gustation Pathway	0.779	0.248		PLCB2,PDE7A,PDE3A,ADCY4,P2RX1,GNG7,MPPE1,P2RY10,GNB3,GNG11,PDE7B,TAS1R3,PDE4D,ADCY8,APEX1,TAS1R1,PDE4C,P2RX4,GNG2,ADCY6,P2RX5,PDE4B,P2RY13,P2RY2,LPAR6,P2RY6,ADCY1,P2RY12,PDE8B,ADCY7	Dopamine Receptor Signaling	0.729	0.192	-0.707	ADCY2,PPP1R1B,PPP1R14A,PPP1R3A,PPP1R14B,MAOB,COMT,ADCY1,PPM1L,PPP2R2C,ADCY8,PCBD1,ADCY7,PPP2R1B,QDPR	Endometrial Cancer Signaling	0.634	0.154		CDH1,CTNNA2,MAPK3,MRAS,PIK3R5,PIK3CB,PIK3CD,ATM
Superpathway of Methionine Degradation	0.917	0.312		SUV39H2,PRMT3,MGMT,GOT1,CTH,CDO1,GOT2,SUOX,PRMT1,AHCY		Prostate Cancer Signaling	0.759	0.256		CCNE2,TFDP1,SRD5A1,SUV39H1,NFKBIE,PIK3R1,PIK3R5,MDM2,CCND1,CCNE1,AR,FOXO1,MAPK3,CDKN1A,E2F1,MRAS,PIK3CB,PIK3CD,CDKN1B,CDK2,ATM	Gαs Signaling	0.703	0.183	0	ADCY2,CNR1,RYR2,RAPGEF3,GNG7,AVPR2,ADRB1,GNG11,GNB3,VIPR1,MAPK3,OPRK1,HTR7,ADCY1,MRAS,HCK,PTGER2,ADCY8,ADCY7,MC2R	Pyrimidine Deoxyribonucleotides De Novo Biosynthesis I	0.63	0.182		NME4,AK5,CMPK2,NME6
SAPK/JNK Signaling	0.908	0.266	2.041	MAP2K4,RAC2,PIK3R1,PIK3R5,GNG7,MAP3K10,TRADD,LCK,DUSP10,MRAS,MAP4K1,GNA13,ATM,MAP4K2,SH2D2A,MAP3K9,PIK3C2G,MAPK8IP1,MAP4K3,FADD,RIPK1,FCER1G,PIK3CD,DUSP4,PIK3CB		Coagulation System	0.754	0.286	0.632	F10,F2R,F5,PLAUR,F13A1,PLAU,SERPINE1,A2M,BDKRB1,PLAT	Dermatan Sulfate Biosynthesis (Late Stages)	0.684	0.205		NDST3,CHST1,SULT1E1,CHST3,Sult1c2 (includes others),CHST11,HS3ST1,CHST13,Sult1d1	NAD biosynthesis II (from tryptophan)	0.624	0.2		KMO,NMNAT2,QPRT
Dermatan Sulfate Biosynthesis	0.874	0.281		CHST4,CHPF,CHSY1,CSGALNACT1,Sult1d1,DSE,B4GALT7,CHST1,SULT1E1,Sult1c2 (includes others),CHST3,CHST11,B3GAT1,HS6ST2,CHST13,HS3ST5		Noradrenaline and Adrenaline Degradation	0.754	0.286		AKR1A1,MAOB,ADH7,ALDH1A1,DHRS9,Aldh1a7,COMT,ADH1C,ADHFE1,ALDH3A1	Heparan Sulfate Biosynthesis (Late Stages)	0.677	0.2		NDST3,CHST1,SULT1E1,CHST3,Sult1c2 (includes others),CHST11,LIPE,HS3ST1,CHST13,Sult1d1	The Visual Cycle	0.624	0.2		DHRS9,RDH10,RLBP1
Role of RIG1-like Receptors in Antiviral Innate Immunity	0.856	0.289	2.887	FADD,IFIH1,TANK,DHX58,IKBKG,IRF7,RIPK1,NFKBIE,TBK1,IKBKE,CASP8,NFKB1,TRIM25		4-1BB Signaling in T Lymphocytes	0.744	0.29	2.121	MAP2K4,MAP3K14,TRAF2,TNFRSF9,MAPK3,NFKBIE,IKBKE,MAPK13,MAPK11	Mismatch Repair in Eukaryotes	0.676	0.25		PCNA,MSH2,EXO1,RFC3	Leukotriene Biosynthesis	0.624	0.2		DPEP1,GGT1,DPEP2
Complement System	0.848	0.297	-0.333	C4A/C4B,ITGB2,SERPING1,ITGAM,C3,C5AR1,CFB,CFI,C1QBP,CFH,C2		Non-Small Cell Lung Cancer Signaling	0.744	0.262	0.577	CDKN2A,FHIT,TFDP1,SUV39H1,PIK3R1,CDK4,PIK3R5,CCND1,MAPK3,E2F1,TGFA,MRAS,PIK3CB,PIK3CD,RASSF5,ATM,PRKCA	Parkinson's Signaling	0.676	0.25		CASP3,MAPK13,MAPK11,SNCA	γ-glutamyl Cycle	0.624	0.2		GGCT,GGT1,ANPEP
FAK Signaling	0.848	0.264		ACTB,CSK,HMMR,PIK3R1,PIK3C2G,PIK3R5,ITGA5,PAK1,WAS,MAPK3,PLCG2,MRAS,PIK3CB,PIK3CD,ACTG2,MAP2K1,ACTC1,TNS1,ACTG1,ACTA1,CAPN3,ATM,ITGA4		IL-15 Production	0.736	0.296		TXK,PTK2B,TYK2,JAK2,IL6,STAT1,JAK3,IRF1	EGF Signaling	0.673	0.196	1.508	FOS,PIK3R1,MAPK3,MAP3K1,PIK3R5,PIK3CB,PIK3CD,MAPK13,MAPK11,PRKCA,ATM	Role of RIG1-like Receptors in Antiviral Innate Immunity	0.612	0.156	1.633	DHX58,IFIH1,IRF7,NFKBIE,IKBKE,CASP8,TRIM25
Ketogenesis	0.847	0.4		BDH2,HMGCLL1,HMGCL,HMGCS1		Ephrin A Signaling	0.735	0.271		EFNA2,VAV2,PAK1,NGEF,VAV3,NGFR,EFNA5,PIK3R1,PIK3R5,PIK3CD,PIK3CB,VAV1,ATM	MIF-mediated Glucocorticoid Regulation	0.66	0.212	-0.378	LY96,MIF,MAPK3,NFKBIE,PLA2G5,CD14,PLA2G2A	Fatty Acid β-oxidation I	0.604	0.167		ACSBG1,ACSL5,SLC27A3,EHHADH,SLC27A4
G Protein Signaling Mediated by Tubby	0.846	0.303		PLCB2,LCK,PLCG2,GNB2L1,MRAS,TUB,GNG13,JAK2,GNG7,GNG10		NAD biosynthesis II (from tryptophan)	0.731	0.333		AFMID,KMO,HAAO,NMNAT2,QPRT	Urea Cycle	0.649	0.333		ARG2,ARG1	Role of p14/p19ARF in Tumor Suppression	0.604	0.167	-1.342	CDKN2A,PIK3R5,PIK3CB,PIK3CD,ATM
Retinol Biosynthesis	0.846	0.303		LRAT,RBP7,CES1,DHRS9,RDH10,LPL,LIPE,LIPG,PNPLA2,RBP1		Leukotriene Biosynthesis	0.731	0.333		LTA4H,DPEP1,MGST2,GGT1,DPEP2	Chondroitin and Dermatan Biosynthesis	0.649	0.333		CHSY1,CSGALNACT1	Tight Junction Signaling	0.587	0.132		F2RL2,TGFBR1,CLDN20,MYH8,CLDN19,MYH14,MYH7,MYH11,MYL9,FOS,TJP3,CLDN4,ACTA2,NGFR,PPP2R2C,CLDN14,ACTG2,TNFRSF1B,TNF,ACTG1,CLDN22,MYH1
Chondroitin Sulfate Biosynthesis	0.815	0.278		CHST4,CHPF,CHSY1,CSGALNACT1,Sult1d1,B4GALT7,CHST1,SULT1E1,CHST3,Sult1c2 (includes others),CHST11,HS6ST2,B3GAT1,CHST13,HS3ST5		Cysteine Biosynthesis III (mammalia)	0.727	0.316		CBS/LOC102724560,SUV39H2,PRMT3,MGMT,AHCYL2,PRMT1	Arginine Degradation VI (Arginase 2 Pathway)	0.649	0.333		ARG2,ARG1	Dopamine Receptor Signaling	0.573	0.141	0	ADCY2,MAOB,PPP1R1B,COMT,ADCY4,ADCY1,PPP1R14A,PPP2R2C,ADCY8,PPP1R14B,ADCY7
GPCR-Mediated Integration of Enteroendocrine Signaling Exemplified by an L Cell	0.806	0.268		PLCB2,NMB,ADCY4,GNAI1,PRKAR2A,ADCY6,PLCL2,ADRB3,PLCD3,ADRB1,GAL,GNA15,VIPR1,PLCG2,ADCY1,ITPR3,PLCL1,ADCY7,OPN1SW		Dermatan Sulfate Biosynthesis (Late Stages)	0.722	0.273		CHST1,SULT4A1,SULT1E1,UST,CHST3,CHST11,HS6ST2,HS3ST1,HS6ST3,CHST13,Sult1d1,HS3ST5	Glycerol Degradation I	0.649	0.333		GPD1,Gyk	Dermatan Sulfate Degradation (Metazoa)	0.569	0.188		GM2A,CD44,HEXB
Chondroitin Sulfate Biosynthesis (Late Stages)	0.8	0.283		CHST1,CHST4,SULT1E1,CHPF,CHSY1,Sult1c2 (includes others),CHST3,HS6ST2,CHST11,CSGALNACT1,CHST13,Sult1d1,HS3ST5		Creatine-phosphate Biosynthesis	0.713	0.5		CKM,CKMT1A/CKMT1B	Superoxide Radicals Degradation	0.649	0.333		TYRP1,SOD3	Adipogenesis pathway	0.568	0.134		CDKN2A,ARNTL,PLIN1,LEP,FZD9,SLC2A4,FGF1,NR1D2,FOXC2,EGR2,SREBF1,DLK1,HDAC11,BMP7,RPS6KA1,TNF,PER2
Differential Regulation of Cytokine Production in Macrophages and T Helper Cells by IL-17A and IL-17F	0.788	0.333		CCL4,CCL2,IL10,IL1B,IL6,TNF		Heme Degradation	0.713	0.5		HMOX1,BLVRA	Ceramide Degradation	0.649	0.333		NAAA,ACER2	Small Cell Lung Cancer Signaling	0.55	0.141		NOS1,NFKBIE,PIK3R5,BID,IKBKE,PIK3CB,PIK3CD,ATM,BIRC2,TRAF1
Glutathione Redox Reactions I	0.788	0.333		GSR,MGST2,GPX2,GPX1,Gstt1,MGST3		Spermine and Spermidine Degradation I	0.713	0.5		SAT1,PAOX	Telomerase Signaling	0.647	0.182	1.387	HDAC9,IL2RG,PIK3R1,TERT,PIK3R5,HDAC10,MAPK3,HDAC11,PPM1L,CDKN1A,MRAS,PPP2R2C,PIK3CB,PIK3CD,POT1,PPP2R1B,ATM,IL2RB	PCP pathway	0.549	0.143	0.816	ROR2,SDC1,WNT9B,WNT10A,CTHRC1,FZD9,SDC3,WNT5B,HSPB1
Tryptophan Degradation X (Mammalian, via Tryptamine)	0.788	0.333		ALDH1B1,AKR1A1,MAOB,ALDH1A1,Aldh1a7,ALDH3A1		5-aminoimidazole Ribonucleotide Biosynthesis I	0.713	0.5		PFAS,PPAT	Polyamine Regulation in Colon Cancer	0.643	0.227		PSMA8,TCF4,PSMF1,SAT1,PSME4	Superpathway of D-myo-inositol (1,4,5)-trisphosphate Metabolism	0.543	0.167		SYNJ2,INPP5J,IMPA2,INPP5D
April Mediated Signaling	0.786	0.289	2.111	MAP2K4,MAP3K14,FOS,IKBKG,TNFSF13,NFKBIE,NFATC2,IKBKE,MAPK13,NFKB1,MAPK11		Geranylgeranyldiphosphate Biosynthesis	0.713	0.5		FDPS,FNTB	TGF-β Signaling	0.642	0.184	0.577	RUNX3,BMP4,TGFBR1,MAPK13,MAPK11,TGIF1,INHBA,FOS,ZNF423,IRF7,AMH,RUNX2,MAPK3,MRAS,MAP4K1,ACVR1C	Glioblastoma Multiforme Signaling	0.527	0.13	1.606	CDKN2A,PLCB2,WNT9B,PIK3R5,FZD9,PLCL2,RHOH,PLCD1,IGF2,RHOV,WNT10A,RHOD,PLCG2,MAPK3,MRAS,PIK3CB,PIK3CD,WNT5B,ATM
Inhibition of Angiogenesis by TSP1	0.781	0.294	2.121	MAP2K4,SDC1,CASP3,GUCY1A3,TGFB1,THBS1,MAPK13,NOS3,MAPK11,MMP9		Proline Biosynthesis I	0.713	0.5		PYCRL,ALDH18A1	Heparan Sulfate Biosynthesis	0.638	0.193		NDST3,B4GALT7,CHST1,SULT1E1,CHST3,Sult1c2 (includes others),CHST11,LIPE,HS3ST1,CHST13,Sult1d1	Neuroprotective Role of THOP1 in Alzheimer's Disease	0.526	0.15		HLA-G,HLA-A,SERPINA3,MMP9,HLA-E,AGT
Fatty Acidβ-oxidation I	0.778	0.3		SLC27A5,ACSBG1,ACSL5,SLC27A6,ACSL4,SLC27A1,EHHADH,SLC27A4,ACSL1		Arginine Degradation I (Arginase Pathway)	0.713	0.5		ARG2,ARG1	Regulation of Cellular Mechanics by Calpain Protease	0.638	0.193	-1.134	CCNA2,CAPN6,CCNE1,EZR,MAPK3,MRAS,CDK4,Actn3,CCND1,CDK1,ITGA4	Pyridoxal 5'-phosphate Salvage Pathway	0.525	0.141		MAP3K9,PRKCQ,MAP3K6,PAK3,PIM1,MAPK3,PRKAA2,GRK6,EIF2AK2
Role of p14/p19ARF in Tumor Suppression	0.778	0.3	-1.414	NPM1,PIK3R1,E2F1,PIK3R5,PIK3C2G,MDM2,PIK3CB,PIK3CD,ATM		Rapoport-Luebering Glycolytic Shunt	0.713	0.5		MINPP1,PGAM1	PCP pathway	0.638	0.19	1	RSPO3,FZD8,ROR2,SDC1,WNT9B,WNT10A,CTHRC1,FZD9,SDC3,LGR4,WNT5B,HSPB1	Role of Cytokines in Mediating Communication between Immune Cells	0.524	0.143		IL1A,IL18,IL10,IL1RN,IL12B,IL1B,TNF,IL36B
NAD Salvage Pathway II	0.777	0.308		NT5C3B,NT5E,NT5C1A,NUDT12,Acp1/LOC102549052,NMNAT2,NT5C,ACPP		L-cysteine Degradation I	0.713	0.5		CDO1,GOT2	Neuregulin Signaling	0.616	0.182	-1.069	ADAM17,PRKCQ,BTC,PIK3R1,CDK5R1,NRG1,PLCG2,ERBB4,MAPK3,TGFA,MRAS,ERRFI1,PRKD1,PRKCA,ITGA4,MATK	mTOR Signaling	0.523	0.128	1.528	PRKCQ,PLD3,DDIT4,PIK3R5,PRR5L,RHOH,PLD1,PGF,PLD4,HMOX1,RHOV,RHOD,MAPK3,PRKAA2,MRAS,PRR5,PPP2R2C,RPS4Y2,PIK3CB,PIK3CD,RPS6KA1,PRKD1,PRKCA,ATM
Acetone Degradation I (to Methylglyoxal)	0.777	0.308		CYP3A7,CYP4F8,CYP1A1,FAM213B,CYP2E1,CYP2B6,CYP51A1,CYP2S1		Calcium Signaling	0.691	0.236	0.471	RAP2B,MYH4,CHRNA1,MYH6,TNNT1,CAMK4,CAMK1,CAMK1D,TNNI2,MYL6,GRIA1,HDAC10,MYH11,MYH7B,SLC8B1,ATP2A1,CAMK2D,TRPV6,MAPK3,HDAC11,ACTA1,CASQ2,MYH1,CAMK2B,Tpm3,HDAC9,TNNC2,MYH14,RYR2,GRIA2,ATP2A3,SLC8A2,MYH7,MYL1,ATP2B2,MYL9,ACTA2,ATP2B3,CHRNB2,TNNI1,SLC8A1,RCAN2	Methionine Degradation I (to Homocysteine)	0.61	0.235		SUV39H2,PRMT3,MGMT,AHCYL2	Huntington's Disease Signaling	0.523	0.126		PLCB2,BDNF,PIK3R5,NGF,GNG7,CTSD,GNG11,GNA15,MAPK3,HDAC11,NTRK1,CASP1,CASP8,PRKD1,PRKCA,ATM,GRIN2B,CAPN6,PRKCQ,PSMF1,SH3GL3,PSME2,HSPA2,UBD,CACNA1B,PIK3CB,PIK3CD,SNCA,CASP7
Superpathway of Serine and Glycine Biosynthesis I	0.773	0.429		PSAT1,SHMT1,SHMT2		Superpathway of Methionine Degradation	0.684	0.281		CBS/LOC102724560,SUV39H2,PRMT3,MGMT,AHCYL2,CDO1,GOT2,SUOX,PRMT1	B Cell Activating Factor Signaling	0.61	0.2	2.449	MAP3K14,FOS,NFKBIE,MAP3K1,IKBKE,MAPK13,MAPK11,TRAF1	Thyronamine and Iodothyronamine Metabolism	0.518	0.333		DIO2
Adenine and Adenosine Salvage III	0.773	0.429		PNP,ADA,HPRT1		Thio-molybdenum Cofactor Biosynthesis	0.681	1		MOCOS	Endometrial Cancer Signaling	0.605	0.192		CDH1,CTNNA2,PIK3R1,MAPK3,MRAS,PIK3R5,PIK3CB,PIK3CD,CCND1,ATM	1,25-dihydroxyvitamin D3 Biosynthesis	0.518	0.333		CYP27B1
Pregnenolone Biosynthesis	0.773	0.429		CYP7B1,CYP2E1,MICAL3		Histamine Biosynthesis	0.681	1		HDC	Salvage Pathways of Pyrimidine Ribonucleotides	0.594	0.179		GRK4,APOBEC3B,NME4,PRKCQ,APOBEC1,CDK4,TTK,CDK1,NME6,PAK1,AK5,PIM1,MAPK3,PRPF4B,GRK6,PRKAA2,UCK2	Ascorbate Recycling (Cytosolic)	0.518	0.333		GLRX
GNRH Signaling	0.742	0.248	1.061	MAP2K6,MAP2K4,PLCB2,ADCY4,MAPK13,NFKB1,MAPK11,MAP3K10,PAK1,GNA15,MAPK3,MRAS,MAP2K1,PRKD1,PRKCA,CAMK2B,MAP3K9,MAP3K14,PRKCQ,GNAI1,PRKAR2A,ADCY6,PRKCG,FOS,ADCY1,ITPR3,MAP3K8,PRKCH,ADCY7,OPN1SW,PRKCB,GNRHR		Citrulline Degradation	0.681	1		OTC	BER pathway	0.577	0.25		PCNA,POLE,OGG1	Glutathione Redox Reactions II	0.518	0.333		GLRX
CDK5 Signaling	0.722	0.253	-0.408	ADCY4,PPP1R3A,MAPK13,NGF,PPP1R14B,MAPK11,CDK5R1,DRD1,MAPK3,NGFR,PPM1L,MRAS,PPP2R2C,PPP1CA,MAP2K1,PPP1R1B,ITGA6,PRKAR2A,ADCY6,FOSB,NTRK2,MAPT,ADCY1,PPP2R1B,ADCY7		Lanosterol Biosynthesis	0.681	1		LSS	Aldosterone Signaling in Epithelial Cells	0.573	0.171		CRYAB,PLCB2,PIK3R1,DNAJC12,PIK3R5,PLCD1,MAPK3,PLCB1,DNAJC22,PLCD4,PRKD1,HSPB6,ATM,PRKCA,HSPA4L,PRKCQ,HSPH1,HSPB9,PLCL2,HSPA12A,PLCG2,PIK3CD,PIK3CB,CRYAA/LOC102724652,PIP4K2A,HSPB1	D-glucuronate Degradation I	0.518	0.333		CRYL1
Ephrin Receptor Signaling	0.719	0.241		RAP1B,RAC2,GRIN2A,ARPC1B,PTPN13,GRIN2D,GNB2L1,ARPC5,GNG13,JAK2,GNG7,EPHB6,PAK1,ACTR3,GNA15,MAPK3,EFNA5,MRAS,ARPC3,GNA13,EFNB3,MAP2K1,ITGA4,EFNA2,MAP3K14,ACTR2,CXCR4,EPHA1,GNAI1,PIK3C2G,ITGA5,GNAZ,STAT3,GNG10,FGF1,SDCBP,WAS,ARPC2,GNAO1,DOK1,PDGFD,ARPC4		Sulfite Oxidation IV	0.681	1		SUOX	Melanocyte Development and Pigmentation Signaling	0.561	0.179	0.775	TYRP1,PTPN6,ADCY2,MAPK3,PLCG2,PIK3R1,ADCY1,MRAS,PIK3R5,PIK3CB,PIK3CD,RPS6KA1,ADCY8,ADCY7,ATM	Thyroid Hormone Biosynthesis	0.518	0.333		CTSD
Leukotriene Biosynthesis	0.709	0.333		LTA4H,DPEP1,MGST2,GGT1,DPEP2		D-mannose Degradation	0.681	1		MPI	Insulin Receptor Signaling	0.557	0.172		SOCS3,PIK3R1,PIK3R5,PPP1R14A,LIPE,PPP1R3A,JAK2,VAMP2,PPP1R14B,SLC2A4,INPP5D,Ins1,GYS2,SYNJ2,FOXO1,MAPK3,PTPN1,EIF2B1,MRAS,PIK3CB,PIK3CD,Irs3,ATM	Glycerol-3-phosphate Shuttle	0.518	0.333		GPD1
Methylglyoxal Degradation III	0.709	0.333		AKR1A1,Akr1b10,FAM213B,CYP2E1,AKR1B10		UDP-N-acetyl-D-galactosamine Biosynthesis I	0.681	1		GALE	Asparagine Degradation I	0.556	0.5		ASRGL1	Thyroid Hormone Metabolism I (via Deiodination)	0.518	0.333		DIO2
Endometrial Cancer Signaling	0.708	0.269		PIK3R1,PIK3R5,PIK3C2G,CCND1,MYC,CDH1,APC2,MAPK3,FOXO3,MRAS,PIK3CD,PIK3CB,MAP2K1,ATM		Role of RIG1-like Receptors in Antiviral Innate Immunity	0.672	0.267	2.714	DHX58,TANK,IFIH1,FADD,TRAF2,IRF7,RIPK1,NFKBIE,TBK1,IKBKE,CASP8,TRIM25	UDP-D-xylose and UDP-D-glucuronate Biosynthesis	0.556	0.5		UGDH	4-aminobutyrate Degradation I	0.518	0.333		ABAT
Cysteine Biosynthesis III (mammalia)	0.703	0.316		SUV39H2,PRMT3,MGMT,CTH,PRMT1,AHCY		Role of Hypercytokinemia/hyperchemokinemia in the Pathogenesis of Influenza	0.672	0.267		CXCL10,IL1A,IL18,IL12A,CCL4,CCL2,IL1RN,IL1B,CCL5,IL6,TNF,IL36B	L-DOPA Degradation	0.556	0.5		COMT	Fatty Acid β-oxidation III (Unsaturated, Odd Number)	0.518	0.333		EHHADH
Arsenate Detoxification I (Glutaredoxin)	0.701	0.5		PNP,GSTO1		PAK Signaling	0.666	0.247	1.964	MAP2K4,PTK2B,MYL6,CASP3,MYLPF,PAK1IP1,PIK3R1,PIK3R5,MYLK,GIT1,MYL1,MYL9,PAK1,MAPK3,MRAS,PIK3CB,PIK3CD,PDGFD,TNF,MYL12B,ATM,ITGA4	Taurine Biosynthesis	0.556	0.5		CDO1	Histidine Degradation VI	0.5	0.2		CYP7B1,CYP2E1
Retinoate Biosynthesis II	0.701	0.5		RBP7,RBP1		Neurotrophin/TRK Signaling	0.662	0.254	1.941	MAP2K4,BDNF,PIK3R1,PIK3R5,NGF,FOS,NTRK2,NTRK3,NGFR,MAPK3,NTRK1,MRAS,PIK3CB,SORCS1,PIK3CD,RPS6KA1,ATM	Palmitate Biosynthesis I (Animals)	0.556	0.5		FASN	Glycine Betaine Degradation	0.5	0.2		PIPOX,SHMT1
Creatine-phosphate Biosynthesis	0.701	0.5		CKMT2,CKM		Role of JAK1, JAK2 and TYK2 in Interferon Signaling	0.661	0.292	0.447	PTPN6,PTPN2,TYK2,IFNGR2,JAK2,STAT1,IFNAR1	Uridine-5'-phosphate Biosynthesis	0.556	0.5		UMPS	Myc Mediated Apoptosis Signaling	0.476	0.138		CDKN2A,MRAS,PIK3R5,BID,PIK3CB,PIK3CD,CASP8,ATM
5-aminoimidazole Ribonucleotide Biosynthesis I	0.701	0.5		PFAS,PPAT		Dopamine Degradation	0.661	0.292		MAOB,ALDH1A1,Aldh1a7,COMT,Sult1a1,Sult1d1,ALDH3A1	Anandamide Degradation	0.556	0.5		FAAH	BMP signaling pathway	0.445	0.132		FST,RUNX2,MAPK3,MRAS,GREM1,BMP7,MAPK13,BMP6,MAPK11,BMP10
Catecholamine Biosynthesis	0.701	0.5		PNMT,DBH		Triacylglycerol Degradation	0.661	0.292		FAAH,CES1,LPL,LIPE,MGLL,LIPG,PNPLA2	Thiosulfate Disproportionation III (Rhodanese)	0.556	0.5		TST	Glutaryl-CoA Degradation	0.444	0.182		ACAT2,EHHADH
Rapoport-Luebering Glycolytic Shunt	0.701	0.5		MINPP1,PGAM1		Regulation of the Epithelial-Mesenchymal Transition Pathway	0.657	0.234		MAP2K4,ADAM17,TCF4,TGFBR1,PIK3R1,PIK3R5,PARD6B,PARD6G,WNT6,HIF1A,JAK2,FGFR3,FGF4,PYGO1,FGF10,TGFB1,HGF,MAPK3,FGFR4,FGF12,FGF23,MRAS,FGF7,ATM,WNT9B,WNT2B,FGF14,TYK2,TCF7L1,FGF1,MET,GSC,CDH1,FZD4,PIK3CB,RBPJ,PIK3CD,PDGFD,JAK3,MMP9,WNT11,TCF7L2,FGF5	Fatty Acid Biosynthesis Initiation II	0.556	0.5		FASN	Pyrimidine Ribonucleotides Interconversion	0.435	0.148		NME4,AK5,CMPK2,NME6
Ephrin A Signaling	0.697	0.271		EFNA2,PAK1,VAV3,NGFR,EFNA5,EPHA1,PIK3R1,PIK3C2G,PIK3R5,PIK3CD,PIK3CB,VAV1,ATM		Unfolded protein response	0.657	0.259		PPARG,TRAF2,P4HB,HSPA14,SREBF2,INSIG1,HSPH1,VCP,HSPA1A/HSPA1B,CEBPA,CD82,HSPA2,CEBPG,CEBPE	Glycine Degradation (Creatine Biosynthesis)	0.556	0.5		GATM	1D-myo-inositol Hexakisphosphate Biosynthesis II (Mammalian)	0.435	0.158		SYNJ2,INPP5J,INPP5D
Serotonin Receptor Signaling	0.686	0.273		GCH1,MAOB,HTR2B,HTR1B,ADCY4,HTR7,ADCY1,ADCY6,SLC6A4,HTR1D,ADCY7,HTR2A		Tryptophan Degradation to 2-amino-3-carboxymuconate Semialdehyde	0.655	0.375		AFMID,KMO,HAAO	Glycine Biosynthesis I	0.556	0.5		SHMT1	D-myo-inositol (1,3,4)-trisphosphate Biosynthesis	0.435	0.158		SYNJ2,INPP5J,INPP5D
Glutamate Receptor Signaling	0.675	0.263	-0.816	GRIN2A,Calm1 (includes others),HOMER2,GRID2,GRIN2D,GRIA2,SLC1A3,SLC38A1,SLC1A1,GRM4,GNG7,GRM5,GRIK5,SLC1A7,GRIK1		Dermatan Sulfate Degradation (Metazoa)	0.644	0.312		GM2A,HYAL1,CD44,HEXB,HEXA	Glutathione Redox Reactions I	0.551	0.222		MGST2,GPX2,GPX1,MGST3	Airway Inflammation in Asthma	0.418	0.25		TNF
Thio-molybdenum Cofactor Biosynthesis	0.674	1		MOCOS		Cleavage and Polyadenylation of Pre-mRNA	0.643	0.333		CPSF2,PAPOLA,CPSF3,CSTF3	D-myo-inositol (1,4,5)-trisphosphate Degradation	0.551	0.222		SYNJ2,INPP5J,IMPA2,INPP5D	Spermine and Spermidine Degradation I	0.418	0.25		SAT1
Acyl Carrier Protein Metabolism	0.674	1		AASDHPPT		Purine Nucleotides De Novo Biosynthesis II	0.643	0.333		ADSL,PFAS,PPAT,ATIC	NAD Biosynthesis from 2-amino-3-carboxymuconate Semialdehyde	0.546	0.286		NMNAT2,QPRT	Catecholamine Biosynthesis	0.418	0.25		DBH
Xanthine and Xanthosine Salvage	0.674	1		PNP		Antigen Presentation Pathway	0.643	0.27		HLA-G,B2M,PSMB9,HLA-A,HLA-DRA,CIITA,HLA-DOB,PSMB8,TAP1,TAPBP	Superpathway of Serine and Glycine Biosynthesis I	0.546	0.286		PSAT1,SHMT1	Eumelanin Biosynthesis	0.418	0.25		DDT
L-cysteine Degradation II	0.674	1		CTH		Ovarian Cancer Signaling	0.62	0.237		CDKN2A,MMP7,TCF4,PIK3R1,SUV39H1,CDK4,PIK3R5,LHCGR,WNT6,CCND1,RAD51,MAPK3,MRAS,BRCA1,ATM,GJA1,TFDP1,WNT9B,WNT2B,PTGS1,TCF7L1,FZD4,MSH2,E2F1,CD44,BRCA2,PIK3CB,PIK3CD,WNT11,MMP9,TCF7L2	Pregnenolone Biosynthesis	0.546	0.286		CYP7B1,CYP2E1	α-tocopherol Degradation	0.418	0.25		CYP4F2
Phosphatidylethanolamine Biosynthesis III	0.674	1		PTDSS2		Intrinsic Prothrombin Activation Pathway	0.613	0.276		COL1A2,COL1A1,F10,F5,COL2A1,F13A1,COL11A2,COL18A1	Role of JAK1, JAK2 and TYK2 in Interferon Signaling	0.541	0.208	0	PTPN6,PTPN2,TYK2,IFNGR2,JAK2	Myo-inositol Biosynthesis	0.418	0.25		IMPA2
Lanosterol Biosynthesis	0.674	1		LSS		Wnt/β-catenin Signaling	0.584	0.231	1.095	CDKN2A,MMP7,TCF4,TGFBR1,FRZB,FRAT1,SOX10,TGFBR3,SOX12,WNT6,CCND1,RARG,SOX2,SOX17,TGFB1,PPM1J,PPM1L,SFRP5,DKK2,MAP4K1,PPP2R2C,ACVR1C,SFRP4,GJA1,WNT9B,WNT2B,MDM2,TCF7L1,UBD,CSNK2A2,CDH1,FZD4,APC2,GNAO1,TLE4,CD44,PPP2R1B,WNT11,TCF7L2	Superpathway of D-myo-inositol (1,4,5)-trisphosphate Metabolism	0.541	0.208		SYNJ2,INPP5J,ITPKB,IMPA2,INPP5D	Geranylgeranyldiphosphate Biosynthesis	0.418	0.25		FNTB
Sulfite Oxidation IV	0.674	1		SUOX		γ-linolenate Biosynthesis II (Animals)	0.568	0.294		ACSL5,FADS2,ACSL4,SLC27A4,ACSL1	GNRH Signaling	0.532	0.171	0.853	MAP3K14,PLCB2,ADCY2,PRKCQ,MAP3K1,MAPK13,MAPK11,FOS,PAK1,CAMK2D,GNA15,MAPK3,ADCY1,MRAS,GNRH1,PLCB1,ADCY8,ADCY7,OPN1SW,PRKD1,PRKCA,CAMK2B	Melatonin Degradation II	0.418	0.25		MAOB
D-mannose Degradation	0.674	1		MPI		Putrescine Degradation III	0.568	0.294		MAOB,ALDH1A1,Aldh1a7,SAT1,ALDH3A1	Factors Promoting Cardiogenesis in Vertebrates	0.518	0.174		TCF4,BMP4,PRKCQ,TGFBR1,CDC6,FZD9,MYH7,TCF7L1,BMP10,FZD8,CCNE1,BMP6,ACVR1C,TCF7L2,PRKD1,PRKCA	Arginine Degradation I (Arginase Pathway)	0.418	0.25		ARG1
UDP-N-acetyl-D-galactosamine Biosynthesis I	0.674	1		GALE		Methionine Degradation I (to Homocysteine)	0.568	0.294		SUV39H2,PRMT3,MGMT,AHCYL2,PRMT1	ERK/MAPK Signaling	0.516	0.166	-0.18	RAC2,PTK2B,PIK3R1,DUSP6,PIK3R5,PPP1R3A,PPP1R14B,DUSP2,PAK1,MAPK3,PPM1L,PLA2G5,MRAS,PPP2R2C,ATM,PRKCA,ITGA4,MYCN,VRK2,PPP1R14A,RAPGEF3,PLA2G2A,FOS,PLCG2,PIK3CB,DUSP4,PIK3CD,RPS6KA1,PPP2R1B,ESR1,HSPB1	L-cysteine Degradation I	0.418	0.25		CDO1
Regulation of IL-2 Expression in Activated and Anergic T Lymphocytes	0.66	0.253		CD247,MAP2K4,Calm1 (includes others),NFKBIE,TOB1,IKBKE,NFKB1,FOS,CD3G,IKBKG,CD80,TGFB1,VAV3,PLCG2,MAPK3,LAT,MRAS,NFATC2,VAV1,MAP2K1		Fatty Acid Activation	0.556	0.308		ACSL5,ACSL4,SLC27A4,ACSL1	FLT3 Signaling in Hematopoietic Progenitor Cells	0.5	0.176		STAT4,MAPK3,PIK3R1,FLT3,MRAS,PIK3R5,PIK3CD,PIK3CB,RPS6KA1,MAPK13,MAPK11,INPP5D,ATM	Cardiomyocyte Differentiation via BMP Receptors	0.398	0.15		MYH7,BMP7,BMP10
Angiopoietin Signaling	0.659	0.258	0	GRB14,DOK2,NFKBIE,PIK3R1,PIK3R5,PIK3C2G,IKBKE,NFKB1,NOS3,BIRC5,PAK1,IKBKG,FOXO1,MRAS,PIK3CB,PIK3CD,ATM		Choline Biosynthesis III	0.556	0.308		PLD4,HMOX1,PLD3,PLD1	1D-myo-inositol Hexakisphosphate Biosynthesis II (Mammalian)	0.499	0.211		SYNJ2,INPP5J,ITPKB,INPP5D	Tryptophan Degradation III (Eukaryotic)	0.398	0.15		KMO,ACAT2,EHHADH
Histidine Degradation III	0.64	0.375		MTHFD1L,MTHFD2,MTHFD1		NAD Phosphorylation and Dephosphorylation	0.556	0.308		ACPT,NNT,ACP5,ACPP	D-myo-inositol (1,3,4)-trisphosphate Biosynthesis	0.499	0.211		SYNJ2,INPP5J,ITPKB,INPP5D	IGF-1 Signaling	0.376	0.124	0.302	SOCS1,SOCS3,FOS,MAPK3,MRAS,PIK3R5,PIK3CB,PIK3CD,JAK2,SOCS5,IGFBP2,ATM
Purine Ribonucleosides Degradation to Ribose-1-phosphate	0.64	0.375		PNP,ADA,Pgm2		Protein Citrullination	0.553	0.4		PADI3,PADI2	Cysteine Biosynthesis III (mammalia)	0.499	0.211		SUV39H2,PRMT3,MGMT,AHCYL2	PI3K/AKT Signaling	0.373	0.122	1.291	NFKBIE,TYK2,IKBKE,JAK2,MAPK8IP1,INPP5D,GYS2,SYNJ2,MAPK3,MRAS,PIK3CB,PIK3CD,PPP2R2C,JAK3,ITGA4
Role of Hypercytokinemia/hyperchemokinemia in the Pathogenesis of Influenza	0.638	0.267		IL33,CXCL10,IL1A,IL18,CCL4,CCL2,IL1RN,IL36RN,IL1B,IL6,TNF,IL36B		Tetrahydrofolate Salvage from 5,10-methenyltetrahydrofolate	0.553	0.4		MTHFD1L,MTHFD2	Wnt/Ca+ pathway	0.482	0.179	1.265	PLCD1,FZD8,PLCB2,PLCG2,PLCB1,FZD9,PLCL2,PLCD4,WNT5B,PRKCA	Basal Cell Carcinoma Signaling	0.365	0.125		WNT9B,WNT10A,FZD9,BMP7,TCF7L1,BMP6,BMP10,WNT5B,TCF7L2
Triacylglycerol Degradation	0.635	0.292		FAAH,CES1,LPL,LIPE,MGLL,LIPG,PNPLA2		Serine Biosynthesis	0.553	0.4		PSAT1,DUSP26	Sphingosine and Sphingosine-1-phosphate Metabolism	0.464	0.25		NAAA,ACER2	Ubiquinol-10 Biosynthesis (Eukaryotic)	0.353	0.154		CYP7B1,CYP2E1
Superpathway of D-myo-inositol (1,4,5)-trisphosphate Metabolism	0.635	0.292		MINPP1,INPP5J,ITPKB,BPNT1,IMPA2,OCRL,INPP5D		Tetrapyrrole Biosynthesis II	0.553	0.4		ALAS2,HMBS	Citrulline Biosynthesis	0.464	0.25		ARG2,ARG1	NAD Phosphorylation and Dephosphorylation	0.353	0.154		ACP5,ACPP
Renal Cell Carcinoma Signaling	0.634	0.254	1.387	PIK3R1,PIK3C2G,PIK3R5,HIF1A,TCEB1,MET,FOS,PAK1,TGFB1,HGF,MAPK3,MRAS,TGFA,PIK3CB,PIK3CD,FH,MAP2K1,ATM		Trans, trans-farnesyl Diphosphate Biosynthesis	0.553	0.4		FDPS,IDI1	Salvage Pathways of Pyrimidine Deoxyribonucleotides	0.464	0.25		APOBEC3B,TK1	Telomerase Signaling	0.347	0.121	1.897	IL2RG,HDAC11,MAPK3,TERT,MRAS,PIK3R5,PPP2R2C,PIK3CB,PIK3CD,POT1,ATM,IL2RB
Wnt/β-catenin Signaling	0.624	0.237	1.372	TCF4,SFRP2,FRZB,FZD3,FRAT1,SOX10,TGFBR3,SOX12,WNT16,WNT6,CCND1,MYC,WIF1,TGFB1,DKK3,PPM1L,SFRP5,DKK2,RUVBL2,MAP4K1,PPP2R2C,ACVR1C,SFRP4,AXIN2,GJA1,WNT2B,FZD9,MDM2,TCF7L1,CDH1,APC2,GNAO1,CD44,TLE4,SOX8,SFRP1,PPP2R1B,WNT11,TCF7L2,POU5F1		Citrulline-Nitric Oxide Cycle	0.553	0.4		NOS1,ASL	Prostate Cancer Signaling	0.46	0.171		SRD5A1,PIK3R1,NFKBIE,PIK3R5,MDM2,CCND1,CCNE1,FOXO1,MAPK3,CDKN1A,MRAS,PIK3CB,PIK3CD,ATM	Ceramide Biosynthesis	0.345	0.2		DEGS2
CDP-diacylglycerol Biosynthesis I	0.623	0.312		TAMM41,AGPAT5,CDS1,GPAT2,MBOAT2		Galactose Degradation I (Leloir Pathway)	0.553	0.4		GALE,GALK1	Antiproliferative Role of TOB in T Cell Signaling	0.455	0.192		CCNA2,CCNE1,TGFBR1,RPS6KA1,SKP2	Tetrapyrrole Biosynthesis II	0.345	0.2		ALAS2
Fatty Acid α-oxidation	0.623	0.312		ALDH1B1,ALDH1A1,Aldh1a7,BCO2,ALDH3A1		Assembly of RNA Polymerase I Complex	0.547	0.333		POLR1A,POLR1B,TAF1C	DNA Double-Strand Break Repair by Non-Homologous End Joining	0.452	0.214		DCLRE1C,LIG4,ATM	Trans, trans-farnesyl Diphosphate Biosynthesis	0.345	0.2		IDI1
PXR/RXR Activation	0.621	0.254		CYP3A7,GSTM1,GSTA2,ABCB1,SCD,ABCC2,PRKAR2A,IL6,UGT1A1,GSTM2,ALDH1A1,FOXO1,FOXO3,CYP2B6,ABCC3,TNF,PPARGC1A		ErbB2-ErbB3 Signaling	0.539	0.246	1.387	NRG1,FOXO1,MAPK3,PIK3R1,TYK2,MRAS,PIK3R5,NRG4,PIK3CB,PIK3CD,CDKN1B,JAK3,CCND1,ATM	Pyridoxal 5'-phosphate Salvage Pathway	0.438	0.172		GRK4,PAK1,PRKCQ,PIM1,MAPK3,PRPF4B,PRKAA2,GRK6,CDK4,TTK,CDK1	Galactose Degradation I (Leloir Pathway)	0.345	0.2		GALK1
Assembly of RNA Polymerase II Complex	0.606	0.26		GTF2A2,TAF12,TAF9,TAF6L,POLR2C,POLR2D,TAF5L,TBP,GTF2H1,POLR2H,GTF2E2,TAF10,GTF2H3		tRNA Splicing	0.528	0.257		PDE4C,PDE7B,PDE7A,PDE3A,PDE8B,PDE4D,PDE4B,APEX1,MPPE1	CD27 Signaling in Lymphocytes	0.421	0.173		MAP3K14,FOS,CASP3,NFKBIE,MAP3K1,BID,IKBKE,CASP8,CD27	dTMP De Novo Biosynthesis	0.345	0.2		SHMT1
Intrinsic Prothrombin Activation Pathway	0.586	0.276		COL1A2,COL1A1,F10,F5,COL2A1,COL11A2,COL18A1,COL3A1		Triacylglycerol Biosynthesis	0.528	0.257		LPPR3,PPAPDC1B,AGPAT5,PPP2R2D,PPAP2B,ELOVL2,MBOAT2,AGPAT3,ELOVL6	Coenzyme A Biosynthesis	0.413	0.333		PPCS	Tyrosine Degradation I	0.345	0.2		HGD
Telomerase Signaling	0.584	0.242	2.065	HDAC9,IL2RG,PIK3R1,DKC1,TERT,PIK3C2G,PIK3R5,MYC,MAPK3,HDAC11,CDKN1A,E2F1,PPM1L,MRAS,HSP90AA1,PPP2R2C,PIK3CB,PIK3CD,POT1,MAP2K1,PPP2R1B,ELK3,ATM,IL2RB		Role of IL-17F in Allergic Inflammatory Airway Diseases	0.523	0.25		CXCL10,CCL4,CCL2,MAPK3,RPS6KA3,IL1B,IL6,RPS6KA1,IL17RA,CXCL6,IL11	Thyronamine and Iodothyronamine Metabolism	0.413	0.333		DIO2	Glutamate Degradation III (via 4-aminobutyrate)	0.345	0.2		ABAT
Bupropion Degradation	0.573	0.28		CYP3A7,CYP4F8,CYP1A1,CYP2E1,CYP2B6,CYP51A1,CYP2S1		Telomerase Signaling	0.504	0.232	1.5	HDAC9,IL2RG,PIK3R1,TERT,PIK3R5,HDAC10,MAPK3,PPM1J,HDAC11,PPM1L,CDKN1A,E2F1,TEP1,MRAS,TPP1,PPP2R2C,PIK3CB,PIK3CD,POT1,PPP2R1B,ELK3,ATM,IL2RB	1,25-dihydroxyvitamin D3 Biosynthesis	0.413	0.333		CYP27B1	Folate Polyglutamylation	0.345	0.2		SHMT1
Gluconeogenesis I	0.573	0.28		PGK1,ENO1,ENO3,PGAM1,ME3,ME2,ALDOC		Tryptophan Degradation X (Mammalian, via Tryptamine)	0.502	0.278		AKR1A1,MAOB,ALDH1A1,Aldh1a7,ALDH3A1	Ascorbate Recycling (Cytosolic)	0.413	0.333		GLRX	Acetate Conversion to Acetyl-CoA	0.345	0.2		ACSS2
Ovarian Cancer Signaling	0.566	0.237		TCF4,PA2G4,FZD3,PIK3R1,CDK4,PIK3R5,WNT16,WNT6,CCND1,RAD51,MAPK3,MRAS,BRCA1,MAP2K1,ATM,GJA1,TFDP1,WNT2B,PIK3C2G,PRKAR2A,FZD9,TCF7L1,MSH2,E2F1,CD44,BRCA2,PIK3CB,PIK3CD,WNT11,MMP9,TCF7L2		PI3K/AKT Signaling	0.481	0.228	1.569	NFKBIE,PIK3R1,JAK2,CCND1,OCRL,GYS1,MAPK3,PPM1J,PPM1L,MRAS,PPP2R2C,ITGA4,THEM4,TYK2,IKBKE,MDM2,MAPK8IP1,INPP5D,GYS2,SYNJ2,FOXO1,CDKN1A,MAP3K8,PIK3CD,PIK3CB,CDKN1B,JAK3,PPP2R1B	Glutathione Redox Reactions II	0.413	0.333		GLRX	Wnt/Ca+ pathway	0.344	0.125	1.134	PLCD1,PLCB2,PLCG2,FZD9,PLCL2,WNT5B,PRKCA
Ephrin B Signaling	0.564	0.247	0.378	RAC2,CXCR4,GNB2L1,GNAI1,GNG13,GNAZ,GNG7,GNG10,EPHB6,PAK1,GNA15,VAV3,MAPK3,GNAO1,MRAS,VAV1,EFNB3,GNA13		Glycogen Degradation II	0.46	0.3		PGM5,PYGL,Pgm2	Thyroid Hormone Biosynthesis	0.413	0.333		CTSD	Wnt/β-catenin Signaling	0.342	0.118	-0.5	CDKN2A,MMP7,TGFBR1,SFRP2,WNT9B,FZD9,TCF7L1,SOX2,UBD,CDH1,WNT10A,GNAO1,CD44,SFRP5,MAP4K1,PPP2R2C,DKK1,ACVR1C,WNT5B,TCF7L2
nNOS Signaling in Neurons	0.55	0.255		NOS1,GRIN2A,Calm1 (includes others),PRKCQ,GRIN2D,PRKCH,PRKD1,PFKM,PRKCA,PRKCG,CAPN3,PRKCB		Histidine Degradation VI	0.46	0.3		CYP7B1,CYP2E1,MICAL3	Glycerol-3-phosphate Shuttle	0.413	0.333		GPD1	Maturity Onset Diabetes of Young (MODY) Signaling	0.335	0.136		CACNA1S,CACNA1E,CACNA1C
Putrescine Degradation III	0.549	0.294		ALDH1B1,MAOB,ALDH1A1,Aldh1a7,ALDH3A1		TGF-β Signaling	0.457	0.23	1	MAP2K4,RUNX3,INHA,TGFBR1,BMP4,MAPK13,MAPK11,TGIF1,INHBA,FOS,ZNF423,GSC,IRF7,TGFB1,RUNX2,MAPK3,MRAS,MAP4K1,SERPINE1,ACVR1C	Thyroid Hormone Metabolism I (via Deiodination)	0.413	0.333		DIO2	Polyamine Regulation in Colon Cancer	0.335	0.136		PSMF1,SAT1,PSME2
Methionine Degradation I (to Homocysteine)	0.549	0.294		SUV39H2,PRMT3,MGMT,PRMT1,AHCY		Retinoic acid Mediated Apoptosis Signaling	0.457	0.234	2.84	CASP3,CYCS,APAF1,TNFSF10,PARP9,RARG,IRF1,PARP1,FADD,DAP3,BID,CASP8,TNFRSF10A,IFNAR1,PARP14	Tyrosine Biosynthesis IV	0.413	0.333		PCBD1	Role of PI3K/AKT Signaling in the Pathogenesis of Influenza	0.321	0.121		MAPK3,NFKBIE,PIK3R5,PIK3CB,PIK3CD,CCL5,PLAC8,ATM
Protein Citrullination	0.542	0.4		PADI4,PADI2		GNRH Signaling	0.451	0.225	0.928	MAP2K4,PLCB2,ADCY4,MAPK13,MAPK11,MAP3K10,PAK1,CAMK2D,GNA15,MAPK3,MRAS,PLCB1,ADCY8,PRKD1,PRKCA,CAMK2B,MAP3K9,MAP3K14,PRKCQ,GNAI1,ADCY6,FOS,PRKCD,ADCY1,MAP3K8,PRKCH,ADCY7,OPN1SW,PRKCB	4-aminobutyrate Degradation I	0.413	0.333		ABAT	DNA Double-Strand Break Repair by Homologous Recombination	0.316	0.143		RAD51,ATM
CMP-N-acetylneuraminate Biosynthesis I (Eukaryotes)	0.542	0.4		NAGK,NANS		Mitochondrial Dysfunction	0.451	0.222		MAP2K4,COX7B,FURIN,PRDX5,COX5B,ATP5G2,DHODH,MAOB,GPD2,ATP5G1,UQCRFS1,NDUFB6,PARK2,CASP8,ATP5G3,AIFM1,COX6B1,NDUFB4,UCP2,CASP3,CYCS,ATP5A1,BACE1,VDAC3,Ndufs6,GSR,PRDX3,UQCR10,NDUFB7,CYC1,COX5A,SDHD,BACE2,VDAC1,UQCRC1,TXNRD2,SNCA,PINK1	Fatty Acid β-oxidation III (Unsaturated, Odd Number)	0.413	0.333		EHHADH	DNA Double-Strand Break Repair by Non-Homologous End Joining	0.316	0.143		DCLRE1C,ATM
Galactose Degradation I (Leloir Pathway)	0.542	0.4		GALE,GALK1		1D-myo-inositol Hexakisphosphate Biosynthesis II (Mammalian)	0.443	0.263		SYNJ2,ITPKB,IPPK,OCRL,INPP5D	Neuroprotective Role of THOP1 in Alzheimer's Disease	0.403	0.175		HLA-G,MME,HLA-A,GNRH1,MMP9,ACE,AGT	Isoleucine Degradation I	0.316	0.143		ACAT2,EHHADH
Glutamate Degradation III (via 4-aminobutyrate)	0.542	0.4		ABAT,ALDH5A1		D-myo-inositol (1,3,4)-trisphosphate Biosynthesis	0.443	0.263		SYNJ2,MINPP1,ITPKB,OCRL,INPP5D	Wnt/β-catenin Signaling	0.401	0.16	-0.218	CDKN2A,MMP7,TCF4,TGFBR1,CCND1,SOX2,WIF1,DKK3,PPM1L,SFRP5,PPP2R2C,MAP4K1,ACVR1C,WNT5B,SOX5,WNT9B,MDM2,FZD9,TCF7L1,UBD,FZD8,CDH1,WNT10A,GNAO1,CD44,PPP2R1B,TCF7L2	Phenylalanine Degradation IV (Mammalian, via Side Chain)	0.316	0.143		MAOB,SLC27A3
Ubiquinol-10 Biosynthesis (Eukaryotic)	0.539	0.308		CYP7B1,CYP2E1,COQ3,MICAL3		Arginine Biosynthesis IV	0.438	0.333		OTC,ASL	Androgen Biosynthesis	0.401	0.2		SRD5A2,EBP,SRD5A1	Colanic Acid Building Blocks Biosynthesis	0.316	0.143		UGDH,GALK1
Choline Biosynthesis III	0.539	0.308		PLD4,HMOX1,PLD3,PLD1		Proline Biosynthesis II (from Arginine)	0.438	0.333		PYCRL,OTC	The Visual Cycle	0.401	0.2		DHRS9,RDH10,RLBP1	Vitamin-C Transport	0.316	0.143		GLRX,SLC2A4
Histamine Degradation	0.539	0.308		ALDH1B1,ALDH1A1,Aldh1a7,ALDH3A1		Chondroitin and Dermatan Biosynthesis	0.438	0.333		CHSY1,CSGALNACT1	Basal Cell Carcinoma Signaling	0.401	0.167		FZD8,SHH,TCF4,BMP4,WNT9B,WNT10A,FZD9,TCF7L1,BMP6,BMP10,WNT5B,TCF7L2	Chronic Myeloid Leukemia Signaling	0.31	0.118		CDKN2A,TGFBR1,HDAC11,MAPK3,MRAS,PIK3R5,IKBKE,PIK3CB,PIK3CD,RBL1,ATM
Leucine Degradation I	0.533	0.333		BCAT1,HMGCLL1,HMGCL		Pentose Phosphate Pathway (Non-oxidative Branch)	0.438	0.333		TALDO1,RPIA	Assembly of RNA Polymerase I Complex	0.396	0.222		POLR1A,TAF1C	PXR/RXR Activation	0.305	0.119		ABCB1,SCD,CYP3A7,GSTM2,CYP2B6,HMGCS2,ABCC3,TNF
Nur77 Signaling in T Lymphocytes	0.505	0.246		CD247,HDAC9,Calm1 (includes others),CASP3,CYCS,APAF1,CD3G,LOC100909593/RT1-DMa,LOC100909630/RT1-DMb,CD80,H2-Eb2,FCER1G,NR4A1,CD86		Glycerol Degradation I	0.438	0.333		GPD1,GPD2	Calcium Transport I	0.396	0.222		ATP2B2,ATP2A1	Pyruvate Fermentation to Lactate	0.289	0.167		LDHAL6B
Heparan Sulfate Biosynthesis	0.505	0.246		CHST4,LIPE,Sult1d1,B4GALT7,CHST1,SULT1E1,CHST3,Sult1c2 (includes others),HS6ST2,B3GAT1,CHST11,CHST13,EXTL1,HS3ST5		Superoxide Radicals Degradation	0.438	0.333		TYRP1,SOD3	Heme Biosynthesis II	0.396	0.222		PPOX,ALAS2	Urea Cycle	0.289	0.167		ARG1
Coagulation System	0.502	0.257	0.333	PLG,F10,F2R,F5,PLAUR,PLAU,SERPINE1,A2M,SERPINF2		Ceramide Degradation	0.438	0.333		NAAA,ACER2	Role of PI3K/AKT Signaling in the Pathogenesis of Influenza	0.392	0.167		PIK3R1,MAPK3,NFKBIE,PIK3R5,PIK3CB,PIK3CD,CCL5,IRF3,PLAC8,OPN1SW,ATM	Chondroitin and Dermatan Biosynthesis	0.289	0.167		CHSY1
Triacylglycerol Biosynthesis	0.502	0.257		LPPR3,AGPAT5,LPIN1,PPP2R2D,ELOVL2,GPAT2,MBOAT2,DGAT1,ELOVL6		Glycogen Biosynthesis II (from UDP-D-Glucose)	0.438	0.333		GYS1,GYS2	Maturity Onset Diabetes of Young (MODY) Signaling	0.37	0.182		PKLR,SLC2A2,CACNA1C,Ins1	Arginine Degradation VI (Arginase 2 Pathway)	0.289	0.167		ARG1
Melanocyte Development and Pigmentation Signaling	0.501	0.238	1.147	PTPN6,ADCY4,PIK3R1,SOX10,RPS6KA3,PIK3C2G,PIK3R5,PRKAR2A,ADCY6,TYRP1,MAPK3,PLCG2,ADCY1,MRAS,PIK3CB,PIK3CD,RPS6KA1,MAP2K1,ADCY7,ATM		GDP-mannose Biosynthesis	0.438	0.333		PMM2,MPI	Triacylglycerol Biosynthesis	0.363	0.171		PPP2R2D,PPAP2B,ELOVL2,GPAT2,AGPAT9,ELOVL6	Glycerol Degradation I	0.289	0.167		GPD1
Insulin Receptor Signaling	0.495	0.231		SOCS3,PIK3R1,PIK3R5,LIPE,PPP1R3A,JAK2,PPP1R14B,OCRL,PTPRF,EIF4E,EIF4EBP1,GYS1,MAPK3,PTPN1,FOXO3,MRAS,STX4,PPP1CA,MAP2K1,ATM,PRKAR2A,PIK3C2G,EIF2B3,VAMP2,SLC2A4,INPP5D,GYS2,FOXO1,EIF2B1,PIK3CB,PIK3CD		Asparagine Degradation I	0.428	0.5		ASRGL1	Extrinsic Prothrombin Activation Pathway	0.357	0.188		F10,F5,F13A1	Glycine Cleavage Complex	0.289	0.167		OCA2
Dermatan Sulfate Biosynthesis (Late Stages)	0.494	0.25		CHST1,CHST4,SULT1E1,CHST3,Sult1c2 (includes others),CHST11,HS6ST2,CHST13,Sult1d1,HS3ST5,DSE		UDP-D-xylose and UDP-D-glucuronate Biosynthesis	0.428	0.5		UGDH	CDP-diacylglycerol Biosynthesis I	0.357	0.188		CDS1,GPAT2,AGPAT9	Selenocysteine Biosynthesis II (Archaea and Eukaryotes)	0.289	0.167		SEPHS2
NGF Signaling	0.489	0.234	3	RAP1B,MAP2K4,MAP3K14,MAP3K9,PIK3R1,PIK3C2G,PIK3R5,RPS6KA3,IKBKE,BAX,NGF,NFKB1,MAP3K10,IKBKG,SMPD4,PLCG2,NGFR,MAPK3,MRAS,PIK3CD,MAP3K8,PIK3CB,RPS6KA1,MAP2K1,ATM		Guanine and Guanosine Salvage I	0.428	0.5		HPRT1	Pyrimidine Ribonucleotides De Novo Biosynthesis	0.35	0.172		NME4,AK5,UMPS,ENTPD7,NME6	Superoxide Radicals Degradation	0.289	0.167		SOD3
Phosphatidylglycerol Biosynthesis II (Non-plastidic)	0.483	0.278		TAMM41,AGPAT5,CDS1,GPAT2,MBOAT2		Spermine Biosynthesis	0.428	0.5		SMS	Histidine Degradation VI	0.34	0.2		CYP7B1,CYP2E1	UDP-N-acetyl-D-glucosamine Biosynthesis II	0.289	0.167		FMO3
D-myo-inositol (1,4,5)-trisphosphate Degradation	0.483	0.278		INPP5J,BPNT1,IMPA2,OCRL,INPP5D		S-methyl-5'-thioadenosine Degradation II	0.428	0.5		Mtap	BMP signaling pathway	0.323	0.158		ZNF423,SOSTDC1,CAMK4,BMP4,RUNX2,MAPK3,MRAS,GREM1,MAPK13,BMP6,MAPK11,BMP10	Glycogen Biosynthesis II (from UDP-D-Glucose)	0.289	0.167		GYS2
B Cell Activating Factor Signaling	0.477	0.25	2.121	MAP2K4,MAP3K14,FOS,IKBKG,NFKBIE,NFATC2,IKBKE,MAPK13,NFKB1,MAPK11		L-DOPA Degradation	0.428	0.5		COMT	Airway Inflammation in Asthma	0.32	0.25		TNF	NAD Biosynthesis III	0.289	0.167		NMNAT2
DNA Double-Strand Break Repair by Non-Homologous End Joining	0.465	0.286		DCLRE1C,XRCC5,PARP1,ATM		Palmitate Biosynthesis I (Animals)	0.428	0.5		FASN	Arsenate Detoxification I (Glutaredoxin)	0.32	0.25		AS3MT	Androgen Biosynthesis	0.284	0.133		EBP,SRD5A1
Differential Regulation of Cytokine Production in Intestinal Epithelial Cells by IL-17A and IL-17F	0.447	0.261		IL1A,CCL4,CCL2,IL10,IL1B,TNF		Uridine-5'-phosphate Biosynthesis	0.428	0.5		UMPS	Creatine-phosphate Biosynthesis	0.32	0.25		CKM	Protein Ubiquitination Pathway	0.281	0.114		USP18,CRYAB,HLA-A,PSMB10,UBE2N,USP54,PSMB8,TAP1,USP3,UCHL1,UBE2D4,DNAJC22,BIRC3,HSPB6,PSMB9,USP43,HSPH1,PSME2,HSPB9,UBE2L6,HSPA2,HSPA12A,UBD,CRYAA/LOC102724652,HSPB7,TAP2,USP51,BIRC2,HSPB1
Glycogen Degradation II	0.446	0.3		PYGM,PGM5,Pgm2		Anandamide Degradation	0.428	0.5		FAAH	2-ketoglutarate Dehydrogenase Complex	0.32	0.25		DHTKD1	Glycolysis I	0.259	0.12		PFKP,PFKM,ALDOC
Histidine Degradation VI	0.446	0.3		CYP7B1,CYP2E1,MICAL3		Thiosulfate Disproportionation III (Rhodanese)	0.428	0.5		TST	Heme Biosynthesis from Uroporphyrinogen-III I	0.32	0.25		PPOX	Gluconeogenesis I	0.259	0.12		ME3,ME1,ALDOC
Allograft Rejection Signaling	0.446	0.233		RT1-A3 (includes others),H2-T24,H2-T22,GZMB,IL10,HLA-A,FAS,HLA-G,LOC100909593/RT1-DMa,PRF1,CD80,LOC100909630/RT1-DMb,CD40,RT1-EC2,H2-Eb2,FCER1G,CD86,H2-M1/H2-M9,TNF,HLA-E		Fatty Acid Biosynthesis Initiation II	0.428	0.5		FASN	Catecholamine Biosynthesis	0.32	0.25		DBH	NAD Salvage Pathway III	0.245	0.143		NMNAT2
Heparan Sulfate Biosynthesis (Late Stages)	0.438	0.24		CHST1,CHST4,SULT1E1,CHST3,Sult1c2 (includes others),CHST11,LIPE,HS6ST2,CHST13,Sult1d1,HS3ST5,EXTL1		Glycine Degradation (Creatine Biosynthesis)	0.428	0.5		GATM	Phenylethylamine Degradation I	0.32	0.25		AOC3	Adenine and Adenosine Salvage III	0.245	0.143		ADA
Arginine Biosynthesis IV	0.428	0.333		ASS1,ASL		Cysteine Biosynthesis/Homocysteine Degradation	0.428	0.5		CBS/LOC102724560	Eumelanin Biosynthesis	0.32	0.25		MIF	Lipid Antigen Presentation by CD1	0.238	0.115		CD1D,CD3E,FCER1G
Proline Biosynthesis II (from Arginine)	0.428	0.333		PADI4,PYCRL		Adenine and Adenosine Salvage I	0.428	0.5		APRT	α-tocopherol Degradation	0.32	0.25		CYP4F3	Citrulline Biosynthesis	0.209	0.125		ARG1
Arginine Degradation VI (Arginase 2 Pathway)	0.428	0.333		PYCRL,ARG1		GDP-L-fucose Biosynthesis I (from GDP-D-mannose)	0.428	0.5		TSTA3	Myo-inositol Biosynthesis	0.32	0.25		IMPA2	Tryptophan Degradation to 2-amino-3-carboxymuconate Semialdehyde	0.209	0.125		KMO
Selenocysteine Biosynthesis II (Archaea and Eukaryotes)	0.428	0.333		SEPHS2,SARS2		Glutamate Dependent Acid Resistance	0.428	0.5		GAD1	Geranylgeranyldiphosphate Biosynthesis	0.32	0.25		FDPS	Purine Ribonucleosides Degradation to Ribose-1-phosphate	0.209	0.125		ADA
Glycogen Biosynthesis II (from UDP-D-Glucose)	0.428	0.333		GYS1,GYS2		EGF Signaling	0.42	0.232	1.941	MAP2K4,PIK3R1,PIK3R5,MAPK13,MAPK11,CSNK2A2,FOS,MAPK3,PIK3CB,PIK3CD,STAT1,ATM,PRKCA	Melatonin Degradation II	0.32	0.25		MAOB	Salvage Pathways of Pyrimidine Deoxyribonucleotides	0.209	0.125		APOBEC3B
NAD Biosynthesis III	0.428	0.333		NMNAT2,NAMPT		Superpathway of D-myo-inositol (1,4,5)-trisphosphate Metabolism	0.417	0.25		SYNJ2,MINPP1,ITPKB,IMPA2,OCRL,INPP5D	L-cysteine Degradation I	0.32	0.25		CDO1	Sphingomyelin Metabolism	0.209	0.125		SMPD3
GDP-mannose Biosynthesis	0.428	0.333		PMM2,MPI		γ-glutamyl Cycle	0.417	0.267		OPLAH,GGCT,GGT1,ANPEP	IGF-1 Signaling	0.305	0.155	0.277	SOCS3,IGFBP6,PIK3R1,SOCS2,PIK3R5,JAK2,IGFBP2,FOS,FOXO1,MAPK3,MRAS,PIK3CB,PIK3CD,SOCS5,ATM
1D-myo-inositol Hexakisphosphate Biosynthesis II (Mammalian)	0.426	0.263		INPP5J,ITPKB,IPPK,OCRL,INPP5D		Methylglyoxal Degradation III	0.417	0.267		AKR1A1,CYP2E1,AKR1B1,AKR1B10	Activation of IRF by Cytosolic Pattern Recognition Receptors	0.301	0.156	1.897	FADD,IRF7,CD40,NFKBIE,ZBP1,IKBKE,IRF3,IL6,TNF,ISG15
D-myo-inositol (1,3,4)-trisphosphate Biosynthesis	0.426	0.263		MINPP1,INPP5J,ITPKB,OCRL,INPP5D		Melanocyte Development and Pigmentation Signaling	0.416	0.226	0.471	PTPN6,ADCY4,PIK3R1,SOX10,RPS6KA3,PIK3R5,ADCY6,TYRP1,PLCG2,MAPK3,ADCY1,MRAS,KIT,PIK3CB,PIK3CD,RPS6KA1,ADCY8,ADCY7,ATM	Glutaryl-CoA Degradation	0.293	0.182		ACAT2,EHHADH
Asparagine Degradation I	0.422	0.5		ASRGL1		nNOS Signaling in Neurons	0.413	0.234		NOS1,CAMK4,PRKCQ,PRKCD,DLG2,PRKCH,RASD1,PRKD1,PFKM,PRKCA,PRKCB	Phosphatidylglycerol Biosynthesis II (Non-plastidic)	0.283	0.167		CDS1,GPAT2,AGPAT9
UDP-D-xylose and UDP-D-glucuronate Biosynthesis	0.422	0.5		UGDH		April Mediated Signaling	0.406	0.237	2.333	MAP2K4,MAP3K14,FOS,TRAF2,TNFSF13,NFKBIE,IKBKE,MAPK13,MAPK11	Valine Degradation I	0.283	0.167		ABAT,EHHADH,ALDH6A1
Spermine Biosynthesis	0.422	0.5		SMS		Ephrin Receptor Signaling	0.399	0.218		RAC2,ARPC1B,GNB2L1,ARPC5,JAK2,GNG7,EPHB6,GNB4,EPHB1,PAK1,ACTR3,GNG11,GNB3,GNA15,MAPK3,EFNA5,MRAS,ARPC3,GNA13,EFNB3,ITGA4,EFNA2,ACTR2,MAP3K14,NGEF,ANGPT1,CXCR4,GNG2,GNAI1,GNAZ,FGF1,SDCBP,WAS,ARPC2,GNAO1,DOK1,PDGFD,ARPC4	Regulation of eIF4 and p70S6K Signaling	0.275	0.151	0.905	PIK3R1,RPS18,RPS19,PIK3R5,RPS21,MAPK13,MAPK11,RPS20,MAPK3,PPM1L,EIF4A1,RPS27L,RPS9,EIF2B1,MRAS,PPP2R2C,RPS4Y2,PIK3CB,PIK3CD,PPP2R1B,ATM,ITGA4
S-methyl-5'-thioadenosine Degradation II	0.422	0.5		Mtap		Granzyme A Signaling	0.391	0.25		GZMA,PRF1,Hist1h1e,NME1,APEX1	Superpathway of Methionine Degradation	0.27	0.156		SUV39H2,PRMT3,MGMT,AHCYL2,CDO1
L-DOPA Degradation	0.422	0.5		COMT		Tryptophan Degradation III (Eukaryotic)	0.391	0.25		AFMID,KMO,ACAT2,HAAO,EHHADH	Protein Citrullination	0.254	0.2		PADI2
Alanine Degradation III	0.422	0.5		GPT2		Estrogen-Dependent Breast Cancer Signaling	0.382	0.226		FOS,HSD17B13,MAPK3,PIK3R1,TERT,MRAS,HSD17B7,PIK3R5,PIK3CB,PIK3CD,ESR1,CCND1,HSD17B1,ATM	Ceramide Biosynthesis	0.254	0.2		DEGS2
Alanine Biosynthesis II	0.422	0.5		GPT2		tRNA Charging	0.371	0.231		RARS,RARS2,YARS,FARS2,KARS,LARS2,DARS,VARS,FARSB	Serine Biosynthesis	0.254	0.2		PSAT1
Palmitate Biosynthesis I (Animals)	0.422	0.5		FASN		HIPPO signaling	0.369	0.221	-0.302	PPP1R14C,TJP2,PPP1R3C,DLG2,PPP1R14A,MST1,PPP1R3A,PPP1R14B,SKP2,AJUBA,PPM1J,PPM1L,CD44,TEAD3,PPP2R2C,MOB1A,PPP1CA,PPP2R1B,TEAD2	Tetrapyrrole Biosynthesis II	0.254	0.2		ALAS2
L-cysteine Degradation III	0.422	0.5		GOT1		CDP-diacylglycerol Biosynthesis I	0.362	0.25		AGPAT5,CDS1,MBOAT2,AGPAT3	Lysine Degradation II	0.254	0.2		AADAT
Anandamide Degradation	0.422	0.5		FAAH		Fatty Acid α-oxidation	0.362	0.25		ALDH1A1,Aldh1a7,BCO2,ALDH3A1	Lysine Degradation V	0.254	0.2		AADAT
L-glutamine Biosynthesis II (tRNA-dependent)	0.422	0.5		QRSL1		NAD Biosynthesis from 2-amino-3-carboxymuconate Semialdehyde	0.351	0.286		NMNAT2,QPRT	Galactose Degradation I (Leloir Pathway)	0.254	0.2		GALK1
Fatty Acid Biosynthesis Initiation II	0.422	0.5		FASN		Adenine and Adenosine Salvage III	0.351	0.286		ADA,HPRT1	Glutamate Degradation III (via 4-aminobutyrate)	0.254	0.2		ABAT
Glycine Degradation (Creatine Biosynthesis)	0.422	0.5		GATM		Glycoaminoglycan-protein Linkage Region Biosynthesis	0.351	0.286		B4GALT7,B3GAT1	Folate Polyglutamylation	0.254	0.2		SHMT1
Cysteine Biosynthesis/Homocysteine Degradation	0.422	0.5		CTH		GDP-glucose Biosynthesis	0.351	0.286		PGM5,Pgm2	Acyl-CoA Hydrolysis	0.254	0.167		PPT1,THEM4
GDP-L-fucose Biosynthesis I (from GDP-D-mannose)	0.422	0.5		TSTA3		Role of NANOG in Mammalian Embryonic Stem Cell Pluripotency	0.342	0.216	1.387	LIF,BMP4,WNT9B,BMP3,PIK3R1,TYK2,WNT2B,PIK3R5,WNT6,TCF7L1,JAK2,BMP5,BMP10,SOX2,LIFR,FZD4,MAPK3,MRAS,PIK3CB,PIK3CD,BMP6,JAK3,WNT11,ATM	Mineralocorticoid Biosynthesis	0.254	0.167		Cyp11b1,EBP
Putrescine Biosynthesis III	0.422	0.5		ODC1		B Cell Activating Factor Signaling	0.339	0.225	2.646	MAP2K4,MAP3K14,FOS,TRAF2,NFKBIE,IKBKE,MAPK13,MAPK11,TNFSF13B	Ubiquinol-10 Biosynthesis (Eukaryotic)	0.22	0.154		CYP7B1,CYP2E1
NAD biosynthesis II (from tryptophan)	0.402	0.267		KMO,NMNAT2,QPRT,KYNU		Glycogen Degradation III	0.327	0.25		PGM5,PYGL,Pgm2	NAD Phosphorylation and Dephosphorylation	0.22	0.154		ACP5,ACPP
Chondroitin Sulfate Degradation (Metazoa)	0.402	0.267		GM2A,HYAL1,CD44,GALNS		Mineralocorticoid Biosynthesis	0.327	0.25		EBP,Cyp2d22,CYP21A2	Glucocorticoid Biosynthesis	0.22	0.154		Cyp11b1,EBP
γ-glutamyl Cycle	0.402	0.267		OPLAH,GCLC,GGT1,ANPEP		Mitochondrial L-carnitine Shuttle Pathway	0.314	0.235		ACSL5,ACSL4,SLC27A4,ACSL1	Pyruvate Fermentation to Lactate	0.205	0.167		LDHAL6B
IGF-1 Signaling	0.402	0.227	1.213	IGFBP6,SOCS3,PIK3R1,PIK3C2G,PRKAR2A,PIK3R5,IGFBP5,JAK2,STAT3,IGFBP2,FOS,NOV,FOXO1,MAPK3,FOXO3,IGFBP3,MRAS,PIK3CB,PIK3CD,SOCS5,MAP2K1,ATM		Diphthamide Biosynthesis	0.298	0.333		DPH5	Serotonin and Melatonin Biosynthesis	0.205	0.167		TPH1
Hypoxia Signaling in the Cardiovascular System	0.398	0.231		NFKBIE,COPS5,UBE2N,MDM2,HIF1A,NOS3,SLC2A4,UBE2L6,UBE2D4,SUMO1,HSP90AA1,UBE2D3,UBE2I,ATM,UBE2C		Methylglyoxal Degradation I	0.298	0.333		GLO1	Thioredoxin Pathway	0.205	0.167		TXNRD3
Cardiomyocyte Differentiation via BMP Receptors	0.375	0.25		BMP4,BMP2,Bmpr1b,MYH7,BMP10		Coenzyme A Biosynthesis	0.298	0.333		PPCS	Pentose Phosphate Pathway (Non-oxidative Branch)	0.205	0.167		TKTL1
Granzyme A Signaling	0.375	0.25		PRF1,Hist1h1e,NME1,SET,APEX1		1,25-dihydroxyvitamin D3 Biosynthesis	0.298	0.333		CYP27B1	Glycine Cleavage Complex	0.205	0.167		GLDC
Estrogen-Dependent Breast Cancer Signaling	0.355	0.226		FOS,MAPK3,PIK3R1,TERT,MRAS,PIK3C2G,PIK3R5,PIK3CB,PIK3CD,NFKB1,ESR1,CCND1,HSD17B1,ATM		Ascorbate Recycling (Cytosolic)	0.298	0.333		GLRX	Selenocysteine Biosynthesis II (Archaea and Eukaryotes)	0.205	0.167		SEPHS2
BMP signaling pathway	0.353	0.224		MAP2K4,BMP4,BMP2,BMP3,PRKAR2A,Bmpr1b,MAPK13,NFKB1,MAPK11,BMP10,CHRD,ZNF423,RUNX2,MAPK3,MRAS,BMP6,MAP2K1		Hypusine Biosynthesis	0.298	0.333		DHPS	UDP-N-acetyl-D-glucosamine Biosynthesis II	0.205	0.167		FMO3
Oxidative Phosphorylation	0.345	0.22		COX4I2,COX6B1,COX7B,NDUFB4,NDUFA9,CYCS,COX5B,ATP5A1,ATP5L,ATP5G2,ATP5C1,Cox8b,ATP5G1,COX6B2,UQCR10,CYC1,COX5A,UQCRFS1,NDUFB6,Cox7a2/Cox7a2l2,SDHD,UQCRC1,ATP5F1,ATP5G3		Spermidine Biosynthesis I	0.298	0.333		SMS	Glycogen Biosynthesis II (from UDP-D-Glucose)	0.205	0.167		GYS2
NAD Biosynthesis from 2-amino-3-carboxymuconate Semialdehyde	0.342	0.286		NMNAT2,QPRT		Thyroid Hormone Biosynthesis	0.298	0.333		CTSD	NAD Biosynthesis III	0.205	0.167		NMNAT2
Inositol Pyrophosphates Biosynthesis	0.342	0.286		IPPK,IP6K2		1D-myo-inositol Hexakisphosphate Biosynthesis V (from Ins(1,3,4)P3)	0.298	0.333		IPPK
Glycoaminoglycan-protein Linkage Region Biosynthesis	0.342	0.286		B4GALT7,B3GAT1		Oxidized GTP and dGTP Detoxification	0.298	0.333		NUDT1
GDP-glucose Biosynthesis	0.342	0.286		PGM5,Pgm2		Glutamate Degradation II	0.298	0.333		GOT2
Aspartate Degradation II	0.342	0.286		GOT1,GOT2		Fatty Acid β-oxidation III (Unsaturated, Odd Number)	0.298	0.333		EHHADH
tRNA Splicing	0.329	0.229		PDE4C,PDE7B,PDE7A,PDE10A,TSEN54,PDE8B,PDE4B,APEX1		Aspartate Biosynthesis	0.298	0.333		GOT2
Nucleotide Excision Repair Pathway	0.329	0.229		RPA3,POLR2D,POLR2C,GTF2H1,POLR2H,RPA1,GTF2H3,RPA2		Angiopoietin Signaling	0.286	0.212	0	GRB14,ANGPT1,DOK2,PIK3R1,NFKBIE,PIK3R5,IKBKE,BIRC5,PAK1,FOXO1,MRAS,PIK3CB,PIK3CD,ATM
Lipid Antigen Presentation by CD1	0.317	0.231		CD1D,ARF6,FCER1G,AP1B1,AP2A2,AP2S1		Mouse Embryonic Stem Cell Pluripotency	0.285	0.211	0.447	TCF4,LIF,BMP4,PIK3R1,TYK2,PIK3R5,TCF7L1,MAPK13,JAK2,MAPK11,LIFR,SOX2,FZD4,MAPK3,MRAS,PIK3CB,PIK3CD,JAK3,TCF7L2,ATM
Glycogen Degradation III	0.316	0.25		PYGM,PGM5,Pgm2		Sphingosine and Sphingosine-1-phosphate Metabolism	0.284	0.25		NAAA,ACER2
Superpathway of Geranylgeranyldiphosphate Biosynthesis I (via Mevalonate)	0.301	0.235		IDI1,HMGCR,FNTB,HMGCS1		Glucose and Glucose-1-phosphate Degradation	0.284	0.25		PGM5,Pgm2
Diphthamide Biosynthesis	0.292	0.333		DPH5		Histidine Degradation III	0.284	0.25		MTHFD1L,MTHFD2
Coenzyme A Biosynthesis	0.292	0.333		PPCS		Purine Ribonucleosides Degradation to Ribose-1-phosphate	0.284	0.25		ADA,Pgm2
1,25-dihydroxyvitamin D3 Biosynthesis	0.292	0.333		CYP27B1		Salvage Pathways of Pyrimidine Deoxyribonucleotides	0.284	0.25		APOBEC3B,TK1
Glutathione Biosynthesis	0.292	0.333		GCLC		Ubiquinol-10 Biosynthesis (Eukaryotic)	0.277	0.231		CYP7B1,CYP2E1,MICAL3
Tetrahydrobiopterin Biosynthesis I	0.292	0.333		GCH1		Histamine Degradation	0.277	0.231		ALDH1A1,Aldh1a7,ALDH3A1
Thyroid Hormone Biosynthesis	0.292	0.333		CTSD		Glucocorticoid Biosynthesis	0.277	0.231		EBP,Cyp2d22,CYP21A2
1D-myo-inositol Hexakisphosphate Biosynthesis V (from Ins(1,3,4)P3)	0.292	0.333		IPPK		Endometrial Cancer Signaling	0.275	0.212		CDH1,CTNNA2,APC2,PIK3R1,MAPK3,MRAS,PIK3R5,PIK3CB,PIK3CD,CCND1,ATM
Tetrahydrobiopterin Biosynthesis II	0.292	0.333		GCH1		Phosphatidylglycerol Biosynthesis II (Non-plastidic)	0.272	0.222		AGPAT5,CDS1,MBOAT2,AGPAT3
Fatty Acid β-oxidation III (Unsaturated, Odd Number)	0.292	0.333		EHHADH		Valine Degradation I	0.272	0.222		BCAT1,ABAT,EHHADH,ALDH6A1
Glucose and Glucose-1-phosphate Degradation	0.275	0.25		PGM5,Pgm2		D-myo-inositol (1,4,5)-trisphosphate Degradation	0.272	0.222		SYNJ2,IMPA2,OCRL,INPP5D
Tryptophan Degradation to 2-amino-3-carboxymuconate Semialdehyde	0.275	0.25		KMO,KYNU		Regulation of Cellular Mechanics by Calpain Protease	0.271	0.211	-0.707	CCNA2,CCNE1,EZR,MAPK3,MRAS,CDK4,Actn3,CDKN1B,CCND1,CDK1,CDK2,ITGA4
Sphingomyelin Metabolism	0.275	0.25		SMPD4,SGMS2		Basal Cell Carcinoma Signaling	0.263	0.208		SHH,TCF4,BMP4,WNT9B,BMP3,WNT2B,WNT6,TCF7L1,BMP5,BMP10,FZD4,APC2,BMP6,TCF7L2,WNT11
Estrogen Biosynthesis	0.269	0.216		CYP3A7,CYP4F8,CYP1A1,CYP2E1,CYP2B6,HSD17B1,CYP51A1,CYP2S1		Isoleucine Degradation I	0.235	0.214		BCAT1,ACAT2,EHHADH
Antigen Presentation Pathway	0.269	0.216		HLA-G,PSMB9,HLA-A,CIITA,PSMB8,TAP1,TAPBP,HLA-E		Phenylalanine Degradation IV (Mammalian, via Side Chain)	0.235	0.214		MAOB,HPD,GOT2
Mevalonate Pathway I	0.267	0.231		IDI1,HMGCR,HMGCS1		Leucine Degradation I	0.23	0.222		BCAT1,HMGCL
Role of PI3K/AKT Signaling in the Pathogenesis of Influenza	0.263	0.212		PIK3R1,NFKBIE,GNAI1,PIK3R5,PIK3C2G,NFKB1,MAPK3,PIK3CD,PIK3CB,MAP2K1,PLAC8,OPN1SW,IFNAR1,ATM		Heme Biosynthesis II	0.23	0.222		ALAS2,HMBS
Valine Degradation I	0.261	0.222		BCAT1,ABAT,EHHADH,ALDH6A1		UDP-N-acetyl-D-galactosamine Biosynthesis II	0.23	0.222		GNPDA1,GALE
Circadian Rhythm Signaling	0.247	0.212		PER3,PER1,ARNTL,GRIN2A,ADCYAP1R1,NR1D1,GRIN2D		Airway Inflammation in Asthma	0.217	0.25		TNF
Phenylalanine Degradation IV (Mammalian, via Side Chain)	0.226	0.214		MAOB,GOT1,GOT2		2-ketoglutarate Dehydrogenase Complex	0.217	0.25		DHTKD1
UDP-N-acetyl-D-galactosamine Biosynthesis II	0.223	0.222		GNPDA1,GALE		Catecholamine Biosynthesis	0.217	0.25		DBH
Airway Inflammation in Asthma	0.212	0.25		TNF		Phenylethylamine Degradation I	0.217	0.25		AOC3
Uracil Degradation II (Reductive)	0.212	0.25		DPYD		Eumelanin Biosynthesis	0.217	0.25		DDT
2-ketoglutarate Dehydrogenase Complex	0.212	0.25		DHTKD1		α-tocopherol Degradation	0.217	0.25		CYP4F3
Heme Biosynthesis from Uroporphyrinogen-III I	0.212	0.25		PPOX		Myo-inositol Biosynthesis	0.217	0.25		IMPA2
Spermine and Spermidine Degradation I	0.212	0.25		PAOX		Biotin-carboxyl Carrier Protein Assembly	0.217	0.25		ACACA
Phenylethylamine Degradation I	0.212	0.25		AOC3		Melatonin Degradation II	0.217	0.25		MAOB
α-tocopherol Degradation	0.212	0.25		CYP4F2
Myo-inositol Biosynthesis	0.212	0.25		IMPA2
Thymine Degradation	0.212	0.25		DPYD
Geranylgeranyldiphosphate Biosynthesis	0.212	0.25		FNTB
Biotin-carboxyl Carrier Protein Assembly	0.212	0.25		ACACA
Proline Biosynthesis I	0.212	0.25		PYCRL
Melatonin Degradation II	0.212	0.25		MAOB
Arginine Degradation I (Arginase Pathway)	0.212	0.25		ARG1
