# Supplementary material for: Deep Sequencing and Bioinformatic Analysis of Lesioned Sciatic Nerves after Crush Injury
Source: PLoS One. 2015 Dec 2;10(12):e0143491. doi: 10.1371/journal.pone.0143491 (PMC4668002; doi:10.1371/journal.pone.0143491)
Supplement: S5 Table — (XLSX) [file pone.0143491.s012.xlsx]

## Sheet: genes
©2000-2015 QIAGEN. All rights reserved.															©2000-2015 QIAGEN. All rights reserved.															© 2000-2015 QIAGEN. All rights reserved.															©2000-2015 QIAGEN. All rights reserved.
1d															4d															7d															14d
Symbol	Entrez Gene Name	Entrez Gene	Log Ratio	p-value	False Discovery Rate (q-value)	Expected	Location	Type(s)	Biomarker Application(s)	Drug(s)	Entrez Gene ID for Human	Entrez Gene ID for Mouse	Entrez Gene ID for Rat		Symbol	Entrez Gene Name	Entrez Gene	Log Ratio	p-value	False Discovery Rate (q-value)	Expected	Location	Type(s)	Biomarker Application(s)	Drug(s)	Entrez Gene ID for Human	Entrez Gene ID for Mouse	Entrez Gene ID for Rat		Symbol	Entrez Gene Name	Entrez Gene	Log Ratio	p-value	False Discovery Rate (q-value)	Expected	Location	Type(s)	Biomarker Application(s)	Drug(s)	Entrez Gene ID for Human	Entrez Gene ID for Mouse	Entrez Gene ID for Rat		Symbol	Entrez Gene Name	Entrez Gene	Log Ratio	p-value
A2M	alpha-2-macroglobulin	24153	1.525	0	0	Up	Extracellular Space	transporter			2	232345	100911545|24153		A2M	alpha-2-macroglobulin	24153	1.392	0	0	Up	Extracellular Space	transporter			2	232345	100911545|24153		A2M	alpha-2-macroglobulin	24153	1.482	0	0	Up	Extracellular Space	transporter			2	232345	100911545|24153		AGT	angiotensinogen (serpin peptidase inhibitor, clade A, member 8)	24179	-2.112	8.12e-202
AGT	angiotensinogen (serpin peptidase inhibitor, clade A, member 8)	24179	-3.237	1.21e-289	2.89e-288	Up	Extracellular Space	growth factor	efficacy		183	11606	24179		AGT	angiotensinogen (serpin peptidase inhibitor, clade A, member 8)	24179	-5.214	0	0	Up	Extracellular Space	growth factor	efficacy		183	11606	24179		AGT	angiotensinogen (serpin peptidase inhibitor, clade A, member 8)	24179	-2.974	1.02e-270	3.37e-269	Up	Extracellular Space	growth factor	efficacy		183	11606	24179		ALB	albumin	24186	-6.901	5.3e-05
APOA2	apolipoprotein A-II	25649	10.358	8.12e-10	2.45e-09		Extracellular Space	transporter			336	11807	25649		C2	complement component 2	24231	2.447	0	0		Extracellular Space	peptidase			717	12263	24231		APOA2	apolipoprotein A-II	25649	9.033	0.000215	0.000381		Extracellular Space	transporter			336	11807	25649		C2	complement component 2	24231	2.536	0
C2	complement component 2	24231	1.748	0	0		Extracellular Space	peptidase			717	12263	24231		C3	complement component 3	24232	2.714	0	0	Up	Extracellular Space	peptidase	efficacy	IgG	718	12266	24232		C2	complement component 2	24231	2.237	0	0		Extracellular Space	peptidase			717	12263	24231		C3	complement component 3	24232	1.669	9.51e-149
C3	complement component 3	24232	2.359	0	0	Up	Extracellular Space	peptidase	efficacy	IgG	718	12266	24232		C4A/C4B	complement component 4B (Chido blood group)	406161	-1.45	0	0		Extracellular Space	other		IgG	720|721	625018|12268	24233|406161		C3	complement component 3	24232	2.992	0	0	Up	Extracellular Space	peptidase	efficacy	IgG	718	12266	24232		C1S	complement component 1, s subcomponent	192262	1.393	0
C4A/C4B	complement component 4B (Chido blood group)	406161	-1.756	0	0		Extracellular Space	other		IgG	720|721	625018|12268	24233|406161		C4BPA	complement component 4 binding protein, alpha	24235	-6.688	8.86e-05	0.000169		Extracellular Space	other			722		24235		C1S	complement component 1, s subcomponent	192262	1.01	0	0		Extracellular Space	peptidase		SERPING1	716	317677|50908	192262		C4A/C4B	complement component 4B (Chido blood group)	24233	1.259	0
CEBPB	CCAAT/enhancer binding protein (C/EBP), beta	24253	1.237	7.13e-126	8.79e-125	Up	Nucleus	transcription regulator			1051	12608	24253		CFB	complement factor B	294257	1.11	1.93e-183	2.94e-182	Up	Extracellular Space	peptidase			629	14962	294257		C4BPA	complement component 4 binding protein, alpha	24235	-6.688	0.000159	0.000285		Extracellular Space	other			722		24235		C4BPA	complement component 4 binding protein, alpha	24235	-6.688	5.3e-05
CFB	complement factor B	294257	1.345	2.25e-278	5.19e-277	Up	Extracellular Space	peptidase			629	14962	294257		FN1	fibronectin 1	25661	1.329	0	0	Up	Extracellular Space	enzyme	diagnosis,efficacy,prognosis,unspecified application	ocriplasmin	2335	14268	25661		CP	ceruloplasmin (ferroxidase)	24268	1.095	0	0	Up	Extracellular Space	enzyme	efficacy		1356	12870	24268		CFB	complement factor B	294257	1.782	0
CRABP1	cellular retinoic acid binding protein 1	25061	1.944	1.25e-13	4.45e-13		Cytoplasm	transporter	diagnosis,unspecified application		1381	12903	25061		FOS	FBJ murine osteosarcoma viral oncogene homolog	314322	2.5	0	0	Up	Nucleus	transcription regulator	diagnosis,efficacy		2353	14281	314322		FN1	fibronectin 1	25661	1.034	0	0	Up	Extracellular Space	enzyme	diagnosis,efficacy,prognosis,unspecified application	ocriplasmin	2335	14268	25661		CP	ceruloplasmin (ferroxidase)	24268	1.447	0
FOS	FBJ murine osteosarcoma viral oncogene homolog	314322	2.581	0	0	Up	Nucleus	transcription regulator	diagnosis,efficacy		2353	14281	314322		HMOX1	heme oxygenase (decycling) 1	24451	3.319	0	0		Cytoplasm	enzyme	efficacy,safety,unspecified application	tin mesoporphyrin	3162	15368	24451		FOS	FBJ murine osteosarcoma viral oncogene homolog	314322	2.46	0	0	Up	Nucleus	transcription regulator	diagnosis,efficacy		2353	14281	314322		FOS	FBJ murine osteosarcoma viral oncogene homolog	314322	2.054	0
HMOX1	heme oxygenase (decycling) 1	24451	4.515	0	0		Cytoplasm	enzyme	efficacy,safety,unspecified application	tin mesoporphyrin	3162	15368	24451		HP	haptoglobin	24464	4.532	2.22e-98	2.14e-97	Up	Extracellular Space	peptidase	diagnosis,efficacy,unspecified application		3240	15439	24464		HMOX1	heme oxygenase (decycling) 1	24451	1.692	2.65e-227	7.57e-226		Cytoplasm	enzyme	efficacy,safety,unspecified application	tin mesoporphyrin	3162	15368	24451		HMOX1	heme oxygenase (decycling) 1	24451	1.065	2.19e-78
HP	haptoglobin	24464	4.841	3.67e-122	4.42e-121	Up	Extracellular Space	peptidase	diagnosis,efficacy,unspecified application		3240	15439	24464		IKBKE	inhibitor of kappa light polypeptide gene enhancer in B-cells, kinase epsilon	363984	2.537	4.29e-297	9.67e-296	Up	Cytoplasm	kinase			9641	56489	363984		HP	haptoglobin	24464	3.7	3.13e-47	2.55e-46	Up	Extracellular Space	peptidase	diagnosis,efficacy,unspecified application		3240	15439	24464		HP	haptoglobin	24464	3.051	2.56e-27
IKBKE	inhibitor of kappa light polypeptide gene enhancer in B-cells, kinase epsilon	363984	3.132	0	0	Up	Cytoplasm	kinase			9641	56489	363984		IL6	interleukin 6	24498	3.658	1.53e-21	6.26e-21	Up	Extracellular Space	cytokine	diagnosis,disease progression,efficacy,prognosis,response to therapy,safety,unspecified application	tocilizumab, siltuximab	3569	16193	24498		IKBKE	inhibitor of kappa light polypeptide gene enhancer in B-cells, kinase epsilon	363984	2.23	9.37e-200	2.4e-198	Up	Cytoplasm	kinase			9641	56489	363984		IKBKE	inhibitor of kappa light polypeptide gene enhancer in B-cells, kinase epsilon	363984	1.697	8.12e-103
IKBKG	inhibitor of kappa light polypeptide gene enhancer in B-cells, kinase gamma	309295	1.021	6.81e-39	4e-38	Up	Nucleus	kinase			8517	16151	309295		IL18	interleukin 18	29197	3.32	8e-308	1.86e-306	Up	Extracellular Space	cytokine	efficacy,unspecified application		3606	16173	29197		IL6	interleukin 6	24498	1.945	0.000283	0.000492	Up	Extracellular Space	cytokine	diagnosis,disease progression,efficacy,prognosis,response to therapy,safety,unspecified application	tocilizumab, siltuximab	3569	16193	24498		IL18	interleukin 18	29197	1.758	3.29e-52
IL6	interleukin 6	24498	4.961	1.5e-60	1.12e-59	Up	Extracellular Space	cytokine	diagnosis,disease progression,efficacy,prognosis,response to therapy,safety,unspecified application	tocilizumab, siltuximab	3569	16193	24498		IL1A	interleukin 1, alpha	24493	6.565	2.85e-53	1.86e-52	Up	Extracellular Space	cytokine	efficacy,prognosis,unspecified application		3552	16175	24493		IL18	interleukin 18	29197	2.037	5.67e-72	6.29e-71	Up	Extracellular Space	cytokine	efficacy,unspecified application		3606	16173	29197		IL1A	interleukin 1, alpha	24493	4.143	3.94e-09
IL18	interleukin 18	29197	3.093	3.39e-237	6.78e-236	Up	Extracellular Space	cytokine	efficacy,unspecified application		3606	16173	29197		IL1B	interleukin 1, beta	24494	3.496	4.27e-49	2.66e-48	Up	Extracellular Space	cytokine	diagnosis,efficacy,prognosis	canakinumab, gevokizumab, canakinumab/INS, gallium nitrate	3553	16176	24494		IL1A	interleukin 1, alpha	24493	5.438	6.21e-23	3.06e-22	Up	Extracellular Space	cytokine	efficacy,prognosis,unspecified application		3552	16175	24493		IL1B	interleukin 1, beta	24494	3.34	1.62e-43
IL33	interleukin 33	361749	1.201	0	0	Up	Extracellular Space	cytokine			90865	77125	361749		IL1R1	interleukin 1 receptor, type I	25663	1.672	5.74e-248	1.12e-246	Up	Plasma Membrane	transmembrane receptor		anakinra	3554	16177	25663		IL1B	interleukin 1, beta	24494	3.375	1.04e-42	7.87e-42	Up	Extracellular Space	cytokine	diagnosis,efficacy,prognosis	canakinumab, gevokizumab, canakinumab/INS, gallium nitrate	3553	16176	24494		IL1R1	interleukin 1 receptor, type I	25663	1.126	4.39e-97
IL1A	interleukin 1, alpha	24493	5.728	3.58e-28	1.79e-27	Up	Extracellular Space	cytokine	efficacy,prognosis,unspecified application		3552	16175	24493		IL1RAP	interleukin 1 receptor accessory protein	25466	1.504	2.48e-238	4.65e-237	Up	Plasma Membrane	transmembrane receptor			3556	16180	25466		IL1R1	interleukin 1 receptor, type I	25663	1.258	4.32e-118	7.18e-117	Up	Plasma Membrane	transmembrane receptor		anakinra	3554	16177	25663		IL1RN	interleukin 1 receptor antagonist	60582	5.497	0
IL1B	interleukin 1, beta	24494	6.263	0	0	Up	Extracellular Space	cytokine	diagnosis,efficacy,prognosis	canakinumab, gevokizumab, canakinumab/INS, gallium nitrate	3553	16176	24494		IL1RN	interleukin 1 receptor antagonist	60582	4.87	0	0	Up	Extracellular Space	cytokine	efficacy		3557	16181	60582		IL1RN	interleukin 1 receptor antagonist	60582	5.205	0	0	Up	Extracellular Space	cytokine	efficacy		3557	16181	60582		IL36B	interleukin 36, beta	362076	3.728	1.11e-06
IL1R1	interleukin 1 receptor, type I	25663	2.201	0	0	Up	Plasma Membrane	transmembrane receptor		anakinra	3554	16177	25663		IL36B	interleukin 36, beta	362076	3.828	4.45e-07	1.03e-06	Up	Extracellular Space	cytokine			27177	69677	362076		JAK2	Janus kinase 2	24514	1.197	1.09e-274	3.67e-273	Up	Cytoplasm	kinase	efficacy,prognosis	tofacitinib, ruxolitinib	3717	16452	24514		JAK2	Janus kinase 2	24514	1.132	2.32e-257
IL1RAP	interleukin 1 receptor accessory protein	25466	1.252	4.89e-145	6.69e-144	Up	Plasma Membrane	transmembrane receptor			3556	16180	25466		ITIH4	inter-alpha-trypsin inhibitor heavy chain family, member 4	54404	-2.785	1.18e-05	2.44e-05		Extracellular Space	other			3700	16427	54404		MAP3K1	mitogen-activated protein kinase kinase kinase 1, E3 ubiquitin protein ligase	116667	1.417	0	0	Up	Cytoplasm	kinase			4214	26401	116667|100912399		MAP3K1	mitogen-activated protein kinase kinase kinase 1, E3 ubiquitin protein ligase	116667	1.296	0
IL1RN	interleukin 1 receptor antagonist	60582	6.515	0	0	Up	Extracellular Space	cytokine	efficacy		3557	16181	60582		JAK2	Janus kinase 2	24514	1.432	0	0	Up	Cytoplasm	kinase	efficacy,prognosis	tofacitinib, ruxolitinib	3717	16452	24514		MAP3K14	mitogen-activated protein kinase kinase kinase 14	360640	1.186	3.78e-48	3.13e-47	Up	Cytoplasm	kinase			9020	53859	360640		MAP3K14	mitogen-activated protein kinase kinase kinase 14	360640	1.058	1.37e-39
IL36B	interleukin 36, beta	362076	5.197	4.36e-19	1.82e-18	Up	Extracellular Space	cytokine			27177	69677	362076		LBP	lipopolysaccharide binding protein	29469	1.414	2.14e-76	1.75e-75	Up	Plasma Membrane	transporter	diagnosis,efficacy		3929	16803	29469		MAPK3	mitogen-activated protein kinase 3	50689	-1.507	0	0	Up	Cytoplasm	kinase	efficacy		5595	26417	50689		MAPK3	mitogen-activated protein kinase 3	50689	-1.685	0
IL36RN	interleukin 36 receptor antagonist	311783	3.975	2.9e-14	1.06e-13	Up	Extracellular Space	cytokine			26525	54450	311783		MAP2K4	mitogen-activated protein kinase kinase 4	287398	1.205	8.37e-56	5.62e-55	Up	Cytoplasm	kinase			6416	26398	287398		MAPK11	mitogen-activated protein kinase 11	689314	2.207	5.06e-13	1.7e-12	Up	Cytoplasm	kinase		talmapimod, regorafenib	5600	19094	689314		MAPK11	mitogen-activated protein kinase 11	689314	1.295	0.000207
IL6R	interleukin 6 receptor	24499	1.225	0	0	Up	Plasma Membrane	transmembrane receptor	efficacy	tocilizumab	3570	16194	24499		MAP3K14	mitogen-activated protein kinase kinase kinase 14	360640	1.279	1.33e-59	9.27e-59	Up	Cytoplasm	kinase			9020	53859	360640		MAPK13	mitogen-activated protein kinase 13	29513	2.853	9.77e-25	5.06e-24	Up	Cytoplasm	kinase		talmapimod	5603	26415	29513		MAPK13	mitogen-activated protein kinase 13	29513	2.426	9.77e-17
ITIH4	inter-alpha-trypsin inhibitor heavy chain family, member 4	54404	-2.316	0.00014	0.000278		Extracellular Space	other			3700	16427	54404		MAPK3	mitogen-activated protein kinase 3	50689	-1.52	0	0	Up	Cytoplasm	kinase	efficacy		5595	26417	50689		MRAS	muscle RAS oncogene homolog	25482	-2.042	0	0	Up	Plasma Membrane	enzyme			22808	17532	25482		MRAS	muscle RAS oncogene homolog	25482	-1.85	0
JAK2	Janus kinase 2	24514	1.574	0	0	Up	Cytoplasm	kinase	efficacy,prognosis	tofacitinib, ruxolitinib	3717	16452	24514		MAPK11	mitogen-activated protein kinase 11	689314	2.355	8.66e-16	3.05e-15	Up	Cytoplasm	kinase		talmapimod, regorafenib	5600	19094	689314		NFKBIE	nuclear factor of kappa light polypeptide gene enhancer in B-cells inhibitor, epsilon	316241	1.196	8.28e-60	8.04e-59	Down	Nucleus	transcription regulator			4794	18037	316241		NFKBIE	nuclear factor of kappa light polypeptide gene enhancer in B-cells inhibitor, epsilon	316241	1.142	2.4e-57
MAP2K1	mitogen-activated protein kinase kinase 1	170851	1.061	1.69e-228	3.26e-227	Up	Cytoplasm	kinase		selumetinib, trametinib, dabrafenib/trametinib	5604	26395	170851		MAPK13	mitogen-activated protein kinase 13	29513	3.658	2.64e-54	1.74e-53	Up	Cytoplasm	kinase		talmapimod	5603	26415	29513		NGFR	nerve growth factor receptor	24596	3.913	0	0	Up	Plasma Membrane	transmembrane receptor	disease progression,prognosis		4804	18053	24596		NGFR	nerve growth factor receptor	24596	3.342	0
MAP2K4	mitogen-activated protein kinase kinase 4	287398	1.082	1.38e-41	8.35e-41	Up	Cytoplasm	kinase			6416	26398	287398		MRAS	muscle RAS oncogene homolog	25482	-2.194	0	0	Up	Plasma Membrane	enzyme			22808	17532	25482		OSM	oncostatin M	289747	3.306	6.82e-12	2.17e-11	Up	Extracellular Space	cytokine	unspecified application		5008	18413	289747		OSM	oncostatin M	289747	3.061	4.85e-10
MAP2K6	mitogen-activated protein kinase kinase 6	114495	-1.304	1.82e-53	1.27e-52	Up	Cytoplasm	kinase	prognosis		5608	26399	114495		MYD88	myeloid differentiation primary response 88	301059	1.202	7.34e-168	1.05e-166	Up	Plasma Membrane	other			4615	17874	301059		OSMR	oncostatin M receptor	310132	1.854	5.54e-244	1.66e-242	Up	Plasma Membrane	transmembrane receptor	diagnosis,efficacy,unspecified application		9180	18414	310132		OSMR	oncostatin M receptor	310132	1.735	3.74e-218
MAP3K14	mitogen-activated protein kinase kinase kinase 14	360640	1.002	1.58e-32	8.46e-32	Up	Cytoplasm	kinase			9020	53859	360640		NFKBIE	nuclear factor of kappa light polypeptide gene enhancer in B-cells inhibitor, epsilon	316241	1.36	3.35e-84	2.92e-83	Down	Nucleus	transcription regulator			4794	18037	316241		PIK3CB	phosphatidylinositol-4,5-bisphosphate 3-kinase, catalytic subunit beta	85243	1.491	1.49e-65	1.54e-64	Up	Cytoplasm	kinase		SF 1126, PX-866, dactolisib, 2-(1H-indazol-4-yl)-6-(4-methanesulfonylpiperazin-1-ylmethyl)-4-morpholin-4-ylthieno(3,2-d)pyrimidine, buparlisib, XL147	5291	74769	85243		PIK3CB	phosphatidylinositol-4,5-bisphosphate 3-kinase, catalytic subunit beta	85243	1.382	3.83e-58
MAPK3	mitogen-activated protein kinase 3	50689	-1.286	0	0	Up	Cytoplasm	kinase	efficacy		5595	26417	50689		NGFR	nerve growth factor receptor	24596	4.304	0	0	Up	Plasma Membrane	transmembrane receptor	disease progression,prognosis		4804	18053	24596		PIK3CD	phosphatidylinositol-4,5-bisphosphate 3-kinase, catalytic subunit delta	366508	2.173	0	0	Up	Cytoplasm	kinase		SF 1126, PX-866, dactolisib, 2-(1H-indazol-4-yl)-6-(4-methanesulfonylpiperazin-1-ylmethyl)-4-morpholin-4-ylthieno(3,2-d)pyrimidine, buparlisib, XL147, idelalisib, idelalisib/rituximab	5293	18707	366508		PIK3CD	phosphatidylinositol-4,5-bisphosphate 3-kinase, catalytic subunit delta	366508	2.086	0
MAPK11	mitogen-activated protein kinase 11	689314	2.064	5.46e-11	1.75e-10	Up	Cytoplasm	kinase		talmapimod, regorafenib	5600	19094	689314		OSM	oncostatin M	289747	4.488	1.56e-32	7.83e-32	Up	Extracellular Space	cytokine	unspecified application		5008	18413	289747		PIK3R1	phosphoinositide-3-kinase, regulatory subunit 1 (alpha)	25513	-1.114	0	0	Down	Cytoplasm	kinase			5295	18708	25513		SERPINA1	serpin peptidase inhibitor, clade A (alpha-1 antiproteinase, antitrypsin), member 1	24648	-7.012	0.000216
MAPK13	mitogen-activated protein kinase 13	29513	3.698	2.3e-54	1.62e-53	Up	Cytoplasm	kinase		talmapimod	5603	26415	29513		OSMR	oncostatin M receptor	310132	2.393	0	0	Up	Plasma Membrane	transmembrane receptor	diagnosis,efficacy,unspecified application		9180	18414	310132		RBP4	retinol binding protein 4, plasma	25703	-1.467	7.27e-62	7.2e-61		Extracellular Space	transporter	unspecified application		5950	19662	25703		SERPINA3	serpin peptidase inhibitor, clade A (alpha-1 antiproteinase, antitrypsin), member 3	24795	1.103	2.33e-59
MRAS	muscle RAS oncogene homolog	25482	-1.293	0	0	Up	Plasma Membrane	enzyme			22808	17532	25482		PIK3CB	phosphatidylinositol-4,5-bisphosphate 3-kinase, catalytic subunit beta	85243	1.652	1.09e-87	9.7e-87	Up	Cytoplasm	kinase		SF 1126, PX-866, dactolisib, 2-(1H-indazol-4-yl)-6-(4-methanesulfonylpiperazin-1-ylmethyl)-4-morpholin-4-ylthieno(3,2-d)pyrimidine, buparlisib, XL147	5291	74769	85243		SOCS2	suppressor of cytokine signaling 2	84607	1.113	9.72e-27	5.31e-26	Down	Cytoplasm	other			8835	216233	84607		SOCS1	suppressor of cytokine signaling 1	252971	1.253	9.07e-08
MYD88	myeloid differentiation primary response 88	301059	1.719	0	0	Up	Plasma Membrane	other			4615	17874	301059		PIK3CD	phosphatidylinositol-4,5-bisphosphate 3-kinase, catalytic subunit delta	366508	2.729	0	0	Up	Cytoplasm	kinase		SF 1126, PX-866, dactolisib, 2-(1H-indazol-4-yl)-6-(4-methanesulfonylpiperazin-1-ylmethyl)-4-morpholin-4-ylthieno(3,2-d)pyrimidine, buparlisib, XL147, idelalisib, idelalisib/rituximab	5293	18707	366508		SOCS3	suppressor of cytokine signaling 3	89829	2.539	3.94e-154	8.1e-153	Down	Cytoplasm	phosphatase			9021	12702	89829		SOCS3	suppressor of cytokine signaling 3	89829	2.205	4.62e-110
NFKB1	nuclear factor of kappa light polypeptide gene enhancer in B-cells 1	81736	1.029	2.51e-295	6.1e-294	Up	Nucleus	transcription regulator		dexamethasone/thalidomide, bortezomib/dexamethasone/thalidomide, rituximab/thalidomide, bortezomib/thalidomide, prednisone/thalidomide, triflusal, thalidomide	4790	18033	81736		PIK3R1	phosphoinositide-3-kinase, regulatory subunit 1 (alpha)	25513	-1.567	0	0	Down	Cytoplasm	kinase			5295	18708	25513		SOCS5	suppressor of cytokine signaling 5	500616	1.434	0	0	Down	Extracellular Space	cytokine			9655	56468	500616		SOCS5	suppressor of cytokine signaling 5	500616	1.034	3.17e-263
NFKBIE	nuclear factor of kappa light polypeptide gene enhancer in B-cells inhibitor, epsilon	316241	1.711	5.98e-143	8.1e-142	Down	Nucleus	transcription regulator			4794	18037	316241		RBP1	retinol binding protein 1, cellular	25056	1.366	6.43e-196	1.03e-194		Extracellular Space	transporter	diagnosis		5947	19659	25056		TCF4	transcription factor 4	84382	-1.203	2e-307	7.49e-306	Down	Nucleus	transcription regulator			6925	21413	84382		TNF	tumor necrosis factor	24835	2.653	1.3e-31
NGFR	nerve growth factor receptor	24596	2.599	0	0	Up	Plasma Membrane	transmembrane receptor	disease progression,prognosis		4804	18053	24596		RBP2	retinol binding protein 2, cellular	24710	2.658	7.33e-07	1.67e-06		Cytoplasm	transporter			5948	19660	24710		TNF	tumor necrosis factor	24835	2.109	2.52e-16	9.87e-16	Up	Extracellular Space	cytokine	diagnosis,disease progression,efficacy,prognosis,response to therapy,safety,unspecified application	adalimumab, etanercept, infliximab, certolizumab, golimumab, infliximab/methotrexate, dexamethasone/thalidomide, dexamethasone/pomalidomide, cyclophosphamide/dexamethasone/thalidomide, golimumab/methotrexate, bortezomib/dexamethasone/thalidomide, rituximab/thalidomide, bortezomib/thalidomide, prednisone/thalidomide, pomalidomide, thalidomide	7124	21926	24835		TNFRSF1B	tumor necrosis factor receptor superfamily, member 1B	156767	1.919	0
NOLC1	nucleolar and coiled-body phosphoprotein 1	64896	1.177	0	0	Up	Nucleus	transcription regulator			9221		64896		RBP4	retinol binding protein 4, plasma	25703	-2.211	1.21e-112	1.27e-111		Extracellular Space	transporter	unspecified application		5950	19662	25703		TNFRSF1B	tumor necrosis factor receptor superfamily, member 1B	156767	1.993	0	0	Up	Plasma Membrane	transmembrane receptor	efficacy,safety		7133	21938	156767
OSM	oncostatin M	289747	4.939	6.01e-45	3.79e-44	Up	Extracellular Space	cytokine	unspecified application		5008	18413	289747		RBP7	retinol binding protein 7, cellular	362662	-2.333	1.5e-47	9.16e-47		Cytoplasm	other			116362	63954	362662
OSMR	oncostatin M receptor	310132	2.658	0	0	Up	Plasma Membrane	transmembrane receptor	diagnosis,efficacy,unspecified application		9180	18414	310132		RIPK1	receptor (TNFRSF)-interacting serine-threonine kinase 1	306886	1.012	2.25e-199	3.66e-198	Up	Plasma Membrane	kinase			8737	19766	306886
PIK3CB	phosphatidylinositol-4,5-bisphosphate 3-kinase, catalytic subunit beta	85243	1.149	4.73e-35	2.63e-34	Up	Cytoplasm	kinase		SF 1126, PX-866, dactolisib, 2-(1H-indazol-4-yl)-6-(4-methanesulfonylpiperazin-1-ylmethyl)-4-morpholin-4-ylthieno(3,2-d)pyrimidine, buparlisib, XL147	5291	74769	85243		SERPINE1	serpin peptidase inhibitor, clade E (nexin, plasminogen activator inhibitor type 1), member 1	24617	2.229	0	0	Up	Extracellular Space	other	diagnosis,disease progression,efficacy,prognosis,safety	drotrecogin alfa	5054	18787	24617
PIK3CD	phosphatidylinositol-4,5-bisphosphate 3-kinase, catalytic subunit delta	366508	2.412	0	0	Up	Cytoplasm	kinase		SF 1126, PX-866, dactolisib, 2-(1H-indazol-4-yl)-6-(4-methanesulfonylpiperazin-1-ylmethyl)-4-morpholin-4-ylthieno(3,2-d)pyrimidine, buparlisib, XL147, idelalisib, idelalisib/rituximab	5293	18707	366508		SERPINF1	serpin peptidase inhibitor, clade F (alpha-2 antiplasmin, pigment epithelium derived factor), member 1	287526	-1.249	0	0		Extracellular Space	other			5176	20317	287526
PIK3R1	phosphoinositide-3-kinase, regulatory subunit 1 (alpha)	25513	-1.48	0	0	Down	Cytoplasm	kinase			5295	18708	25513		SOCS3	suppressor of cytokine signaling 3	89829	2.728	3.19e-196	5.14e-195	Down	Cytoplasm	phosphatase			9021	12702	89829
PLG	plasminogen	85253	-2.102	4.57e-09	1.33e-08	Up	Extracellular Space	peptidase	diagnosis	tenecteplase, PLAT, tranexamic acid, aprotinin, 6-aminocaproic acid, reteplase	5340	18815	85253		SOCS5	suppressor of cytokine signaling 5	500616	1.4	0	0	Down	Extracellular Space	cytokine			9655	56468	500616
RBP1	retinol binding protein 1, cellular	25056	1.206	3.05e-138	4.05e-137		Extracellular Space	transporter	diagnosis		5947	19659	25056		TCF4	transcription factor 4	84382	-1.187	0	0	Down	Nucleus	transcription regulator			6925	21413	84382
RBP7	retinol binding protein 7, cellular	362662	-2.856	1.83e-55	1.31e-54		Cytoplasm	other			116362	63954	362662		TNF	tumor necrosis factor	24835	2.643	1.54e-30	7.46e-30	Up	Extracellular Space	cytokine	diagnosis,disease progression,efficacy,prognosis,response to therapy,safety,unspecified application	adalimumab, etanercept, infliximab, certolizumab, golimumab, infliximab/methotrexate, dexamethasone/thalidomide, dexamethasone/pomalidomide, cyclophosphamide/dexamethasone/thalidomide, golimumab/methotrexate, bortezomib/dexamethasone/thalidomide, rituximab/thalidomide, bortezomib/thalidomide, prednisone/thalidomide, pomalidomide, thalidomide	7124	21926	24835
RIPK1	receptor (TNFRSF)-interacting serine-threonine kinase 1	306886	1.016	1.39e-191	2.35e-190	Up	Plasma Membrane	kinase			8737	19766	306886		TNFRSF11B	tumor necrosis factor receptor superfamily, member 11b	25341	-1.297	3.76e-76	3.07e-75	Up	Plasma Membrane	transmembrane receptor	diagnosis,efficacy		4982	18383	25341
SERPINA3	serpin peptidase inhibitor, clade A (alpha-1 antiproteinase, antitrypsin), member 3	24795	3.097	0	0	Up	Extracellular Space	other	unspecified application		12	16625|20717|20714|20716	24795		TNFRSF1B	tumor necrosis factor receptor superfamily, member 1B	156767	2.255	0	0	Up	Plasma Membrane	transmembrane receptor	efficacy,safety		7133	21938	156767
SERPINE1	serpin peptidase inhibitor, clade E (nexin, plasminogen activator inhibitor type 1), member 1	24617	3.665	0	0	Up	Extracellular Space	other	diagnosis,disease progression,efficacy,prognosis,safety	drotrecogin alfa	5054	18787	24617		TRADD	TNFRSF1A-associated via death domain	246756	1.244	5.99e-57	4.07e-56	Up	Cytoplasm	other			8717	71609	246756
SERPINF1	serpin peptidase inhibitor, clade F (alpha-2 antiplasmin, pigment epithelium derived factor), member 1	287526	-1.242	0	0		Extracellular Space	other			5176	20317	287526		TRAF2	TNF receptor-associated factor 2	311786	1.08	1.65e-63	1.19e-62	Up	Cytoplasm	enzyme	diagnosis		7186	22030	311786
SERPINF2	serpin peptidase inhibitor, clade F (alpha-2 antiplasmin, pigment epithelium derived factor), member 2	287527	1.12	0.00044	0.000824		Extracellular Space	other			5345	18816	287527
SERPING1	serpin peptidase inhibitor, clade G (C1 inhibitor), member 1	295703	-1.085	0	0		Extracellular Space	other			710	12258	295703
SOCS3	suppressor of cytokine signaling 3	89829	3.652	0	0	Down	Cytoplasm	phosphatase			9021	12702	89829
SOCS5	suppressor of cytokine signaling 5	500616	1.472	0	0	Down	Extracellular Space	cytokine			9655	56468	500616
SOD2	superoxide dismutase 2, mitochondrial	24787	1.723	0	0	Up	Cytoplasm	enzyme	diagnosis,unspecified application		6648	20656	24787
STAT3	signal transducer and activator of transcription 3 (acute-phase response factor)	25125	1.231	0	0	Up	Nucleus	transcription regulator	diagnosis,efficacy,prognosis,response to therapy		6774	20848	25125
TCF4	transcription factor 4	84382	-1.296	0	0	Down	Nucleus	transcription regulator			6925	21413	84382
TNF	tumor necrosis factor	24835	4.377	1.17e-147	1.62e-146	Up	Extracellular Space	cytokine	diagnosis,disease progression,efficacy,prognosis,response to therapy,safety,unspecified application	adalimumab, etanercept, infliximab, certolizumab, golimumab, infliximab/methotrexate, dexamethasone/thalidomide, dexamethasone/pomalidomide, cyclophosphamide/dexamethasone/thalidomide, golimumab/methotrexate, bortezomib/dexamethasone/thalidomide, rituximab/thalidomide, bortezomib/thalidomide, prednisone/thalidomide, pomalidomide, thalidomide	7124	21926	24835
TNFRSF1B	tumor necrosis factor receptor superfamily, member 1B	156767	2.847	0	0	Up	Plasma Membrane	transmembrane receptor	efficacy,safety		7133	21938	156767
TRADD	TNFRSF1A-associated via death domain	246756	1.074	9.91e-39	5.8e-38	Up	Cytoplasm	other			8717	71609	246756
[truncated: 9 more columns]
