# Supplementary material for: Deep Sequencing and Bioinformatic Analysis of Lesioned Sciatic Nerves after Crush Injury
Source: PLoS One. 2015 Dec 2;10(12):e0143491. doi: 10.1371/journal.pone.0143491 (PMC4668002; doi:10.1371/journal.pone.0143491)
Supplement: S6 Table — (XLSX) [file pone.0143491.s013.xlsx]

## Sheet: genes
©2000-2014 QIAGEN. All rights reserved.															© 2000-2014 QIAGEN. All rights reserved.															© 2000-2014 QIAGEN. All rights reserved.															©2000-2014 QIAGEN. All rights reserved.
1d															4d															7d															14d
Symbol	Entrez Gene Name	Entrez Gene	Log Ratio	p-value	False Discovery Rate (q-value)	Expected	Location	Type(s)	Biomarker Application(s)	Drug(s)	Entrez Gene ID for Human	Entrez Gene ID for Mouse	Entrez Gene ID for Rat		Symbol	Entrez Gene Name	Entrez Gene	Log Ratio	p-value	False Discovery Rate (q-value)	Expected	Location	Type(s)	Biomarker Application(s)	Drug(s)	Entrez Gene ID for Human	Entrez Gene ID for Mouse	Entrez Gene ID for Rat		Symbol	Entrez Gene Name	Entrez Gene	Log Ratio	p-value	False Discovery Rate (q-value)	Expected	Location	Type(s)	Biomarker Application(s)	Drug(s)	Entrez Gene ID for Human	Entrez Gene ID for Mouse	Entrez Gene ID for Rat		Symbol	Entrez Gene Name	Entrez Gene	Log Ratio	p-value
CASP1	caspase 1, apoptosis-related cysteine peptidase	25166	2.107	1.22e-280	2.83e-279	Up	Cytoplasm	peptidase			834	12362	25166		CASP1	caspase 1, apoptosis-related cysteine peptidase	25166	1.748	3.58e-178	5.33e-177	Up	Cytoplasm	peptidase			834	12362	25166		CASP1	caspase 1, apoptosis-related cysteine peptidase	25166	1.11	1.42e-56	1.32e-55	Up	Cytoplasm	peptidase			834	12362	25166		CASP1	caspase 1, apoptosis-related cysteine peptidase	25166	1.222	1.12e-75
CCL2	chemokine (C-C motif) ligand 2	287562	14.8	5.17e-258	1.11e-256	Up	Extracellular Space	cytokine	diagnosis,efficacy,prognosis,response to therapy,safety,unspecified application	mimosine	6347	20293	287562		CCL2	chemokine (C-C motif) ligand 2	287562	12.409	2.68e-51	1.71e-50	Up	Extracellular Space	cytokine	diagnosis,efficacy,prognosis,response to therapy,safety,unspecified application	mimosine	6347	20293	287562		CCL2	chemokine (C-C motif) ligand 2	287562	11.63	1.6e-29	9.37e-29	Up	Extracellular Space	cytokine	diagnosis,efficacy,prognosis,response to therapy,safety,unspecified application	mimosine	6347	20293	287562		CCL2	chemokine (C-C motif) ligand 2	287562	12.089	5.26e-42
CD40	CD40 molecule, TNF receptor superfamily member 5	171369	1.34	8.3e-09	2.37e-08	Up	Plasma Membrane	transmembrane receptor	efficacy,unspecified application	dacetuzumab	958	21939	171369		CD40	CD40 molecule, TNF receptor superfamily member 5	171369	1.79	1.53e-17	5.66e-17	Up	Plasma Membrane	transmembrane receptor	efficacy,unspecified application	dacetuzumab	958	21939	171369		CD40	CD40 molecule, TNF receptor superfamily member 5	171369	1.433	3.12e-10	8.98e-10	Up	Plasma Membrane	transmembrane receptor	efficacy,unspecified application	dacetuzumab	958	21939	171369		CD40	CD40 molecule, TNF receptor superfamily member 5	171369	1.167	4.33e-07
CD83	CD83 molecule	361226	1.391	8.19e-52	5.61e-51	Up	Plasma Membrane	transmembrane receptor			9308	12522	361226		CD83	CD83 molecule	361226	2.6	4.49e-282	9.68e-281	Up	Plasma Membrane	transmembrane receptor			9308	12522	361226		CD83	CD83 molecule	361226	2.335	7.98e-201	2.06e-199	Up	Plasma Membrane	transmembrane receptor			9308	12522	361226		CD83	CD83 molecule	361226	2.488	7.08e-255
CD86	CD86 molecule	56822	1.492	9.58e-16	3.66e-15	Up	Plasma Membrane	transmembrane receptor	efficacy,prognosis	abatacept, belatacept, abatacept/methotrexate	942	12524	56822		CD86	CD86 molecule	56822	2.482	1.24e-59	8.69e-59	Up	Plasma Membrane	transmembrane receptor	efficacy,prognosis	abatacept, belatacept, abatacept/methotrexate	942	12524	56822		CD86	CD86 molecule	56822	1.99	6.38e-32	3.95e-31	Up	Plasma Membrane	transmembrane receptor	efficacy,prognosis	abatacept, belatacept, abatacept/methotrexate	942	12524	56822		CD86	CD86 molecule	56822	1.964	1.08e-32
CIITA	class II, major histocompatibility complex, transactivator	85483	1.018	1.55e-54	1.09e-53	Up	Nucleus	transcription regulator			4261	12265	85483		CIITA	class II, major histocompatibility complex, transactivator	85483	1.048	5.75e-61	4.07e-60	Up	Nucleus	transcription regulator			4261	12265	85483		CIITA	class II, major histocompatibility complex, transactivator	85483	1.014	1.81e-54	1.65e-53	Up	Nucleus	transcription regulator			4261	12265	85483		FCGR2B	Fc fragment of IgG, low affinity IIb, receptor (CD32)	289211	1.483	3.04e-97
CXCL3	chemokine (C-X-C motif) ligand 3	114105	12.446	2.15e-103	2.29e-102	Up	Extracellular Space	cytokine	unspecified application		2921	20310	114105		CXCL3	chemokine (C-X-C motif) ligand 3	114105	9.041	1e-10	2.88e-10	Up	Extracellular Space	cytokine	unspecified application		2921	20310	114105		CXCL3	chemokine (C-X-C motif) ligand 3	114105	9.887	2.79e-18	1.18e-17	Up	Extracellular Space	cytokine	unspecified application		2921	20310	114105		ICAM1	intercellular adhesion molecule 1	25464	1.08	1.93e-122
FCGR2B	Fc fragment of IgG, low affinity IIb, receptor (CD32)	289211	3.833	0	0	Up	Plasma Membrane	transmembrane receptor		IgG	2213	14130	289211		FCGR2B	Fc fragment of IgG, low affinity IIb, receptor (CD32)	289211	2.289	3.95e-295	8.85e-294	Up	Plasma Membrane	transmembrane receptor		IgG	2213	14130	289211		FCGR2B	Fc fragment of IgG, low affinity IIb, receptor (CD32)	289211	1.984	3.43e-193	8.57e-192	Up	Plasma Membrane	transmembrane receptor		IgG	2213	14130	289211		IL10	interleukin 10	25325	8.803	4.55e-06
ICAM1	intercellular adhesion molecule 1	25464	1.669	0	0	Up	Plasma Membrane	transmembrane receptor	diagnosis,efficacy,prognosis,unspecified application		3383	15894	25464		ICAM1	intercellular adhesion molecule 1	25464	1.151	3.59e-138	4.4e-137	Up	Plasma Membrane	transmembrane receptor	diagnosis,efficacy,prognosis,unspecified application		3383	15894	25464		ICAM1	intercellular adhesion molecule 1	25464	1.113	7.81e-123	1.34e-121	Up	Plasma Membrane	transmembrane receptor	diagnosis,efficacy,prognosis,unspecified application		3383	15894	25464		IL18	interleukin 18	29197	1.758	3.29e-52
IL6	interleukin 6	24498	4.961	1.5e-60	1.12e-59	Up	Extracellular Space	cytokine	diagnosis,disease progression,efficacy,prognosis,response to therapy,safety,unspecified application	tocilizumab, siltuximab	3569	16193	24498		IL6	interleukin 6	24498	3.658	1.53e-21	6.26e-21	Up	Extracellular Space	cytokine	diagnosis,disease progression,efficacy,prognosis,response to therapy,safety,unspecified application	tocilizumab, siltuximab	3569	16193	24498		IL6	interleukin 6	24498	1.945	0.000283	0.000492	Up	Extracellular Space	cytokine	diagnosis,disease progression,efficacy,prognosis,response to therapy,safety,unspecified application	tocilizumab, siltuximab	3569	16193	24498		IL1B	interleukin 1, beta	24494	3.34	1.62e-43
IL10	interleukin 10	25325	10.552	7.25e-18	2.93e-17	Up	Extracellular Space	cytokine	diagnosis,disease progression,efficacy,prognosis,response to therapy,safety,unspecified application		3586	16153	25325		IL10	interleukin 10	25325	8.317	0.000175	0.000324	Up	Extracellular Space	cytokine	diagnosis,disease progression,efficacy,prognosis,response to therapy,safety,unspecified application		3586	16153	25325		IL18	interleukin 18	29197	2.037	5.67e-72	6.29e-71	Up	Extracellular Space	cytokine	efficacy,unspecified application		3606	16173	29197		JAK2	Janus kinase 2	24514	1.132	2.32e-257
IL18	interleukin 18	29197	3.093	3.39e-237	6.78e-236	Up	Extracellular Space	cytokine	efficacy,unspecified application		3606	16173	29197		IL18	interleukin 18	29197	3.32	8e-308	1.86e-306	Up	Extracellular Space	cytokine	efficacy,unspecified application		3606	16173	29197		IL1B	interleukin 1, beta	24494	3.375	1.04e-42	7.87e-42	Up	Extracellular Space	cytokine	diagnosis,efficacy,prognosis	canakinumab, gevokizumab, canakinumab/INS, gallium nitrate	3553	16176	24494		LAT2	linker for activation of T cells family, member 2	317676	2.264	3.23e-102
IL1B	interleukin 1, beta	24494	6.263	0	0	Up	Extracellular Space	cytokine	diagnosis,efficacy,prognosis	canakinumab, gevokizumab, canakinumab/INS, gallium nitrate	3553	16176	24494		IL1B	interleukin 1, beta	24494	3.496	4.27e-49	2.66e-48	Up	Extracellular Space	cytokine	diagnosis,efficacy,prognosis	canakinumab, gevokizumab, canakinumab/INS, gallium nitrate	3553	16176	24494		JAK2	Janus kinase 2	24514	1.197	1.09e-274	3.67e-273	Up	Cytoplasm	kinase	efficacy,prognosis	tofacitinib, ruxolitinib	3717	16452	24514		MAPK3	mitogen-activated protein kinase 3	50689	-1.685	0
ITGA5	integrin, alpha 5 (fibronectin receptor, alpha polypeptide)	315346	1.089	6.93e-293	1.67e-291	Up	Plasma Membrane	transmembrane receptor	prognosis		3678	16402	315346		JAK2	Janus kinase 2	24514	1.432	0	0	Up	Cytoplasm	kinase	efficacy,prognosis	tofacitinib, ruxolitinib	3717	16452	24514		LAT2	linker for activation of T cells family, member 2	317676	1.382	1.69e-27	9.43e-27	Up	Plasma Membrane	other			7462	56743	317676		NLRP3	NLR family, pyrin domain containing 3	287362	1.459	4.17e-71
JAK2	Janus kinase 2	24514	1.574	0	0	Up	Cytoplasm	kinase	efficacy,prognosis	tofacitinib, ruxolitinib	3717	16452	24514		LAT2	linker for activation of T cells family, member 2	317676	1.77	5.75e-52	3.7e-51	Up	Plasma Membrane	other			7462	56743	317676		MAPK3	mitogen-activated protein kinase 3	50689	-1.507	0	0	Up	Cytoplasm	kinase	efficacy		5595	26417	50689		NLRP6	NLR family, pyrin domain containing 6	171390	7.023	0
LAT2	linker for activation of T cells family, member 2	317676	2.029	4.95e-71	4.06e-70	Up	Plasma Membrane	other			7462	56743	317676		MAPK3	mitogen-activated protein kinase 3	50689	-1.52	0	0	Up	Cytoplasm	kinase	efficacy		5595	26417	50689		NLRP3	NLR family, pyrin domain containing 3	287362	1.704	2.12e-98	3.02e-97	Up	Cytoplasm	other			114548	216799	287362		NLRP10	NLR family, pyrin domain containing 10	293426	2.365	9.53e-07
MAPK3	mitogen-activated protein kinase 3	50689	-1.286	0	0	Up	Cytoplasm	kinase	efficacy		5595	26417	50689		MYD88	myeloid differentiation primary response 88	301059	1.202	7.34e-168	1.05e-166	Up	Plasma Membrane	other			4615	17874	301059		NLRP6	NLR family, pyrin domain containing 6	171390	5.462	6.86e-123	1.18e-121	Up	Plasma Membrane	G-protein coupled receptor			171389	101613	100912017|171390		Nlrp1a	NLR family, pyrin domain containing 1A	360557	1.674	1.3e-207
MYD88	myeloid differentiation primary response 88	301059	1.719	0	0	Up	Plasma Membrane	other			4615	17874	301059		NLRP3	NLR family, pyrin domain containing 3	287362	2.44	9.26e-268	1.91e-266	Up	Cytoplasm	other			114548	216799	287362		NLRP10	NLR family, pyrin domain containing 10	293426	2.32	3.53e-06	7.44e-06	Up	Other	other			338322	244202	293426		NOD2	nucleotide-binding oligomerization domain containing 2	291912	1.994	1.26e-30
NFKB1	nuclear factor of kappa light polypeptide gene enhancer in B-cells 1	81736	1.029	2.51e-295	6.1e-294	Up	Nucleus	transcription regulator		dexamethasone/thalidomide, bortezomib/dexamethasone/thalidomide, rituximab/thalidomide, bortezomib/thalidomide, prednisone/thalidomide, triflusal, thalidomide	4790	18033	81736		NLRP6	NLR family, pyrin domain containing 6	171390	4.064	2.9e-41	1.65e-40	Up	Plasma Membrane	G-protein coupled receptor			171389	101613	100912017|171390		Nlrp1a	NLR family, pyrin domain containing 1A	360557	1.548	6.06e-160	1.28e-158	Up	Nucleus	other				195046	360557		PLCG2	phospholipase C, gamma 2 (phosphatidylinositol-specific)	29337	1.457	8.13e-94
NLRP3	NLR family, pyrin domain containing 3	287362	2.915	0	0	Up	Cytoplasm	other			114548	216799	287362		NLRP10	NLR family, pyrin domain containing 10	293426	1.98	0.00016	0.000298	Up	Other	other			338322	244202	293426		NOD2	nucleotide-binding oligomerization domain containing 2	291912	2.426	8.48e-49	7.09e-48	Up	Cytoplasm	other			64127	257632	291912		TLR1	toll-like receptor 1	305354	1.78	9.91e-38
NLRP10	NLR family, pyrin domain containing 10	293426	1.92	0.00038	0.000721	Up	Other	other			338322	244202	293426		Nlrp1a	NLR family, pyrin domain containing 1A	360557	2.124	0	0	Up	Nucleus	other				195046	360557		PLCG2	phospholipase C, gamma 2 (phosphatidylinositol-specific)	29337	1.425	2.2e-83	2.75e-82	Up	Cytoplasm	enzyme			5336	234779	29337		TLR2	toll-like receptor 2	310553	2.884	3.7e-296
NLRP12	NLR family, pyrin domain containing 12	292541	6.405	6.15e-91	5.95e-90	Up	Cytoplasm	other			91662	378425	292541		NOD2	nucleotide-binding oligomerization domain containing 2	291912	2.816	4.87e-77	4.01e-76	Up	Cytoplasm	other			64127	257632	291912		TLR1	toll-like receptor 1	305354	1.446	1.66e-21	7.83e-21	Up	Plasma Membrane	transmembrane receptor			7096	21897	305354		TLR3	toll-like receptor 3	364594	1.123	1.25e-132
Nlrp1a	NLR family, pyrin domain containing 1A	360557	2.282	0	0	Up	Nucleus	other				195046	360557		PLCG2	phospholipase C, gamma 2 (phosphatidylinositol-specific)	29337	2.039	1.41e-216	2.47e-215	Up	Cytoplasm	enzyme			5336	234779	29337		TLR2	toll-like receptor 2	310553	3.124	0	0	Up	Plasma Membrane	transmembrane receptor	diagnosis,efficacy,unspecified application		7097	24088	310553		TLR4	toll-like receptor 4	29260	1.155	1.22e-116
NOD2	nucleotide-binding oligomerization domain containing 2	291912	4.003	1.34e-229	2.6e-228	Up	Cytoplasm	other			64127	257632	291912		TLR1	toll-like receptor 1	305354	2.579	3.05e-99	2.96e-98	Up	Plasma Membrane	transmembrane receptor			7096	21897	305354		TLR6	toll-like receptor 6	305353	1.445	8.71e-85	1.1e-83	Up	Plasma Membrane	transmembrane receptor			10333	21899	305353		TLR6	toll-like receptor 6	305353	1.07	1.77e-44
PLCG2	phospholipase C, gamma 2 (phosphatidylinositol-specific)	29337	2.316	2.48e-295	6.05e-294	Up	Cytoplasm	enzyme			5336	234779	29337		TLR2	toll-like receptor 2	310553	4.214	0	0	Up	Plasma Membrane	transmembrane receptor	diagnosis,efficacy,unspecified application		7097	24088	310553		TLR8	toll-like receptor 8	684440	2.449	0	0	Up	Plasma Membrane	transmembrane receptor		resiquimod	51311	170744	684440		TLR8	toll-like receptor 8	684440	2.62	0
SIGIRR	single immunoglobulin and toll-interleukin 1 receptor (TIR) domain	309106	1.459	2.46e-35	1.37e-34	Down	Plasma Membrane	transmembrane receptor			59307	24058	309106		TLR3	toll-like receptor 3	364594	1.241	2.81e-163	3.9e-162	Up	Plasma Membrane	transmembrane receptor		rintatolimod	7098	142980	364594		TLR9	toll-like receptor 9	338457	1.278	8.57e-21	3.96e-20	Up	Plasma Membrane	transmembrane receptor	efficacy	agatolimod, HYB-2055, hydroxychloroquine	54106	81897	338457		TLR9	toll-like receptor 9	338457	1.665	2.34e-41
STAT3	signal transducer and activator of transcription 3 (acute-phase response factor)	25125	1.231	0	0	Up	Nucleus	transcription regulator	diagnosis,efficacy,prognosis,response to therapy		6774	20848	25125		TLR4	toll-like receptor 4	29260	1.289	4.72e-147	6.07e-146	Up	Plasma Membrane	transmembrane receptor	efficacy	resatorvid	7099	21898	29260		TLR10	toll-like receptor 10	305355	2.191	3.16e-11	9.68e-11	Up	Plasma Membrane	transmembrane receptor			81793		305355		TLR10	toll-like receptor 10	305355	2.702	2.3e-20
TLR1	toll-like receptor 1	305354	3.703	3.76e-294	9.08e-293	Up	Plasma Membrane	transmembrane receptor			7096	21897	305354		TLR6	toll-like receptor 6	305353	1.392	4.26e-80	3.59e-79	Up	Plasma Membrane	transmembrane receptor			10333	21899	305353		Tlr11	toll-like receptor 11	498491	2.143	2.57e-50	2.2e-49	Up	Plasma Membrane	transmembrane receptor				239081	498491		Tlr11	toll-like receptor 11	498491	2.65	4.17e-96
TLR2	toll-like receptor 2	310553	4.614	0	0	Up	Plasma Membrane	transmembrane receptor	diagnosis,efficacy,unspecified application		7097	24088	310553		TLR7	toll-like receptor 7	317468	1.383	1.8e-153	2.41e-152	Up	Plasma Membrane	transmembrane receptor		UC-1V150, 5-fluorouracil/imiquimod, resiquimod, hydroxychloroquine, imiquimod	51284	170743	317468		Tlr12	toll-like receptor 12	362604	1.635	6e-10	1.7e-09	Up	Other	other				384059	362604		Tlr12	toll-like receptor 12	362604	2.381	2.7e-26
TLR4	toll-like receptor 4	29260	1.575	6.12e-231	1.2e-229	Up	Plasma Membrane	transmembrane receptor	efficacy	resatorvid	7099	21898	29260		TLR8	toll-like receptor 8	684440	2.947	0	0	Up	Plasma Membrane	transmembrane receptor		resiquimod	51311	170744	684440		TNF	tumor necrosis factor	24835	2.109	2.52e-16	9.87e-16	Up	Extracellular Space	cytokine	diagnosis,disease progression,efficacy,prognosis,response to therapy,safety,unspecified application	adalimumab, etanercept, infliximab, certolizumab, golimumab, infliximab/methotrexate, dexamethasone/thalidomide, dexamethasone/pomalidomide, cyclophosphamide/dexamethasone/thalidomide, golimumab/methotrexate, bortezomib/dexamethasone/thalidomide, rituximab/thalidomide, bortezomib/thalidomide, prednisone/thalidomide, pomalidomide, thalidomide	7124	21926	24835		TNF	tumor necrosis factor	24835	2.653	1.3e-31
TLR6	toll-like receptor 6	305353	1.903	1.27e-169	1.96e-168	Up	Plasma Membrane	transmembrane receptor			10333	21899	305353		TLR9	toll-like receptor 9	338457	1.01	7.07e-13	2.24e-12	Up	Plasma Membrane	transmembrane receptor	efficacy	agatolimod, HYB-2055, hydroxychloroquine	54106	81897	338457		TREM1	triggering receptor expressed on myeloid cells 1	301229	1.948	3.69e-20	1.67e-19	Up	Plasma Membrane	transmembrane receptor	efficacy		54210	58217	301229		TREM1	triggering receptor expressed on myeloid cells 1	301229	1.385	1.04e-09
TLR7	toll-like receptor 7	317468	2.508	0	0	Up	Plasma Membrane	transmembrane receptor		UC-1V150, 5-fluorouracil/imiquimod, resiquimod, hydroxychloroquine, imiquimod	51284	170743	317468		TLR10	toll-like receptor 10	305355	2.553	4.69e-17	1.71e-16	Up	Plasma Membrane	transmembrane receptor			81793		305355		TYROBP	TYRO protein tyrosine kinase binding protein	361537	2.81	0	0	Up	Plasma Membrane	transmembrane receptor			7305	22177	361537		TYROBP	TYRO protein tyrosine kinase binding protein	361537	2.543	0
TLR8	toll-like receptor 8	684440	3.195	0	0	Up	Plasma Membrane	transmembrane receptor		resiquimod	51311	170744	684440		Tlr11	toll-like receptor 11	498491	1.409	2.08e-18	7.88e-18	Up	Plasma Membrane	transmembrane receptor				239081	498491
TLR9	toll-like receptor 9	338457	1.157	1.62e-16	6.31e-16	Up	Plasma Membrane	transmembrane receptor	efficacy	agatolimod, HYB-2055, hydroxychloroquine	54106	81897	338457		Tlr12	toll-like receptor 12	362604	2.17	3.97e-20	1.58e-19	Up	Other	other				384059	362604
TLR10	toll-like receptor 10	305355	2.601	2.59e-17	1.03e-16	Up	Plasma Membrane	transmembrane receptor			81793		305355		TNF	tumor necrosis factor	24835	2.643	1.54e-30	7.46e-30	Up	Extracellular Space	cytokine	diagnosis,disease progression,efficacy,prognosis,response to therapy,safety,unspecified application	adalimumab, etanercept, infliximab, certolizumab, golimumab, infliximab/methotrexate, dexamethasone/thalidomide, dexamethasone/pomalidomide, cyclophosphamide/dexamethasone/thalidomide, golimumab/methotrexate, bortezomib/dexamethasone/thalidomide, rituximab/thalidomide, bortezomib/thalidomide, prednisone/thalidomide, pomalidomide, thalidomide	7124	21926	24835
Tlr12	toll-like receptor 12	362604	2.072	2.93e-17	1.17e-16	Up	Other	other				384059	362604		TREM1	triggering receptor expressed on myeloid cells 1	301229	2.825	7.73e-57	5.24e-56	Up	Plasma Membrane	transmembrane receptor	efficacy		54210	58217	301229
TNF	tumor necrosis factor	24835	4.377	1.17e-147	1.62e-146	Up	Extracellular Space	cytokine	diagnosis,disease progression,efficacy,prognosis,response to therapy,safety,unspecified application	adalimumab, etanercept, infliximab, certolizumab, golimumab, infliximab/methotrexate, dexamethasone/thalidomide, dexamethasone/pomalidomide, cyclophosphamide/dexamethasone/thalidomide, golimumab/methotrexate, bortezomib/dexamethasone/thalidomide, rituximab/thalidomide, bortezomib/thalidomide, prednisone/thalidomide, pomalidomide, thalidomide	7124	21926	24835		TYROBP	TYRO protein tyrosine kinase binding protein	361537	3.668	0	0	Up	Plasma Membrane	transmembrane receptor			7305	22177	361537
TREM1	triggering receptor expressed on myeloid cells 1	301229	4.102	9.9e-182	1.6e-180	Up	Plasma Membrane	transmembrane receptor	efficacy		54210	58217	301229
TYROBP	TYRO protein tyrosine kinase binding protein	361537	4	0	0	Up	Plasma Membrane	transmembrane receptor			7305	22177	361537
[truncated: 9 more columns]
