# Supplementary material for: Deep Sequencing and Bioinformatic Analysis of Lesioned Sciatic Nerves after Crush Injury
Source: PLoS One. 2015 Dec 2;10(12):e0143491. doi: 10.1371/journal.pone.0143491 (PMC4668002; doi:10.1371/journal.pone.0143491)
Supplement: S7 Table — (XLSX) [file pone.0143491.s014.xlsx]

## Sheet: genes
©2000-2014 QIAGEN. All rights reserved.															©2000-2014 QIAGEN. All rights reserved.															©2000-2014 QIAGEN. All rights reserved.															©2000-2014 QIAGEN. All rights reserved.
1d															4d															7d															14d
Symbol	Entrez Gene Name	Entrez Gene	Log Ratio	p-value	False Discovery Rate (q-value)	Expected	Location	Type(s)	Biomarker Application(s)	Drug(s)	Entrez Gene ID for Human	Entrez Gene ID for Mouse	Entrez Gene ID for Rat		Symbol	Entrez Gene Name	Entrez Gene	Log Ratio	p-value	False Discovery Rate (q-value)	Expected	Location	Type(s)	Biomarker Application(s)	Drug(s)	Entrez Gene ID for Human	Entrez Gene ID for Mouse	Entrez Gene ID for Rat		Symbol	Entrez Gene Name	Entrez Gene	Log Ratio	p-value	False Discovery Rate (q-value)	Expected	Location	Type(s)	Biomarker Application(s)	Drug(s)	Entrez Gene ID for Human	Entrez Gene ID for Mouse	Entrez Gene ID for Rat		Symbol	Entrez Gene Name	Entrez Gene	Log Ratio	p-value
ABCA1	ATP-binding cassette, sub-family A (ABC1), member 1	313210	2.063	0	0	Down	Plasma Membrane	transporter		probucol	19	11303	313210		ABCA1	ATP-binding cassette, sub-family A (ABC1), member 1	313210	3.937	0	0	Down	Plasma Membrane	transporter		probucol	19	11303	313210		ABCA1	ATP-binding cassette, sub-family A (ABC1), member 1	313210	3.691	0	0	Down	Plasma Membrane	transporter		probucol	19	11303	313210		ABCA1	ATP-binding cassette, sub-family A (ABC1), member 1	313210	3.251	0
ABCG1	ATP-binding cassette, sub-family G (WHITE), member 1	85264	1.648	0	0	Down	Plasma Membrane	transporter	unspecified application		9619	11307	85264		ABCG1	ATP-binding cassette, sub-family G (WHITE), member 1	85264	2.544	0	0	Down	Plasma Membrane	transporter	unspecified application		9619	11307	85264		ABCG1	ATP-binding cassette, sub-family G (WHITE), member 1	85264	1.918	0	0	Down	Plasma Membrane	transporter	unspecified application		9619	11307	85264		ABCG1	ATP-binding cassette, sub-family G (WHITE), member 1	85264	1.996	0
ABCG4	ATP-binding cassette, sub-family G (WHITE), member 4	300664	-2.301	2.57e-34	1.41e-33		Plasma Membrane	transporter			64137	192663	300664		ABCG4	ATP-binding cassette, sub-family G (WHITE), member 4	300664	-1.863	2.94e-28	1.37e-27		Plasma Membrane	transporter			64137	192663	300664		ABCG4	ATP-binding cassette, sub-family G (WHITE), member 4	300664	-1.565	1.97e-21	9.27e-21		Plasma Membrane	transporter			64137	192663	300664		ABCG4	ATP-binding cassette, sub-family G (WHITE), member 4	300664	-1.7	4.44e-26
ACACA	acetyl-CoA carboxylase alpha	60581	-1.082	0	0		Cytoplasm	enzyme			31	107476	60581		ACACA	acetyl-CoA carboxylase alpha	60581	-1.429	0	0		Cytoplasm	enzyme			31	107476	60581		AGT	angiotensinogen (serpin peptidase inhibitor, clade A, member 8)	24179	-2.974	1.02e-270	3.37e-269	Up	Extracellular Space	growth factor	efficacy		183	11606	24179		AGT	angiotensinogen (serpin peptidase inhibitor, clade A, member 8)	24179	-2.112	8.12e-202
AGT	angiotensinogen (serpin peptidase inhibitor, clade A, member 8)	24179	-3.237	1.21e-289	2.89e-288	Up	Extracellular Space	growth factor	efficacy		183	11606	24179		AGT	angiotensinogen (serpin peptidase inhibitor, clade A, member 8)	24179	-5.214	0	0	Up	Extracellular Space	growth factor	efficacy		183	11606	24179		APOA2	apolipoprotein A-II	25649	9.033	0.000215	0.000381	Down	Extracellular Space	transporter			336	11807	25649		ALB	albumin	24186	-6.901	5.3e-05
APOA2	apolipoprotein A-II	25649	10.358	8.12e-10	2.45e-09	Down	Extracellular Space	transporter			336	11807	25649		APOA5	apolipoprotein A-V	140638	-1.693	1.64e-05	3.34e-05	Up	Extracellular Space	transporter			116519	66113	140638		APOA5	apolipoprotein A-V	140638	-2.022	2.26e-06	4.85e-06	Up	Extracellular Space	transporter			116519	66113	140638		APOA4	apolipoprotein A-IV	25080	9.981	5.74e-26
APOC4	apolipoprotein C-IV	680551	2.805	1.88e-05	4.08e-05	Up	Extracellular Space	transporter			346	11425	680551		APOC4	apolipoprotein C-IV	680551	6.456	2.1e-97	2.01e-96	Up	Extracellular Space	transporter			346	11425	680551		APOC4	apolipoprotein C-IV	680551	8.945	0	0	Up	Extracellular Space	transporter			346	11425	680551		APOB	apolipoprotein B	54225	-3.834	3.59e-07
APOE	apolipoprotein E	25728	1.312	0	0	Up	Extracellular Space	transporter	diagnosis,efficacy,prognosis,unspecified application		348	11816	25728		APOE	apolipoprotein E	25728	3.625	0	0	Up	Extracellular Space	transporter	diagnosis,efficacy,prognosis,unspecified application		348	11816	25728		APOD	apolipoprotein D	25239	1.209	0	0	Down	Extracellular Space	transporter	safety		347	11815	25239		APOC4	apolipoprotein C-IV	680551	8.843	0
C3	complement component 3	24232	2.359	0	0	Up	Extracellular Space	peptidase	efficacy	IgG	718	12266	24232		ARG2	arginase 2	29215	-1.094	1.22e-05	2.53e-05	Up	Cytoplasm	enzyme			384	11847	29215		APOE	apolipoprotein E	25728	3.884	0	0	Up	Extracellular Space	transporter	diagnosis,efficacy,prognosis,unspecified application		348	11816	25728		APOE	apolipoprotein E	25728	3.852	0
C4A/C4B	complement component 4B (Chido blood group)	406161	-1.756	0	0	Up	Extracellular Space	other		IgG	720|721	625018|12268	24233|406161		C3	complement component 3	24232	2.714	0	0	Up	Extracellular Space	peptidase	efficacy	IgG	718	12266	24232		ARG2	arginase 2	29215	-1.041	4.16e-05	7.88e-05	Up	Cytoplasm	enzyme			384	11847	29215		C3	complement component 3	24232	1.669	9.51e-149
CCL2	chemokine (C-C motif) ligand 2	287562	14.8	5.17e-258	1.11e-256	Down	Extracellular Space	cytokine	diagnosis,efficacy,prognosis,response to therapy,safety,unspecified application	mimosine	6347	20293	287562		C4A/C4B	complement component 4B (Chido blood group)	406161	-1.45	0	0	Up	Extracellular Space	other		IgG	720|721	625018|12268	24233|406161		C3	complement component 3	24232	2.992	0	0	Up	Extracellular Space	peptidase	efficacy	IgG	718	12266	24232		C4A/C4B	complement component 4B (Chido blood group)	24233	1.259	0
CD14	CD14 molecule	60350	3.253	0	0	Down	Plasma Membrane	transmembrane receptor	efficacy		929	12475	60350		CCL2	chemokine (C-C motif) ligand 2	287562	12.409	2.68e-51	1.71e-50	Down	Extracellular Space	cytokine	diagnosis,efficacy,prognosis,response to therapy,safety,unspecified application	mimosine	6347	20293	287562		CCL2	chemokine (C-C motif) ligand 2	287562	11.63	1.6e-29	9.37e-29	Down	Extracellular Space	cytokine	diagnosis,efficacy,prognosis,response to therapy,safety,unspecified application	mimosine	6347	20293	287562		CCL2	chemokine (C-C motif) ligand 2	287562	12.089	5.26e-42
CYP51A1	cytochrome P450, family 51, subfamily A, polypeptide 1	25427	-1.124	0	0		Cytoplasm	enzyme		itraconazole	1595	13121	25427		CD14	CD14 molecule	60350	2.264	0	0	Down	Plasma Membrane	transmembrane receptor	efficacy		929	12475	60350		CD14	CD14 molecule	60350	1.207	2.37e-71	2.61e-70	Down	Plasma Membrane	transmembrane receptor	efficacy		929	12475	60350		CD14	CD14 molecule	60350	1.289	6.39e-89
FASN	fatty acid synthase	50671	-1.39	0	0		Cytoplasm	enzyme	diagnosis,efficacy	orlistat, cerulenin	2194	14104	50671		CYP51A1	cytochrome P450, family 51, subfamily A, polypeptide 1	25427	-2.597	0	0		Cytoplasm	enzyme		itraconazole	1595	13121	25427		CYP51A1	cytochrome P450, family 51, subfamily A, polypeptide 1	25427	-2.307	0	0		Cytoplasm	enzyme		itraconazole	1595	13121	25427		CYP51A1	cytochrome P450, family 51, subfamily A, polypeptide 1	25427	-1.92	0
HMGCR	3-hydroxy-3-methylglutaryl-CoA reductase	25675	-1.21	0	0		Cytoplasm	enzyme	efficacy	aspirin/pravastatin, ezetimibe/fluvastatin, atorvastatin/niacin, atorvastatin/ezetimibe, ezetimibe/rosuvastatin, simvastatin/sitagliptin, choline fenofibrate/simvastatin, pitavastatin, lovastatin/niacin, ezetimibe/simvastatin, amlodipine/atorvastatin, fluvastatin, cerivastatin, atorvastatin, pravastatin, simvastatin, lovastatin, mevastatin, rosuvastatin	3156	15357	25675		FASN	fatty acid synthase	50671	-2.151	0	0		Cytoplasm	enzyme	diagnosis,efficacy	orlistat, cerulenin	2194	14104	50671		FASN	fatty acid synthase	50671	-1.257	0	0		Cytoplasm	enzyme	diagnosis,efficacy	orlistat, cerulenin	2194	14104	50671		FASN	fatty acid synthase	50671	-1.21	0
IL6	interleukin 6	24498	4.961	1.5e-60	1.12e-59	Down	Extracellular Space	cytokine	diagnosis,disease progression,efficacy,prognosis,response to therapy,safety,unspecified application	tocilizumab, siltuximab	3569	16193	24498		FDFT1	farnesyl-diphosphate farnesyltransferase 1	29580	-2.035	0	0	Down	Cytoplasm	enzyme	unspecified application	lapaquistat, zoledronic acid	2222	14137	29580		FDFT1	farnesyl-diphosphate farnesyltransferase 1	29580	-1.874	0	0	Down	Cytoplasm	enzyme	unspecified application	lapaquistat, zoledronic acid	2222	14137	29580		FDFT1	farnesyl-diphosphate farnesyltransferase 1	29580	-1.485	0
IL18	interleukin 18	29197	3.093	3.39e-237	6.78e-236	Down	Extracellular Space	cytokine	efficacy,unspecified application		3606	16173	29197		HMGCR	3-hydroxy-3-methylglutaryl-CoA reductase	25675	-2.306	0	0		Cytoplasm	enzyme	efficacy	aspirin/pravastatin, ezetimibe/fluvastatin, atorvastatin/niacin, atorvastatin/ezetimibe, ezetimibe/rosuvastatin, simvastatin/sitagliptin, choline fenofibrate/simvastatin, pitavastatin, lovastatin/niacin, ezetimibe/simvastatin, amlodipine/atorvastatin, fluvastatin, cerivastatin, atorvastatin, pravastatin, simvastatin, lovastatin, mevastatin, rosuvastatin	3156	15357	25675		HMGCR	3-hydroxy-3-methylglutaryl-CoA reductase	25675	-1.833	0	0		Cytoplasm	enzyme	efficacy	aspirin/pravastatin, ezetimibe/fluvastatin, atorvastatin/niacin, atorvastatin/ezetimibe, ezetimibe/rosuvastatin, simvastatin/sitagliptin, choline fenofibrate/simvastatin, pitavastatin, lovastatin/niacin, ezetimibe/simvastatin, amlodipine/atorvastatin, fluvastatin, cerivastatin, atorvastatin, pravastatin, simvastatin, lovastatin, mevastatin, rosuvastatin	3156	15357	25675		HMGCR	3-hydroxy-3-methylglutaryl-CoA reductase	25675	-1.397	0
IL33	interleukin 33	361749	1.201	0	0	Down	Extracellular Space	cytokine			90865	77125	361749		IL6	interleukin 6	24498	3.658	1.53e-21	6.26e-21	Down	Extracellular Space	cytokine	diagnosis,disease progression,efficacy,prognosis,response to therapy,safety,unspecified application	tocilizumab, siltuximab	3569	16193	24498		IL6	interleukin 6	24498	1.945	0.000283	0.000492	Down	Extracellular Space	cytokine	diagnosis,disease progression,efficacy,prognosis,response to therapy,safety,unspecified application	tocilizumab, siltuximab	3569	16193	24498		IL18	interleukin 18	29197	1.758	3.29e-52
IL1A	interleukin 1, alpha	24493	5.728	3.58e-28	1.79e-27	Down	Extracellular Space	cytokine	efficacy,prognosis,unspecified application		3552	16175	24493		IL18	interleukin 18	29197	3.32	8e-308	1.86e-306	Down	Extracellular Space	cytokine	efficacy,unspecified application		3606	16173	29197		IL18	interleukin 18	29197	2.037	5.67e-72	6.29e-71	Down	Extracellular Space	cytokine	efficacy,unspecified application		3606	16173	29197		IL1A	interleukin 1, alpha	24493	4.143	3.94e-09
IL1B	interleukin 1, beta	24494	6.263	0	0	Down	Extracellular Space	cytokine	diagnosis,efficacy,prognosis	canakinumab, gevokizumab, canakinumab/INS, gallium nitrate	3553	16176	24494		IL1A	interleukin 1, alpha	24493	6.565	2.85e-53	1.86e-52	Down	Extracellular Space	cytokine	efficacy,prognosis,unspecified application		3552	16175	24493		IL1A	interleukin 1, alpha	24493	5.438	6.21e-23	3.06e-22	Down	Extracellular Space	cytokine	efficacy,prognosis,unspecified application		3552	16175	24493		IL1B	interleukin 1, beta	24494	3.34	1.62e-43
IL1R1	interleukin 1 receptor, type I	25663	2.201	0	0	Down	Plasma Membrane	transmembrane receptor		anakinra	3554	16177	25663		IL1B	interleukin 1, beta	24494	3.496	4.27e-49	2.66e-48	Down	Extracellular Space	cytokine	diagnosis,efficacy,prognosis	canakinumab, gevokizumab, canakinumab/INS, gallium nitrate	3553	16176	24494		IL1B	interleukin 1, beta	24494	3.375	1.04e-42	7.87e-42	Down	Extracellular Space	cytokine	diagnosis,efficacy,prognosis	canakinumab, gevokizumab, canakinumab/INS, gallium nitrate	3553	16176	24494		IL1R1	interleukin 1 receptor, type I	25663	1.126	4.39e-97
IL1R2	interleukin 1 receptor, type II	117022	4.307	2.54e-83	2.31e-82	Down	Plasma Membrane	transmembrane receptor			7850	16178	117022		IL1R1	interleukin 1 receptor, type I	25663	1.672	5.74e-248	1.12e-246	Down	Plasma Membrane	transmembrane receptor		anakinra	3554	16177	25663		IL1R1	interleukin 1 receptor, type I	25663	1.258	4.32e-118	7.18e-117	Down	Plasma Membrane	transmembrane receptor		anakinra	3554	16177	25663		IL1RAPL1	interleukin 1 receptor accessory protein-like 1	317553	7.054	9.02e-06
IL1RAP	interleukin 1 receptor accessory protein	25466	1.252	4.89e-145	6.69e-144	Down	Plasma Membrane	transmembrane receptor			3556	16180	25466		IL1RAP	interleukin 1 receptor accessory protein	25466	1.504	2.48e-238	4.65e-237	Down	Plasma Membrane	transmembrane receptor			3556	16180	25466		IL1RAPL1	interleukin 1 receptor accessory protein-like 1	317553	6.991	2.19e-05	4.28e-05	Down	Plasma Membrane	transmembrane receptor			11141	331461	317553		IL1RL2	interleukin 1 receptor-like 2	171106	1.93	5.59e-08
IL1RL1	interleukin 1 receptor-like 1	25556	2.382	0	0	Down	Plasma Membrane	transmembrane receptor			9173	17082	25556		IL1RL1	interleukin 1 receptor-like 1	25556	2.515	0	0	Down	Plasma Membrane	transmembrane receptor			9173	17082	25556		IL1RAPL2	interleukin 1 receptor accessory protein-like 2	300913	5.886	0.000461	0.000786	Down	Plasma Membrane	transmembrane receptor			26280	60367	300913		IL1RN	interleukin 1 receptor antagonist	60582	5.497	0
IL1RL2	interleukin 1 receptor-like 2	171106	3.567	2.05e-39	1.21e-38	Down	Plasma Membrane	transmembrane receptor			8808	107527	171106		IL1RL2	interleukin 1 receptor-like 2	171106	3.36	8.11e-34	4.15e-33	Down	Plasma Membrane	transmembrane receptor			8808	107527	171106		IL1RL1	interleukin 1 receptor-like 1	25556	1.345	4.54e-115	7.36e-114	Down	Plasma Membrane	transmembrane receptor			9173	17082	25556		IL36B	interleukin 36, beta	362076	3.728	1.11e-06
IL1RN	interleukin 1 receptor antagonist	60582	6.515	0	0	Down	Extracellular Space	cytokine	efficacy		3557	16181	60582		IL1RN	interleukin 1 receptor antagonist	60582	4.87	0	0	Down	Extracellular Space	cytokine	efficacy		3557	16181	60582		IL1RL2	interleukin 1 receptor-like 2	171106	2.91	1.83e-21	8.62e-21	Down	Plasma Membrane	transmembrane receptor			8808	107527	171106		LCAT	lecithin-cholesterol acyltransferase	24530	-1.346	6.47e-61
IL36B	interleukin 36, beta	362076	5.197	4.36e-19	1.82e-18	Down	Extracellular Space	cytokine			27177	69677	362076		IL36B	interleukin 36, beta	362076	3.828	4.45e-07	1.03e-06	Down	Extracellular Space	cytokine			27177	69677	362076		IL1RN	interleukin 1 receptor antagonist	60582	5.205	0	0	Down	Extracellular Space	cytokine	efficacy		3557	16181	60582		LY96	lymphocyte antigen 96	448830	1.814	2.21e-64
IL36RN	interleukin 36 receptor antagonist	311783	3.975	2.9e-14	1.06e-13	Down	Extracellular Space	cytokine			26525	54450	311783		ITIH4	inter-alpha-trypsin inhibitor heavy chain family, member 4	54404	-2.785	1.18e-05	2.44e-05	Up	Extracellular Space	other			3700	16427	54404		IRF3	interferon regulatory factor 3	292892	1.031	6.44e-96	8.99e-95	Down	Nucleus	transcription regulator			3661	54131	292892		LYZ	lysozyme	25211	2.578	0
ITIH4	inter-alpha-trypsin inhibitor heavy chain family, member 4	54404	-2.316	0.00014	0.000278	Up	Extracellular Space	other			3700	16427	54404		LBP	lipopolysaccharide binding protein	29469	1.414	2.14e-76	1.75e-75	Down	Plasma Membrane	transporter	diagnosis,efficacy		3929	16803	29469		LCAT	lecithin-cholesterol acyltransferase	24530	-1.026	5.82e-37	3.97e-36	Up	Extracellular Space	enzyme	efficacy		3931	16816	24530		MLXIPL	MLX interacting protein-like	171078	-2.734	5.14e-36
LCAT	lecithin-cholesterol acyltransferase	24530	-1.623	3.01e-72	2.5e-71	Up	Extracellular Space	enzyme	efficacy		3931	16816	24530		LCAT	lecithin-cholesterol acyltransferase	24530	-1.724	1.7e-83	1.47e-82	Up	Extracellular Space	enzyme	efficacy		3931	16816	24530		LY96	lymphocyte antigen 96	448830	1.737	2.95e-54	2.68e-53	Down	Plasma Membrane	transmembrane receptor			23643	17087	448830		MMP9	matrix metallopeptidase 9 (gelatinase B, 92kDa gelatinase, 92kDa type IV collagenase)	81687	7.38	0
LPL	lipoprotein lipase	24539	-1.264	0	0		Cytoplasm	enzyme	efficacy,unspecified application	atorvastatin/niacin, nicotinic acid/pioglitazone, nicotinic acid, tyloxapol, lovastatin/niacin	4023	16956	24539		LDLR	low density lipoprotein receptor	300438	-1.134	6.42e-230	1.18e-228	Up	Plasma Membrane	transporter	disease progression,unspecified application		3949	16835	300438		LYZ	lysozyme	25211	2.575	0	0	Down	Extracellular Space	enzyme	unspecified application		4069	17110|17105	25211		MSR1	macrophage scavenger receptor 1	498638	2.856	0
LY96	lymphocyte antigen 96	448830	2.161	2.4e-95	2.41e-94	Down	Plasma Membrane	transmembrane receptor			23643	17087	448830		LPL	lipoprotein lipase	24539	-2.044	0	0		Cytoplasm	enzyme	efficacy,unspecified application	atorvastatin/niacin, nicotinic acid/pioglitazone, nicotinic acid, tyloxapol, lovastatin/niacin	4023	16956	24539		MLXIPL	MLX interacting protein-like	171078	-1.903	9.85e-22	4.69e-21		Nucleus	transcription regulator			51085	58805	171078		MYLIP	myosin regulatory light chain interacting protein	306825	1.241	7.05e-252
LYZ	lysozyme	25211	3.414	0	0	Down	Extracellular Space	enzyme	unspecified application		4069	17110|17105	25211		LY96	lymphocyte antigen 96	448830	2.358	2.02e-126	2.31e-125	Down	Plasma Membrane	transmembrane receptor			23643	17087	448830		MMP9	matrix metallopeptidase 9 (gelatinase B, 92kDa gelatinase, 92kDa type IV collagenase)	81687	7.202	0	0	Down	Extracellular Space	peptidase	diagnosis,disease progression,efficacy,prognosis,unspecified application		4318	17395	81687		NGFR	nerve growth factor receptor	24596	3.342	0
MMP9	matrix metallopeptidase 9 (gelatinase B, 92kDa gelatinase, 92kDa type IV collagenase)	81687	7.193	0	0	Down	Extracellular Space	peptidase	diagnosis,disease progression,efficacy,prognosis,unspecified application		4318	17395	81687		LYZ	lysozyme	25211	2.833	0	0	Down	Extracellular Space	enzyme	unspecified application		4069	17110|17105	25211		MSR1	macrophage scavenger receptor 1	498638	2.895	0	0		Plasma Membrane	transmembrane receptor			4481	20288	498638		NOS2	nitric oxide synthase 2, inducible	24599	2.124	1.4e-27
MSR1	macrophage scavenger receptor 1	498638	4.925	0	0		Plasma Membrane	transmembrane receptor			4481	20288	498638		MLXIPL	MLX interacting protein-like	171078	-1.064	2.09e-10	5.9e-10		Nucleus	transcription regulator			51085	58805	171078		MYLIP	myosin regulatory light chain interacting protein	306825	1.113	1.54e-181	3.64e-180		Cytoplasm	enzyme			29116	218203	306825		PLTP	phospholipid transfer protein	296371	2.336	0
NFKB1	nuclear factor of kappa light polypeptide gene enhancer in B-cells 1	81736	1.029	2.51e-295	6.1e-294	Down	Nucleus	transcription regulator		dexamethasone/thalidomide, bortezomib/dexamethasone/thalidomide, rituximab/thalidomide, bortezomib/thalidomide, prednisone/thalidomide, triflusal, thalidomide	4790	18033	81736		MMP9	matrix metallopeptidase 9 (gelatinase B, 92kDa gelatinase, 92kDa type IV collagenase)	81687	6.215	3.41e-222	6.09e-221	Down	Extracellular Space	peptidase	diagnosis,disease progression,efficacy,prognosis,unspecified application		4318	17395	81687		NGFR	nerve growth factor receptor	24596	3.913	0	0	Down	Plasma Membrane	transmembrane receptor	disease progression,prognosis		4804	18053	24596		PON1	paraoxonase 1	84024	2.598	1.27e-06
NGFR	nerve growth factor receptor	24596	2.599	0	0	Down	Plasma Membrane	transmembrane receptor	disease progression,prognosis		4804	18053	24596		MSR1	macrophage scavenger receptor 1	498638	4.109	0	0		Plasma Membrane	transmembrane receptor			4481	20288	498638		NOS2	nitric oxide synthase 2, inducible	24599	1.848	2.32e-18	9.87e-18	Down	Cytoplasm	enzyme	diagnosis	pimagedine, triflusal, GW 273629, targinine	4843	18126	24599|497963		S100A8	S100 calcium binding protein A8	116547	3.183	7.76e-08
NOS2	nitric oxide synthase 2, inducible	24599	4.119	7.44e-192	1.26e-190	Down	Cytoplasm	enzyme	diagnosis	pimagedine, triflusal, GW 273629, targinine	4843	18126	24599|497963		NGFR	nerve growth factor receptor	24596	4.304	0	0	Down	Plasma Membrane	transmembrane receptor	disease progression,prognosis		4804	18053	24596		PLTP	phospholipid transfer protein	296371	2.594	0	0	Up	Extracellular Space	enzyme			5360	18830	296371		SCD	stearoyl-CoA desaturase (delta-9-desaturase)	246074	-2.249	0
NR1H4	nuclear receptor subfamily 1, group H, member 4	60351	1.401	3.88e-06	9.04e-06	Up	Nucleus	ligand-dependent nuclear receptor	diagnosis		9971	20186	60351		PLTP	phospholipid transfer protein	296371	2.488	0	0	Up	Extracellular Space	enzyme			5360	18830	296371		PON1	paraoxonase 1	84024	2.512	7.12e-06	1.45e-05	Down	Extracellular Space	phosphatase	efficacy,unspecified application		5444	18979	84024		SERPINA1	serpin peptidase inhibitor, clade A (alpha-1 antiproteinase, antitrypsin), member 1	24648	-7.012	0.000216
RXRG	retinoid X receptor, gamma	83574	-1.131	1.3e-27	6.44e-27	Up	Nucleus	ligand-dependent nuclear receptor	unspecified application	etretinate, cytarabine/daunorubicin/tretinoin, idarubicin/mitoxantrone/tretinoin, arsenic trioxide/tretinoin, arsenic trioxide/daunorubicin/tretinoin, arsenic trioxide/gemtuzumab ozogamicin/tretinoin, daunorubicin/tretinoin, idarubicin/tretinoin, doxorubicin/tretinoin, arsenic trioxide/idarubicin/tretinoin, bexarotene, adapalene, acitretin, tretinoin, alitretinoin	6258	20183	83574		PON1	paraoxonase 1	84024	2.188	0.000187	0.000345	Down	Extracellular Space	phosphatase	efficacy,unspecified application		5444	18979	84024		RBP4	retinol binding protein 4, plasma	25703	-1.467	7.27e-62	7.2e-61	Down	Extracellular Space	transporter	unspecified application		5950	19662	25703		SREBF1	sterol regulatory element binding transcription factor 1	78968	1.078	5.8e-293
S100A8	S100 calcium binding protein A8	116547	8.439	0	0	Down	Cytoplasm	other	diagnosis,efficacy,unspecified application		6279	20201	116547		PON3	paraoxonase 3	312086	1.33	2.52e-67	1.89e-66	Up	Extracellular Space	enzyme			5446	269823	312086		S100A8	S100 calcium binding protein A8	116547	2.583	0.00015	0.000269	Down	Cytoplasm	other	diagnosis,efficacy,unspecified application		6279	20201	116547		TLR3	toll-like receptor 3	364594	1.123	1.25e-132
SCD	stearoyl-CoA desaturase (delta-9-desaturase)	246074	-3.408	0	0		Cytoplasm	enzyme	diagnosis		6319	20249	246074		RBP4	retinol binding protein 4, plasma	25703	-2.211	1.21e-112	1.27e-111	Down	Extracellular Space	transporter	unspecified application		5950	19662	25703		SCD	stearoyl-CoA desaturase (delta-9-desaturase)	246074	-3.813	0	0		Cytoplasm	enzyme	diagnosis		6319	20249	246074		TLR4	toll-like receptor 4	29260	1.155	1.22e-116
SERPINF1	serpin peptidase inhibitor, clade F (alpha-2 antiplasmin, pigment epithelium derived factor), member 1	287526	-1.242	0	0	Up	Extracellular Space	other			5176	20317	287526		S100A8	S100 calcium binding protein A8	116547	3.717	6.14e-12	1.87e-11	Down	Cytoplasm	other	diagnosis,efficacy,unspecified application		6279	20201	116547		TNF	tumor necrosis factor	24835	2.109	2.52e-16	9.87e-16	Down	Extracellular Space	cytokine	diagnosis,disease progression,efficacy,prognosis,response to therapy,safety,unspecified application	adalimumab, etanercept, infliximab, certolizumab, golimumab, infliximab/methotrexate, dexamethasone/thalidomide, dexamethasone/pomalidomide, cyclophosphamide/dexamethasone/thalidomide, golimumab/methotrexate, bortezomib/dexamethasone/thalidomide, rituximab/thalidomide, bortezomib/thalidomide, prednisone/thalidomide, pomalidomide, thalidomide	7124	21926	24835		TNF	tumor necrosis factor	24835	2.653	1.3e-31
SERPINF2	serpin peptidase inhibitor, clade F (alpha-2 antiplasmin, pigment epithelium derived factor), member 2	287527	1.12	0.00044	0.000824	Up	Extracellular Space	other			5345	18816	287527		SCD	stearoyl-CoA desaturase (delta-9-desaturase)	246074	-5.412	0	0		Cytoplasm	enzyme	diagnosis		6319	20249	246074		TNFRSF1B	tumor necrosis factor receptor superfamily, member 1B	156767	1.993	0	0	Down	Plasma Membrane	transmembrane receptor	efficacy,safety		7133	21938	156767		TNFRSF1B	tumor necrosis factor receptor superfamily, member 1B	156767	1.919	0
TLR4	toll-like receptor 4	29260	1.575	6.12e-231	1.2e-229	Down	Plasma Membrane	transmembrane receptor	efficacy	resatorvid	7099	21898	29260		SERPINF1	serpin peptidase inhibitor, clade F (alpha-2 antiplasmin, pigment epithelium derived factor), member 1	287526	-1.249	0	0	Up	Extracellular Space	other			5176	20317	287526		UGT1A3	UDP glucuronosyltransferase 1 family, polypeptide A3	396527	2.998	1.32e-15	5.04e-15	Up	Cytoplasm	enzyme			54659	22236	396527		UGT1A3	UDP glucuronosyltransferase 1 family, polypeptide A3	396527	2.514	3e-10
TNF	tumor necrosis factor	24835	4.377	1.17e-147	1.62e-146	Down	Extracellular Space	cytokine	diagnosis,disease progression,efficacy,prognosis,response to therapy,safety,unspecified application	adalimumab, etanercept, infliximab, certolizumab, golimumab, infliximab/methotrexate, dexamethasone/thalidomide, dexamethasone/pomalidomide, cyclophosphamide/dexamethasone/thalidomide, golimumab/methotrexate, bortezomib/dexamethasone/thalidomide, rituximab/thalidomide, bortezomib/thalidomide, prednisone/thalidomide, pomalidomide, thalidomide	7124	21926	24835		TLR3	toll-like receptor 3	364594	1.241	2.81e-163	3.9e-162	Down	Plasma Membrane	transmembrane receptor		rintatolimod	7098	142980	364594
TNFRSF1B	tumor necrosis factor receptor superfamily, member 1B	156767	2.847	0	0	Down	Plasma Membrane	transmembrane receptor	efficacy,safety		7133	21938	156767		TLR4	toll-like receptor 4	29260	1.289	4.72e-147	6.07e-146	Down	Plasma Membrane	transmembrane receptor	efficacy	resatorvid	7099	21898	29260
UGT1A3	UDP glucuronosyltransferase 1 family, polypeptide A3	396527	3.837	6.75e-33	3.63e-32	Up	Cytoplasm	enzyme			54659	22236	396527		TNF	tumor necrosis factor	24835	2.643	1.54e-30	7.46e-30	Down	Extracellular Space	cytokine	diagnosis,disease progression,efficacy,prognosis,response to therapy,safety,unspecified application	adalimumab, etanercept, infliximab, certolizumab, golimumab, infliximab/methotrexate, dexamethasone/thalidomide, dexamethasone/pomalidomide, cyclophosphamide/dexamethasone/thalidomide, golimumab/methotrexate, bortezomib/dexamethasone/thalidomide, rituximab/thalidomide, bortezomib/thalidomide, prednisone/thalidomide, pomalidomide, thalidomide	7124	21926	24835
VTN	vitronectin	29169	-2.323	4.02e-259	8.68e-258	Up	Extracellular Space	other			7448	22370	29169		TNFRSF11B	tumor necrosis factor receptor superfamily, member 11b	25341	-1.297	3.76e-76	3.07e-75	Down	Plasma Membrane	transmembrane receptor	diagnosis,efficacy		4982	18383	25341
															TNFRSF1B	tumor necrosis factor receptor superfamily, member 1B	156767	2.255	0	0	Down	Plasma Membrane	transmembrane receptor	efficacy,safety		7133	21938	156767
															UGT1A3	UDP glucuronosyltransferase 1 family, polypeptide A3	396527	3.341	5.47e-22	2.26e-21	Up	Cytoplasm	enzyme			54659	22236	396527
															VTN	vitronectin	29169	-2.604	0	0	Up	Extracellular Space	other			7448	22370	29169
[truncated: 9 more columns]
