# Supplementary material for: Deep Sequencing and Bioinformatic Analysis of Lesioned Sciatic Nerves after Crush Injury
Source: PLoS One. 2015 Dec 2;10(12):e0143491. doi: 10.1371/journal.pone.0143491 (PMC4668002; doi:10.1371/journal.pone.0143491)
Supplement: S8 Table — (XLSX) [file pone.0143491.s015.xlsx]

## Sheet: genes
©2000-2015 QIAGEN. All rights reserved.															©2000-2015 QIAGEN. All rights reserved.															©2000-2015 QIAGEN. All rights reserved.															©2000-2015 QIAGEN. All rights reserved.
1d															4d															7d															14d
Symbol	Entrez Gene Name	Entrez Gene	Log Ratio	p-value	False Discovery Rate (q-value)	Expected	Location	Type(s)	Biomarker Application(s)	Drug(s)	Entrez Gene ID for Human	Entrez Gene ID for Mouse	Entrez Gene ID for Rat		Symbol	Entrez Gene Name	Entrez Gene	Log Ratio	p-value	False Discovery Rate (q-value)	Expected	Location	Type(s)	Biomarker Application(s)	Drug(s)	Entrez Gene ID for Human	Entrez Gene ID for Mouse	Entrez Gene ID for Rat		Symbol	Entrez Gene Name	Entrez Gene	Log Ratio	p-value	False Discovery Rate (q-value)	Expected	Location	Type(s)	Biomarker Application(s)	Drug(s)	Entrez Gene ID for Human	Entrez Gene ID for Mouse	Entrez Gene ID for Rat		Symbol	Entrez Gene Name	Entrez Gene	Log Ratio	p-value
ACE	angiotensin I converting enzyme	24310	-1.486	4.45e-221	8.41e-220		Plasma Membrane	peptidase	efficacy,prognosis	pentopril, perindoprilat, amlodipine/benazepril, hydrochlorothiazide/lisinopril, benazepril, enalapril, perindopril, captopril, cilazapril, enalapril/felodipine, hydrochlorothiazide/moexipril, benazepril/hydrochlorothiazide, hydrochlorothiazide/quinapril, fosinopril/hydrochlorothiazide, captopril/hydrochlorothiazide, enalapril/hydrochlorothiazide, ramipril, moexipril, quinapril, lisinopril, enala…	1636	11421	24310		ACE	angiotensin I converting enzyme	24310	-1.328	1.82e-198	2.95e-197		Plasma Membrane	peptidase	efficacy,prognosis	pentopril, perindoprilat, amlodipine/benazepril, hydrochlorothiazide/lisinopril, benazepril, enalapril, perindopril, captopril, cilazapril, enalapril/felodipine, hydrochlorothiazide/moexipril, benazepril/hydrochlorothiazide, hydrochlorothiazide/quinapril, fosinopril/hydrochlorothiazide, captopril/hydrochlorothiazide, enalapril/hydrochlorothiazide, ramipril, moexipril, quinapril, lisinopril, enala…	1636	11421	24310		ACE	angiotensin I converting enzyme	24310	-1.007	1.6e-122	2.74e-121		Plasma Membrane	peptidase	efficacy,prognosis	pentopril, perindoprilat, amlodipine/benazepril, hydrochlorothiazide/lisinopril, benazepril, enalapril, perindopril, captopril, cilazapril, enalapril/felodipine, hydrochlorothiazide/moexipril, benazepril/hydrochlorothiazide, hydrochlorothiazide/quinapril, fosinopril/hydrochlorothiazide, captopril/hydrochlorothiazide, enalapril/hydrochlorothiazide, ramipril, moexipril, quinapril, lisinopril, enala…	1636	11421	24310		ACTR3	ARP3 actin-related protein 3 homolog (yeast)	81732	1.482	0
ACTR2	ARP2 actin-related protein 2 homolog (yeast)	289820	1.152	9.75e-285	2.29e-283		Plasma Membrane	other			10097	66713	289820		ACTR2	ARP2 actin-related protein 2 homolog (yeast)	289820	1.318	0	0		Plasma Membrane	other			10097	66713	289820		ACTR3	ARP3 actin-related protein 3 homolog (yeast)	81732	1.34	0	0		Plasma Membrane	other	diagnosis		10096	74117	81732		ADAM11	ADAM metallopeptidase domain 11	360638	1.292	7.02e-14
ACTR3	ARP3 actin-related protein 3 homolog (yeast)	81732	1.984	0	0		Plasma Membrane	other	diagnosis		10096	74117	81732		ACTR3	ARP3 actin-related protein 3 homolog (yeast)	81732	1.978	0	0		Plasma Membrane	other	diagnosis		10096	74117	81732		ADAM11	ADAM metallopeptidase domain 11	360638	2.359	9.74e-58	9.2e-57		Plasma Membrane	peptidase			4185	11488	360638		ADAM17	ADAM metallopeptidase domain 17	57027	1.508	0
ADAM17	ADAM metallopeptidase domain 17	57027	1.036	3.6e-267	7.99e-266		Plasma Membrane	peptidase	unspecified application		6868	11491	57027		ADAM17	ADAM metallopeptidase domain 17	57027	1.51	0	0		Plasma Membrane	peptidase	unspecified application		6868	11491	57027		ADAM17	ADAM metallopeptidase domain 17	57027	1.975	0	0		Plasma Membrane	peptidase	unspecified application		6868	11491	57027		ADAM19	ADAM metallopeptidase domain 19	303068	1.346	0
ADAM19	ADAM metallopeptidase domain 19	303068	1.216	0	0		Plasma Membrane	peptidase			8728	11492	303068		ADAM19	ADAM metallopeptidase domain 19	303068	1.722	0	0		Plasma Membrane	peptidase			8728	11492	303068		ADAM19	ADAM metallopeptidase domain 19	303068	1.391	0	0		Plasma Membrane	peptidase			8728	11492	303068		ARPC1B	actin related protein 2/3 complex, subunit 1B, 41kDa	54227	1.182	0
ADAM23	ADAM metallopeptidase domain 23	301460	-1.054	8.61e-81	7.65e-80		Plasma Membrane	peptidase			8745	23792	301460		ADAMTS2	ADAM metallopeptidase with thrombospondin type 1 motif, 2	287899	-1.164	0	0		Extracellular Space	peptidase	diagnosis,efficacy		9509	216725	287899		ADAM23	ADAM metallopeptidase domain 23	301460	1.455	0	0		Plasma Membrane	peptidase			8745	23792	301460		ATM	ATM serine/threonine kinase	300711	1.147	8.54e-294
ADAMTS1	ADAM metallopeptidase with thrombospondin type 1 motif, 1	79252	1.287	0	0		Extracellular Space	peptidase			9510	11504	79252		ADAMTS4	ADAM metallopeptidase with thrombospondin type 1 motif, 4	66015	1.02	6.66e-87	5.91e-86		Extracellular Space	peptidase			9507	240913	66015		ADAMTS4	ADAM metallopeptidase with thrombospondin type 1 motif, 4	66015	1.169	3.43e-115	5.56e-114		Extracellular Space	peptidase			9507	240913	66015		BDNF	brain-derived neurotrophic factor	24225	2.356	8.91e-11
ADAMTS2	ADAM metallopeptidase with thrombospondin type 1 motif, 2	287899	-2.229	0	0		Extracellular Space	peptidase	diagnosis,efficacy		9509	216725	287899		ADAMTS7	ADAM metallopeptidase with thrombospondin type 1 motif, 7	315879	1.184	3.92e-139	4.83e-138		Extracellular Space	peptidase			11173	108153	315879		ADAMTS7	ADAM metallopeptidase with thrombospondin type 1 motif, 7	315879	1.603	3.23e-283	1.11e-281		Extracellular Space	peptidase			11173	108153	315879		BMP6	bone morphogenetic protein 6	25644	-3.041	2.3e-162
ADAMTS9	ADAM metallopeptidase with thrombospondin type 1 motif, 9	312566	1.293	0	0		Extracellular Space	peptidase	diagnosis,disease progression		56999	101401	312566		ADAMTS9	ADAM metallopeptidase with thrombospondin type 1 motif, 9	312566	1.116	0	0		Extracellular Space	peptidase	diagnosis,disease progression		56999	101401	312566		ARPC1B	actin related protein 2/3 complex, subunit 1B, 41kDa	54227	1.506	0	0		Cytoplasm	other			10095	11867	54227		BMP7	bone morphogenetic protein 7	85272	-1.16	1.04e-33
ARPC2	actin related protein 2/3 complex, subunit 2, 34kDa	301511	1.248	0	0		Cytoplasm	other			10109	76709	301511		ARPC2	actin related protein 2/3 complex, subunit 2, 34kDa	301511	1.023	0	0		Cytoplasm	other			10109	76709	301511		ATM	ATM serine/threonine kinase	300711	1.499	0	0		Nucleus	kinase	diagnosis		472	11920	300711		BMP10	bone morphogenetic protein 10	500245	8.2	2.95e-07
ARPC3	actin related protein 2/3 complex, subunit 3, 21kDa	288669	1.56	0	0		Cytoplasm	other			10094	56378	288669		ARPC3	actin related protein 2/3 complex, subunit 3, 21kDa	288669	1.455	0	0		Cytoplasm	other			10094	56378	288669		BAIAP2	BAI1-associated protein 2	117542	1.023	2.25e-108	3.48e-107		Plasma Membrane	kinase			10458	108100	117542		C9orf3	chromosome 9 open reading frame 3	290963	1.469	2.54e-68
ARPC4	actin related protein 2/3 complex, subunit 4, 20kDa	297518	1.223	0	0		Cytoplasm	other			10093	68089	297518		ARPC4	actin related protein 2/3 complex, subunit 4, 20kDa	297518	1.243	0	0		Cytoplasm	other			10093	68089	297518		BDNF	brain-derived neurotrophic factor	24225	1.512	0.000512	0.000868		Extracellular Space	growth factor	efficacy,response to therapy		627	12064	24225		CXCR4	chemokine (C-X-C motif) receptor 4	60628	2.95	0
ARPC5	actin related protein 2/3 complex, subunit 5, 16kDa	360854	1.265	0	0		Cytoplasm	other	unspecified application		10092	67771	360854		ARPC5	actin related protein 2/3 complex, subunit 5, 16kDa	360854	1.124	0	0		Cytoplasm	other	unspecified application		10092	67771	360854		BMP4	bone morphogenetic protein 4	25296	-1.746	3e-89	3.95e-88		Extracellular Space	growth factor			652	12159	25296		DPYSL5	dihydropyrimidinase-like 5	65208	-1.164	5.86e-44
ARPC1B	actin related protein 2/3 complex, subunit 1B, 41kDa	54227	2.018	0	0		Cytoplasm	other			10095	11867	54227		ARPC1B	actin related protein 2/3 complex, subunit 1B, 41kDa	54227	1.979	0	0		Cytoplasm	other			10095	11867	54227		BMP6	bone morphogenetic protein 6	25644	-2.277	1.76e-107	2.71e-106		Extracellular Space	growth factor			654	12161	25644		EPHA4	EPH receptor A4	316539	1.381	1.21e-67
ATM	ATM serine/threonine kinase	300711	1.326	0	0		Nucleus	kinase	diagnosis		472	11920	300711		ATM	ATM serine/threonine kinase	300711	1.945	0	0		Nucleus	kinase	diagnosis		472	11920	300711		BMP10	bone morphogenetic protein 10	500245	8.713	1.1e-09	3.07e-09		Extracellular Space	growth factor			27302	12154	500245		EPHB1	EPH receptor B1	24338	1.164	1.25e-20
BAIAP2	BAI1-associated protein 2	117542	1.067	2.16e-118	2.55e-117		Plasma Membrane	kinase			10458	108100	117542		BAIAP2	BAI1-associated protein 2	117542	1.111	2.13e-136	2.59e-135		Plasma Membrane	kinase			10458	108100	117542		C9orf3	chromosome 9 open reading frame 3	290963	2.106	1.99e-162	4.25e-161		Cytoplasm	peptidase			84909	72061	290963		EPHB2	EPH receptor B2	313633	1.469	0
BMP2	bone morphogenetic protein 2	29373	1.13	5.63e-10	1.71e-09		Extracellular Space	growth factor			650	12156	29373		BDNF	brain-derived neurotrophic factor	24225	1.757	1.82e-05	3.69e-05		Extracellular Space	growth factor	efficacy,response to therapy		627	12064	24225		CXCR4	chemokine (C-X-C motif) receptor 4	60628	3.371	0	0		Plasma Membrane	G-protein coupled receptor	diagnosis	cladribine/cytarabine/filgrastim/idarubicin/plerixafor, plerixafor	7852	12767	60628		EPHB3	EPH receptor B3	287989	1.232	4.93e-110
BMP3	bone morphogenetic protein 3	25667	-1.739	1.88e-48	1.23e-47		Extracellular Space	growth factor	diagnosis		651	110075	25667		BMP3	bone morphogenetic protein 3	25667	-2.627	1.71e-85	1.5e-84		Extracellular Space	growth factor	diagnosis		651	110075	25667		ECEL1	endothelin converting enzyme-like 1	60417	2.56	3.93e-06	8.22e-06		Plasma Membrane	peptidase			9427	13599	60417		FARP2	FERM, RhoGEF and pleckstrin domain protein 2	316639	-1.102	1.68e-211
BMP4	bone morphogenetic protein 4	25296	-1.427	2.37e-66	1.87e-65		Extracellular Space	growth factor			652	12159	25296		BMP4	bone morphogenetic protein 4	25296	-2.895	1.11e-172	1.62e-171		Extracellular Space	growth factor			652	12159	25296		EFNA2	ephrin-A2	84358	1.383	3.32e-11	1.01e-10		Plasma Membrane	kinase			1943	13637	84358		FES	FES proto-oncogene, tyrosine kinase	361597	1.614	1.17e-131
BMP6	bone morphogenetic protein 6	25644	-2.45	1.5e-115	1.74e-114		Extracellular Space	growth factor			654	12161	25644		BMP5	bone morphogenetic protein 5	315824	-1.398	3.02e-23	1.28e-22		Extracellular Space	growth factor			653	12160	315824		EFNA4	ephrin-A4	310643	1.431	4.45e-13	1.5e-12		Plasma Membrane	kinase			1945	13639	310643		FZD9	frizzled class receptor 9	266608	-1.201	7.18e-06
BMP10	bone morphogenetic protein 10	500245	8.309	1.81e-07	4.72e-07		Extracellular Space	growth factor			27302	12154	500245		BMP6	bone morphogenetic protein 6	25644	-3.059	3.25e-156	4.39e-155		Extracellular Space	growth factor			654	12161	25644		EFNA5	ephrin-A5	116683	-1.684	0.000107	0.000195		Plasma Membrane	kinase			1946	13640	116683		GNA15	guanine nucleotide binding protein (G protein), alpha 15 (Gq class)	89788	2.175	3.53e-67
BRCC3	BRCA1/BRCA2-containing complex, subunit 3	316794	1.114	6.96e-20	2.95e-19		Nucleus	enzyme			79184	210766	316794		BMP10	bone morphogenetic protein 10	500245	8.01	2.35e-06	5.16e-06		Extracellular Space	growth factor			27302	12154	500245		EPHA1	EPH receptor A1	312279	1.071	3.7e-07	8.5e-07		Plasma Membrane	kinase			2041	13835	312279		GNAO1	guanine nucleotide binding protein (G protein), alpha activating activity polypeptide O	50664	-1.473	8.45e-52
C9orf3	chromosome 9 open reading frame 3	290963	1.313	1.62e-48	1.07e-47		Cytoplasm	peptidase			84909	72061	290963		BRCC3	BRCA1/BRCA2-containing complex, subunit 3	316794	1.22	1.74e-25	7.71e-25		Nucleus	enzyme			79184	210766	316794		EPHB1	EPH receptor B1	24338	1.606	3.46e-41	2.54e-40		Plasma Membrane	kinase			2047	270190	24338		GNG7	guanine nucleotide binding protein (G protein), gamma 7	58979	-1.683	6.75e-33
CHMP1A	charged multivesicular body protein 1A	365024	1.057	1.87e-140	2.5e-139		Extracellular Space	peptidase			5119	234852	365024		C9orf3	chromosome 9 open reading frame 3	290963	1.839	4.47e-117	4.84e-116		Cytoplasm	peptidase			84909	72061	290963		EPHB2	EPH receptor B2	313633	1.092	9.94e-145	1.95e-143		Plasma Membrane	kinase	unspecified application		2048	13844	313633		GNG11	guanine nucleotide binding protein (G protein), gamma 11	64199	1.494	2.09e-202
COPS5	COP9 signalosome subunit 5	312916	1.463	1.01e-184	1.64e-183		Nucleus	transcription regulator			10987	26754	312916		CDK5	cyclin-dependent kinase 5	140908	1.112	4.68e-47	2.84e-46		Nucleus	kinase		alvocidib	1020	12568	140908		EPHB3	EPH receptor B3	287989	1.412	2.66e-143	5.18e-142		Plasma Membrane	kinase			2049	13845	287989		ITGA4	integrin, alpha 4 (antigen CD49D, alpha 4 subunit of VLA-4 receptor)	311144	1.974	0
CXCR4	chemokine (C-X-C motif) receptor 4	60628	3.022	0	0		Plasma Membrane	G-protein coupled receptor	diagnosis	cladribine/cytarabine/filgrastim/idarubicin/plerixafor, plerixafor	7852	12767	60628		CHMP1A	charged multivesicular body protein 1A	365024	1.145	6.29e-178	9.37e-177		Extracellular Space	peptidase			5119	234852	365024		EPHB6	EPH receptor B6	312275	-1.03	6.68e-126	1.17e-124		Plasma Membrane	kinase			2051	13848	312275		MAPK3	mitogen-activated protein kinase 3	50689	-1.685	0
DPYSL5	dihydropyrimidinase-like 5	65208	-1.094	2.69e-36	1.53e-35		Cytoplasm	enzyme			56896	65254	100910964|65208		COPS5	COP9 signalosome subunit 5	312916	1.046	2.55e-86	2.25e-85		Nucleus	transcription regulator			10987	26754	312916		FARP2	FERM, RhoGEF and pleckstrin domain protein 2	316639	-1.169	4.73e-213	1.28e-211		Cytoplasm	other			9855	227377	316639		MET	MET proto-oncogene, receptor tyrosine kinase	24553	1.024	2.39e-90
ECE2	endothelin converting enzyme 2	408243	-1.007	2.86e-21	1.25e-20		Plasma Membrane	peptidase			9718	107522	408243		CXCR4	chemokine (C-X-C motif) receptor 4	60628	3.87	0	0		Plasma Membrane	G-protein coupled receptor	diagnosis	cladribine/cytarabine/filgrastim/idarubicin/plerixafor, plerixafor	7852	12767	60628		FES	FES proto-oncogene, tyrosine kinase	361597	2.121	1.19e-253	3.71e-252		Cytoplasm	kinase			2242	14159	361597		MMP2	matrix metallopeptidase 2 (gelatinase A, 72kDa gelatinase, 72kDa type IV collagenase)	81686	1.295	0
ECEL1	endothelin converting enzyme-like 1	60417	3.844	1.18e-18	4.87e-18		Plasma Membrane	peptidase			9427	13599	60417		DPYSL5	dihydropyrimidinase-like 5	65208	-1.177	4.84e-43	2.81e-42		Cytoplasm	enzyme			56896	65254	100910964|65208		FZD8	frizzled class receptor 8	364754	1.373	9.02e-180	2.11e-178		Plasma Membrane	G-protein coupled receptor			8325	14370	364754|100909849		MMP7	matrix metallopeptidase 7 (matrilysin, uterine)	25335	11.429	3.27e-51
EFNA2	ephrin-A2	84358	1.173	6.83e-08	1.84e-07		Plasma Membrane	kinase			1943	13637	84358		EFNA2	ephrin-A2	84358	1.381	1.63e-11	4.87e-11		Plasma Membrane	kinase			1943	13637	84358		FZD9	frizzled class receptor 9	266608	-1.099	6.53e-05	0.000122		Plasma Membrane	G-protein coupled receptor			8326	14371	266608		MMP8	matrix metallopeptidase 8 (neutrophil collagenase)	63849	9.254	0
EFNA5	ephrin-A5	116683	-2.07	1.01e-05	2.24e-05		Plasma Membrane	kinase			1946	13640	116683		EFNA5	ephrin-A5	116683	-1.927	1.26e-05	2.6e-05		Plasma Membrane	kinase			1946	13640	116683		GNA15	guanine nucleotide binding protein (G protein), alpha 15 (Gq class)	89788	2.617	2.95e-106	4.49e-105		Plasma Membrane	enzyme			2769	14676	89788		MMP9	matrix metallopeptidase 9 (gelatinase B, 92kDa gelatinase, 92kDa type IV collagenase)	81687	7.38	0
EFNB3	ephrin-B3	360546	-3.138	4.51e-21	1.96e-20		Plasma Membrane	kinase			1949	13643	360546		EFNB3	ephrin-B3	360546	-2.7	1.63e-19	6.37e-19		Plasma Membrane	kinase			1949	13643	360546		GNAO1	guanine nucleotide binding protein (G protein), alpha activating activity polypeptide O	50664	-1.697	7.98e-58	7.56e-57		Plasma Membrane	enzyme			2775	14681	50664		MMP11	matrix metallopeptidase 11 (stromelysin 3)	25481	1.553	8.89e-41
EIF4E	eukaryotic translation initiation factor 4E	117045	1.074	2e-307	5e-306		Cytoplasm	translation regulator	prognosis		1977	13684	117045		EPHB1	EPH receptor B1	24338	-1.037	2.74e-08	6.9e-08		Plasma Membrane	kinase			2047	270190	24338		GNAZ	guanine nucleotide binding protein (G protein), alpha z polypeptide	25740	-1.324	8.11e-07	1.81e-06		Plasma Membrane	enzyme			2781	14687	25740		MRAS	muscle RAS oncogene homolog	25482	-1.85	0
ENPEP	glutamyl aminopeptidase (aminopeptidase A)	64017	1.186	2.37e-191	4e-190		Plasma Membrane	peptidase			2028	13809	64017		EPHB6	EPH receptor B6	312275	-2.494	0	0		Plasma Membrane	kinase			2051	13848	312275		GNB3	guanine nucleotide binding protein (G protein), beta polypeptide 3	60449	1.413	0.000292	0.000508		Plasma Membrane	enzyme	safety,unspecified application		2784	14695	60449		MYL9	myosin, light chain 9, regulatory	296313	-1.268	0
EPHA1	EPH receptor A1	312279	1.331	4.53e-11	1.45e-10		Plasma Membrane	kinase			2041	13835	312279		FARP2	FERM, RhoGEF and pleckstrin domain protein 2	316639	-1.3	2.22e-263	4.51e-262		Cytoplasm	other			9855	227377	316639		GNG7	guanine nucleotide binding protein (G protein), gamma 7	58979	-1.809	3.71e-33	2.36e-32		Plasma Membrane	enzyme			2788	14708	58979		MYLPF	myosin light chain, phosphorylatable, fast skeletal muscle	24584	1.328	1.5e-10
EPHB6	EPH receptor B6	312275	-1.778	1.69e-282	3.96e-281		Plasma Membrane	kinase			2051	13848	312275		FES	FES proto-oncogene, tyrosine kinase	361597	2.766	0	0		Cytoplasm	kinase			2242	14159	361597		GNG11	guanine nucleotide binding protein (G protein), gamma 11	64199	1.457	2.43e-178	5.66e-177		Plasma Membrane	enzyme			2791	66066	100912034|64199		NGF	nerve growth factor (beta polypeptide)	310738	1.265	5.42e-13
FES	FES proto-oncogene, tyrosine kinase	361597	3.186	0	0		Cytoplasm	kinase			2242	14159	361597		FZD4	frizzled class receptor 4	64558	-1.394	0	0		Plasma Membrane	G-protein coupled receptor	diagnosis		8322	14366	64558		ITGA4	integrin, alpha 4 (antigen CD49D, alpha 4 subunit of VLA-4 receptor)	311144	2.308	0	0		Plasma Membrane	transmembrane receptor	efficacy,prognosis	natalizumab	3676	16401	311144		NGFR	nerve growth factor receptor	24596	3.342	0
FZD3	frizzled class receptor 3	266715	-1.01	2.12e-40	1.27e-39		Plasma Membrane	G-protein coupled receptor			7976	14365	266715		GDF7	growth differentiation factor 7	252833	-7.464	1.19e-05	2.47e-05		Extracellular Space	growth factor			151449	238057	252833		MAPK3	mitogen-activated protein kinase 3	50689	-1.507	0	0		Cytoplasm	kinase	efficacy		5595	26417	50689		NRP1	neuropilin 1	246331	1.416	0
FZD9	frizzled class receptor 9	266608	-1.239	1.27e-05	2.82e-05		Plasma Membrane	G-protein coupled receptor			8326	14371	266608		GIT1	G protein-coupled receptor kinase interacting ArfGAP 1	83709	-1.145	0	0		Nucleus	kinase			28964	216963	83709		MET	MET proto-oncogene, receptor tyrosine kinase	24553	1.5	9.7e-212	2.61e-210		Plasma Membrane	kinase	diagnosis,disease progression,efficacy,prognosis,response to therapy,unspecified application	crizotinib, tivantinib, cabozantinib, INC280, cabozantinib/erlotinib	4233	17295	24553		NTF3	neurotrophin 3	81737	-1.702	6.02e-10
GDF7	growth differentiation factor 7	252833	-7.464	2.86e-05	6.1e-05		Extracellular Space	growth factor			151449	238057	252833		GNA13	guanine nucleotide binding protein (G protein), alpha 13	303634	1.408	1.93e-168	2.76e-167		Plasma Membrane	enzyme			10672	14674	303634		MMP2	matrix metallopeptidase 2 (gelatinase A, 72kDa gelatinase, 72kDa type IV collagenase)	81686	1.06	0	0		Extracellular Space	peptidase	diagnosis,disease progression,efficacy,prognosis,response to therapy,unspecified application	marimastat	4313	17390	81686		NTN3	netrin 3	114524	1.089	3.21e-14
GLI1	GLI family zinc finger 1	140589	-1.21	3.02e-172	4.7e-171		Nucleus	transcription regulator	efficacy		2735	14632	140589		GNA15	guanine nucleotide binding protein (G protein), alpha 15 (Gq class)	89788	3.332	1.27e-228	2.31e-227		Plasma Membrane	enzyme			2769	14676	89788		MMP7	matrix metallopeptidase 7 (matrilysin, uterine)	25335	10.325	3.06e-23	1.52e-22		Extracellular Space	peptidase	diagnosis	marimastat	4316	17393	25335		NTNG1	netrin G1	295382	1.774	1.87e-68
GLI2	GLI family zinc finger 2	304729	-1.377	2.56e-86	2.39e-85		Nucleus	transcription regulator	efficacy		2736	14633	304729		GNAI1	guanine nucleotide binding protein (G protein), alpha inhibiting activity polypeptide 1	25686	-1.326	3.37e-221	6.01e-220		Plasma Membrane	enzyme			2770	14677	25686		MMP8	matrix metallopeptidase 8 (neutrophil collagenase)	63849	9.697	0	0		Extracellular Space	peptidase	efficacy	marimastat	4317	17394	63849		NTRK1	neurotrophic tyrosine kinase, receptor, type 1	59109	-1.307	0.000274
GNA13	guanine nucleotide binding protein (G protein), alpha 13	303634	1.005	3.27e-72	2.71e-71		Plasma Membrane	enzyme			10672	14674	303634		GNAO1	guanine nucleotide binding protein (G protein), alpha activating activity polypeptide O	50664	-1.814	1.71e-66	1.27e-65		Plasma Membrane	enzyme			2775	14681	50664		MMP9	matrix metallopeptidase 9 (gelatinase B, 92kDa gelatinase, 92kDa type IV collagenase)	81687	7.202	0	0		Extracellular Space	peptidase	diagnosis,disease progression,efficacy,prognosis,unspecified application		4318	17395	81687		NTRK2	neurotrophic tyrosine kinase, receptor, type 2	25054	-1.562	0
GNA15	guanine nucleotide binding protein (G protein), alpha 15 (Gq class)	89788	3.101	1.72e-175	2.7e-174		Plasma Membrane	enzyme			2769	14676	89788		GNAZ	guanine nucleotide binding protein (G protein), alpha z polypeptide	25740	-2.048	5.2e-12	1.59e-11		Plasma Membrane	enzyme			2781	14687	25740		MMP11	matrix metallopeptidase 11 (stromelysin 3)	25481	1.715	4.48e-49	3.77e-48		Extracellular Space	peptidase	diagnosis,disease progression,unspecified application	marimastat	4320	17385	25481		PAK3	p21 protein (Cdc42/Rac)-activated kinase 3	29433	1.042	5.9e-10
GNAI1	guanine nucleotide binding protein (G protein), alpha inhibiting activity polypeptide 1	25686	-1.139	1.4e-164	2.11e-163		Plasma Membrane	enzyme			2770	14677	25686		GNB3	guanine nucleotide binding protein (G protein), beta polypeptide 3	60449	1.736	1.65e-06	3.66e-06		Plasma Membrane	enzyme	safety,unspecified application		2784	14695	60449		MMP13	matrix metallopeptidase 13 (collagenase 3)	171052	4.048	3.59e-08	8.93e-08		Extracellular Space	peptidase	diagnosis	marimastat	4322	17386	171052		PAK6	p21 protein (Cdc42/Rac)-activated kinase 6	296078	4.143	3.73e-25
GNAO1	guanine nucleotide binding protein (G protein), alpha activating activity polypeptide O	50664	-1.774	1.17e-60	8.77e-60		Plasma Membrane	enzyme			2775	14681	50664		GNB4	guanine nucleotide binding protein (G protein), beta polypeptide 4	294962	1.127	7.92e-117	8.55e-116		Plasma Membrane	enzyme			59345	14696	294962		MRAS	muscle RAS oncogene homolog	25482	-2.042	0	0		Plasma Membrane	enzyme			22808	17532	25482		PGF	placental growth factor	94203	-1.071	2.39e-18
GNAZ	guanine nucleotide binding protein (G protein), alpha z polypeptide	25740	-1.336	7.99e-07	1.98e-06		Plasma Membrane	enzyme			2781	14687	25740		GNB2L1	guanine nucleotide binding protein (G protein), beta polypeptide 2-like 1	83427	1.364	0	0		Cytoplasm	enzyme			10399	14694	83427		MYL1	myosin, light chain 1, alkali; skeletal, fast	56781	2.219	2.37e-75	2.74e-74		Cytoplasm	other			4632	17901	56781		PIK3CB	phosphatidylinositol-4,5-bisphosphate 3-kinase, catalytic subunit beta	85243	1.382	3.83e-58
GNB2L1	guanine nucleotide binding protein (G protein), beta polypeptide 2-like 1	83427	1.312	0	0		Cytoplasm	enzyme			10399	14694	83427		GNG2	guanine nucleotide binding protein (G protein), gamma 2	80850	-1.06	0	0		Plasma Membrane	enzyme			54331	14702	80850		MYL9	myosin, light chain 9, regulatory	296313	-1.113	6.6e-255	2.07e-253		Cytoplasm	other			10398	98932	296313		PIK3CD	phosphatidylinositol-4,5-bisphosphate 3-kinase, catalytic subunit delta	366508	2.086	0
GNG7	guanine nucleotide binding protein (G protein), gamma 7	58979	-2.461	1.63e-47	1.06e-46		Plasma Membrane	enzyme			2788	14708	58979		GNG7	guanine nucleotide binding protein (G protein), gamma 7	58979	-2.277	2.52e-46	1.52e-45		Plasma Membrane	enzyme			2788	14708	58979		MYLPF	myosin light chain, phosphorylatable, fast skeletal muscle	24584	3.505	1.13e-130	2.04e-129		Cytoplasm	other			29895	17907	24584		PIK3R5	phosphoinositide-3-kinase, regulatory subunit 5	497931	2.74	4.74e-214
GNG10	guanine nucleotide binding protein (G protein), gamma 10	114119	1.152	3.18e-204	5.63e-203		Plasma Membrane	enzyme			2790	14700	114119		GNG11	guanine nucleotide binding protein (G protein), gamma 11	64199	1.368	3.84e-158	5.23e-157		Plasma Membrane	enzyme			2791	66066	100912034|64199		NCK2	NCK adaptor protein 2	316369	1.016	4.17e-75	4.82e-74		Cytoplasm	kinase			8440	17974	316369		PLCB2	phospholipase C, beta 2	85240	2.118	1.15e-141
GNG13	guanine nucleotide binding protein (G protein), gamma 13	685451	-2.365	0.000486	0.000906		Plasma Membrane	enzyme			51764	64337	685451		ITGA4	integrin, alpha 4 (antigen CD49D, alpha 4 subunit of VLA-4 receptor)	311144	2.274	0	0		Plasma Membrane	transmembrane receptor	efficacy,prognosis	natalizumab	3676	16401	311144		NGEF	neuronal guanine nucleotide exchange factor	246217	-1.568	3.11e-38	2.17e-37		Cytoplasm	other			25791	53972	246217		PLCD1	phospholipase C, delta 1	24655	1.063	3.73e-147
HHIP	hedgehog interacting protein	291936	-1.904	8.49e-53	5.88e-52		Plasma Membrane	other			64399	15245	291936		KEL	Kell blood group, metallo-endopeptidase	297025	-1.963	2.02e-05	4.1e-05		Plasma Membrane	peptidase			3792	23925	297025		NGF	nerve growth factor (beta polypeptide)	310738	2.399	3.59e-59	3.46e-58		Extracellular Space	growth factor			4803	18049	310738		PLCG2	phospholipase C, gamma 2 (phosphatidylinositol-specific)	29337	1.457	8.13e-94
ITGA4	integrin, alpha 4 (antigen CD49D, alpha 4 subunit of VLA-4 receptor)	311144	2.153	0	0		Plasma Membrane	transmembrane receptor	efficacy,prognosis	natalizumab	3676	16401	311144		LRRC4C	leucine rich repeat containing 4C	311236	-1.93	4.71e-48	2.9e-47		Plasma Membrane	other			57689	241568	311236		NGFR	nerve growth factor receptor	24596	3.913	0	0		Plasma Membrane	transmembrane receptor	disease progression,prognosis		4804	18053	24596		PLCL2	phospholipase C-like 2	301173	1.317	1.79e-99
ITGA5	integrin, alpha 5 (fibronectin receptor, alpha polypeptide)	315346	1.089	6.93e-293	1.67e-291		Plasma Membrane	transmembrane receptor	prognosis		3678	16402	315346		MAG	myelin associated glycoprotein	29409	-3.825	0	0		Plasma Membrane	other			4099	17136	29409		NRP1	neuropilin 1	246331	1.406	0	0		Plasma Membrane	transmembrane receptor	diagnosis,efficacy		8829	18186	246331		PRKCA	protein kinase C, alpha	24680	-1.931	0
KEL	Kell blood group, metallo-endopeptidase	297025	1.032	0.00019	0.000373		Plasma Membrane	peptidase			3792	23925	297025		MAPK3	mitogen-activated protein kinase 3	50689	-1.52	0	0		Cytoplasm	kinase	efficacy		5595	26417	50689		NTF3	neurotrophin 3	81737	-1.979	6.19e-11	1.86e-10		Extracellular Space	growth factor	diagnosis		4908	18205	81737		PRKCQ	protein kinase C, theta	85420	-1.452	0
MAG	myelin associated glycoprotein	29409	-1.889	0	0		Plasma Membrane	other			4099	17136	29409		MET	MET proto-oncogene, receptor tyrosine kinase	24553	1.503	1.82e-220	3.24e-219		Plasma Membrane	kinase	diagnosis,disease progression,efficacy,prognosis,response to therapy,unspecified application	crizotinib, tivantinib, cabozantinib, INC280, cabozantinib/erlotinib	4233	17295	24553		NTN3	netrin 3	114524	1.025	8.53e-12	2.69e-11		Extracellular Space	other			4917	18209	114524		PRKD1	protein kinase D1	85421	-1.864	3.28e-194
MAP2K1	mitogen-activated protein kinase kinase 1	170851	1.061	1.69e-228	3.26e-227		Cytoplasm	kinase		selumetinib, trametinib, dabrafenib/trametinib	5604	26395	170851		MMP7	matrix metallopeptidase 7 (matrilysin, uterine)	25335	11.813	2.42e-65	1.78e-64		Extracellular Space	peptidase	diagnosis	marimastat	4316	17393	25335		NTNG1	netrin G1	295382	1.905	1.95e-77	2.3e-76		Extracellular Space	other			22854	80883	295382		RAC2	ras-related C3 botulinum toxin substrate 2 (rho family, small GTP binding protein Rac2)	366957	1.898	0
MAPK3	mitogen-activated protein kinase 3	50689	-1.286	0	0		Cytoplasm	kinase	efficacy		5595	26417	50689		MMP8	matrix metallopeptidase 8 (neutrophil collagenase)	63849	8.582	0	0		Extracellular Space	peptidase	efficacy	marimastat	4317	17394	63849		NTRK2	neurotrophic tyrosine kinase, receptor, type 2	25054	-1.698	0	0		Plasma Membrane	kinase	diagnosis,disease progression,response to therapy	cabozantinib, cabozantinib/erlotinib	4915	18212	25054		RASSF5	Ras association (RalGDS/AF-6) domain family member 5	54355	1.532	3.31e-102
MET	MET proto-oncogene, receptor tyrosine kinase	24553	1.578	1.27e-238	2.56e-237		Plasma Membrane	kinase	diagnosis,disease progression,efficacy,prognosis,response to therapy,unspecified application	crizotinib, tivantinib, cabozantinib, INC280, cabozantinib/erlotinib	4233	17295	24553		MMP9	matrix metallopeptidase 9 (gelatinase B, 92kDa gelatinase, 92kDa type IV collagenase)	81687	6.215	3.41e-222	6.09e-221		Extracellular Space	peptidase	diagnosis,disease progression,efficacy,prognosis,unspecified application		4318	17395	81687		OPN1SW	opsin 1 (cone pigments), short-wave-sensitive	81644	2.735	3.48e-07	8.01e-07		Plasma Membrane	G-protein coupled receptor			611	12057	81644		RHOD	ras homolog family member D	293660	2.111	2.86e-06
MKNK1	MAP kinase interacting serine/threonine kinase 1	500526	1.352	1.89e-96	1.91e-95		Cytoplasm	kinase			8569	17346	500526		MMP11	matrix metallopeptidase 11 (stromelysin 3)	25481	1.327	2.59e-27	1.19e-26		Extracellular Space	peptidase	diagnosis,disease progression,unspecified application	marimastat	4320	17385	25481		PAK1	p21 protein (Cdc42/Rac)-activated kinase 1	29431	1.067	1.4e-75	1.63e-74		Cytoplasm	kinase			5058	18479	29431		ROBO3	roundabout, axon guidance receptor, homolog 3 (Drosophila)	315564	-3.619	1.25e-45
MMP8	matrix metallopeptidase 8 (neutrophil collagenase)	63849	6.264	4.76e-82	4.29e-81		Extracellular Space	peptidase	efficacy	marimastat	4317	17394	63849		MRAS	muscle RAS oncogene homolog	25482	-2.194	0	0		Plasma Membrane	enzyme			22808	17532	25482		PAPPA	pregnancy-associated plasma protein A, pappalysin 1	313262	1.389	7.01e-18	2.92e-17		Extracellular Space	peptidase	diagnosis		5069	18491	313262		RTN4R	reticulon 4 receptor	113912	-1.737	6.26e-27
MMP9	matrix metallopeptidase 9 (gelatinase B, 92kDa gelatinase, 92kDa type IV collagenase)	81687	7.193	0	0		Extracellular Space	peptidase	diagnosis,disease progression,efficacy,prognosis,unspecified application		4318	17395	81687		MYL1	myosin, light chain 1, alkali; skeletal, fast	56781	1.298	1.66e-20	6.65e-20		Cytoplasm	other			4632	17901	56781		PIK3CB	phosphatidylinositol-4,5-bisphosphate 3-kinase, catalytic subunit beta	85243	1.491	1.49e-65	1.54e-64		Cytoplasm	kinase		SF 1126, PX-866, dactolisib, 2-(1H-indazol-4-yl)-6-(4-methanesulfonylpiperazin-1-ylmethyl)-4-morpholin-4-ylthieno(3,2-d)pyrimidine, buparlisib, XL147	5291	74769	85243		SDCBP	syndecan binding protein (syntenin)	83841	1.152	0
MMP13	matrix metallopeptidase 13 (collagenase 3)	171052	4.027	5.35e-08	1.45e-07		Extracellular Space	peptidase	diagnosis	marimastat	4322	17386	171052		MYL6	myosin, light chain 6, alkali, smooth muscle and non-muscle	685867	1.448	2.85e-129	3.32e-128		Cytoplasm	other			4637	17904	685867		PIK3CD	phosphatidylinositol-4,5-bisphosphate 3-kinase, catalytic subunit delta	366508	2.173	0	0		Cytoplasm	kinase		SF 1126, PX-866, dactolisib, 2-(1H-indazol-4-yl)-6-(4-methanesulfonylpiperazin-1-ylmethyl)-4-morpholin-4-ylthieno(3,2-d)pyrimidine, buparlisib, XL147, idelalisib, idelalisib/rituximab	5293	18707	366508		SEMA3E	sema domain, immunoglobulin domain (Ig), short basic domain, secreted, (semaphorin) 3E	296789	3.057	2.91e-164
MRAS	muscle RAS oncogene homolog	25482	-1.293	0	0		Plasma Membrane	enzyme			22808	17532	25482		MYL9	myosin, light chain 9, regulatory	296313	-1.013	1.14e-229	2.09e-228		Cytoplasm	other			10398	98932	296313		PIK3R1	phosphoinositide-3-kinase, regulatory subunit 1 (alpha)	25513	-1.114	0	0		Cytoplasm	kinase			5295	18708	25513		SEMA4A	sema domain, immunoglobulin domain (Ig), transmembrane domain (TM) and short cytoplasmic domain, (semaphorin) 4A	310630	1.132	6.98e-66
MYL1	myosin, light chain 1, alkali; skeletal, fast	56781	5.031	0	0		Cytoplasm	other			4632	17901	56781		MYL12B	myosin, light chain 12B, regulatory	501203	1.429	0	0		Cytoplasm	other			103910	67268	501203		PIK3R5	phosphoinositide-3-kinase, regulatory subunit 5	497931	2.74	2.12e-202	5.51e-201		Cytoplasm	kinase			23533	320207	497931		SEMA4C	sema domain, immunoglobulin domain (Ig), transmembrane domain (TM) and short cytoplasmic domain, (semaphorin) 4C	301346	-1.024	9.03e-185
MYL4	myosin, light chain 4, alkali; atrial, embryonic	688228	1.261	1.18e-05	2.62e-05		Cytoplasm	other			4635	17896	688228		MYLPF	myosin light chain, phosphorylatable, fast skeletal muscle	24584	2.825	6.01e-69	4.6e-68		Cytoplasm	other			29895	17907	24584		PLCB1	phospholipase C, beta 1 (phosphoinositide-specific)	24654	-1.015	8.3e-120	1.39e-118		Cytoplasm	enzyme			23236	18795	24654		SEMA4D	sema domain, immunoglobulin domain (Ig), transmembrane domain (TM) and short cytoplasmic domain, (semaphorin) 4D	306790	1.83	1.59e-73
MYL6	myosin, light chain 6, alkali, smooth muscle and non-muscle	685867	1.366	4.34e-107	4.75e-106		Cytoplasm	other			4637	17904	685867		NGEF	neuronal guanine nucleotide exchange factor	246217	-2.041	6.49e-57	4.41e-56		Cytoplasm	other			25791	53972	246217		PLCB2	phospholipase C, beta 2	85240	2.317	5.54e-171	1.24e-169		Cytoplasm	enzyme			5330	18796	85240		SEMA4G	sema domain, immunoglobulin domain (Ig), transmembrane domain (TM) and short cytoplasmic domain, (semaphorin) 4G	361764	-1.535	0
MYL9	myosin, light chain 9, regulatory	296313	-1.228	6.7e-294	1.62e-292		Cytoplasm	other			10398	98932	296313		NGF	nerve growth factor (beta polypeptide)	310738	2.892	1.15e-104	1.15e-103		Extracellular Space	growth factor			4803	18049	310738		PLCD1	phospholipase C, delta 1	24655	1.663	0	0		Cytoplasm	enzyme			5333	18799	24655		SEMA5A	sema domain, seven thrombospondin repeats (type 1 and type 1-like), transmembrane domain (TM) and short cytoplasmic domain, (semaphorin) 5A	310207	-2.411	0
MYL12B	myosin, light chain 12B, regulatory	501203	1.493	0	0		Cytoplasm	other			103910	67268	501203		NGFR	nerve growth factor receptor	24596	4.304	0	0		Plasma Membrane	transmembrane receptor	disease progression,prognosis		4804	18053	24596		PLCD4	phospholipase C, delta 4	140693	1.286	4.22e-07	9.65e-07		Cytoplasm	enzyme			84812	18802	140693		SEMA6B	sema domain, transmembrane domain (TM), and cytoplasmic domain, (semaphorin) 6B	84609	-1.392	9.62e-68
MYLPF	myosin light chain, phosphorylatable, fast skeletal muscle	24584	6.367	0	0		Cytoplasm	other			29895	17907	24584		NRP1	neuropilin 1	246331	1.157	0	0		Plasma Membrane	transmembrane receptor	diagnosis,efficacy		8829	18186	246331		PLCG2	phospholipase C, gamma 2 (phosphatidylinositol-specific)	29337	1.425	2.2e-83	2.75e-82		Cytoplasm	enzyme			5336	234779	29337		SEMA6C	sema domain, transmembrane domain (TM), and cytoplasmic domain, (semaphorin) 6C	29744	-1.501	3.16e-299
NFATC2	nuclear factor of activated T-cells, cytoplasmic, calcineurin-dependent 2	311658	-1.323	3.32e-37	1.9e-36		Nucleus	transcription regulator			4773	18019	311658		NTN1	netrin 1	114523	-1.585	0	0		Extracellular Space	other			9423	18208	114523		PLCL2	phospholipase C-like 2	301173	1.423	1.62e-112	2.58e-111		Cytoplasm	enzyme			23228	224860	301173		SHANK2	SH3 and multiple ankyrin repeat domains 2	171093	-2.027	1.47e-24
NGF	nerve growth factor (beta polypeptide)	310738	2.942	4.07e-106	4.41e-105		Extracellular Space	growth factor			4803	18049	310738		NTRK1	neurotrophic tyrosine kinase, receptor, type 1	59109	-1.512	7.08e-05	0.000136		Plasma Membrane	kinase		regorafenib	4914	18211	59109		PLXNB3	plexin B3	363517	1.149	0	0		Plasma Membrane	transmembrane receptor			5365	140571	363517		TUBA1A	tubulin, alpha 1a	64158	-1.901	0
NGFR	nerve growth factor receptor	24596	2.599	0	0		Plasma Membrane	transmembrane receptor	disease progression,prognosis		4804	18053	24596		NTRK2	neurotrophic tyrosine kinase, receptor, type 2	25054	-1.824	0	0		Plasma Membrane	kinase	diagnosis,disease progression,response to therapy	cabozantinib, cabozantinib/erlotinib	4915	18212	25054		PRKCA	protein kinase C, alpha	24680	-2.078	0	0		Cytoplasm	kinase		L-threo-safingol, ingenol mebutate	5578	18750	24680		TUBA1C	tubulin, alpha 1c	300218	-1.988	0
NTF3	neurotrophin 3	81737	-2.161	6.41e-12	2.14e-11		Extracellular Space	growth factor	diagnosis		4908	18205	81737		NTRK3	neurotrophic tyrosine kinase, receptor, type 3	29613	-1.064	3.32e-40	1.86e-39		Plasma Membrane	kinase			4916	18213	29613		PRKCQ	protein kinase C, theta	85420	-1.792	0	0		Cytoplasm	kinase	diagnosis	ingenol mebutate	5588	18761	85420		TUBA4A	tubulin, alpha 4a	316531	1.323	3.98e-44
NTN1	netrin 1	114523	-1.655	0	0		Extracellular Space	other			9423	18208	114523		OPN1SW	opsin 1 (cone pigments), short-wave-sensitive	81644	3.188	5.24e-11	1.53e-10		Plasma Membrane	G-protein coupled receptor			611	12057	81644		PRKD1	protein kinase D1	85421	-1.639	1.55e-148	3.1e-147		Cytoplasm	kinase			5587	18760	85421		TUBB2B	tubulin, beta 2B class IIb	291081	1.298	2.89e-253
NTRK2	neurotrophic tyrosine kinase, receptor, type 2	25054	-1.526	0	0		Plasma Membrane	kinase	diagnosis,disease progression,response to therapy	cabozantinib, cabozantinib/erlotinib	4915	18212	25054		PAK1	p21 protein (Cdc42/Rac)-activated kinase 1	29431	1.601	1.05e-209	1.78e-208		Cytoplasm	kinase			5058	18479	29431		RAC2	ras-related C3 botulinum toxin substrate 2 (rho family, small GTP binding protein Rac2)	366957	1.56	4.35e-230	1.26e-228		Cytoplasm	enzyme			5880	19354	366957		TUBB4A	tubulin, beta 4A class IVa	29213	-3.262	0
NTRK3	neurotrophic tyrosine kinase, receptor, type 3	29613	-1.247	2.01e-48	1.32e-47		Plasma Membrane	kinase			4916	18213	29613		PDGFD	platelet derived growth factor D	66018	-1.09	7.77e-26	3.46e-25		Extracellular Space	growth factor			80310	71785	66018		RASSF5	Ras association (RalGDS/AF-6) domain family member 5	54355	1.66	1.54e-117	2.56e-116		Plasma Membrane	other			83593	54354	54355		WAS	Wiskott-Aldrich syndrome	317371	1.647	8.65e-75
OPN1SW	opsin 1 (cone pigments), short-wave-sensitive	81644	2.279	0.000102	0.000207		Plasma Membrane	G-protein coupled receptor			611	12057	81644		PFN4	profilin family, member 4	494222	7.095	4.16e-05	8.17e-05		Other	other			375189	382562	494222		RHOD	ras homolog family member D	293660	2.117	4.91e-06	1.02e-05		Cytoplasm	enzyme			29984	11854	293660		WNT10A	wingless-type MMTV integration site family, member 10A	316527	2.007	1.51e-19
PAK1	p21 protein (Cdc42/Rac)-activated kinase 1	29431	1.451	1.68e-156	2.42e-155		Cytoplasm	kinase			5058	18479	29431		PIK3CB	phosphatidylinositol-4,5-bisphosphate 3-kinase, catalytic subunit beta	85243	1.652	1.09e-87	9.7e-87		Cytoplasm	kinase		SF 1126, PX-866, dactolisib, 2-(1H-indazol-4-yl)-6-(4-methanesulfonylpiperazin-1-ylmethyl)-4-morpholin-4-ylthieno(3,2-d)pyrimidine, buparlisib, XL147	5291	74769	85243		ROBO3	roundabout, axon guidance receptor, homolog 3 (Drosophila)	315564	-2.617	1.17e-30	7.03e-30		Plasma Membrane	transmembrane receptor			64221	19649	315564		WNT5B	wingless-type MMTV integration site family, member 5B	282582	1.887	6.25e-11
PDGFD	platelet derived growth factor D	66018	-1.082	3.66e-24	1.71e-23		Extracellular Space	growth factor			80310	71785	66018		PIK3CD	phosphatidylinositol-4,5-bisphosphate 3-kinase, catalytic subunit delta	366508	2.729	0	0		Cytoplasm	kinase		SF 1126, PX-866, dactolisib, 2-(1H-indazol-4-yl)-6-(4-methanesulfonylpiperazin-1-ylmethyl)-4-morpholin-4-ylthieno(3,2-d)pyrimidine, buparlisib, XL147, idelalisib, idelalisib/rituximab	5293	18707	366508		RTN4R	reticulon 4 receptor	113912	-2.731	4.84e-42	3.61e-41		Plasma Membrane	other			65078	65079	113912		WNT9B	wingless-type MMTV integration site family, member 9B	303586	-4.057	3.55e-12
PFN1	profilin 1	64303	1.253	0	0		Cytoplasm	other	unspecified application		5216	18643	64303		PIK3R1	phosphoinositide-3-kinase, regulatory subunit 1 (alpha)	25513	-1.567	0	0		Cytoplasm	kinase			5295	18708	25513		SDCBP	syndecan binding protein (syntenin)	83841	1.238	0	0		Plasma Membrane	enzyme			6386	53378	83841
PIK3C2G	phosphatidylinositol-4-phosphate 3-kinase, catalytic subunit type 2 gamma	116720	-1.78	2.77e-06	6.51e-06		Cytoplasm	kinase			5288	18705	116720		PIK3R5	phosphoinositide-3-kinase, regulatory subunit 5	497931	3.443	0	0		Cytoplasm	kinase			23533	320207	497931		SEMA3E	sema domain, immunoglobulin domain (Ig), short basic domain, secreted, (semaphorin) 3E	296789	3.15	8.42e-171	1.89e-169		Extracellular Space	other			9723	20349	296789
PIK3CB	phosphatidylinositol-4,5-bisphosphate 3-kinase, catalytic subunit beta	85243	1.149	4.73e-35	2.63e-34		Cytoplasm	kinase		SF 1126, PX-866, dactolisib, 2-(1H-indazol-4-yl)-6-(4-methanesulfonylpiperazin-1-ylmethyl)-4-morpholin-4-ylthieno(3,2-d)pyrimidine, buparlisib, XL147	5291	74769	85243		PLCB1	phospholipase C, beta 1 (phosphoinositide-specific)	24654	-1.062	4.19e-135	5.05e-134		Cytoplasm	enzyme			23236	18795	24654		SEMA4A	sema domain, immunoglobulin domain (Ig), transmembrane domain (TM) and short cytoplasmic domain, (semaphorin) 4A	310630	1.365	1.94e-96	2.72e-95		Plasma Membrane	other			64218	20351	310630
PIK3CD	phosphatidylinositol-4,5-bisphosphate 3-kinase, catalytic subunit delta	366508	2.412	0	0		Cytoplasm	kinase		SF 1126, PX-866, dactolisib, 2-(1H-indazol-4-yl)-6-(4-methanesulfonylpiperazin-1-ylmethyl)-4-morpholin-4-ylthieno(3,2-d)pyrimidine, buparlisib, XL147, idelalisib, idelalisib/rituximab	5293	18707	366508		PLCB2	phospholipase C, beta 2	85240	3.101	0	0		Cytoplasm	enzyme			5330	18796	85240		SEMA4C	sema domain, immunoglobulin domain (Ig), transmembrane domain (TM) and short cytoplasmic domain, (semaphorin) 4C	301346	-1.162	1.15e-207	3.05e-206		Plasma Membrane	other			54910	20353	301346
PIK3R1	phosphoinositide-3-kinase, regulatory subunit 1 (alpha)	25513	-1.48	0	0		Cytoplasm	kinase			5295	18708	25513		PLCD1	phospholipase C, delta 1	24655	1.576	0	0		Cytoplasm	enzyme			5333	18799	24655		SEMA4D	sema domain, immunoglobulin domain (Ig), transmembrane domain (TM) and short cytoplasmic domain, (semaphorin) 4D	306790	1.98	6.2e-85	7.83e-84		Plasma Membrane	transmembrane receptor			10507	20354	306790
PIK3R5	phosphoinositide-3-kinase, regulatory subunit 5	497931	3.632	0	0		Cytoplasm	kinase			23533	320207	497931		PLCD3	phospholipase C, delta 3	287745	-1.229	2e-62	1.43e-61		Cytoplasm	enzyme			113026	72469	287745		SEMA4G	sema domain, immunoglobulin domain (Ig), transmembrane domain (TM) and short cytoplasmic domain, (semaphorin) 4G	361764	-2.392	0	0		Plasma Membrane	other			57715	26456	361764
PLCB2	phospholipase C, beta 2	85240	2.547	5.58e-222	1.06e-220		Cytoplasm	enzyme			5330	18796	85240		PLCD4	phospholipase C, delta 4	140693	1.056	4.86e-05	9.49e-05		Cytoplasm	enzyme			84812	18802	140693		SEMA5A	sema domain, seven thrombospondin repeats (type 1 and type 1-like), transmembrane domain (TM) and short cytoplasmic domain, (semaphorin) 5A	310207	-3.328	0	0		Plasma Membrane	transmembrane receptor			9037	20356	310207
PLCD3	phospholipase C, delta 3	287745	-1.07	1.53e-47	9.96e-47		Cytoplasm	enzyme			113026	72469	287745		PLCG2	phospholipase C, gamma 2 (phosphatidylinositol-specific)	29337	2.039	1.41e-216	2.47e-215		Cytoplasm	enzyme			5336	234779	29337		SEMA6B	sema domain, transmembrane domain (TM), and cytoplasmic domain, (semaphorin) 6B	84609	-1.52	1.55e-70	1.69e-69		Plasma Membrane	other	diagnosis		10501	20359	84609
PLCG2	phospholipase C, gamma 2 (phosphatidylinositol-specific)	29337	2.316	2.48e-295	6.05e-294		Cytoplasm	enzyme			5336	234779	29337		PLCL1	phospholipase C-like 1	84587	-1.579	2.64e-60	1.85e-59		Cytoplasm	enzyme		quinacrine	5334	227120	84587		SEMA6C	sema domain, transmembrane domain (TM), and cytoplasmic domain, (semaphorin) 6C	29744	-2.115	0	0		Plasma Membrane	other			10500	20360	29744
PLCL1	phospholipase C-like 1	84587	-1.376	1.28e-46	8.26e-46		Cytoplasm	enzyme		quinacrine	5334	227120	84587		PLCL2	phospholipase C-like 2	301173	1.921	3.45e-251	6.77e-250		Cytoplasm	enzyme			23228	224860	301173		SHANK2	SH3 and multiple ankyrin repeat domains 2	171093	-2.252	1.95e-25	1.03e-24		Plasma Membrane	other			22941	210274	171093
PLCL2	phospholipase C-like 2	301173	2.036	2.09e-281	4.85e-280		Cytoplasm	enzyme			23228	224860	301173		PLXNB2	plexin B2	315217	1.397	0	0		Plasma Membrane	transmembrane receptor			23654	140570	315217		SHH	sonic hedgehog	29499	1.294	3.65e-72	4.07e-71		Extracellular Space	peptidase	diagnosis,efficacy,response to therapy,unspecified application		6469	20423	29499
PLXNB2	plexin B2	315217	1.314	0	0		Plasma Membrane	transmembrane receptor			23654	140570	315217		PRKCA	protein kinase C, alpha	24680	-2.49	0	0		Cytoplasm	kinase		L-threo-safingol, ingenol mebutate	5578	18750	24680		SLIT3	slit homolog 3 (Drosophila)	83467	-1.138	0	0		Extracellular Space	other			6586	20564	83467
PLXNB3	plexin B3	363517	-1.313	9.66e-182	1.56e-180		Plasma Membrane	transmembrane receptor			5365	140571	363517		PRKCB	protein kinase C, beta	25023	1.466	1.15e-246	2.23e-245		Cytoplasm	kinase	diagnosis,efficacy,unspecified application	enzastaurin, ruboxistaurin, ingenol mebutate	5579	18751	25023		SRGAP1	SLIT-ROBO Rho GTPase activating protein 1	314903	1.088	9.17e-56	8.49e-55		Cytoplasm	other			57522	117600	314903
PRKAR2A	protein kinase, cAMP-dependent, regulatory, type II, alpha	29699	1.36	5.14e-285	1.21e-283		Cytoplasm	kinase			5576	19087	29699		PRKCD	protein kinase C, delta	170538	1.154	2.6e-276	5.49e-275		Cytoplasm	kinase		ingenol mebutate	5580	18753	170538		SRGAP2	SLIT-ROBO Rho GTPase activating protein 2	360840	1.082	0	0		Cytoplasm	other			23380	14270	360840
PRKCA	protein kinase C, alpha	24680	-1.983	0	0		Cytoplasm	kinase		L-threo-safingol, ingenol mebutate	5578	18750	24680		PRKCH	protein kinase C, eta	81749	1.125	6.47e-109	6.65e-108		Cytoplasm	kinase	diagnosis	ingenol mebutate	5583	18755	81749		TUBA8	tubulin, alpha 8	500377	2.413	1.87e-07	4.4e-07		Cytoplasm	other		epothilone B, colchicine/probenecid, larotaxel, eribulin, davunetide, vintafolide, milataxel, cevipabulin, gemcitabine/paclitaxel, docetaxel/prednisone, capecitabine/docetaxel, paclitaxel/trastuzumab, cyclophosphamide/prednisone/vincristine, docetaxel/hydrocortisone, cyclophosphamide/docetaxel, gemcitabine/vinorelbine, cyclophosphamide/daunorubicin/imatinib/prednisone/vincristine, cyclophosphamid…	51807	53857	500377
PRKCB	protein kinase C, beta	25023	1.358	3.59e-195	6.15e-194		Cytoplasm	kinase	diagnosis,efficacy,unspecified application	enzastaurin, ruboxistaurin, ingenol mebutate	5579	18751	25023		PRKCQ	protein kinase C, theta	85420	-2.503	0	0		Cytoplasm	kinase	diagnosis	ingenol mebutate	5588	18761	85420		TUBA1A	tubulin, alpha 1a	64158	-1.893	0	0		Cytoplasm	other	unspecified application	epothilone B, colchicine/probenecid, larotaxel, eribulin, davunetide, vintafolide, milataxel, cevipabulin, gemcitabine/paclitaxel, docetaxel/prednisone, capecitabine/docetaxel, paclitaxel/trastuzumab, cyclophosphamide/prednisone/vincristine, docetaxel/hydrocortisone, cyclophosphamide/docetaxel, gemcitabine/vinorelbine, cyclophosphamide/daunorubicin/imatinib/prednisone/vincristine, cyclophosphamid…	7846	22142	64158
PRKCG	protein kinase C, gamma	24681	2.094	4.44e-19	1.85e-18		Cytoplasm	kinase		ingenol mebutate	5582	18752	24681		PRKD1	protein kinase D1	85421	-2.293	9.93e-243	1.9e-241		Cytoplasm	kinase			5587	18760	85421		TUBA1C	tubulin, alpha 1c	300218	-1.622	0	0		Cytoplasm	other		epothilone B, colchicine/probenecid, larotaxel, eribulin, davunetide, vintafolide, milataxel, cevipabulin, gemcitabine/paclitaxel, docetaxel/prednisone, capecitabine/docetaxel, paclitaxel/trastuzumab, cyclophosphamide/prednisone/vincristine, docetaxel/hydrocortisone, cyclophosphamide/docetaxel, gemcitabine/vinorelbine, cyclophosphamide/daunorubicin/imatinib/prednisone/vincristine, cyclophosphamid…	84790	22146	300218|100909441
PRKCH	protein kinase C, eta	81749	1.042	7.15e-87	6.7e-86		Cytoplasm	kinase	diagnosis	ingenol mebutate	5583	18755	81749		PSMD14	proteasome (prosome, macropain) 26S subunit, non-ATPase, 14	311078	1.468	5.19e-191	8.17e-190		Cytoplasm	peptidase			10213	59029	311078		TUBA4A	tubulin, alpha 4a	316531	1.259	7.36e-37	5.01e-36		Cytoplasm	other		epothilone B, colchicine/probenecid, larotaxel, eribulin, davunetide, vintafolide, milataxel, cevipabulin, cabazitaxel, gemcitabine/paclitaxel, docetaxel/prednisone, capecitabine/docetaxel, paclitaxel/trastuzumab, cabazitaxel/prednisone, cyclophosphamide/prednisone/vincristine, docetaxel/hydrocortisone, cyclophosphamide/docetaxel, gemcitabine/vinorelbine, cyclophosphamide/daunorubicin/imatinib/pr…	7277	22145	316531
PRKCQ	protein kinase C, theta	85420	-1.54	0	0		Cytoplasm	kinase	diagnosis	ingenol mebutate	5588	18761	85420		RAC2	ras-related C3 botulinum toxin substrate 2 (rho family, small GTP binding protein Rac2)	366957	2.184	0	0		Cytoplasm	enzyme			5880	19354	366957		TUBB2B	tubulin, beta 2B class IIb	291081	2.022	0	0		Cytoplasm	other		brentuximab vedotin, cabazitaxel	347733	73710	291081
PRKD1	protein kinase D1	85421	-1.38	2.82e-114	3.24e-113		Cytoplasm	kinase			5587	18760	85421		RASSF5	Ras association (RalGDS/AF-6) domain family member 5	54355	2.1	7.78e-226	1.41e-224		Plasma Membrane	other			83593	54354	54355		TUBB4A	tubulin, beta 4A class IVa	29213	-3.393	0	0		Cytoplasm	other		epothilone B, colchicine/probenecid, larotaxel, ABT-751, eribulin, simotaxel, davunetide, vintafolide, milataxel, cevipabulin, brentuximab vedotin, cabazitaxel, gemcitabine/paclitaxel, docetaxel/prednisone, capecitabine/docetaxel, paclitaxel/trastuzumab, cyclophosphamide/prednisone/vincristine, docetaxel/hydrocortisone, cyclophosphamide/docetaxel, gemcitabine/vinorelbine, cyclophosphamide/daunoru…	10382	22153	29213
PSMD14	proteasome (prosome, macropain) 26S subunit, non-ATPase, 14	311078	1.789	7.27e-303	1.8e-301		Cytoplasm	peptidase			10213	59029	311078		RHOD	ras homolog family member D	293660	2.073	6.55e-06	1.39e-05		Cytoplasm	enzyme			29984	11854	293660		UNC5A	unc-5 homolog A (C. elegans)	60629	1.606	0.000526	0.000889		Plasma Membrane	transmembrane receptor			90249	107448	60629
PTCH1	patched 1	89830	-1.459	0	0		Plasma Membrane	transmembrane receptor	efficacy		5727	19206	89830		ROBO3	roundabout, axon guidance receptor, homolog 3 (Drosophila)	315564	-2.601	4.58e-32	2.28e-31		Plasma Membrane	transmembrane receptor			64221	19649	315564		WAS	Wiskott-Aldrich syndrome	317371	1.709	3.68e-77	4.33e-76		Cytoplasm	other			7454	22376	317371
RAC2	ras-related C3 botulinum toxin substrate 2 (rho family, small GTP binding protein Rac2)	366957	2.536	0	0		Cytoplasm	enzyme			5880	19354	366957		RTN4R	reticulon 4 receptor	113912	-2.29	1.82e-36	9.64e-36		Plasma Membrane	other			65078	65079	113912		WNT10A	wingless-type MMTV integration site family, member 10A	316527	1.084	5.85e-05	0.000109		Extracellular Space	other			80326	22409	316527
RAP1B	RAP1B, member of RAS oncogene family	171337	1.084	7.04e-157	1.02e-155		Cytoplasm	enzyme	unspecified application		5908	215449	171337		SDCBP	syndecan binding protein (syntenin)	83841	1.83	0	0		Plasma Membrane	enzyme			6386	53378	83841		WNT5B	wingless-type MMTV integration site family, member 5B	282582	1.467	4.76e-06	9.9e-06		Extracellular Space	other			81029	22419	282582
RASSF5	Ras association (RalGDS/AF-6) domain family member 5	54355	2.546	0	0		Plasma Membrane	other			83593	54354	54355		SEMA3B	sema domain, immunoglobulin domain (Ig), short basic domain, secreted, (semaphorin) 3B	363142	-2.512	0	0		Extracellular Space	other			7869	20347	363142		WNT9B	wingless-type MMTV integration site family, member 9B	303586	-2.424	2.27e-07	5.3e-07		Extracellular Space	other			7484	22412	303586
RHOD	ras homolog family member D	293660	2.108	6.08e-06	1.39e-05		Cytoplasm	enzyme			29984	11854	293660		SEMA3D	sema domain, immunoglobulin domain (Ig), short basic domain, secreted, (semaphorin) 3D	246262	-1.757	4.59e-288	1.01e-286		Extracellular Space	other			223117	108151	246262
RND1	Rho family GTPase 1	362993	1.854	1.82e-26	8.82e-26		Cytoplasm	enzyme			27289	223881	362993		SEMA3E	sema domain, immunoglobulin domain (Ig), short basic domain, secreted, (semaphorin) 3E	296789	1.683	3.68e-31	1.81e-30		Extracellular Space	other			9723	20349	296789
ROBO2	roundabout, axon guidance receptor, homolog 2 (Drosophila)	84409	-1.428	6.2e-34	3.39e-33		Plasma Membrane	transmembrane receptor			6092	268902	84409		SEMA4A	sema domain, immunoglobulin domain (Ig), transmembrane domain (TM) and short cytoplasmic domain, (semaphorin) 4A	310630	1.966	8.92e-253	1.76e-251		Plasma Membrane	other			64218	20351	310630
RTN4R	reticulon 4 receptor	113912	-1.646	9.99e-23	4.51e-22		Plasma Membrane	other			65078	65079	113912		SEMA4C	sema domain, immunoglobulin domain (Ig), transmembrane domain (TM) and short cytoplasmic domain, (semaphorin) 4C	301346	-2.121	0	0		Plasma Membrane	other			54910	20353	301346
SDCBP	syndecan binding protein (syntenin)	83841	1.585	0	0		Plasma Membrane	enzyme			6386	53378	83841		SEMA4D	sema domain, immunoglobulin domain (Ig), transmembrane domain (TM) and short cytoplasmic domain, (semaphorin) 4D	306790	2.145	8.33e-109	8.56e-108		Plasma Membrane	transmembrane receptor			10507	20354	306790
SEMA3B	sema domain, immunoglobulin domain (Ig), short basic domain, secreted, (semaphorin) 3B	363142	-1.59	0	0		Extracellular Space	other			7869	20347	363142		SEMA4G	sema domain, immunoglobulin domain (Ig), transmembrane domain (TM) and short cytoplasmic domain, (semaphorin) 4G	361764	-3.642	0	0		Plasma Membrane	other			57715	26456	361764
SEMA3D	sema domain, immunoglobulin domain (Ig), short basic domain, secreted, (semaphorin) 3D	246262	-1.676	1.38e-253	2.93e-252		Extracellular Space	other			223117	108151	246262		SEMA5A	sema domain, seven thrombospondin repeats (type 1 and type 1-like), transmembrane domain (TM) and short cytoplasmic domain, (semaphorin) 5A	310207	-3.94	0	0		Plasma Membrane	transmembrane receptor			9037	20356	310207
SEMA4A	sema domain, immunoglobulin domain (Ig), transmembrane domain (TM) and short cytoplasmic domain, (semaphorin) 4A	310630	2.279	0	0		Plasma Membrane	other			64218	20351	310630		SEMA6B	sema domain, transmembrane domain (TM), and cytoplasmic domain, (semaphorin) 6B	84609	-1.078	3.96e-44	2.32e-43		Plasma Membrane	other	diagnosis		10501	20359	84609
SEMA4C	sema domain, immunoglobulin domain (Ig), transmembrane domain (TM) and short cytoplasmic domain, (semaphorin) 4C	301346	-1.742	0	0		Plasma Membrane	other			54910	20353	301346		SEMA6C	sema domain, transmembrane domain (TM), and cytoplasmic domain, (semaphorin) 6C	29744	-2.794	0	0		Plasma Membrane	other			10500	20360	29744
SEMA4D	sema domain, immunoglobulin domain (Ig), transmembrane domain (TM) and short cytoplasmic domain, (semaphorin) 4D	306790	2.727	1.71e-206	3.06e-205		Plasma Membrane	transmembrane receptor			10507	20354	306790		SEMA6D	sema domain, transmembrane domain (TM), and cytoplasmic domain, (semaphorin) 6D	311384	-1.18	0	0		Plasma Membrane	other	safety		80031	214968	311384
SEMA4G	sema domain, immunoglobulin domain (Ig), transmembrane domain (TM) and short cytoplasmic domain, (semaphorin) 4G	361764	-2.489	0	0		Plasma Membrane	other			57715	26456	361764		SHANK2	SH3 and multiple ankyrin repeat domains 2	171093	-2.611	1.76e-31	8.68e-31		Plasma Membrane	other			22941	210274	171093
SEMA5A	sema domain, seven thrombospondin repeats (type 1 and type 1-like), transmembrane domain (TM) and short cytoplasmic domain, (semaphorin) 5A	310207	-2.256	0	0		Plasma Membrane	transmembrane receptor			9037	20356	310207		SHH	sonic hedgehog	29499	2.162	8.85e-278	1.88e-276		Extracellular Space	peptidase	diagnosis,efficacy,response to therapy,unspecified application		6469	20423	29499
SEMA6C	sema domain, transmembrane domain (TM), and cytoplasmic domain, (semaphorin) 6C	29744	-2.113	0	0		Plasma Membrane	other			10500	20360	29744		SLIT1	slit homolog 1 (Drosophila)	65047	-3.15	4.9e-06	1.05e-05		Extracellular Space	other			6585	20562	65047
SHANK2	SH3 and multiple ankyrin repeat domains 2	171093	-2.223	9.66e-25	4.55e-24		Plasma Membrane	other			22941	210274	171093		SLIT2	slit homolog 2 (Drosophila)	360272	-1.203	0	0		Extracellular Space	other	diagnosis		9353	20563	360272
SHH	sonic hedgehog	29499	3.458	0	0		Extracellular Space	peptidase	diagnosis,efficacy,response to therapy,unspecified application		6469	20423	29499		SLIT3	slit homolog 3 (Drosophila)	83467	-1.42	0	0		Extracellular Space	other			6586	20564	83467
SLIT3	slit homolog 3 (Drosophila)	83467	-1.215	0	0		Extracellular Space	other			6586	20564	83467		SRGAP2	SLIT-ROBO Rho GTPase activating protein 2	360840	1.015	2.18e-297	4.92e-296		Cytoplasm	other			23380	14270	360840
SRGAP2	SLIT-ROBO Rho GTPase activating protein 2	360840	1.212	0	0		Cytoplasm	other			23380	14270	360840		TUBA8	tubulin, alpha 8	500377	2.736	1.92e-10	5.46e-10		Cytoplasm	other		epothilone B, colchicine/probenecid, larotaxel, eribulin, davunetide, vintafolide, milataxel, cevipabulin, gemcitabine/paclitaxel, docetaxel/prednisone, capecitabine/docetaxel, paclitaxel/trastuzumab, cyclophosphamide/prednisone/vincristine, docetaxel/hydrocortisone, cyclophosphamide/docetaxel, gemcitabine/vinorelbine, cyclophosphamide/daunorubicin/imatinib/prednisone/vincristine, cyclophosphamid…	51807	53857	500377
TUBA8	tubulin, alpha 8	500377	3.844	2.49e-27	1.23e-26		Cytoplasm	other		epothilone B, colchicine/probenecid, larotaxel, eribulin, davunetide, vintafolide, milataxel, cevipabulin, gemcitabine/paclitaxel, docetaxel/prednisone, capecitabine/docetaxel, paclitaxel/trastuzumab, cyclophosphamide/prednisone/vincristine, docetaxel/hydrocortisone, cyclophosphamide/docetaxel, gemcitabine/vinorelbine, cyclophosphamide/daunorubicin/imatinib/prednisone/vincristine, cyclophosphamid…	51807	53857	500377		TUBA1A	tubulin, alpha 1a	64158	-1.399	0	0		Cytoplasm	other	unspecified application	epothilone B, colchicine/probenecid, larotaxel, eribulin, davunetide, vintafolide, milataxel, cevipabulin, gemcitabine/paclitaxel, docetaxel/prednisone, capecitabine/docetaxel, paclitaxel/trastuzumab, cyclophosphamide/prednisone/vincristine, docetaxel/hydrocortisone, cyclophosphamide/docetaxel, gemcitabine/vinorelbine, cyclophosphamide/daunorubicin/imatinib/prednisone/vincristine, cyclophosphamid…	7846	22142	64158
TUBA1A	tubulin, alpha 1a	64158	-1.287	0	0		Cytoplasm	other	unspecified application	epothilone B, colchicine/probenecid, larotaxel, eribulin, davunetide, vintafolide, milataxel, cevipabulin, gemcitabine/paclitaxel, docetaxel/prednisone, capecitabine/docetaxel, paclitaxel/trastuzumab, cyclophosphamide/prednisone/vincristine, docetaxel/hydrocortisone, cyclophosphamide/docetaxel, gemcitabine/vinorelbine, cyclophosphamide/daunorubicin/imatinib/prednisone/vincristine, cyclophosphamid…	7846	22142	64158		TUBA4A	tubulin, alpha 4a	316531	2.751	1.55e-296	3.48e-295		Cytoplasm	other		epothilone B, colchicine/probenecid, larotaxel, eribulin, davunetide, vintafolide, milataxel, cevipabulin, cabazitaxel, gemcitabine/paclitaxel, docetaxel/prednisone, capecitabine/docetaxel, paclitaxel/trastuzumab, cabazitaxel/prednisone, cyclophosphamide/prednisone/vincristine, docetaxel/hydrocortisone, cyclophosphamide/docetaxel, gemcitabine/vinorelbine, cyclophosphamide/daunorubicin/imatinib/pr…	7277	22145	316531
TUBA4A	tubulin, alpha 4a	316531	3.333	0	0		Cytoplasm	other		epothilone B, colchicine/probenecid, larotaxel, eribulin, davunetide, vintafolide, milataxel, cevipabulin, cabazitaxel, gemcitabine/paclitaxel, docetaxel/prednisone, capecitabine/docetaxel, paclitaxel/trastuzumab, cabazitaxel/prednisone, cyclophosphamide/prednisone/vincristine, docetaxel/hydrocortisone, cyclophosphamide/docetaxel, gemcitabine/vinorelbine, cyclophosphamide/daunorubicin/imatinib/pr…	7277	22145	316531		TUBB6	tubulin, beta 6 class V	307351	1.834	0	0		Cytoplasm	other		brentuximab vedotin, cabazitaxel	84617	67951	307351
TUBB3	tubulin, beta 3 class III	246118	1.09	4.45e-115	5.15e-114		Cytoplasm	other	response to therapy	epothilone B, ixabepilone, colchicine/probenecid, larotaxel, ABT-751, eribulin, simotaxel, davunetide, vintafolide, milataxel, cevipabulin, brentuximab vedotin, cabazitaxel, gemcitabine/paclitaxel, docetaxel/prednisone, capecitabine/docetaxel, paclitaxel/trastuzumab, capecitabine/ixabepilone, cyclophosphamide/prednisone/vincristine, docetaxel/hydrocortisone, cyclophosphamide/docetaxel, gemcitabin…	10381	22152	246118		TUBB2B	tubulin, beta 2B class IIb	291081	2.638	0	0		Cytoplasm	other		brentuximab vedotin, cabazitaxel	347733	73710	291081
TUBB6	tubulin, beta 6 class V	307351	2.287	0	0		Cytoplasm	other		brentuximab vedotin, cabazitaxel	84617	67951	307351		TUBB4A	tubulin, beta 4A class IVa	29213	-4.268	0	0		Cytoplasm	other		epothilone B, colchicine/probenecid, larotaxel, ABT-751, eribulin, simotaxel, davunetide, vintafolide, milataxel, cevipabulin, brentuximab vedotin, cabazitaxel, gemcitabine/paclitaxel, docetaxel/prednisone, capecitabine/docetaxel, paclitaxel/trastuzumab, cyclophosphamide/prednisone/vincristine, docetaxel/hydrocortisone, cyclophosphamide/docetaxel, gemcitabine/vinorelbine, cyclophosphamide/daunoru…	10382	22153	29213
TUBB2B	tubulin, beta 2B class IIb	291081	2.171	0	0		Cytoplasm	other		brentuximab vedotin, cabazitaxel	347733	73710	291081		TUBG1	tubulin, gamma 1	252921	1.027	7.37e-76	5.99e-75		Cytoplasm	other		epothilone B, colchicine/probenecid, larotaxel, eribulin, davunetide, vintafolide, milataxel, cevipabulin, gemcitabine/paclitaxel, docetaxel/prednisone, capecitabine/docetaxel, paclitaxel/trastuzumab, cyclophosphamide/prednisone/vincristine, docetaxel/hydrocortisone, cyclophosphamide/docetaxel, gemcitabine/vinorelbine, cyclophosphamide/daunorubicin/imatinib/prednisone/vincristine, cyclophosphamid…	7283	103733	252921
TUBB4A	tubulin, beta 4A class IVa	29213	-2.873	0	0		Cytoplasm	other		epothilone B, colchicine/probenecid, larotaxel, ABT-751, eribulin, simotaxel, davunetide, vintafolide, milataxel, cevipabulin, brentuximab vedotin, cabazitaxel, gemcitabine/paclitaxel, docetaxel/prednisone, capecitabine/docetaxel, paclitaxel/trastuzumab, cyclophosphamide/prednisone/vincristine, docetaxel/hydrocortisone, cyclophosphamide/docetaxel, gemcitabine/vinorelbine, cyclophosphamide/daunoru…	10382	22153	29213		UNC5A	unc-5 homolog A (C. elegans)	60629	2.243	3.36e-08	8.39e-08		Plasma Membrane	transmembrane receptor			90249	107448	60629
TUBB4B	tubulin, beta 4B class IVb	296554	1.164	0	0		Cytoplasm	other	unspecified application	epothilone B, colchicine/probenecid, larotaxel, ABT-751, eribulin, simotaxel, davunetide, vintafolide, milataxel, cevipabulin, brentuximab vedotin, cabazitaxel, gemcitabine/paclitaxel, docetaxel/prednisone, capecitabine/docetaxel, paclitaxel/trastuzumab, cyclophosphamide/prednisone/vincristine, docetaxel/hydrocortisone, cyclophosphamide/docetaxel, gemcitabine/vinorelbine, cyclophosphamide/daunoru…	10383	227613	296554		VASP	vasodilator-stimulated phosphoprotein	361517	1.145	2.34e-231	4.32e-230		Plasma Membrane	other	efficacy		7408	22323	361517
TUBG1	tubulin, gamma 1	252921	1.239	1.61e-112	1.83e-111		Cytoplasm	other		epothilone B, colchicine/probenecid, larotaxel, eribulin, davunetide, vintafolide, milataxel, cevipabulin, gemcitabine/paclitaxel, docetaxel/prednisone, capecitabine/docetaxel, paclitaxel/trastuzumab, cyclophosphamide/prednisone/vincristine, docetaxel/hydrocortisone, cyclophosphamide/docetaxel, gemcitabine/vinorelbine, cyclophosphamide/daunorubicin/imatinib/prednisone/vincristine, cyclophosphamid…	7283	103733	252921		WAS	Wiskott-Aldrich syndrome	317371	2.491	2.35e-220	4.17e-219		Cytoplasm	other			7454	22376	317371
UNC5A	unc-5 homolog A (C. elegans)	60629	1.764	9.44e-05	0.000191		Plasma Membrane	transmembrane receptor			90249	107448	60629		WNT6	wingless-type MMTV integration site family, member 6	316526	-1.05	1.72e-27	7.93e-27		Extracellular Space	other			7475	22420	316526
VASP	vasodilator-stimulated phosphoprotein	361517	1.233	1.28e-263	2.82e-262		Plasma Membrane	other	efficacy		7408	22323	361517		WNT11	wingless-type MMTV integration site family, member 11	140584	1.63	1.19e-39	6.6e-39		Extracellular Space	other			7481	22411	140584
WAS	Wiskott-Aldrich syndrome	317371	2.748	2.46e-282	5.74e-281		Cytoplasm	other			7454	22376	317371		WNT2B	wingless-type MMTV integration site family, member 2B	116466	-1.131	9.53e-26	4.24e-25		Extracellular Space	other			7482	22414	116466
WNT6	wingless-type MMTV integration site family, member 6	316526	-1.615	9.76e-49	6.43e-48		Extracellular Space	other			7475	22420	316526		WNT9B	wingless-type MMTV integration site family, member 9B	303586	-2.542	4.48e-08	1.11e-07		Extracellular Space	other			7484	22412	303586
WNT11	wingless-type MMTV integration site family, member 11	140584	-1.56	2.96e-12	1e-11		Extracellular Space	other			7481	22411	140584
WNT16	wingless-type MMTV integration site family, member 16	500047	-2.828	1.87e-32	9.96e-32		Extracellular Space	other			51384	93735	500047
WNT2B	wingless-type MMTV integration site family, member 2B	116466	-1.569	5.07e-39	2.98e-38		Extracellular Space	other			7482	22414	116466
[truncated: 9 more columns]
